# Supplementary material for: PIIKA 2.5: Enhanced quality control of peptide microarrays for kinome analysis
Source: PLoS One. 2021 Sep 10;16(9):e0257232. doi: 10.1371/journal.pone.0257232 (PMC8432839; doi:10.1371/journal.pone.0257232)
Supplement: S1 File — All arrays used in this experiment are available as txt files in the GPR format contained within a single zip folder. Individual files are named as in Table 1, where the first number, which follows S, represents the identifier for the samples. Samples 1 2, and 3 are control, 4,5 and 6 are treated with LPS, and 7,8, and 9 are treated with both LPS and cortisol. The number following this represents the day of experiment. For example, S1_2.txt contains the data for sample number 1 from the experiment performed on day 2. (ZIP) [file pone.0257232.s001.zip › arrays/S9_1.txt]

ATF	1.0
31	42    
"Type=GenePix Export 3"
"DateTime=2018/08/20 13:57:41"
"Settings="
"GalFile=T:\Arrays\Human Pig Gal File\Human Pig Gal File with Calibration spots  - Lot 3200.txt"
"PixelSize=10"
"Wavelengths=532"
"ImageFiles=T:\Arrays\Method Development Day 1 August 20, 2018\S9_532.tif 0"
"NormalizationMethod=None"
"NormalizationFactors=1"
"JpegImage="
"StdDev=Type 1"
"RatioFormulations=W1/W2 (532/)"
"FeatureType=Circular"
"Barcode="
"BackgroundSubtraction=LocalFeature"
"ImageOrigin=0, 0"
"JpegOrigin=1710, 4420"
"Creator=GenePix Pro 6.0.1.25"
"Scanner=GenePix 4200A 01  [116282]"
"FocusPosition=0"
"Temperature=23"
"LinesAveraged=1"
"Comment="
"PMTGain=340"
"ScanPower=100"
"LaserPower=2.65"
"Filters=Standard Green"
"ScanRegion=0,0,2200,7150"
"Supplier=Genetix Ltd."
"ArrayerSoftwareName=MicroArraying"
"ArrayerSoftwareVersion=QSoft XP Build 6700 (Revision 4)"
"Flags"	"Normalize"	"Autoflag"	"Block"	"Column"	"Row"	"Name"	"ID"	"X"	"Y"	"Dia."	"F532 Median"	"F532 Mean"	"F532 SD"	"F532 CV"	"B532"	"B532 Median"	"B532 Mean"	"B532 SD"	"B532 CV"	"% > B532+1SD"	"% > B532+2SD"	"F532 % Sat."	"F532 Total Intensity"	"SNR 532"	"Ratio of Medians (532/2)"	"Ratio of Means (532/2)"	"Median of Ratios (532/2)"	"Mean of Ratios (532/2)"	"Ratios SD (532/2)"	"Rgn Ratio (532/2)"	"Rgn R2 (532/2)"	"Log Ratio (532/2)"	"F532 Median - B532"	"F532 Mean - B532"	"Sum of Medians (532/2)"	"Sum of Means (532/2)"	"F Pixels"	"B Pixels"	"Circularity"	"Index"	"Target"
0	0	0	1	1	1	"ACTA1"	"P68133"	2420	4840	200	3146	3179	242	7	3221	3221	3259	734	22	1	0	0	1004609	-0.109	100000.000	100000.000	0.000	0.000	0.000	0.000	0.000	16.610	-75	-42	-75	-42	316	2384	100	1	"Y55"
0	0	0	1	2	1	"ACTA1"	"P68133"	2920	4840	200	3244	3311	339	10	3218	3218	3246	286	8	13	6	0	1046379	0.227	100000.000	100000.000	0.000	0.000	0.000	0.000	0.000	16.610	26	93	26	93	316	2384	100	2	"Y55"
0	0	0	1	3	1	"ACTA1"	"P68133"	3420	4840	200	3298	3357	298	8	3353	3353	3378	479	14	7	1	0	1060862	-0.044	100000.000	100000.000	0.000	0.000	0.000	0.000	0.000	16.610	-55	4	-55	4	316	2384	100	3	"Y55"
0	0	0	1	4	1	"A-Raf"	"P10398"	3920	4840	200	3465	3494	698	19	3436	3436	3464	695	20	0	0	0	1104000	0.043	100000.000	100000.000	0.000	0.000	0.000	0.000	0.000	16.610	29	58	29	58	316	2384	100	4	"S214"
0	0	0	1	5	1	"A-Raf"	"P10398"	4420	4840	200	3544	3538	306	8	3497	3497	3516	349	9	16	0	0	1117971	0.063	100000.000	100000.000	0.000	0.000	0.000	0.000	0.000	16.610	47	41	47	41	316	2384	100	5	"S214"
0	0	0	1	6	1	"A-Raf"	"P10398"	4920	4840	200	3557	3552	255	7	3515	3515	3527	633	17	0	0	0	1122562	0.039	100000.000	100000.000	0.000	0.000	0.000	0.000	0.000	16.610	42	37	42	37	316	2384	100	6	"S214"
0	0	0	1	7	1	"Cdk2"	"P24941"	5420	4840	200	3656	3710	312	8	3543	3543	3548	221	6	34	19	0	1172264	0.733	100000.000	100000.000	0.000	0.000	0.000	0.000	0.000	16.610	113	167	113	167	316	2384	100	7	"Y179"
0	0	0	1	8	1	"Cdk2"	"P24941"	5920	4840	200	3710	3778	334	8	3548	3548	3573	939	26	2	0	0	1193955	0.218	100000.000	100000.000	0.000	0.000	0.000	0.000	0.000	16.610	162	230	162	230	316	2384	100	8	"Y179"
0	0	0	1	9	1	"Cdk2"	"P24941"	6420	4840	200	3567	3592	278	7	3464	3464	3480	354	10	19	2	0	1134933	0.316	100000.000	100000.000	0.000	0.000	0.000	0.000	0.000	16.610	103	128	103	128	316	2384	100	9	"Y179"
0	0	0	1	1	2	"Cofilin 1"	"P23528"	2420	5480	200	3263	3309	298	9	3303	3303	3334	316	9	9	5	0	1045778	-0.079	100000.000	100000.000	0.000	0.000	0.000	0.000	0.000	16.610	-40	6	-40	6	316	2384	100	10	"S2"
0	0	0	1	2	2	"Cofilin 1"	"P23528"	2920	5480	200	3308	3439	671	19	3313	3313	3361	1041	30	5	0	0	1086626	0.075	100000.000	100000.000	0.000	0.000	0.000	0.000	0.000	16.610	-5	126	-5	126	316	2384	100	11	"S2"
0	0	0	1	3	2	"Cofilin 1"	"P23528"	3420	5480	200	3422	3493	347	9	3436	3436	3459	291	8	16	6	0	1103918	0.117	100000.000	100000.000	0.000	0.000	0.000	0.000	0.000	16.610	-14	57	-14	57	316	2384	100	12	"S2"
0	0	0	1	4	2	"CTNNB1"	"P35222"	3920	5480	200	3545	3558	376	10	3525	3525	3560	593	16	3	1	0	1124341	-0.003	100000.000	100000.000	0.000	0.000	0.000	0.000	0.000	16.610	20	33	20	33	316	2384	100	13	"S675"
0	0	0	1	5	2	"CTNNB1"	"P35222"	4420	5480	200	3526	3544	847	23	3589	3589	3575	321	8	8	1	0	1119840	-0.097	100000.000	100000.000	0.000	0.000	0.000	0.000	0.000	16.610	-63	-45	-63	-45	316	2384	100	14	"S675"
0	0	0	1	6	2	"CTNNB1"	"P35222"	4920	5480	200	3482	3534	464	13	3482	3482	3509	735	20	1	1	0	1116656	0.034	0.000	100000.000	0.000	0.000	0.000	0.000	0.000	Error	0	52	0	52	316	2384	100	15	"S675"
0	0	0	1	7	2	"EGFR"	"P00533"	5420	5480	200	3650	3686	302	8	3522	3522	3546	624	17	7	0	0	1164901	0.224	100000.000	100000.000	0.000	0.000	0.000	0.000	0.000	16.610	128	164	128	164	316	2384	100	16	"T693"
0	0	0	1	8	2	"EGFR"	"P00533"	5920	5480	200	3597	3635	277	7	3561	3561	3577	590	16	5	0	0	1148571	0.098	100000.000	100000.000	0.000	0.000	0.000	0.000	0.000	16.610	36	74	36	74	316	2384	100	17	"T693"
0	0	0	1	9	2	"EGFR"	"P00533"	6420	5480	200	3526	3558	226	6	3486	3486	3502	576	16	3	0	0	1124255	0.097	100000.000	100000.000	0.000	0.000	0.000	0.000	0.000	16.610	40	72	40	72	316	2384	100	18	"T693"
0	0	0	1	1	3	"JAK1"	"P23458"	2420	6120	200	3290	3346	595	17	3351	3351	3404	528	15	4	0	0	1057406	-0.110	100000.000	100000.000	0.000	0.000	0.000	0.000	0.000	16.610	-61	-5	-61	-5	316	2384	100	19	"Y1035"
0	0	0	1	2	3	"JAK1"	"P23458"	2920	6120	200	3341	3363	224	6	3351	3351	3374	442	13	4	0	0	1062816	-0.025	100000.000	100000.000	0.000	0.000	0.000	0.000	0.000	16.610	-10	12	-10	12	316	2384	100	20	"Y1035"
0	0	0	1	3	3	"JAK1"	"P23458"	3420	6120	200	3431	3475	349	10	3452	3452	3473	340	9	9	3	0	1098071	0.006	100000.000	100000.000	0.000	0.000	0.000	0.000	0.000	16.610	-21	23	-21	23	316	2384	100	21	"Y1035"
0	0	0	1	4	3	"JNK2"	"P45984"	3920	6120	200	3612	3799	861	22	3544	3544	3598	917	25	11	1	0	1200637	0.219	100000.000	100000.000	0.000	0.000	0.000	0.000	0.000	16.610	68	255	68	255	316	2384	100	22	"T183"
0	0	0	1	5	3	"JNK2"	"P45984"	4420	6120	200	3692	3763	497	13	3583	3583	3595	321	8	32	14	0	1189095	0.523	100000.000	100000.000	0.000	0.000	0.000	0.000	0.000	16.610	109	180	109	180	316	2384	100	23	"T183"
0	0	0	1	6	3	"JNK2"	"P45984"	4920	6120	200	3780	3860	441	11	3600	3600	3604	574	15	20	4	0	1219612	0.446	100000.000	100000.000	0.000	0.000	0.000	0.000	0.000	16.610	180	260	180	260	316	2384	100	24	"T183"
0	0	0	1	7	3	"Kit "	"P10721"	5420	6120	200	3659	3729	330	8	3622	3622	3626	278	7	18	9	0	1178281	0.371	100000.000	100000.000	0.000	0.000	0.000	0.000	0.000	16.610	37	107	37	107	316	2384	100	25	"Y721"
0	0	0	1	8	3	"Kit "	"P10721"	5920	6120	200	3724	3826	631	16	3664	3664	3676	361	9	15	7	0	1208872	0.416	100000.000	100000.000	0.000	0.000	0.000	0.000	0.000	16.610	60	162	60	162	316	2384	100	26	"Y721"
0	0	0	1	9	3	"Kit "	"P10721"	6420	6120	200	3714	3751	303	8	3569	3569	3579	223	6	34	14	0	1185374	0.771	100000.000	100000.000	0.000	0.000	0.000	0.000	0.000	16.610	145	182	145	182	316	2384	100	27	"Y721"
0	0	0	1	1	4	"MK3"	"P22001"	2420	6760	200	3251	3309	375	11	3274	3274	3297	411	12	8	2	0	1045779	0.029	100000.000	100000.000	0.000	0.000	0.000	0.000	0.000	16.610	-23	35	-23	35	316	2384	100	28	"Y187"
0	0	0	1	2	4	"MK3"	"P22001"	2920	6760	200	3346	3375	222	6	3359	3359	3386	607	17	1	0	0	1066413	-0.018	100000.000	100000.000	0.000	0.000	0.000	0.000	0.000	16.610	-13	16	-13	16	316	2384	100	29	"Y187"
0	0	0	1	3	4	"MK3"	"P22001"	3420	6760	200	3448	3527	360	10	3446	3446	3467	316	9	19	7	0	1114480	0.190	100000.000	100000.000	0.000	0.000	0.000	0.000	0.000	16.610	2	81	2	81	316	2384	100	30	"Y187"
0	0	0	1	4	4	"NFAT1 "	"Q13469"	3920	6760	200	3602	3577	323	9	3583	3583	3622	534	14	4	0	0	1130268	-0.084	100000.000	100000.000	0.000	0.000	0.000	0.000	0.000	16.610	19	-6	19	-6	316	2384	100	31	"S326"
0	0	0	1	5	4	"NFAT1 "	"Q13469"	4420	6760	200	3634	3658	350	9	3650	3650	3652	403	11	10	1	0	1155959	0.015	100000.000	100000.000	0.000	0.000	0.000	0.000	0.000	16.610	-16	8	-16	8	316	2384	100	32	"S326"
0	0	0	1	6	4	"NFAT1 "	"Q13469"	4920	6760	200	3709	3731	654	17	3657	3657	3657	341	9	8	1	0	1179033	0.217	100000.000	100000.000	0.000	0.000	0.000	0.000	0.000	16.610	52	74	52	74	316	2384	100	33	"S326"
0	0	0	1	7	4	"NFkB-p65 "	"Q04206"	5420	6760	200	3747	3808	422	11	3659	3659	3681	686	18	6	1	0	1203191	0.185	100000.000	100000.000	0.000	0.000	0.000	0.000	0.000	16.610	88	149	88	149	316	2384	100	34	"S276"
0	0	0	1	8	4	"NFkB-p65 "	"Q04206"	5920	6760	200	3710	3737	324	8	3688	3688	3692	204	5	21	8	0	1181034	0.221	100000.000	100000.000	0.000	0.000	0.000	0.000	0.000	16.610	22	49	22	49	316	2384	100	35	"S276"
0	0	0	1	9	4	"NFkB-p65 "	"Q04206"	6420	6760	200	3648	3674	304	8	3623	3623	3627	239	6	20	7	0	1160953	0.197	100000.000	100000.000	0.000	0.000	0.000	0.000	0.000	16.610	25	51	25	51	316	2384	100	36	"S276"
0	0	0	1	1	5	"PDGFRb"	"P09619"	2420	7400	200	3379	3626	671	18	3291	3291	3342	721	21	16	13	0	1145826	0.394	100000.000	100000.000	0.000	0.000	0.000	0.000	0.000	16.610	88	335	88	335	316	2384	100	37	"Y686"
0	0	0	1	2	5	"PDGFRb"	"P09619"	2920	7400	200	3461	3773	869	23	3362	3362	3398	735	21	17	16	0	1192237	0.510	100000.000	100000.000	0.000	0.000	0.000	0.000	0.000	16.610	99	411	99	411	316	2384	100	38	"Y686"
0	0	0	1	3	5	"PDGFRb"	"P09619"	3420	7400	200	3606	4009	964	24	3543	3543	3558	368	10	25	23	0	1266747	1.226	100000.000	100000.000	0.000	0.000	0.000	0.000	0.000	16.610	63	466	63	466	316	2384	100	39	"Y686"
0	0	0	1	4	5	"PELI2"	"Q96FA3"	3920	7400	200	3752	3848	477	12	3607	3607	3641	434	11	28	12	0	1216079	0.477	100000.000	100000.000	0.000	0.000	0.000	0.000	0.000	16.610	145	241	145	241	316	2384	100	40	"T290"
0	0	0	1	5	5	"PELI2"	"Q96FA3"	4420	7400	200	3737	3766	468	12	3606	3606	3620	347	9	28	13	0	1190150	0.421	100000.000	100000.000	0.000	0.000	0.000	0.000	0.000	16.610	131	160	131	160	316	2384	100	41	"T290"
0	0	0	1	6	5	"PELI2"	"Q96FA3"	4920	7400	200	3815	3876	416	10	3631	3631	3654	702	19	17	0	0	1224931	0.316	100000.000	100000.000	0.000	0.000	0.000	0.000	0.000	16.610	184	245	184	245	316	2384	100	42	"T290"
0	0	0	1	7	5	"sek1"	"P45985"	5420	7400	200	3733	3743	303	8	3652	3652	3661	310	8	16	3	0	1182778	0.265	100000.000	100000.000	0.000	0.000	0.000	0.000	0.000	16.610	81	91	81	91	316	2384	100	43	"S2315"
0	0	0	1	8	5	"sek1"	"P45985"	5920	7400	200	3712	3717	237	6	3678	3678	3739	1214	32	0	0	0	1174675	-0.018	100000.000	100000.000	0.000	0.000	0.000	0.000	0.000	16.610	34	39	34	39	316	2384	100	44	"S2315"
0	0	0	1	9	5	"sek1"	"P45985"	6420	7400	200	3582	3616	410	11	3584	3584	3585	240	6	15	8	0	1142516	0.129	100000.000	100000.000	0.000	0.000	0.000	0.000	0.000	16.610	-2	32	-2	32	316	2384	100	45	"S2315"
0	0	0	1	1	6	"SMAD3"	"Q15796"	2420	8050	200	3360	3367	213	6	3319	3319	3378	927	27	0	0	0	1063857	-0.012	100000.000	100000.000	0.000	0.000	0.000	0.000	0.000	16.610	41	48	41	48	316	2384	100	46	"S416"
0	0	0	1	2	6	"SMAD3"	"Q15796"	2920	8050	200	3432	3434	220	6	3391	3391	3419	504	14	2	0	0	1085220	0.030	100000.000	100000.000	0.000	0.000	0.000	0.000	0.000	16.610	41	43	41	43	316	2384	100	47	"S416"
0	0	0	1	3	6	"SMAD3"	"Q15796"	3420	8050	200	3593	3606	259	7	3543	3543	3572	518	14	3	0	0	1139510	0.066	100000.000	100000.000	0.000	0.000	0.000	0.000	0.000	16.610	50	63	50	63	316	2384	100	48	"S416"
0	0	0	1	4	6	"TAK1 "	"O43318"	3920	8050	200	3633	3671	374	10	3580	3580	3646	739	20	1	0	0	1160118	0.034	100000.000	100000.000	0.000	0.000	0.000	0.000	0.000	16.610	53	91	53	91	316	2384	100	49	"T178"
0	0	0	1	5	6	"TAK1 "	"O43318"	4420	8050	200	3639	3653	448	12	3654	3654	3698	1706	46	0	0	0	1154238	-0.026	100000.000	100000.000	0.000	0.000	0.000	0.000	0.000	16.610	-15	-1	-15	-1	316	2384	100	50	"T178"
0	0	0	1	6	6	"TAK1 "	"O43318"	4920	8050	200	3706	3711	289	7	3649	3649	3635	306	8	18	1	0	1172543	0.248	100000.000	100000.000	0.000	0.000	0.000	0.000	0.000	16.610	57	62	57	62	316	2384	100	51	"T178"
0	0	0	1	7	6	"TNIK"	"Q9UKE5"	5420	8050	200	3758	3902	1850	47	3724	3724	3725	254	6	26	10	0	1233152	0.697	100000.000	100000.000	0.000	0.000	0.000	0.000	0.000	16.610	34	178	34	178	316	2384	100	52	"T181"
0	0	0	1	8	6	"TNIK"	"Q9UKE5"	5920	8050	200	3793	3847	392	10	3700	3700	3718	241	6	28	12	0	1215553	0.535	100000.000	100000.000	0.000	0.000	0.000	0.000	0.000	16.610	93	147	93	147	316	2384	100	53	"T181"
0	0	0	1	9	6	"TNIK"	"Q9UKE5"	6420	8050	200	3726	3814	617	16	3678	3678	3691	283	7	24	7	0	1205291	0.435	100000.000	100000.000	0.000	0.000	0.000	0.000	0.000	16.610	48	136	48	136	316	2384	100	54	"T181"
-75	0	0	1	1	7	"empty"	"empty"	2420	8690	200	3366	3431	495	14	3360	3360	3378	259	7	17	4	0	1084066	0.205	100000.000	100000.000	0.000	0.000	0.000	0.000	0.000	16.610	6	71	6	71	316	2384	100	55	"empty"
-75	0	0	1	2	7	"empty"	"empty"	2920	8690	200	3381	3386	244	7	3430	3430	3440	274	7	7	0	0	1070037	-0.197	100000.000	100000.000	0.000	0.000	0.000	0.000	0.000	16.610	-49	-44	-49	-44	316	2384	100	56	"empty"
-75	0	0	1	3	7	"empty"	"empty"	3420	8690	200	3433	3447	233	6	3510	3510	3538	469	13	1	0	0	1089284	-0.194	100000.000	100000.000	0.000	0.000	0.000	0.000	0.000	16.610	-77	-63	-77	-63	316	2384	100	57	"empty"
-75	0	0	1	4	7	"empty"	"empty"	3920	8690	200	3496	3553	313	8	3592	3592	3631	496	13	3	0	0	1122832	-0.157	100000.000	100000.000	0.000	0.000	0.000	0.000	0.000	16.610	-96	-39	-96	-39	316	2384	100	58	"empty"
-75	0	0	1	5	7	"empty"	"empty"	4420	8690	200	3579	3592	311	8	3654	3654	3649	536	14	1	0	0	1135066	-0.106	100000.000	100000.000	0.000	0.000	0.000	0.000	0.000	16.610	-75	-62	-75	-62	316	2384	100	59	"empty"
-75	0	0	1	6	7	"empty"	"empty"	4920	8690	200	3631	3816	1748	45	3695	3695	3742	1565	41	2	1	0	1205736	0.047	100000.000	100000.000	0.000	0.000	0.000	0.000	0.000	16.610	-64	121	-64	121	316	2384	100	60	"empty"
-75	0	0	1	7	7	"empty"	"empty"	5420	8690	200	3686	3701	383	10	3731	3731	3737	377	10	4	1	0	1169427	-0.095	100000.000	100000.000	0.000	0.000	0.000	0.000	0.000	16.610	-45	-30	-45	-30	316	2384	100	61	"empty"
-75	0	0	1	8	7	"empty"	"empty"	5920	8690	200	3782	3817	335	8	3760	3760	3770	250	6	12	2	0	1206043	0.188	100000.000	100000.000	0.000	0.000	0.000	0.000	0.000	16.610	22	57	22	57	316	2384	100	62	"empty"
-75	0	0	1	9	7	"empty"	"empty"	6420	8690	200	3731	3731	201	5	3696	3696	3695	230	6	16	1	0	1178845	0.157	100000.000	100000.000	0.000	0.000	0.000	0.000	0.000	16.610	35	35	35	35	316	2384	100	63	"empty"
0	0	0	2	1	1	"PKACa "	"P17612"	6950	4840	90	4011	4030	249	6	3318	3318	3305	231	6	98	90	0	209555	3.139	100000.000	100000.000	0.000	0.000	0.000	0.000	0.000	16.610	693	712	693	712	52	420	100	64	"T197"
0	0	0	2	2	1	"PKACa "	"P17612"	7420	4820	200	3384	3443	390	11	3289	3289	3294	363	11	26	8	0	1088046	0.410	100000.000	100000.000	0.000	0.000	0.000	0.000	0.000	16.610	95	154	95	154	316	2384	100	65	"T197"
0	0	0	2	3	1	"PKACa "	"P17612"	7920	4820	200	3232	3318	372	11	3229	3229	3247	266	8	26	12	0	1048516	0.267	100000.000	100000.000	0.000	0.000	0.000	0.000	0.000	16.610	3	89	3	89	316	2384	100	66	"T197"
0	0	0	2	4	1	"PTEN"	"P60484"	8420	4830	200	2584	2624	289	11	2959	2959	2932	345	11	1	0	0	829245	-0.893	100000.000	100000.000	0.000	0.000	0.000	0.000	0.000	16.610	-375	-335	-375	-335	316	2384	100	67	"Y315"
0	0	0	2	5	1	"PTEN"	"P60484"	8910	4830	200	3012	3065	421	13	3090	3090	3106	251	8	8	2	0	968447	-0.163	100000.000	100000.000	0.000	0.000	0.000	0.000	0.000	16.610	-78	-25	-78	-25	316	2384	100	68	"Y315"
0	0	0	2	6	1	"PTEN"	"P60484"	9410	4840	200	3061	3071	207	6	3128	3128	3142	259	8	6	1	0	970374	-0.274	100000.000	100000.000	0.000	0.000	0.000	0.000	0.000	16.610	-67	-57	-67	-57	316	2384	100	69	"Y315"
0	0	0	2	7	1	"SOC3"	"O14543"	9910	4840	200	3079	3032	342	11	3052	3052	3186	2407	75	0	0	0	957994	-0.064	100000.000	100000.000	0.000	0.000	0.000	0.000	0.000	16.610	27	-20	27	-20	316	2384	100	70	"Y204"
0	0	0	2	8	1	"SOC3"	"O14543"	10410	4840	200	2691	2883	1839	63	2740	2740	2840	515	18	7	1	0	911100	0.083	100000.000	100000.000	0.000	0.000	0.000	0.000	0.000	16.610	-49	143	-49	143	316	2384	100	71	"Y204"
0	0	0	2	9	1	"SOC3"	"O14543"	10900	4850	200	3429	3429	239	6	3361	3361	3360	256	7	23	1	0	1083580	0.270	100000.000	100000.000	0.000	0.000	0.000	0.000	0.000	16.610	68	68	68	68	316	2384	100	72	"Y204"
0	0	0	2	1	2	"STAT3 "	"P40763"	6930	5460	200	3455	3532	532	15	3367	3367	3381	430	12	15	3	0	1116224	0.351	100000.000	100000.000	0.000	0.000	0.000	0.000	0.000	16.610	88	165	88	165	316	2384	100	73	"S691"
0	0	0	2	2	2	"STAT3 "	"P40763"	7430	5470	200	3327	3395	384	11	3323	3323	3341	302	9	22	9	0	1072703	0.179	100000.000	100000.000	0.000	0.000	0.000	0.000	0.000	16.610	4	72	4	72	316	2384	100	74	"S691"
0	0	0	2	3	2	"STAT3 "	"P40763"	7920	5470	200	3355	3381	299	8	3278	3278	3318	495	14	11	0	0	1068351	0.127	100000.000	100000.000	0.000	0.000	0.000	0.000	0.000	16.610	77	103	77	103	316	2384	100	75	"S691"
0	0	0	2	4	2	"STAT6 "	"P42226"	8420	5470	200	3147	3212	1842	57	3044	3044	3025	497	16	12	0	0	1015004	0.376	100000.000	100000.000	0.000	0.000	0.000	0.000	0.000	16.610	103	168	103	168	316	2384	100	76	"T645"
0	0	0	2	5	2	"STAT6 "	"P42226"	8920	5480	200	3196	3225	372	11	3131	3131	3131	371	11	7	0	0	1019253	0.253	100000.000	100000.000	0.000	0.000	0.000	0.000	0.000	16.610	65	94	65	94	316	2384	100	77	"T645"
0	0	0	2	6	2	"STAT6 "	"P42226"	9420	5480	200	3169	3185	241	7	3163	3163	3196	443	13	2	0	0	1006410	-0.025	100000.000	100000.000	0.000	0.000	0.000	0.000	0.000	16.610	6	22	6	22	316	2384	100	78	"T645"
0	0	0	2	7	2	"14-3-3 beta"	"P31946"	9910	5480	200	3345	4065	1143	28	3249	3249	3289	308	9	43	39	0	1284667	2.519	100000.000	100000.000	0.000	0.000	0.000	0.000	0.000	16.610	96	816	96	816	316	2384	100	79	"S185"
0	0	0	2	8	2	"14-3-3 beta"	"P31946"	10410	5490	200	2989	3623	1153	31	2749	2749	3051	2544	83	7	0	0	1144991	0.225	100000.000	100000.000	0.000	0.000	0.000	0.000	0.000	16.610	240	874	240	874	316	2384	100	80	"S185"
0	0	0	2	9	2	"14-3-3 beta"	"P31946"	10910	5490	200	3662	4204	1234	29	3176	3176	3137	525	16	48	42	0	1328619	2.032	100000.000	100000.000	0.000	0.000	0.000	0.000	0.000	16.610	486	1028	486	1028	316	2384	100	81	"S185"
0	0	0	2	1	3	"Tgfbr2"	"P37173"	6920	6110	200	3619	3710	1785	48	3488	3488	3476	293	8	24	1	0	1172480	0.799	100000.000	100000.000	0.000	0.000	0.000	0.000	0.000	16.610	131	222	131	222	316	2384	100	82	"S409"
0	0	0	2	2	3	"Tgfbr2"	"P37173"	7420	6110	200	3509	3485	341	9	3388	3388	3404	337	9	26	2	0	1101380	0.240	100000.000	100000.000	0.000	0.000	0.000	0.000	0.000	16.610	121	97	121	97	316	2384	100	83	"S409"
0	0	0	2	3	3	"Tgfbr2"	"P37173"	7930	6110	70	3650	3686	411	11	3420	3420	3468	495	14	15	3	0	117946	0.440	100000.000	100000.000	0.000	0.000	0.000	0.000	0.000	16.610	230	266	230	266	32	236	100	84	"S409"
0	0	0	2	4	3	"Tyk2"	"P29597"	8410	6120	200	3256	3308	314	9	3212	3212	3204	340	10	17	6	0	1045229	0.306	100000.000	100000.000	0.000	0.000	0.000	0.000	0.000	16.610	44	96	44	96	316	2384	100	85	"Y1054/5"
0	0	0	2	5	3	"Tyk2"	"P29597"	8910	6120	200	3138	3115	435	13	3040	3040	2997	355	11	19	8	0	984300	0.332	100000.000	100000.000	0.000	0.000	0.000	0.000	0.000	16.610	98	75	98	75	316	2384	100	86	"Y1054/5"
0	0	0	2	6	3	"Tyk2"	"P29597"	9410	6120	200	3267	3336	340	10	3207	3207	3239	454	14	13	7	0	1054236	0.214	100000.000	100000.000	0.000	0.000	0.000	0.000	0.000	16.610	60	129	60	129	316	2384	100	87	"Y1054/5"
0	0	0	2	7	3	"caveolin-1"	"Q03135"	9910	6120	200	3398	3506	428	12	3286	3286	3304	332	10	27	16	0	1107741	0.608	100000.000	100000.000	0.000	0.000	0.000	0.000	0.000	16.610	112	220	112	220	316	2384	100	88	"Y14"
0	0	0	2	8	3	"caveolin-1"	"Q03135"	10400	6140	130	3492	3540	434	12	3146	3146	3202	594	18	25	3	0	424778	0.569	100000.000	100000.000	0.000	0.000	0.000	0.000	0.000	16.610	346	394	346	394	120	940	100	89	"Y14"
0	0	0	2	9	3	"caveolin-1"	"Q03135"	10890	6140	200	2889	2964	442	14	2828	2828	2919	408	13	21	3	0	936523	0.110	100000.000	100000.000	0.000	0.000	0.000	0.000	0.000	16.610	61	136	61	136	316	2384	100	90	"Y14"
0	0	0	2	1	4	"Cdc42 "	"P60953"	6940	6780	70	3836	3809	267	7	3507	3507	3535	554	15	15	0	0	121883	0.495	100000.000	100000.000	0.000	0.000	0.000	0.000	0.000	16.610	329	302	329	302	32	236	100	91	"Y32"
0	0	0	2	2	4	"Cdc42 "	"P60953"	7440	6750	80	3711	3737	442	11	3466	3466	3448	341	9	46	21	0	194323	0.848	100000.000	100000.000	0.000	0.000	0.000	0.000	0.000	16.610	245	271	245	271	52	340	100	92	"Y32"
0	0	0	2	3	4	"Cdc42 "	"P60953"	7950	6770	100	3656	3630	351	9	3388	3388	3406	371	10	38	10	0	290414	0.604	100000.000	100000.000	0.000	0.000	0.000	0.000	0.000	16.610	268	242	268	242	80	560	100	93	"Y32"
0	0	0	2	4	4	"Flt3"	"P36888"	8430	6770	200	3264	3309	292	8	3279	3279	3297	328	9	13	3	0	1045517	0.037	100000.000	100000.000	0.000	0.000	0.000	0.000	0.000	16.610	-15	30	-15	30	316	2384	100	94	"Y591"
0	0	0	2	5	4	"Flt3"	"P36888"	8930	6770	200	2690	2748	275	10	3116	3116	3076	745	24	0	0	0	868390	-0.440	100000.000	100000.000	0.000	0.000	0.000	0.000	0.000	16.610	-426	-368	-426	-368	316	2384	100	95	"Y591"
0	0	0	2	6	4	"Flt3"	"P36888"	9430	6770	200	3251	3306	301	9	3273	3273	3285	210	6	20	8	0	1044669	0.100	100000.000	100000.000	0.000	0.000	0.000	0.000	0.000	16.610	-22	33	-22	33	316	2384	100	96	"Y591"
0	0	0	2	7	4	"gp130 "	"P40189"	9930	6780	200	3374	3398	245	7	3316	3316	3346	314	9	16	2	0	1073613	0.166	100000.000	100000.000	0.000	0.000	0.000	0.000	0.000	16.610	58	82	58	82	316	2384	100	97	"Y767"
0	0	0	2	8	4	"gp130 "	"P40189"	10420	6780	200	3534	3555	286	8	3379	3379	3401	538	15	7	0	0	1123360	0.286	100000.000	100000.000	0.000	0.000	0.000	0.000	0.000	16.610	155	176	155	176	316	2384	100	98	"Y767"
0	0	0	2	9	4	"gp130 "	"P40189"	10920	6780	200	2807	2855	494	17	2808	2808	2846	338	11	10	1	0	902106	0.027	100000.000	100000.000	0.000	0.000	0.000	0.000	0.000	16.610	-1	47	-1	47	316	2384	100	99	"Y767"
0	0	0	2	1	5	"IKK-beta "	"O14920"	6940	7410	150	3892	3876	368	9	3545	3545	3546	423	11	42	6	0	604732	0.780	100000.000	100000.000	0.000	0.000	0.000	0.000	0.000	16.610	347	331	347	331	156	1272	100	100	"Y199"
0	0	0	2	2	5	"IKK-beta "	"O14920"	7440	7400	100	4076	4075	382	9	3533	3533	3531	496	14	53	7	0	325976	1.097	100000.000	100000.000	0.000	0.000	0.000	0.000	0.000	16.610	543	542	543	542	80	560	100	101	"Y199"
0	0	0	2	3	5	"IKK-beta "	"O14920"	7940	7400	90	3948	3960	405	10	3412	3412	3419	298	8	80	44	0	205925	1.815	100000.000	100000.000	0.000	0.000	0.000	0.000	0.000	16.610	536	548	536	548	52	420	100	102	"Y199"
0	0	0	2	4	5	"IRAK1"	"P51617"	8450	7410	100	4096	4029	340	8	3383	3383	3408	285	8	87	62	0	322347	2.179	100000.000	100000.000	0.000	0.000	0.000	0.000	0.000	16.610	713	646	713	646	80	560	100	103	"T209"
0	0	0	2	5	5	"IRAK1"	"P51617"	8950	7410	100	3940	3927	268	6	3223	3223	3193	452	14	87	22	0	314139	1.624	100000.000	100000.000	0.000	0.000	0.000	0.000	0.000	16.610	717	704	717	704	80	560	100	104	"T209"
0	0	0	2	6	5	"IRAK1"	"P51617"	9450	7420	90	4141	4141	253	6	3330	3330	3329	210	6	98	92	0	215317	3.867	100000.000	100000.000	0.000	0.000	0.000	0.000	0.000	16.610	811	811	811	811	52	420	100	105	"T209"
0	0	0	2	7	5	"IRS-1"	"P35568"	9970	7410	70	4154	4173	474	11	3376	3376	3393	224	6	93	84	0	133531	3.482	100000.000	100000.000	0.000	0.000	0.000	0.000	0.000	16.610	778	797	778	797	32	236	100	106	"S312"
0	0	0	2	8	5	"IRS-1"	"P35568"	10450	7420	70	4369	4326	307	7	3389	3389	3383	258	7	96	90	0	138416	3.655	100000.000	100000.000	0.000	0.000	0.000	0.000	0.000	16.610	980	937	980	937	32	236	100	107	"S312"
0	0	0	2	9	5	"IRS-1"	"P35568"	10940	7420	200	2888	3146	1510	47	2962	2962	3066	480	15	6	3	0	994217	0.167	100000.000	100000.000	0.000	0.000	0.000	0.000	0.000	16.610	-74	184	-74	184	316	2384	100	108	"S312"
0	0	0	2	1	6	"Malt1"	"Q9UDY8"	6940	8050	200	3481	3485	414	11	3610	3610	3576	290	8	5	1	0	1101243	-0.314	100000.000	100000.000	0.000	0.000	0.000	0.000	0.000	16.610	-129	-125	-129	-125	316	2384	100	109	"S135"
0	0	0	2	2	6	"Malt1"	"Q9UDY8"	7440	8050	200	3368	3420	405	11	3589	3589	3591	663	18	1	0	0	1080572	-0.258	100000.000	100000.000	0.000	0.000	0.000	0.000	0.000	16.610	-221	-169	-221	-169	316	2384	100	110	"S135"
0	0	0	2	3	6	"Malt1"	"Q9UDY8"	7940	8050	200	3335	3354	352	10	3518	3518	3556	396	11	6	0	0	1060014	-0.510	100000.000	100000.000	0.000	0.000	0.000	0.000	0.000	16.610	-183	-164	-183	-164	316	2384	100	111	"S135"
0	0	0	2	4	6	"MEK1 "	"Q02750"	8440	8060	80	4358	4255	497	11	3366	3366	3398	263	7	80	75	0	221246	3.259	100000.000	100000.000	0.000	0.000	0.000	0.000	0.000	16.610	992	889	992	889	52	340	100	112	"T385"
0	0	0	2	5	6	"MEK1 "	"Q02750"	8940	8060	80	4037	3998	254	6	3264	3264	3256	195	5	96	88	0	207870	3.805	100000.000	100000.000	0.000	0.000	0.000	0.000	0.000	16.610	773	734	773	734	52	340	100	113	"T385"
0	0	0	2	6	6	"MEK1 "	"Q02750"	9430	8060	200	2846	2934	428	14	3182	3182	3305	2793	84	0	0	0	927045	-0.133	100000.000	100000.000	0.000	0.000	0.000	0.000	0.000	16.610	-336	-248	-336	-248	316	2384	100	114	"T385"
0	0	0	2	7	6	"p47phox "	"P14598"	9930	8060	200	3398	3422	335	9	3375	3375	3391	268	7	12	2	0	1081431	0.116	100000.000	100000.000	0.000	0.000	0.000	0.000	0.000	16.610	23	47	23	47	316	2384	100	115	"S359"
0	0	0	2	8	6	"p47phox "	"P14598"	10430	8060	200	3405	3457	618	17	3454	3454	3502	748	21	0	0	0	1092529	-0.060	100000.000	100000.000	0.000	0.000	0.000	0.000	0.000	16.610	-49	3	-49	3	316	2384	100	116	"S359"
0	0	0	2	9	6	"p47phox "	"P14598"	10920	8060	200	3454	3473	271	7	3373	3373	3362	556	16	2	0	0	1097539	0.200	100000.000	100000.000	0.000	0.000	0.000	0.000	0.000	16.610	81	100	81	100	316	2384	100	117	"S359"
-75	0	0	2	1	7	"empty"	"empty"	6920	8690	200	3660	3624	306	8	3599	3599	3612	545	15	1	0	0	1145321	0.022	100000.000	100000.000	0.000	0.000	0.000	0.000	0.000	16.610	61	25	61	25	316	2384	100	118	"empty"
-75	0	0	2	2	7	"empty"	"empty"	7420	8690	200	3620	3561	410	11	3595	3595	3598	487	13	9	0	0	1125178	-0.076	100000.000	100000.000	0.000	0.000	0.000	0.000	0.000	16.610	25	-34	25	-34	316	2384	100	119	"empty"
-75	0	0	2	3	7	"empty"	"empty"	7920	8690	200	3507	3549	336	9	3542	3542	3584	395	11	12	0	0	1121349	-0.089	100000.000	100000.000	0.000	0.000	0.000	0.000	0.000	16.610	-35	7	-35	7	316	2384	100	120	"empty"
-75	0	0	2	4	7	"empty"	"empty"	8420	8690	200	3390	3415	280	8	3423	3423	3448	253	7	16	3	0	1079229	-0.130	100000.000	100000.000	0.000	0.000	0.000	0.000	0.000	16.610	-33	-8	-33	-8	316	2384	100	121	"empty"
-75	0	0	2	5	7	"empty"	"empty"	8920	8690	200	3370	3377	230	6	3371	3371	3386	221	6	12	2	0	1067167	-0.041	100000.000	100000.000	0.000	0.000	0.000	0.000	0.000	16.610	-1	6	-1	6	316	2384	100	122	"empty"
-75	0	0	2	6	7	"empty"	"empty"	9420	8690	200	3215	3140	349	11	3215	3215	3163	395	12	2	0	0	992173	-0.058	0.000	100000.000	0.000	0.000	0.000	0.000	0.000	Error	0	-75	0	-75	316	2384	100	123	"empty"
0	0	0	2	7	7	"GLQAWPG-pS-AIPQFLG_GLQAWPGEAIPQFLG_20vs80"	"GLQAWPG-pS-AIPQFLG_GLQAWPGEAIPQFLG_20vs80"	9940	8700	70	5256	5129	640	12	3449	3449	3459	302	8	90	87	0	164123	5.530	100000.000	100000.000	0.000	0.000	0.000	0.000	0.000	16.610	1807	1680	1807	1680	32	236	100	124	"GLQAWPG-pS-AIPQFLG_GLQAWPGEAIPQFLG_20vs80"
0	0	0	2	8	7	"GLQAWPG-pS-AIPQFLG_GLQAWPGEAIPQFLG_20vs80"	"GLQAWPG-pS-AIPQFLG_GLQAWPGEAIPQFLG_20vs80"	10430	8710	80	5247	5257	721	13	3492	3492	3534	356	10	92	88	0	273371	4.840	100000.000	100000.000	0.000	0.000	0.000	0.000	0.000	16.610	1755	1765	1755	1765	52	340	100	125	"GLQAWPG-pS-AIPQFLG_GLQAWPGEAIPQFLG_20vs80"
0	0	0	2	9	7	"GLQAWPG-pS-AIPQFLG_GLQAWPGEAIPQFLG_20vs80"	"GLQAWPG-pS-AIPQFLG_GLQAWPGEAIPQFLG_20vs80"	10930	8710	80	5485	5393	678	12	3535	3535	3552	324	9	98	90	0	280427	5.682	100000.000	100000.000	0.000	0.000	0.000	0.000	0.000	16.610	1950	1858	1950	1858	52	340	100	126	"GLQAWPG-pS-AIPQFLG_GLQAWPGEAIPQFLG_20vs80"
0	0	0	3	1	1	"JAK1"	"P23458"	11410	4840	200	3361	3387	259	7	3402	3402	3411	243	7	13	1	0	1070193	-0.099	100000.000	100000.000	0.000	0.000	0.000	0.000	0.000	16.610	-41	-15	-41	-15	316	2384	100	127	"Y220"
0	0	0	3	2	1	"JAK1"	"P23458"	11910	4840	200	3566	3579	227	6	3538	3538	3546	371	10	3	0	0	1130922	0.089	100000.000	100000.000	0.000	0.000	0.000	0.000	0.000	16.610	28	41	28	41	316	2384	100	128	"Y220"
0	0	0	3	3	1	"JAK1"	"P23458"	12420	4840	200	3617	3632	203	5	3555	3555	3562	338	9	10	0	0	1147668	0.207	100000.000	100000.000	0.000	0.000	0.000	0.000	0.000	16.610	62	77	62	77	316	2384	100	129	"Y220"
0	0	0	3	4	1	"Jun "	"P05412"	12920	4840	70	4314	4311	175	4	3507	3507	3516	188	5	100	96	0	137942	4.229	100000.000	100000.000	0.000	0.000	0.000	0.000	0.000	16.610	807	804	807	804	32	236	100	130	"S243"
0	0	0	3	5	1	"Jun "	"P05412"	13430	4860	80	4068	4107	430	10	3383	3383	3394	238	7	84	71	0	213571	2.996	100000.000	100000.000	0.000	0.000	0.000	0.000	0.000	16.610	685	724	685	724	52	340	100	131	"S243"
0	0	0	3	6	1	"Jun "	"P05412"	13920	4850	200	3387	3392	315	9	3268	3268	3275	301	9	24	6	0	1071880	0.389	100000.000	100000.000	0.000	0.000	0.000	0.000	0.000	16.610	119	124	119	124	316	2384	100	132	"S243"
0	0	0	3	7	1	"Kit "	"P10721"	14430	4850	200	3266	3335	363	10	3192	3192	3206	243	7	30	12	0	1053878	0.531	100000.000	100000.000	0.000	0.000	0.000	0.000	0.000	16.610	74	143	74	143	316	2384	100	133	"Y568/70"
0	0	0	3	8	1	"Kit "	"P10721"	14930	4850	200	3138	3237	351	10	3136	3136	3162	238	7	22	13	0	1022817	0.315	100000.000	100000.000	0.000	0.000	0.000	0.000	0.000	16.610	2	101	2	101	316	2384	100	134	"Y568/70"
0	0	0	3	9	1	"Kit "	"P10721"	15430	4850	200	3046	3159	370	11	3077	3077	3111	874	28	8	0	0	998088	0.055	100000.000	100000.000	0.000	0.000	0.000	0.000	0.000	16.610	-31	82	-31	82	316	2384	100	135	"Y568/70"
0	0	0	3	1	2	"Mlk3"	"Q16584"	11420	5480	200	3561	3676	435	11	3399	3399	3418	274	8	38	21	0	1161769	0.942	100000.000	100000.000	0.000	0.000	0.000	0.000	0.000	16.610	162	277	162	277	316	2384	100	136	"S281"
0	0	0	3	2	2	"Mlk3"	"Q16584"	11940	5460	100	4550	4466	344	7	3582	3582	3653	1205	32	13	0	0	357262	0.675	100000.000	100000.000	0.000	0.000	0.000	0.000	0.000	16.610	968	884	968	884	80	560	100	137	"S281"
0	0	0	3	3	2	"Mlk3"	"Q16584"	12440	5490	100	4523	4444	325	7	3602	3602	3601	194	5	93	90	0	355528	4.345	100000.000	100000.000	0.000	0.000	0.000	0.000	0.000	16.610	921	842	921	842	80	560	100	138	"S281"
0	0	0	3	4	2	"NFAT2 "	"O95644"	12930	5490	70	4432	4405	322	7	3518	3518	3536	206	5	96	93	0	140959	4.218	100000.000	100000.000	0.000	0.000	0.000	0.000	0.000	16.610	914	887	914	887	32	236	100	139	"S172"
0	0	0	3	5	2	"NFAT2 "	"O95644"	13430	5500	70	4195	4146	370	8	3455	3455	3465	267	7	81	68	0	132668	2.551	100000.000	100000.000	0.000	0.000	0.000	0.000	0.000	16.610	740	691	740	691	32	236	100	140	"S172"
0	0	0	3	6	2	"NFAT2 "	"O95644"	13940	5510	80	4237	4183	479	11	3430	3430	3435	320	9	76	67	0	217496	2.338	100000.000	100000.000	0.000	0.000	0.000	0.000	0.000	16.610	807	753	807	753	52	340	100	141	"S172"
0	0	0	3	7	2	"PI3-kinase p85 subunit beta"	"O00459"	14440	5500	200	3385	3621	835	23	3335	3335	3350	280	8	21	10	0	1144172	0.968	100000.000	100000.000	0.000	0.000	0.000	0.000	0.000	16.610	50	286	50	286	316	2384	100	142	"Y464"
0	0	0	3	8	2	"PI3-kinase p85 subunit beta"	"O00459"	14940	5500	70	5789	5646	654	11	3263	3263	3263	201	6	96	96	0	180667	11.856	100000.000	100000.000	0.000	0.000	0.000	0.000	0.000	16.610	2526	2383	2526	2383	32	236	100	143	"Y464"
0	0	0	3	9	2	"PI3-kinase p85 subunit beta"	"O00459"	15440	5490	70	6101	5987	455	7	3162	3162	3179	215	6	100	100	0	191587	13.060	100000.000	100000.000	0.000	0.000	0.000	0.000	0.000	16.610	2939	2825	2939	2825	32	236	100	144	"Y464"
0	0	0	3	1	3	"p47phox "	"P14598"	11410	6130	200	3463	3454	254	7	3507	3507	3522	267	7	8	0	0	1091385	-0.255	100000.000	100000.000	0.000	0.000	0.000	0.000	0.000	16.610	-44	-53	-44	-53	316	2384	100	145	"S370"
0	0	0	3	2	3	"p47phox "	"P14598"	11910	6130	200	3590	3594	271	7	3624	3624	3638	345	9	3	0	0	1135645	-0.128	100000.000	100000.000	0.000	0.000	0.000	0.000	0.000	16.610	-34	-30	-34	-30	316	2384	100	146	"S370"
0	0	0	3	3	3	"p47phox "	"P14598"	12420	6130	200	3585	3571	251	7	3625	3625	3647	534	14	0	0	0	1128337	-0.142	100000.000	100000.000	0.000	0.000	0.000	0.000	0.000	16.610	-40	-54	-40	-54	316	2384	100	147	"S370"
0	0	0	3	4	3	"PDGFRb"	"P09619"	12920	6130	200	3657	3701	297	8	3591	3591	3647	1504	41	0	0	0	1169544	0.036	100000.000	100000.000	0.000	0.000	0.000	0.000	0.000	16.610	66	110	66	110	316	2384	100	148	"Y716"
0	0	0	3	5	3	"PDGFRb"	"P09619"	13420	6140	80	4120	4205	1139	27	3581	3581	3579	249	6	76	53	0	218684	2.514	100000.000	100000.000	0.000	0.000	0.000	0.000	0.000	16.610	539	624	539	624	52	340	100	149	"Y716"
0	0	0	3	6	3	"PDGFRb"	"P09619"	13920	6140	200	3568	3567	321	8	3519	3519	3533	530	15	7	0	0	1127320	0.064	100000.000	100000.000	0.000	0.000	0.000	0.000	0.000	16.610	49	48	49	48	316	2384	100	150	"Y716"
0	0	0	3	7	3	"Rack1"	"P63244"	14430	6140	130	4204	4210	352	8	3446	3446	3455	262	7	97	81	0	505233	2.882	100000.000	100000.000	0.000	0.000	0.000	0.000	0.000	16.610	758	764	758	764	120	940	100	151	"y246"
0	0	0	3	8	3	"Rack1"	"P63244"	14930	6150	150	3867	3927	936	23	3328	3328	3345	458	13	60	10	0	612588	1.271	100000.000	100000.000	0.000	0.000	0.000	0.000	0.000	16.610	539	599	539	599	156	1272	100	152	"y246"
0	0	0	3	9	3	"Rack1"	"P63244"	15440	6140	130	3971	4007	379	9	3257	3257	3259	197	6	98	94	0	480886	3.797	100000.000	100000.000	0.000	0.000	0.000	0.000	0.000	16.610	714	750	714	750	120	940	100	153	"y246"
0	0	0	3	1	4	"Sek1"	"P45985"	11420	6750	200	3429	3397	306	9	3514	3514	3391	441	13	1	0	0	1073496	0.014	100000.000	100000.000	0.000	0.000	0.000	0.000	0.000	16.610	-85	-117	-85	-117	316	2384	100	154	"S80"
0	0	0	3	2	4	"Sek1"	"P45985"	11930	6750	200	3589	3578	258	7	3724	3724	3727	294	7	3	0	0	1130697	-0.507	100000.000	100000.000	0.000	0.000	0.000	0.000	0.000	16.610	-135	-146	-135	-146	316	2384	100	155	"S80"
0	0	0	3	3	4	"Sek1"	"P45985"	12430	6760	200	3664	3660	234	6	3781	3781	3802	674	17	0	0	0	1156522	-0.211	100000.000	100000.000	0.000	0.000	0.000	0.000	0.000	16.610	-117	-121	-117	-121	316	2384	100	156	"S80"
0	0	0	3	4	4	"process-control__"	"GGSGGSGDYKDDDDK"	12940	6750	80	4237	4229	495	11	3733	3733	3730	279	7	63	42	0	219910	1.789	100000.000	100000.000	0.000	0.000	0.000	0.000	0.000	16.610	504	496	504	496	52	340	100	157	"process-control__"
0	0	0	3	5	4	"process-control__"	"GGSGGSGDYKDDDDK"	13430	6760	200	3740	3801	411	10	3672	3672	3696	1300	35	3	0	0	1201022	0.081	100000.000	100000.000	0.000	0.000	0.000	0.000	0.000	16.610	68	129	68	129	316	2384	100	158	"process-control__"
0	0	0	3	6	4	"process-control__"	"GGSGGSGDYKDDDDK"	13930	6780	70	4679	4567	440	9	3615	3615	3614	233	6	90	84	0	146143	4.090	100000.000	100000.000	0.000	0.000	0.000	0.000	0.000	16.610	1064	952	1064	952	32	236	100	159	"process-control__"
0	0	0	3	7	4	"TAB1"	"Q15750"	14440	6770	80	4015	3988	450	11	3551	3551	3561	273	7	61	44	0	207385	1.564	100000.000	100000.000	0.000	0.000	0.000	0.000	0.000	16.610	464	437	464	437	52	340	100	160	"S423"
0	0	0	3	8	4	"TAB1"	"Q15750"	14940	6770	200	3417	3466	301	8	3389	3389	3403	217	6	21	11	0	1095311	0.290	100000.000	100000.000	0.000	0.000	0.000	0.000	0.000	16.610	28	77	28	77	316	2384	100	161	"S423"
0	0	0	3	9	4	"TAB1"	"Q15750"	15440	6770	200	3355	3404	278	8	3377	3377	3383	205	6	16	7	0	1075663	0.102	100000.000	100000.000	0.000	0.000	0.000	0.000	0.000	16.610	-22	27	-22	27	316	2384	100	162	"S423"
0	0	0	3	1	5	"4E-BP1 "	"Q13541"	11410	7410	200	2918	2969	465	15	2991	2991	3122	459	14	6	0	0	938260	-0.333	100000.000	100000.000	0.000	0.000	0.000	0.000	0.000	16.610	-73	-22	-73	-22	316	2384	100	163	"T46"
0	0	0	3	2	5	"4E-BP1 "	"Q13541"	11920	7410	200	3775	3813	304	7	3683	3683	3690	235	6	30	13	0	1204908	0.523	100000.000	100000.000	0.000	0.000	0.000	0.000	0.000	16.610	92	130	92	130	316	2384	100	164	"T46"
0	0	0	3	3	5	"4E-BP1 "	"Q13541"	12420	7410	80	4463	4446	207	4	3839	3839	3842	197	5	100	82	0	231184	3.066	100000.000	100000.000	0.000	0.000	0.000	0.000	0.000	16.610	624	607	624	607	52	340	100	165	"T46"
0	0	0	3	4	5	"Akt1"	"P31749"	12930	7410	80	4768	4667	390	8	3755	3755	3763	235	6	88	88	0	242674	3.847	100000.000	100000.000	0.000	0.000	0.000	0.000	0.000	16.610	1013	912	1013	912	52	340	100	166	"T450"
0	0	0	3	5	5	"Akt1"	"P31749"	13430	7410	70	4795	4711	348	7	3600	3600	3603	306	8	96	90	0	150762	3.621	100000.000	100000.000	0.000	0.000	0.000	0.000	0.000	16.610	1195	1111	1195	1111	32	236	100	167	"T450"
0	0	0	3	6	5	"Akt1"	"P31749"	13930	7430	80	4556	4565	450	9	3693	3693	3721	353	9	88	63	0	237385	2.391	100000.000	100000.000	0.000	0.000	0.000	0.000	0.000	16.610	863	872	863	872	52	340	100	168	"T450"
0	0	0	3	7	5	"Bax"	"Q07812"	14430	7430	90	5109	5091	301	5	3681	3681	3705	328	8	100	100	0	264746	4.226	100000.000	100000.000	0.000	0.000	0.000	0.000	0.000	16.610	1428	1410	1428	1410	52	420	100	169	"S163"
0	0	0	3	8	5	"Bax"	"Q07812"	14930	7430	80	4745	4721	229	4	3580	3580	3565	201	5	100	100	0	245490	5.751	100000.000	100000.000	0.000	0.000	0.000	0.000	0.000	16.610	1165	1141	1165	1141	52	340	100	170	"S163"
0	0	0	3	9	5	"Bax"	"Q07812"	15420	7430	90	4686	4700	341	7	3382	3382	3391	218	6	100	98	0	244388	6.005	100000.000	100000.000	0.000	0.000	0.000	0.000	0.000	16.610	1304	1318	1304	1318	52	420	100	171	"S163"
0	0	0	3	1	6	"CFTR"	"P13569"	11410	8080	120	3179	3202	270	8	2888	2888	2991	1527	51	0	0	0	384222	0.138	100000.000	100000.000	0.000	0.000	0.000	0.000	0.000	16.610	291	314	291	314	120	820	100	172	"S813"
0	0	0	3	2	6	"CFTR"	"P13569"	11900	8070	200	3917	3962	453	11	3697	3697	3646	993	27	1	0	0	1252008	0.318	100000.000	100000.000	0.000	0.000	0.000	0.000	0.000	16.610	220	265	220	265	316	2384	100	173	"S813"
0	0	0	3	3	6	"CFTR"	"P13569"	12400	8070	90	4381	4376	214	4	3885	3885	3891	217	5	88	59	0	227559	2.235	100000.000	100000.000	0.000	0.000	0.000	0.000	0.000	16.610	496	491	496	491	52	420	100	174	"S813"
0	0	0	3	4	6	"Crk "	"P46108"	12910	8070	200	3649	3646	251	6	3782	3782	3799	630	16	0	0	0	1152231	-0.243	100000.000	100000.000	0.000	0.000	0.000	0.000	0.000	16.610	-133	-136	-133	-136	316	2384	100	175	"Y108"
0	0	0	3	5	6	"Crk "	"P46108"	13410	8070	200	3626	3636	239	6	3782	3782	3785	363	9	2	0	0	1149101	-0.410	100000.000	100000.000	0.000	0.000	0.000	0.000	0.000	16.610	-156	-146	-156	-146	316	2384	100	176	"Y108"
0	0	0	3	6	6	"Crk "	"P46108"	13910	8070	200	3608	3658	342	9	3763	3763	3784	376	9	10	1	0	1155801	-0.335	100000.000	100000.000	0.000	0.000	0.000	0.000	0.000	16.610	-155	-105	-155	-105	316	2384	100	177	"Y108"
0	0	0	3	7	6	"EGFR"	"P00533"	14420	8070	130	3930	4017	896	22	3713	3713	3714	222	5	49	26	0	482037	1.365	100000.000	100000.000	0.000	0.000	0.000	0.000	0.000	16.610	217	304	217	304	120	940	100	178	"S1070"
0	0	0	3	8	6	"EGFR"	"P00533"	14920	8090	80	4001	4326	2108	48	3485	3485	4140	5228	126	1	1	0	224955	0.036	100000.000	100000.000	0.000	0.000	0.000	0.000	0.000	16.610	516	841	516	841	52	340	100	179	"S1070"
0	0	0	3	9	6	"EGFR"	"P00533"	15430	8080	70	4040	4098	257	6	3478	3478	3483	199	5	100	78	0	131125	3.090	100000.000	100000.000	0.000	0.000	0.000	0.000	0.000	16.610	562	620	562	620	32	236	100	180	"S1070"
-75	0	0	3	1	7	"empty"	"empty"	11420	8710	200	2914	2949	321	10	3068	3068	3183	630	19	2	0	0	932006	-0.371	100000.000	100000.000	0.000	0.000	0.000	0.000	0.000	16.610	-154	-119	-154	-119	316	2384	100	181	"empty"
-75	0	0	3	2	7	"empty"	"empty"	11920	8710	200	3127	3297	484	14	3358	3358	3442	576	16	12	1	0	1041734	-0.252	100000.000	100000.000	0.000	0.000	0.000	0.000	0.000	16.610	-231	-61	-231	-61	316	2384	100	182	"empty"
-75	0	0	3	3	7	"empty"	"empty"	12420	8710	200	3930	3933	261	6	3888	3888	3897	308	7	9	0	0	1242686	0.117	100000.000	100000.000	0.000	0.000	0.000	0.000	0.000	16.610	42	45	42	45	316	2384	100	183	"empty"
-75	0	0	3	4	7	"empty"	"empty"	12920	8710	200	3872	3874	220	5	3847	3847	3853	327	8	6	0	0	1224098	0.064	100000.000	100000.000	0.000	0.000	0.000	0.000	0.000	16.610	25	27	25	27	316	2384	100	184	"empty"
-75	0	0	3	5	7	"empty"	"empty"	13420	8710	200	3767	3829	651	17	3834	3834	3857	442	11	6	1	0	1209960	-0.063	100000.000	100000.000	0.000	0.000	0.000	0.000	0.000	16.610	-67	-5	-67	-5	316	2384	100	185	"empty"
-75	0	0	3	6	7	"empty"	"empty"	13920	8710	200	3755	3760	223	5	3800	3800	3813	271	7	7	0	0	1188208	-0.196	100000.000	100000.000	0.000	0.000	0.000	0.000	0.000	16.610	-45	-40	-45	-40	316	2384	100	186	"empty"
0	0	0	3	7	7	"GLQAWPG-pS-AIPQFLG_100"	"GLQAWPG-pS-AIPQFLG_100"	14410	8710	80	10307	9635	2169	22	3724	3724	3723	184	4	96	94	0	501041	32.130	100000.000	100000.000	0.000	0.000	0.000	0.000	0.000	16.610	6583	5911	6583	5911	52	340	100	187	"GLQAWPG-pS-AIPQFLG_100"
0	0	0	3	8	7	"GLQAWPG-pS-AIPQFLG_100"	"GLQAWPG-pS-AIPQFLG_100"	14910	8720	80	10172	9504	1833	19	3654	3654	3672	452	12	94	94	0	494198	12.903	100000.000	100000.000	0.000	0.000	0.000	0.000	0.000	16.610	6518	5850	6518	5850	52	340	100	188	"GLQAWPG-pS-AIPQFLG_100"
0	0	0	3	9	7	"GLQAWPG-pS-AIPQFLG_100"	"GLQAWPG-pS-AIPQFLG_100"	15420	8730	90	9636	9136	1449	15	3535	3535	3548	204	5	100	100	0	475097	27.392	100000.000	100000.000	0.000	0.000	0.000	0.000	0.000	16.610	6101	5601	6101	5601	52	420	100	189	"GLQAWPG-pS-AIPQFLG_100"
0	0	0	4	1	1	"Bcl-2"	"P10415"	15920	4820	70	3609	3597	165	4	3140	3140	3136	161	5	93	78	0	115118	2.863	100000.000	100000.000	0.000	0.000	0.000	0.000	0.000	16.610	469	457	469	457	32	236	100	190	"S87"
0	0	0	4	2	1	"Bcl-2"	"P10415"	16420	4820	200	3210	3284	467	14	3168	3168	3170	185	5	26	13	0	1037681	0.616	100000.000	100000.000	0.000	0.000	0.000	0.000	0.000	16.610	42	116	42	116	316	2384	100	191	"S87"
0	0	0	4	3	1	"Bcl-2"	"P10415"	16920	4830	70	3845	3823	213	5	3243	3243	3314	1039	31	0	0	0	122334	0.490	100000.000	100000.000	0.000	0.000	0.000	0.000	0.000	16.610	602	580	602	580	32	236	100	192	"S87"
0	0	0	4	4	1	"Casp3 "	"P42574"	17420	4820	120	5225	5088	554	10	3315	3315	3326	296	8	93	92	0	610509	5.953	100000.000	100000.000	0.000	0.000	0.000	0.000	0.000	16.610	1910	1773	1910	1773	120	820	100	193	"S150"
0	0	0	4	5	1	"Casp3 "	"P42574"	17920	4830	130	5428	5446	459	8	3401	3401	3408	214	6	100	100	0	653562	9.523	100000.000	100000.000	0.000	0.000	0.000	0.000	0.000	16.610	2027	2045	2027	2045	120	940	100	194	"S150"
0	0	0	4	6	1	"Casp3 "	"P42574"	18420	4840	130	5343	5236	548	10	3398	3398	3435	827	24	93	78	0	628351	2.178	100000.000	100000.000	0.000	0.000	0.000	0.000	0.000	16.610	1945	1838	1945	1838	120	940	100	195	"S150"
0	0	0	4	7	1	"CD19"	"P15391"	18920	4840	90	3917	3968	291	7	3354	3354	3357	216	6	98	63	0	206324	2.829	100000.000	100000.000	0.000	0.000	0.000	0.000	0.000	16.610	563	614	563	614	52	420	100	196	"Y500"
0	0	0	4	8	1	"CD19"	"P15391"	19420	4840	110	3845	3850	317	8	3161	3161	3167	230	7	93	85	0	308021	2.970	100000.000	100000.000	0.000	0.000	0.000	0.000	0.000	16.610	684	689	684	689	80	656	100	197	"Y500"
0	0	0	4	9	1	"CD19"	"P15391"	19940	4840	100	3612	3647	376	10	3031	3031	3038	184	6	95	83	0	291789	3.310	100000.000	100000.000	0.000	0.000	0.000	0.000	0.000	16.610	581	616	581	616	80	560	100	198	"Y500"
0	0	0	4	1	2	"EP300"	"Q09472"	15930	5470	70	3613	3576	220	6	3158	3158	3166	160	5	90	65	0	114422	2.563	100000.000	100000.000	0.000	0.000	0.000	0.000	0.000	16.610	455	418	455	418	32	236	100	199	"S2366"
0	0	0	4	2	2	"EP300"	"Q09472"	16430	5460	200	3246	3268	241	7	3246	3246	3263	218	6	13	4	0	1032579	0.023	0.000	100000.000	0.000	0.000	0.000	0.000	0.000	Error	0	22	0	22	316	2384	100	200	"S2366"
0	0	0	4	3	2	"EP300"	"Q09472"	16930	5460	90	3515	3518	228	6	3325	3325	3329	204	6	50	13	0	182913	0.926	100000.000	100000.000	0.000	0.000	0.000	0.000	0.000	16.610	190	193	190	193	52	420	100	201	"S2366"
0	0	0	4	4	2	"fyn"	"P06241"	17420	5480	80	3611	3629	345	9	3375	3375	3378	186	5	55	30	0	188709	1.349	100000.000	100000.000	0.000	0.000	0.000	0.000	0.000	16.610	236	254	236	254	52	340	100	202	"Y531"
0	0	0	4	5	2	"fyn"	"P06241"	17910	5470	200	3480	3477	306	8	3471	3471	3476	208	5	19	7	0	1098780	0.005	100000.000	100000.000	0.000	0.000	0.000	0.000	0.000	16.610	9	6	9	6	316	2384	100	203	"Y531"
0	0	0	4	6	2	"fyn"	"P06241"	18410	5480	200	3507	3529	290	8	3476	3476	3482	237	6	18	4	0	1115018	0.198	100000.000	100000.000	0.000	0.000	0.000	0.000	0.000	16.610	31	53	31	53	316	2384	100	204	"Y531"
0	0	0	4	7	2	"Grb2"	"P62993"	18910	5480	200	3449	3505	279	7	3437	3437	3477	995	28	1	0	0	1107448	0.028	100000.000	100000.000	0.000	0.000	0.000	0.000	0.000	16.610	12	68	12	68	316	2384	100	205	"Y209"
0	0	0	4	8	2	"Grb2"	"P62993"	19400	5490	70	4040	4007	372	9	3345	3345	3353	189	5	87	81	0	128209	3.460	100000.000	100000.000	0.000	0.000	0.000	0.000	0.000	16.610	695	662	695	662	32	236	100	206	"Y209"
0	0	0	4	9	2	"Grb2"	"P62993"	19890	5490	200	3218	3270	308	9	3157	3157	3179	564	17	9	0	0	1033281	0.161	100000.000	100000.000	0.000	0.000	0.000	0.000	0.000	16.610	61	113	61	113	316	2384	100	207	"Y209"
0	0	0	4	1	3	"IKK-beta "	"O14920"	15920	6100	200	3316	3339	290	8	3292	3292	3333	839	25	0	0	0	1055023	0.007	100000.000	100000.000	0.000	0.000	0.000	0.000	0.000	16.610	24	47	24	47	316	2384	100	208	"Y188"
0	0	0	4	2	3	"IKK-beta "	"O14920"	16420	6110	80	3729	3731	189	5	3300	3300	3305	206	6	88	51	0	194003	2.068	100000.000	100000.000	0.000	0.000	0.000	0.000	0.000	16.610	429	431	429	431	52	340	100	209	"Y188"
0	0	0	4	3	3	"IKK-beta "	"O14920"	16920	6110	90	3907	3889	217	5	3400	3400	3398	181	5	90	78	0	202253	2.713	100000.000	100000.000	0.000	0.000	0.000	0.000	0.000	16.610	507	489	507	489	52	420	100	210	"Y188"
0	0	0	4	4	3	"IRAK1"	"P51617"	17410	6110	200	3381	3339	315	9	3432	3432	3449	314	9	9	0	0	1055238	-0.350	100000.000	100000.000	0.000	0.000	0.000	0.000	0.000	16.610	-51	-93	-51	-93	316	2384	100	211	"T100"
0	0	0	4	5	3	"IRAK1"	"P51617"	17910	6110	200	3492	3430	274	7	3542	3542	3553	269	7	5	0	0	1083837	-0.457	100000.000	100000.000	0.000	0.000	0.000	0.000	0.000	16.610	-50	-112	-50	-112	316	2384	100	212	"T100"
0	0	0	4	6	3	"IRAK1"	"P51617"	18410	6120	200	3446	3504	1450	41	3514	3514	3741	3226	86	0	0	0	1107259	-0.073	100000.000	100000.000	0.000	0.000	0.000	0.000	0.000	16.610	-68	-10	-68	-10	316	2384	100	213	"T100"
0	0	0	4	7	3	"IRF-7 "	"Q92985"	18910	6120	200	3435	3446	245	7	3436	3436	3440	236	6	16	3	0	1088929	0.025	100000.000	100000.000	0.000	0.000	0.000	0.000	0.000	16.610	-1	10	-1	10	316	2384	100	214	"S471"
0	0	0	4	8	3	"IRF-7 "	"Q92985"	19410	6120	200	3365	3391	259	7	3249	3249	3268	311	9	19	3	0	1071635	0.395	100000.000	100000.000	0.000	0.000	0.000	0.000	0.000	16.610	116	142	116	142	316	2384	100	215	"S471"
0	0	0	4	9	3	"IRF-7 "	"Q92985"	19910	6120	200	3177	3212	231	7	3187	3187	3203	323	10	9	1	0	1015042	0.028	100000.000	100000.000	0.000	0.000	0.000	0.000	0.000	16.610	-10	25	-10	25	316	2384	100	216	"S471"
0	0	0	4	1	4	"Lyn "	"P07948"	15910	6740	200	3398	3415	193	5	3385	3385	3399	223	6	16	1	0	1079203	0.072	100000.000	100000.000	0.000	0.000	0.000	0.000	0.000	16.610	13	30	13	30	316	2384	100	217	"Y507"
0	0	0	4	2	4	"Lyn "	"P07948"	16410	6740	200	3401	3401	166	4	3392	3392	3404	215	6	10	0	0	1074566	-0.014	100000.000	100000.000	0.000	0.000	0.000	0.000	0.000	16.610	9	9	9	9	316	2384	100	218	"Y507"
0	0	0	4	3	4	"Lyn "	"P07948"	16910	6740	200	3470	3474	198	5	3432	3432	3449	543	15	0	0	0	1097626	0.046	100000.000	100000.000	0.000	0.000	0.000	0.000	0.000	16.610	38	42	38	42	316	2384	100	219	"Y507"
0	0	0	4	4	4	"MAVS"	"Q7Z434"	17410	6740	200	3604	3683	383	10	3475	3475	3501	562	16	12	2	0	1163913	0.324	100000.000	100000.000	0.000	0.000	0.000	0.000	0.000	16.610	129	208	129	208	316	2384	100	220	"S233/4"
0	0	0	4	5	4	"MAVS"	"Q7Z434"	17910	6750	200	3544	3634	360	9	3519	3519	3532	263	7	19	13	0	1148458	0.388	100000.000	100000.000	0.000	0.000	0.000	0.000	0.000	16.610	25	115	25	115	316	2384	100	221	"S233/4"
0	0	0	4	6	4	"MAVS"	"Q7Z434"	18410	6750	200	3669	3726	398	10	3508	3508	3520	257	7	37	15	0	1177544	0.802	100000.000	100000.000	0.000	0.000	0.000	0.000	0.000	16.610	161	218	161	218	316	2384	100	222	"S233/4"
0	0	0	4	7	4	"Mek2"	"P36507"	18900	6750	80	4408	4341	282	6	3429	3429	3433	180	5	100	94	0	225744	5.044	100000.000	100000.000	0.000	0.000	0.000	0.000	0.000	16.610	979	912	979	912	52	340	100	223	"s226"
0	0	0	4	8	4	"Mek2"	"P36507"	19420	6770	90	4292	4309	191	4	3223	3223	3244	220	6	100	100	0	224057	4.841	100000.000	100000.000	0.000	0.000	0.000	0.000	0.000	16.610	1069	1086	1069	1086	52	420	100	224	"s226"
0	0	0	4	9	4	"Mek2"	"P36507"	19910	6770	200	3228	3431	1618	47	3141	3141	3163	543	17	18	1	0	1084343	0.494	100000.000	100000.000	0.000	0.000	0.000	0.000	0.000	16.610	87	290	87	290	316	2384	100	225	"s226"
0	0	0	4	1	5	"PKCE"	"Q02156"	15910	7390	90	4985	4996	353	7	3396	3396	3429	227	6	100	100	0	259772	6.903	100000.000	100000.000	0.000	0.000	0.000	0.000	0.000	16.610	1589	1600	1589	1600	52	420	100	226	"T566"
0	0	0	4	2	5	"PKCE"	"Q02156"	16430	7390	110	5020	5000	676	13	3471	3471	3462	217	6	97	96	0	400012	7.088	100000.000	100000.000	0.000	0.000	0.000	0.000	0.000	16.610	1549	1529	1549	1529	80	656	100	227	"T566"
0	0	0	4	3	5	"PKCE"	"Q02156"	16910	7400	100	5195	5161	313	6	3559	3559	3567	197	5	100	100	0	412864	8.091	100000.000	100000.000	0.000	0.000	0.000	0.000	0.000	16.610	1636	1602	1636	1602	80	560	100	228	"T566"
0	0	0	4	4	5	"PTEN"	"P60484"	17410	7390	200	3574	3580	223	6	3519	3519	3526	236	6	22	2	0	1131155	0.229	100000.000	100000.000	0.000	0.000	0.000	0.000	0.000	16.610	55	61	55	61	316	2384	100	229	"Y240"
0	0	0	4	5	5	"PTEN"	"P60484"	17910	7400	200	3586	3612	443	12	3587	3587	3600	295	8	6	0	0	1141407	0.041	100000.000	100000.000	0.000	0.000	0.000	0.000	0.000	16.610	-1	25	-1	25	316	2384	100	230	"Y240"
0	0	0	4	6	5	"PTEN"	"P60484"	18410	7400	200	3679	3686	200	5	3625	3625	3625	218	6	20	2	0	1164741	0.280	100000.000	100000.000	0.000	0.000	0.000	0.000	0.000	16.610	54	61	54	61	316	2384	100	231	"Y240"
0	0	0	4	7	5	"Rab5A"	"P20339"	18910	7400	200	3516	3523	204	5	3493	3493	3491	213	6	19	2	0	1113195	0.150	100000.000	100000.000	0.000	0.000	0.000	0.000	0.000	16.610	23	30	23	30	316	2384	100	232	"T202"
0	0	0	4	8	5	"Rab5A"	"P20339"	19410	7410	200	3304	3339	238	7	3237	3237	3242	212	6	30	10	0	1055250	0.458	100000.000	100000.000	0.000	0.000	0.000	0.000	0.000	16.610	67	102	67	102	316	2384	100	233	"T202"
0	0	0	4	9	5	"Rab5A"	"P20339"	19910	7410	200	3178	3191	212	6	3131	3131	3141	213	6	23	4	0	1008225	0.235	100000.000	100000.000	0.000	0.000	0.000	0.000	0.000	16.610	47	60	47	60	316	2384	100	234	"T202"
0	0	0	4	1	6	"STAT3 "	"P40763"	15920	8030	90	4069	4082	263	6	3469	3469	3485	186	5	92	82	0	212285	3.210	100000.000	100000.000	0.000	0.000	0.000	0.000	0.000	16.610	600	613	600	613	52	420	100	235	"S727"
0	0	0	4	2	6	"STAT3 "	"P40763"	16400	8030	140	3704	3777	365	9	3487	3487	3491	259	7	48	30	0	589237	1.104	100000.000	100000.000	0.000	0.000	0.000	0.000	0.000	16.610	217	290	217	290	156	1140	100	236	"S727"
0	0	0	4	3	6	"STAT3 "	"P40763"	16920	8040	90	4168	4193	282	6	3489	3489	3492	195	5	94	84	0	218044	3.595	100000.000	100000.000	0.000	0.000	0.000	0.000	0.000	16.610	679	704	679	704	52	420	100	237	"S727"
0	0	0	4	4	6	"STAT6 "	"P42226"	17390	8040	90	3460	3496	218	6	3517	3517	3542	403	11	1	0	0	181809	-0.114	100000.000	100000.000	0.000	0.000	0.000	0.000	0.000	16.610	-57	-21	-57	-21	52	420	100	238	"Y641"
0	0	0	4	5	6	"STAT6 "	"P42226"	17900	8040	200	3643	3654	188	5	3612	3612	3617	208	5	16	3	0	1154587	0.178	100000.000	100000.000	0.000	0.000	0.000	0.000	0.000	16.610	31	42	31	42	316	2384	100	239	"Y641"
0	0	0	4	6	6	"STAT6 "	"P42226"	18400	8040	200	3658	3658	254	6	3655	3655	3657	226	6	12	2	0	1155942	0.004	100000.000	100000.000	0.000	0.000	0.000	0.000	0.000	16.610	3	3	3	3	316	2384	100	240	"Y641"
0	0	0	4	7	6	"Catalase"	"Q14790"	18910	8050	150	4735	4755	285	5	3531	3531	3544	273	7	100	100	0	741818	4.436	100000.000	100000.000	0.000	0.000	0.000	0.000	0.000	16.610	1204	1224	1204	1224	156	1272	100	241	"Y448"
0	0	0	4	8	6	"Catalase"	"Q14790"	19410	8050	150	4285	4353	539	12	3294	3294	3310	206	6	99	98	0	678990	5.063	100000.000	100000.000	0.000	0.000	0.000	0.000	0.000	16.610	991	1059	991	1059	156	1272	100	242	"Y448"
0	0	0	4	9	6	"Catalase"	"Q14790"	19920	8060	150	4311	4345	704	16	3176	3176	3179	177	5	99	98	0	677867	6.588	100000.000	100000.000	0.000	0.000	0.000	0.000	0.000	16.610	1135	1169	1135	1169	156	1272	100	243	"Y448"
-75	0	0	4	1	7	"empty"	"empty"	15920	8690	200	3443	3459	177	5	3533	3533	3546	356	10	1	0	0	1093092	-0.244	100000.000	100000.000	0.000	0.000	0.000	0.000	0.000	16.610	-90	-74	-90	-74	316	2384	100	244	"empty"
-75	0	0	4	2	7	"empty"	"empty"	16420	8690	200	3514	3525	218	6	3526	3526	3539	313	8	6	0	0	1113969	-0.045	100000.000	100000.000	0.000	0.000	0.000	0.000	0.000	16.610	-12	-1	-12	-1	316	2384	100	245	"empty"
-75	0	0	4	3	7	"empty"	"empty"	16920	8690	200	3594	3659	937	25	3543	3543	3565	659	18	1	0	0	1156282	0.143	100000.000	100000.000	0.000	0.000	0.000	0.000	0.000	16.610	51	116	51	116	316	2384	100	246	"empty"
-75	0	0	4	4	7	"empty"	"empty"	17420	8690	200	3528	3534	204	5	3562	3562	3571	212	5	9	1	0	1116812	-0.175	100000.000	100000.000	0.000	0.000	0.000	0.000	0.000	16.610	-34	-28	-34	-28	316	2384	100	247	"empty"
-75	0	0	4	5	7	"empty"	"empty"	17920	8690	200	3653	3671	193	5	3630	3630	3638	213	5	18	3	0	1160092	0.155	100000.000	100000.000	0.000	0.000	0.000	0.000	0.000	16.610	23	41	23	41	316	2384	100	248	"empty"
-75	0	0	4	6	7	"empty"	"empty"	18420	8690	200	3621	3611	242	6	3656	3656	3663	271	7	6	0	0	1141189	-0.192	100000.000	100000.000	0.000	0.000	0.000	0.000	0.000	16.610	-35	-45	-35	-45	316	2384	100	249	"empty"
0	0	0	4	7	7	"Control-Spot"	"Human_IgG"	18900	8690	200	3945	3972	396	9	3611	3611	3635	379	10	43	13	0	1255272	0.889	100000.000	100000.000	0.000	0.000	0.000	0.000	0.000	16.610	334	361	334	361	316	2384	100	250	"Control-Spot"
0	0	0	4	8	7	"Control-Spot"	"Human_IgG"	19400	8700	140	4053	4161	473	11	3368	3368	3405	287	8	96	64	0	649092	2.634	100000.000	100000.000	0.000	0.000	0.000	0.000	0.000	16.610	685	793	685	793	156	1140	100	251	"Control-Spot"
0	0	0	4	9	7	"Control-Spot"	"Human_IgG"	19890	8700	200	3676	3702	475	12	3201	3201	3237	601	18	43	5	0	1169799	0.774	100000.000	100000.000	0.000	0.000	0.000	0.000	0.000	16.610	475	501	475	501	316	2384	100	252	"Control-Spot"
0	0	0	5	1	1	"Akt1"	"P31749"	2410	9390	200	3367	3469	853	24	3357	3357	3383	301	8	16	5	0	1096313	0.286	100000.000	100000.000	0.000	0.000	0.000	0.000	0.000	16.610	10	112	10	112	316	2384	100	253	"T308"
0	0	0	5	2	1	"Akt1"	"P31749"	2900	9380	200	3560	3588	306	8	3453	3453	3470	270	7	24	8	0	1133923	0.437	100000.000	100000.000	0.000	0.000	0.000	0.000	0.000	16.610	107	135	107	135	316	2384	100	254	"T308"
0	0	0	5	3	1	"Akt1"	"P31749"	3400	9360	200	3636	3730	380	10	3560	3560	3574	266	7	33	18	0	1178580	0.586	100000.000	100000.000	0.000	0.000	0.000	0.000	0.000	16.610	76	170	76	170	316	2384	100	255	"T308"
0	0	0	5	4	1	"A-Raf"	"P10398"	3890	9340	200	3732	3835	472	12	3639	3639	3650	294	8	28	12	0	1211988	0.629	100000.000	100000.000	0.000	0.000	0.000	0.000	0.000	16.610	93	196	93	196	316	2384	100	256	"Y302"
0	0	0	5	5	1	"A-Raf"	"P10398"	4400	9310	80	4955	4827	772	15	3685	3685	3671	334	9	78	73	0	250984	3.461	100000.000	100000.000	0.000	0.000	0.000	0.000	0.000	16.610	1270	1142	1270	1142	52	340	100	257	"Y302"
0	0	0	5	6	1	"A-Raf"	"P10398"	4880	9310	200	3721	3855	569	14	3669	3669	3680	739	20	12	5	0	1218278	0.237	100000.000	100000.000	0.000	0.000	0.000	0.000	0.000	16.610	52	186	52	186	316	2384	100	258	"Y302"
0	0	0	5	7	1	"Cdk4"	"P11802"	5380	9290	200	3684	3710	569	15	3723	3723	3723	322	8	7	0	0	1172228	-0.040	100000.000	100000.000	0.000	0.000	0.000	0.000	0.000	16.610	-39	-13	-39	-13	316	2384	100	259	"S150"
0	0	0	5	8	1	"Cdk4"	"P11802"	5870	9280	200	3728	3721	195	5	3740	3740	3748	312	8	3	0	0	1175872	-0.087	100000.000	100000.000	0.000	0.000	0.000	0.000	0.000	16.610	-12	-19	-12	-19	316	2384	100	260	"S150"
0	0	0	5	9	1	"Cdk4"	"P11802"	6370	9260	200	3683	3694	265	7	3696	3696	3703	247	6	6	2	0	1167212	-0.036	100000.000	100000.000	0.000	0.000	0.000	0.000	0.000	16.610	-13	-2	-13	-2	316	2384	100	261	"S150"
0	0	0	5	1	2	"CREB "	"P16220"	2410	10000	200	3434	3510	345	9	3383	3383	3422	368	10	20	6	0	1109244	0.239	100000.000	100000.000	0.000	0.000	0.000	0.000	0.000	16.610	51	127	51	127	316	2384	100	262	"S111"
0	0	0	5	2	2	"CREB "	"P16220"	2910	10000	160	3659	3727	341	9	3452	3452	3450	293	8	37	16	0	775218	0.945	100000.000	100000.000	0.000	0.000	0.000	0.000	0.000	16.610	207	275	207	275	208	1512	100	263	"S111"
0	0	0	5	3	2	"CREB "	"P16220"	3400	9980	200	3597	3656	356	9	3545	3545	3585	659	18	10	0	0	1155182	0.108	100000.000	100000.000	0.000	0.000	0.000	0.000	0.000	16.610	52	111	52	111	316	2384	100	264	"S111"
0	0	0	5	4	2	"DVL1"	"O14640"	3890	9970	200	3783	3751	350	9	3644	3644	3668	374	10	21	4	0	1185307	0.222	100000.000	100000.000	0.000	0.000	0.000	0.000	0.000	16.610	139	107	139	107	316	2384	100	265	"S679"
0	0	0	5	5	2	"DVL1"	"O14640"	4380	9970	180	3856	3890	513	13	3686	3686	3675	363	9	35	10	0	995778	0.592	100000.000	100000.000	0.000	0.000	0.000	0.000	0.000	16.610	170	204	170	204	256	1924	100	266	"S679"
0	0	0	5	6	2	"DVL1"	"O14640"	4900	9960	70	4044	4078	399	9	3683	3683	3642	330	9	53	34	0	130509	1.321	100000.000	100000.000	0.000	0.000	0.000	0.000	0.000	16.610	361	395	361	395	32	236	100	267	"S679"
0	0	0	5	7	2	"IFNAR1 "	"P17181"	5380	9950	200	3807	3846	617	16	3835	3835	3830	342	8	3	0	0	1215283	0.047	100000.000	100000.000	0.000	0.000	0.000	0.000	0.000	16.610	-28	11	-28	11	316	2384	100	268	"Y466"
0	0	0	5	8	2	"IFNAR1 "	"P17181"	5880	9940	200	3833	3861	249	6	3844	3844	3847	256	6	11	1	0	1220136	0.055	100000.000	100000.000	0.000	0.000	0.000	0.000	0.000	16.610	-11	17	-11	17	316	2384	100	269	"Y466"
0	0	0	5	9	2	"IFNAR1 "	"P17181"	6370	9930	200	3698	3712	244	6	3735	3735	3739	224	5	12	2	0	1172940	-0.121	100000.000	100000.000	0.000	0.000	0.000	0.000	0.000	16.610	-37	-23	-37	-23	316	2384	100	270	"Y466"
0	0	0	5	1	3	"Jak1 "	"P23458"	2410	10580	200	3460	3501	294	8	3406	3406	3435	275	8	24	8	0	1106254	0.240	100000.000	100000.000	0.000	0.000	0.000	0.000	0.000	16.610	54	95	54	95	316	2384	100	271	"Y1034"
0	0	0	5	2	3	"Jak1 "	"P23458"	2910	10580	90	3965	4027	339	8	3483	3483	3463	235	6	86	51	0	209387	2.400	100000.000	100000.000	0.000	0.000	0.000	0.000	0.000	16.610	482	544	482	544	52	420	100	272	"Y1034"
0	0	0	5	3	3	"Jak1 "	"P23458"	3410	10590	80	4003	4000	310	7	3547	3547	3571	320	8	67	23	0	208005	1.341	100000.000	100000.000	0.000	0.000	0.000	0.000	0.000	16.610	456	453	456	453	52	340	100	273	"Y1034"
0	0	0	5	4	3	"Jun "	"P05412"	3900	10590	200	3474	3510	378	10	3731	3731	3750	318	8	9	1	0	1109161	-0.755	100000.000	100000.000	0.000	0.000	0.000	0.000	0.000	16.610	-257	-221	-257	-221	316	2384	100	274	"S63"
0	0	0	5	5	3	"Jun "	"P05412"	4400	10580	200	3513	3569	590	16	3776	3776	3779	488	12	2	1	0	1127746	-0.430	100000.000	100000.000	0.000	0.000	0.000	0.000	0.000	16.610	-263	-207	-263	-207	316	2384	100	275	"S63"
0	0	0	5	6	3	"Jun "	"P05412"	4900	10580	200	3511	3547	291	8	3807	3807	3788	323	8	3	0	0	1120757	-0.746	100000.000	100000.000	0.000	0.000	0.000	0.000	0.000	16.610	-296	-260	-296	-260	316	2384	100	276	"S63"
0	0	0	5	7	3	"Lck"	"P06239"	5390	10580	130	4387	4350	268	6	3936	3936	3945	463	11	49	0	0	522055	0.875	100000.000	100000.000	0.000	0.000	0.000	0.000	0.000	16.610	451	414	451	414	120	940	100	277	"Y192"
0	0	0	5	8	3	"Lck"	"P06239"	5900	10590	100	4426	4418	237	5	3955	3955	3960	250	6	81	48	0	353460	1.832	100000.000	100000.000	0.000	0.000	0.000	0.000	0.000	16.610	471	463	471	463	80	560	100	278	"Y192"
0	0	0	5	9	3	"Lck"	"P06239"	6400	10600	100	4403	4385	360	8	3851	3851	3863	246	6	80	61	0	350826	2.122	100000.000	100000.000	0.000	0.000	0.000	0.000	0.000	16.610	552	534	552	534	80	560	100	279	"Y192"
0	0	0	5	1	4	"Mlk3"	"Q16584"	2400	11200	200	3558	3597	487	13	3515	3515	3559	931	26	1	0	0	1136592	0.041	100000.000	100000.000	0.000	0.000	0.000	0.000	0.000	16.610	43	82	43	82	316	2384	100	280	"T277"
0	0	0	5	2	4	"Mlk3"	"Q16584"	2900	11200	200	3621	3636	245	6	3615	3615	3617	262	7	11	1	0	1148941	0.073	100000.000	100000.000	0.000	0.000	0.000	0.000	0.000	16.610	6	21	6	21	316	2384	100	281	"T277"
0	0	0	5	3	4	"Mlk3"	"Q16584"	3400	11210	200	3767	3775	284	7	3754	3754	3769	239	6	17	3	0	1192867	0.025	100000.000	100000.000	0.000	0.000	0.000	0.000	0.000	16.610	13	21	13	21	316	2384	100	282	"T277"
0	0	0	5	4	4	"NFAT2 "	"O95644"	3900	11230	80	4849	4849	534	11	3864	3864	3868	338	8	94	71	0	252136	2.902	100000.000	100000.000	0.000	0.000	0.000	0.000	0.000	16.610	985	985	985	985	52	340	100	283	"S245"
0	0	0	5	5	4	"NFAT2 "	"O95644"	4400	11230	100	4529	4621	591	12	3866	3866	3853	372	9	73	45	0	369654	2.065	100000.000	100000.000	0.000	0.000	0.000	0.000	0.000	16.610	663	755	663	755	80	560	100	284	"S245"
0	0	0	5	6	4	"NFAT2 "	"O95644"	4910	11240	90	4735	4639	456	9	3813	3813	3812	416	10	78	53	0	241226	1.988	100000.000	100000.000	0.000	0.000	0.000	0.000	0.000	16.610	922	826	922	826	52	420	100	285	"S245"
0	0	0	5	7	4	"PI3-kinase p85 subunit beta"	"O00459"	5400	11240	100	4256	4256	372	8	3911	3911	3898	280	7	60	32	0	340451	1.279	100000.000	100000.000	0.000	0.000	0.000	0.000	0.000	16.610	345	345	345	345	80	560	100	286	"Y605"
0	0	0	5	8	4	"PI3-kinase p85 subunit beta"	"O00459"	5890	11240	80	4412	4394	304	6	3929	3929	3938	188	4	75	63	0	228472	2.426	100000.000	100000.000	0.000	0.000	0.000	0.000	0.000	16.610	483	465	483	465	52	340	100	287	"Y605"
0	0	0	5	9	4	"PI3-kinase p85 subunit beta"	"O00459"	6400	11240	90	4246	4201	268	6	3823	3823	3839	202	5	76	53	0	218427	1.792	100000.000	100000.000	0.000	0.000	0.000	0.000	0.000	16.610	423	378	423	378	52	420	100	288	"Y605"
0	0	0	5	1	5	"PDGFRb"	"P09619"	2410	11810	200	3618	3681	289	7	3552	3552	3581	706	19	3	0	0	1163254	0.142	100000.000	100000.000	0.000	0.000	0.000	0.000	0.000	16.610	66	129	66	129	316	2384	100	289	"Y740"
0	0	0	5	2	5	"PDGFRb"	"P09619"	2910	11830	200	3552	3578	279	7	3572	3572	3589	681	18	0	0	0	1130756	-0.016	100000.000	100000.000	0.000	0.000	0.000	0.000	0.000	16.610	-20	6	-20	6	316	2384	100	290	"Y740"
0	0	0	5	3	5	"PDGFRb"	"P09619"	3410	11840	200	3784	3822	255	6	3694	3694	3701	225	6	30	10	0	1207694	0.538	100000.000	100000.000	0.000	0.000	0.000	0.000	0.000	16.610	90	128	90	128	316	2384	100	291	"Y740"
0	0	0	5	4	5	"Rack1"	"P63244"	3910	11850	200	3942	3957	373	9	3780	3780	3806	506	13	21	1	0	1250543	0.298	100000.000	100000.000	0.000	0.000	0.000	0.000	0.000	16.610	162	177	162	177	316	2384	100	292	"Y194"
0	0	0	5	5	5	"Rack1"	"P63244"	4390	11870	130	4252	4472	2686	60	3866	3866	3828	379	9	50	15	0	536604	1.699	100000.000	100000.000	0.000	0.000	0.000	0.000	0.000	16.610	386	606	386	606	120	940	100	293	"Y194"
0	0	0	5	6	5	"Rack1"	"P63244"	4890	11880	120	4168	4186	339	8	3822	3822	3825	472	12	33	2	0	502330	0.765	100000.000	100000.000	0.000	0.000	0.000	0.000	0.000	16.610	346	364	346	364	120	820	100	294	"Y194"
0	0	0	5	7	5	"SEK1 "	"P45985"	5420	11900	110	3607	3661	357	9	3992	3992	4001	265	6	3	1	0	292881	-1.283	100000.000	100000.000	0.000	0.000	0.000	0.000	0.000	16.610	-385	-331	-385	-331	80	656	100	295	"T261"
0	0	0	5	8	5	"SEK1 "	"P45985"	5920	11910	200	3946	4202	1669	39	4067	4067	4109	860	20	4	3	0	1327786	0.108	100000.000	100000.000	0.000	0.000	0.000	0.000	0.000	16.610	-121	135	-121	135	316	2384	100	296	"T261"
0	0	0	5	9	5	"SEK1 "	"P45985"	6420	11920	200	3855	3860	359	9	4052	4052	4064	492	12	2	0	0	1219800	-0.415	100000.000	100000.000	0.000	0.000	0.000	0.000	0.000	16.610	-197	-192	-197	-192	316	2384	100	297	"T261"
0	0	0	5	1	6	"Smad3 "	"P84022"	2400	12400	200	3571	3605	430	11	3589	3589	3614	297	8	13	1	0	1139204	-0.030	100000.000	100000.000	0.000	0.000	0.000	0.000	0.000	16.610	-18	16	-18	16	316	2384	100	298	"S423"
0	0	0	5	2	6	"Smad3 "	"P84022"	2900	12420	200	3580	3617	296	8	3595	3595	3597	277	7	13	3	0	1143067	0.072	100000.000	100000.000	0.000	0.000	0.000	0.000	0.000	16.610	-15	22	-15	22	316	2384	100	299	"S423"
0	0	0	5	3	6	"Smad3 "	"P84022"	3410	12440	200	3777	3827	353	9	3694	3694	3711	258	6	25	12	0	1209335	0.450	100000.000	100000.000	0.000	0.000	0.000	0.000	0.000	16.610	83	133	83	133	316	2384	100	300	"S423"
0	0	0	5	4	6	"TBK1 "	"Q9UHD2"	3910	12470	200	3939	4074	735	18	3810	3810	3877	1540	39	3	0	0	1287485	0.128	100000.000	100000.000	0.000	0.000	0.000	0.000	0.000	16.610	129	264	129	264	316	2384	100	301	"S172"
0	0	0	5	5	6	"TBK1 "	"Q9UHD2"	4410	12490	200	4050	4113	646	15	3930	3930	4310	4679	108	0	0	0	1299752	-0.042	100000.000	100000.000	0.000	0.000	0.000	0.000	0.000	16.610	120	183	120	183	316	2384	100	302	"S172"
0	0	0	5	6	6	"TBK1 "	"Q9UHD2"	4890	12530	80	5178	5155	438	8	3894	3894	3902	259	6	96	94	0	268074	4.838	100000.000	100000.000	0.000	0.000	0.000	0.000	0.000	16.610	1284	1261	1284	1261	52	340	100	303	"S172"
0	0	0	5	7	6	"TrKA"	"P04629"	5390	12510	90	5588	5610	371	6	4065	4065	4086	619	15	100	86	0	291715	2.462	100000.000	100000.000	0.000	0.000	0.000	0.000	0.000	16.610	1523	1545	1523	1545	52	420	100	304	"Y496"
0	0	0	5	8	6	"TrKA"	"P04629"	5920	12550	200	4170	4459	694	15	4099	4099	4107	304	7	26	22	0	1409136	1.158	100000.000	100000.000	0.000	0.000	0.000	0.000	0.000	16.610	71	360	71	360	316	2384	100	305	"Y496"
0	0	0	5	9	6	"TrKA"	"P04629"	6420	12570	200	4139	4377	626	14	4071	4071	4078	346	8	25	20	0	1383268	0.864	100000.000	100000.000	0.000	0.000	0.000	0.000	0.000	16.610	68	306	68	306	316	2384	100	306	"Y496"
-75	0	0	5	1	7	"empty"	"empty"	2420	13190	200	3566	3590	240	6	3620	3620	3664	962	26	0	0	0	1134298	-0.077	100000.000	100000.000	0.000	0.000	0.000	0.000	0.000	16.610	-54	-30	-54	-30	316	2384	100	307	"empty"
-75	0	0	5	2	7	"empty"	"empty"	2920	13190	200	3583	3569	211	5	3599	3599	3610	345	9	2	0	0	1127719	-0.119	100000.000	100000.000	0.000	0.000	0.000	0.000	0.000	16.610	-16	-30	-16	-30	316	2384	100	308	"empty"
-75	0	0	5	3	7	"empty"	"empty"	3420	13190	200	3761	3759	250	6	3749	3749	3761	329	8	5	0	0	1187969	-0.006	100000.000	100000.000	0.000	0.000	0.000	0.000	0.000	16.610	12	10	12	10	316	2384	100	309	"empty"
-75	0	0	5	4	7	"empty"	"empty"	3920	13190	200	3887	3898	387	9	3846	3846	3871	432	11	8	1	0	1231896	0.063	100000.000	100000.000	0.000	0.000	0.000	0.000	0.000	16.610	41	52	41	52	316	2384	100	310	"empty"
-75	0	0	5	5	7	"empty"	"empty"	4420	13190	200	3998	3968	349	8	3910	3910	3908	378	9	19	1	0	1253969	0.159	100000.000	100000.000	0.000	0.000	0.000	0.000	0.000	16.610	88	58	88	58	316	2384	100	311	"empty"
-75	0	0	5	6	7	"empty"	"empty"	4920	13190	200	3939	3911	302	7	3974	3974	3965	339	8	6	0	0	1235784	-0.159	100000.000	100000.000	0.000	0.000	0.000	0.000	0.000	16.610	-35	-63	-35	-63	316	2384	100	312	"empty"
-75	0	0	5	7	7	"empty"	"empty"	5420	13190	200	4109	4158	1007	24	4085	4085	4084	300	7	9	1	0	1313775	0.247	100000.000	100000.000	0.000	0.000	0.000	0.000	0.000	16.610	24	73	24	73	316	2384	100	313	"empty"
-75	0	0	5	8	7	"empty"	"empty"	5920	13190	200	4182	4195	273	6	4165	4165	4170	230	5	19	3	0	1325637	0.109	100000.000	100000.000	0.000	0.000	0.000	0.000	0.000	16.610	17	30	17	30	316	2384	100	314	"empty"
-75	0	0	5	9	7	"empty"	"empty"	6420	13190	200	4119	4115	212	5	4131	4131	4129	216	5	11	0	0	1300231	-0.065	100000.000	100000.000	0.000	0.000	0.000	0.000	0.000	16.610	-12	-16	-12	-16	316	2384	100	315	"empty"
0	0	0	6	1	1	"PLCG2"	"P16885"	6920	9330	100	3951	4569	4038	88	3613	3613	3595	264	7	73	26	0	365550	3.689	100000.000	100000.000	0.000	0.000	0.000	0.000	0.000	16.610	338	956	338	956	80	560	100	316	"Y753"
0	0	0	6	2	1	"PLCG2"	"P16885"	7420	9330	90	3857	3840	407	10	3601	3601	3571	336	9	46	17	0	199689	0.801	100000.000	100000.000	0.000	0.000	0.000	0.000	0.000	16.610	256	239	256	239	52	420	100	317	"Y753"
0	0	0	6	3	1	"PLCG2"	"P16885"	7920	9340	90	3890	3893	218	5	3540	3540	3624	1183	32	0	0	0	202443	0.227	100000.000	100000.000	0.000	0.000	0.000	0.000	0.000	16.610	350	353	350	353	52	420	100	318	"Y753"
0	0	0	6	4	1	"pyk2"	"Q14289"	8440	9340	140	8902	8638	1617	18	3420	3420	3444	260	7	95	94	0	1347491	19.977	100000.000	100000.000	0.000	0.000	0.000	0.000	0.000	16.610	5482	5218	5482	5218	156	1140	100	319	"Y402"
0	0	0	6	5	1	"pyk2"	"Q14289"	8940	9340	140	9403	9101	1299	14	3408	3408	3424	238	6	98	98	0	1419750	23.853	100000.000	100000.000	0.000	0.000	0.000	0.000	0.000	16.610	5995	5693	5995	5693	156	1140	100	320	"Y402"
0	0	0	6	6	1	"pyk2"	"Q14289"	9440	9340	130	9606	9527	897	9	3455	3455	3481	249	7	100	100	0	1143180	24.281	100000.000	100000.000	0.000	0.000	0.000	0.000	0.000	16.610	6151	6072	6151	6072	120	940	100	321	"Y402"
0	0	0	6	7	1	"STAM2"	"Q92783"	9940	9350	150	4326	4321	326	7	3252	3252	3250	987	30	58	0	0	674084	1.085	100000.000	100000.000	0.000	0.000	0.000	0.000	0.000	16.610	1074	1069	1074	1069	156	1272	100	322	"Y371"
0	0	0	6	8	1	"STAM2"	"Q92783"	10430	9350	170	4397	4350	451	10	3471	3471	3493	393	11	89	60	0	904895	2.181	100000.000	100000.000	0.000	0.000	0.000	0.000	0.000	16.610	926	879	926	879	208	1660	100	323	"Y371"
0	0	0	6	9	1	"STAM2"	"Q92783"	10930	9350	160	4483	4507	646	14	3525	3525	3540	330	9	94	74	0	937504	2.930	100000.000	100000.000	0.000	0.000	0.000	0.000	0.000	16.610	958	982	958	982	208	1512	100	324	"Y371"
0	0	0	6	1	2	"STAT3 "	"P40763"	6930	9980	120	4296	4212	488	11	3666	3666	3644	349	9	62	45	0	505498	1.628	100000.000	100000.000	0.000	0.000	0.000	0.000	0.000	16.610	630	546	630	546	120	820	100	325	"Y705"
0	0	0	6	2	2	"STAT3 "	"P40763"	7430	9980	130	4134	4199	689	16	3577	3577	3590	445	12	52	45	0	503893	1.369	100000.000	100000.000	0.000	0.000	0.000	0.000	0.000	16.610	557	622	557	622	120	940	100	326	"Y705"
0	0	0	6	3	2	"STAT3 "	"P40763"	7930	9980	130	4216	4098	419	10	3522	3522	3546	363	10	71	45	0	491760	1.521	100000.000	100000.000	0.000	0.000	0.000	0.000	0.000	16.610	694	576	694	576	120	940	100	327	"Y705"
0	0	0	6	4	2	"STMN1"	"P16949"	8430	9980	200	3366	3385	346	10	3440	3440	3478	708	20	1	0	0	1069531	-0.131	100000.000	100000.000	0.000	0.000	0.000	0.000	0.000	16.610	-74	-55	-74	-55	316	2384	100	328	"S15"
0	0	0	6	5	2	"STMN1"	"P16949"	8930	9980	200	3240	3300	400	12	3380	3380	3405	349	10	7	3	0	1042817	-0.301	100000.000	100000.000	0.000	0.000	0.000	0.000	0.000	16.610	-140	-80	-140	-80	316	2384	100	329	"S15"
0	0	0	6	6	2	"STMN1"	"P16949"	9430	9990	200	3300	3290	340	10	3383	3383	3409	454	13	3	0	0	1039562	-0.262	100000.000	100000.000	0.000	0.000	0.000	0.000	0.000	16.610	-83	-93	-83	-93	316	2384	100	330	"S15"
0	0	0	6	7	2	"4E-BP1 "	"Q13541"	9930	9990	200	2830	2880	285	9	3284	3284	3286	409	12	1	0	0	910061	-0.993	100000.000	100000.000	0.000	0.000	0.000	0.000	0.000	16.610	-454	-404	-454	-404	316	2384	100	331	"S64"
0	0	0	6	8	2	"4E-BP1 "	"Q13541"	10430	9990	200	3533	3558	324	9	3619	3619	3631	331	9	12	0	0	1124261	-0.221	100000.000	100000.000	0.000	0.000	0.000	0.000	0.000	16.610	-86	-61	-86	-61	316	2384	100	332	"S64"
0	0	0	6	9	2	"4E-BP1 "	"Q13541"	10930	9990	200	3580	3886	2977	76	3702	3702	3703	458	12	2	1	0	1227977	0.400	100000.000	100000.000	0.000	0.000	0.000	0.000	0.000	16.610	-122	184	-122	184	316	2384	100	333	"S64"
0	0	0	6	1	3	"Tgfbr2"	"P37173"	6930	10600	200	3181	3256	473	14	3735	3735	3706	328	8	3	0	0	1028923	-1.372	100000.000	100000.000	0.000	0.000	0.000	0.000	0.000	16.610	-554	-479	-554	-479	316	2384	100	334	"Y336"
0	0	0	6	2	3	"Tgfbr2"	"P37173"	7430	10600	200	3127	3140	456	14	3652	3652	3634	432	11	2	0	0	992157	-1.144	100000.000	100000.000	0.000	0.000	0.000	0.000	0.000	16.610	-525	-512	-525	-512	316	2384	100	335	"Y336"
0	0	0	6	3	3	"Tgfbr2"	"P37173"	7930	10600	200	3007	3142	511	16	3555	3555	3577	357	9	6	0	0	992977	-1.218	100000.000	100000.000	0.000	0.000	0.000	0.000	0.000	16.610	-548	-413	-548	-413	316	2384	100	336	"Y336"
0	0	0	6	4	3	"Bid "	"P55957"	8430	10600	130	3724	3799	477	12	3505	3505	3531	283	8	46	29	0	455863	0.947	100000.000	100000.000	0.000	0.000	0.000	0.000	0.000	16.610	219	294	219	294	120	940	100	337	"T54"
0	0	0	6	5	3	"Bid "	"P55957"	8930	10620	70	4231	4238	168	3	3449	3449	3441	189	5	100	100	0	135601	4.217	100000.000	100000.000	0.000	0.000	0.000	0.000	0.000	16.610	782	789	782	789	32	236	100	338	"T54"
0	0	0	6	6	3	"Bid "	"P55957"	9440	10620	80	4247	4261	326	7	3512	3512	3520	249	7	92	80	0	221576	2.976	100000.000	100000.000	0.000	0.000	0.000	0.000	0.000	16.610	735	749	735	749	52	340	100	339	"T54"
0	0	0	6	7	3	"caveolin-1"	"Q03135"	9930	10610	200	3545	3605	609	16	3353	3353	3335	401	12	26	3	0	1139124	0.673	100000.000	100000.000	0.000	0.000	0.000	0.000	0.000	16.610	192	252	192	252	316	2384	100	340	"Y6"
0	0	0	6	8	3	"caveolin-1"	"Q03135"	10430	10620	200	3775	3774	319	8	3551	3551	3538	524	14	17	0	0	1192508	0.450	100000.000	100000.000	0.000	0.000	0.000	0.000	0.000	16.610	224	223	224	223	316	2384	100	341	"Y6"
0	0	0	6	9	3	"caveolin-1"	"Q03135"	10930	10620	200	3749	3733	248	6	3716	3716	3717	291	7	12	0	0	1179717	0.055	100000.000	100000.000	0.000	0.000	0.000	0.000	0.000	16.610	33	17	33	17	316	2384	100	342	"Y6"
0	0	0	6	1	4	"CDK2"	"P24941"	6920	11250	110	4597	4543	376	8	3802	3802	3777	375	9	78	51	0	363405	2.043	100000.000	100000.000	0.000	0.000	0.000	0.000	0.000	16.610	795	741	795	741	80	656	100	343	"Y14"
0	0	0	6	2	4	"CDK2"	"P24941"	7430	11260	120	4374	4465	803	17	3746	3746	3712	389	10	56	45	0	535831	1.936	100000.000	100000.000	0.000	0.000	0.000	0.000	0.000	16.610	628	719	628	719	120	820	100	344	"Y14"
0	0	0	6	3	4	"CDK2"	"P24941"	7930	11250	110	4648	4569	419	9	3722	3722	3786	962	25	47	1	0	365554	0.814	100000.000	100000.000	0.000	0.000	0.000	0.000	0.000	16.610	926	847	926	847	80	656	100	345	"Y14"
0	0	0	6	4	4	"Fos "	"P01100"	8420	11260	200	3781	3818	614	16	3666	3666	3688	267	7	27	4	0	1206526	0.487	100000.000	100000.000	0.000	0.000	0.000	0.000	0.000	16.610	115	152	115	152	316	2384	100	346	"S362"
0	0	0	6	5	4	"Fos "	"P01100"	8920	11260	200	3657	3671	196	5	3637	3637	3647	237	6	13	1	0	1159980	0.101	100000.000	100000.000	0.000	0.000	0.000	0.000	0.000	16.610	20	34	20	34	316	2384	100	347	"S362"
0	0	0	6	6	4	"Fos "	"P01100"	9420	11260	200	3772	3856	920	23	3657	3657	3668	272	7	24	4	0	1218383	0.691	100000.000	100000.000	0.000	0.000	0.000	0.000	0.000	16.610	115	199	115	199	316	2384	100	348	"S362"
0	0	0	6	7	4	"Grb2"	"P62993"	9930	11270	90	4889	4855	333	6	3686	3686	3675	275	7	98	98	0	252482	4.291	100000.000	100000.000	0.000	0.000	0.000	0.000	0.000	16.610	1203	1169	1203	1169	52	420	100	349	"Y37"
0	0	0	6	8	4	"Grb2"	"P62993"	10430	11290	80	4340	4373	535	12	3318	3318	3362	473	14	94	57	0	227408	2.137	100000.000	100000.000	0.000	0.000	0.000	0.000	0.000	16.610	1022	1055	1022	1055	52	340	100	350	"Y37"
0	0	0	6	9	4	"Grb2"	"P62993"	10930	11290	80	4815	4803	340	7	3722	3722	3752	249	6	98	96	0	249750	4.221	100000.000	100000.000	0.000	0.000	0.000	0.000	0.000	16.610	1093	1081	1093	1081	52	340	100	351	"Y37"
0	0	0	6	1	5	"IL4R "	"P24394"	6910	11890	160	4204	4264	609	14	3938	3938	3909	346	8	42	15	0	886936	1.026	100000.000	100000.000	0.000	0.000	0.000	0.000	0.000	16.610	266	326	266	326	208	1512	100	352	"Y713"
0	0	0	6	2	5	"IL4R "	"P24394"	7420	11890	180	4257	4221	527	12	3862	3862	3850	490	12	44	8	0	1080599	0.757	100000.000	100000.000	0.000	0.000	0.000	0.000	0.000	16.610	395	359	395	359	256	1924	100	353	"Y713"
0	0	0	6	3	5	"IL4R "	"P24394"	7930	11880	150	4077	4147	591	14	3737	3737	3759	355	9	49	26	0	646948	1.093	100000.000	100000.000	0.000	0.000	0.000	0.000	0.000	16.610	340	410	340	410	156	1272	100	354	"Y713"
0	0	0	6	4	5	"IRAK4"	"P51617"	8420	11900	140	4715	4773	398	8	3664	3664	3684	289	7	99	95	0	744523	3.768	100000.000	100000.000	0.000	0.000	0.000	0.000	0.000	16.610	1051	1109	1051	1109	156	1140	100	355	"T208"
0	0	0	6	5	5	"IRAK4"	"P51617"	8910	11890	200	4393	4324	965	22	3635	3635	3654	458	12	58	38	0	1366464	1.463	100000.000	100000.000	0.000	0.000	0.000	0.000	0.000	16.610	758	689	758	689	316	2384	100	356	"T208"
0	0	0	6	6	5	"IRAK4"	"P51617"	9420	11920	150	4984	5072	736	14	3652	3652	3680	339	9	99	97	0	791252	4.106	100000.000	100000.000	0.000	0.000	0.000	0.000	0.000	16.610	1332	1420	1332	1420	156	1272	100	357	"T208"
0	0	0	6	7	5	"LDLRAP1"	"Q5SW96"	9910	11900	200	3762	3858	1525	39	3758	3758	3787	696	18	2	1	0	1219236	0.102	100000.000	100000.000	0.000	0.000	0.000	0.000	0.000	16.610	4	100	4	100	316	2384	100	358	"S186"
0	0	0	6	8	5	"LDLRAP1"	"Q5SW96"	10410	11910	200	3638	3646	511	14	3596	3596	3616	509	14	18	1	0	1152049	0.059	100000.000	100000.000	0.000	0.000	0.000	0.000	0.000	16.610	42	50	42	50	316	2384	100	359	"S186"
0	0	0	6	9	5	"LDLRAP1"	"Q5SW96"	10910	11910	200	3874	3888	231	5	3924	3924	3924	447	11	2	0	0	1228481	-0.081	100000.000	100000.000	0.000	0.000	0.000	0.000	0.000	16.610	-50	-36	-50	-36	316	2384	100	360	"S186"
0	0	0	6	1	6	"MAPK14"	"Q16539"	6900	12540	110	4515	4635	1440	31	3943	3943	3934	292	7	58	50	0	370815	2.401	100000.000	100000.000	0.000	0.000	0.000	0.000	0.000	16.610	572	692	572	692	80	656	100	361	"T179"
0	0	0	6	2	6	"MAPK14"	"Q16539"	7420	12550	130	4523	4514	454	10	3890	3890	3881	413	10	60	36	0	541639	1.533	100000.000	100000.000	0.000	0.000	0.000	0.000	0.000	16.610	633	624	633	624	120	940	100	362	"T179"
0	0	0	6	3	6	"MAPK14"	"Q16539"	7920	12550	120	4285	4351	498	11	3766	3766	3811	341	8	71	39	0	522067	1.584	100000.000	100000.000	0.000	0.000	0.000	0.000	0.000	16.610	519	585	519	585	120	820	100	363	"T179"
0	0	0	6	4	6	"Met "	"P08581"	8420	12550	80	4547	4565	443	9	3713	3713	3748	261	6	92	75	0	237367	3.130	100000.000	100000.000	0.000	0.000	0.000	0.000	0.000	16.610	834	852	834	852	52	340	100	364	"Y1003"
0	0	0	6	5	6	"Met "	"P08581"	8920	12550	80	4502	4465	281	6	3718	3718	3724	244	6	94	88	0	232197	3.037	100000.000	100000.000	0.000	0.000	0.000	0.000	0.000	16.610	784	747	784	747	52	340	100	365	"Y1003"
0	0	0	6	6	6	"Met "	"P08581"	9410	12550	70	4757	4699	380	8	3705	3705	3740	233	6	100	100	0	150374	4.116	100000.000	100000.000	0.000	0.000	0.000	0.000	0.000	16.610	1052	994	1052	994	32	236	100	366	"Y1003"
0	0	0	6	7	6	"p53 "	"P04637"	9920	12560	90	4855	4842	315	6	3841	3841	3864	287	7	98	90	0	251797	3.408	100000.000	100000.000	0.000	0.000	0.000	0.000	0.000	16.610	1014	1001	1014	1001	52	420	100	367	"S15"
0	0	0	6	8	6	"p53 "	"P04637"	10410	12570	90	5026	5004	419	8	3949	3949	3955	295	7	100	80	0	260198	3.556	100000.000	100000.000	0.000	0.000	0.000	0.000	0.000	16.610	1077	1055	1077	1055	52	420	100	368	"S15"
0	0	0	6	9	6	"p53 "	"P04637"	10900	12570	90	5027	5012	359	7	3924	3924	3821	483	12	94	67	0	260649	2.466	100000.000	100000.000	0.000	0.000	0.000	0.000	0.000	16.610	1103	1088	1103	1088	52	420	100	369	"S15"
-75	0	0	6	1	7	"empty"	"empty"	6940	13170	200	4073	4096	905	22	4035	4035	4019	317	7	17	1	0	1294394	0.243	100000.000	100000.000	0.000	0.000	0.000	0.000	0.000	16.610	38	61	38	61	316	2384	100	370	"empty"
-75	0	0	6	2	7	"empty"	"empty"	7440	13170	200	4066	4002	441	11	4048	4048	4012	408	10	17	1	0	1264571	-0.025	100000.000	100000.000	0.000	0.000	0.000	0.000	0.000	16.610	18	-46	18	-46	316	2384	100	371	"empty"
-75	0	0	6	3	7	"empty"	"empty"	7940	13170	200	3970	4013	331	8	3917	3917	3944	357	9	24	2	0	1268089	0.193	100000.000	100000.000	0.000	0.000	0.000	0.000	0.000	16.610	53	96	53	96	316	2384	100	372	"empty"
-75	0	0	6	4	7	"empty"	"empty"	8440	13170	200	3887	3923	274	6	3861	3861	3885	296	7	21	2	0	1239532	0.128	100000.000	100000.000	0.000	0.000	0.000	0.000	0.000	16.610	26	62	26	62	316	2384	100	373	"empty"
-75	0	0	6	5	7	"empty"	"empty"	8940	13170	200	3940	3947	263	6	3838	3838	3852	251	6	20	3	0	1247282	0.378	100000.000	100000.000	0.000	0.000	0.000	0.000	0.000	16.610	102	109	102	109	316	2384	100	374	"empty"
-75	0	0	6	6	7	"empty"	"empty"	9440	13170	200	3860	3867	236	6	3872	3872	3897	684	17	0	0	0	1221931	-0.044	100000.000	100000.000	0.000	0.000	0.000	0.000	0.000	16.610	-12	-5	-12	-5	316	2384	100	375	"empty"
0	0	0	6	7	7	"GLQAWPGEAIPQFLG_100"	"GLQAWPGEAIPQFLG_100"	9910	13200	200	4026	4045	348	8	3910	3910	3939	324	8	25	6	0	1278369	0.327	100000.000	100000.000	0.000	0.000	0.000	0.000	0.000	16.610	116	135	116	135	316	2384	100	376	"GLQAWPGEAIPQFLG_100"
0	0	0	6	8	7	"GLQAWPGEAIPQFLG_100"	"GLQAWPGEAIPQFLG_100"	10400	13200	200	4126	4129	488	11	3982	3982	4005	743	18	8	0	0	1304615	0.167	100000.000	100000.000	0.000	0.000	0.000	0.000	0.000	16.610	144	147	144	147	316	2384	100	377	"GLQAWPGEAIPQFLG_100"
0	0	0	6	9	7	"GLQAWPGEAIPQFLG_100"	"GLQAWPGEAIPQFLG_100"	10900	13210	200	3310	3390	451	13	3843	3843	3774	554	14	2	0	0	1071144	-0.693	100000.000	100000.000	0.000	0.000	0.000	0.000	0.000	16.610	-533	-453	-533	-453	316	2384	100	378	"GLQAWPGEAIPQFLG_100"
0	0	0	7	1	1	"JAK2"	"O60674"	11460	9340	200	3605	3524	539	15	3374	3374	3353	390	11	36	7	0	1113586	0.438	100000.000	100000.000	0.000	0.000	0.000	0.000	0.000	16.610	231	150	231	150	316	2384	100	379	"Y813"
0	0	0	7	2	1	"JAK2"	"O60674"	11960	9340	200	3130	3213	401	12	3072	3072	3206	521	16	14	4	0	1015321	0.013	100000.000	100000.000	0.000	0.000	0.000	0.000	0.000	16.610	58	141	58	141	316	2384	100	380	"Y813"
0	0	0	7	3	1	"JAK2"	"O60674"	12460	9350	80	4868	4821	431	8	3949	3949	3993	369	9	88	65	0	250713	2.244	100000.000	100000.000	0.000	0.000	0.000	0.000	0.000	16.610	919	872	919	872	52	340	100	381	"Y813"
0	0	0	7	4	1	"Jun "	"P05412"	12960	9350	200	2965	3159	537	16	3913	3913	3912	282	7	3	0	0	998097	-2.670	100000.000	100000.000	0.000	0.000	0.000	0.000	0.000	16.610	-948	-754	-948	-754	316	2384	100	382	"S73"
0	0	0	7	5	1	"Jun "	"P05412"	13470	9350	200	2906	3078	605	19	3857	3857	3875	379	9	2	1	0	972678	-2.103	100000.000	100000.000	0.000	0.000	0.000	0.000	0.000	16.610	-951	-779	-951	-779	316	2384	100	383	"S73"
0	0	0	7	6	1	"Jun "	"P05412"	13970	9360	200	2845	3024	494	16	3794	3794	3803	264	6	1	0	0	955552	-2.951	100000.000	100000.000	0.000	0.000	0.000	0.000	0.000	16.610	-949	-770	-949	-770	316	2384	100	384	"S73"
0	0	0	7	7	1	"Kit "	"P10721"	14470	9360	200	3904	4224	818	19	3738	3738	3746	253	6	42	31	0	1334680	1.889	100000.000	100000.000	0.000	0.000	0.000	0.000	0.000	16.610	166	486	166	486	316	2384	100	385	"Y936"
0	0	0	7	8	1	"Kit "	"P10721"	14980	9370	120	4876	4713	694	14	3578	3578	3607	341	9	84	75	0	565573	3.243	100000.000	100000.000	0.000	0.000	0.000	0.000	0.000	16.610	1298	1135	1298	1135	120	820	100	386	"Y936"
0	0	0	7	9	1	"Kit "	"P10721"	15480	9370	100	4795	4815	296	6	3533	3533	3544	186	5	100	100	0	385178	6.833	100000.000	100000.000	0.000	0.000	0.000	0.000	0.000	16.610	1262	1282	1262	1282	80	560	100	387	"Y936"
0	0	0	7	1	2	"Mnk1"	"Q9BUB5"	11470	9990	80	4594	4494	456	10	3755	3755	3772	242	6	80	73	0	233670	2.983	100000.000	100000.000	0.000	0.000	0.000	0.000	0.000	16.610	839	739	839	739	52	340	100	388	"T250"
0	0	0	7	2	2	"Mnk1"	"Q9BUB5"	11970	9990	80	4006	3997	316	7	3124	3124	3155	255	8	94	88	0	207854	3.302	100000.000	100000.000	0.000	0.000	0.000	0.000	0.000	16.610	882	873	882	873	52	340	100	389	"T250"
0	0	0	7	3	2	"Mnk1"	"Q9BUB5"	12480	10000	70	5022	4941	257	5	4057	4057	4054	230	5	100	90	0	158100	3.857	100000.000	100000.000	0.000	0.000	0.000	0.000	0.000	16.610	965	884	965	884	32	236	100	390	"T250"
0	0	0	7	4	2	"NFAT3"	"Q14934"	12970	9990	70	5593	5421	598	11	3964	3964	3960	276	6	93	90	0	173479	5.293	100000.000	100000.000	0.000	0.000	0.000	0.000	0.000	16.610	1629	1457	1629	1457	32	236	100	391	"S676"
0	0	0	7	5	2	"NFAT3"	"Q14934"	13470	10000	80	5237	5248	599	11	3835	3835	3835	295	7	92	90	0	272874	4.790	100000.000	100000.000	0.000	0.000	0.000	0.000	0.000	16.610	1402	1413	1402	1413	52	340	100	392	"S676"
0	0	0	7	6	2	"NFAT3"	"Q14934"	13980	10000	80	5298	5212	581	11	3821	3821	3838	271	7	90	88	0	271046	5.070	100000.000	100000.000	0.000	0.000	0.000	0.000	0.000	16.610	1477	1391	1477	1391	52	340	100	393	"S676"
0	0	0	7	7	2	"PIK3R1 "	"P27986"	14470	10000	200	3789	3818	299	7	3811	3811	3843	756	19	0	0	0	1206503	-0.033	100000.000	100000.000	0.000	0.000	0.000	0.000	0.000	16.610	-22	7	-22	7	316	2384	100	394	"Y528"
0	0	0	7	8	2	"PIK3R1 "	"P27986"	14970	10000	200	3666	3672	234	6	3667	3667	3685	282	7	10	1	0	1160336	-0.046	100000.000	100000.000	0.000	0.000	0.000	0.000	0.000	16.610	-1	5	-1	5	316	2384	100	395	"Y528"
0	0	0	7	9	2	"PIK3R1 "	"P27986"	15470	10010	200	3602	3710	1762	47	3639	3639	3652	308	8	8	0	0	1172208	0.188	100000.000	100000.000	0.000	0.000	0.000	0.000	0.000	16.610	-37	71	-37	71	316	2384	100	396	"Y528"
0	0	0	7	1	3	"p67phox"	"P19878"	11460	10620	200	3797	3812	385	10	3869	3869	3867	257	6	5	0	0	1204471	-0.214	100000.000	100000.000	0.000	0.000	0.000	0.000	0.000	16.610	-72	-57	-72	-57	316	2384	100	397	"S208"
0	0	0	7	2	3	"p67phox"	"P19878"	11960	10620	200	3208	3316	416	12	3400	3400	3549	538	15	11	1	0	1047878	-0.433	100000.000	100000.000	0.000	0.000	0.000	0.000	0.000	16.610	-192	-84	-192	-84	316	2384	100	398	"S208"
0	0	0	7	3	3	"p67phox"	"P19878"	12460	10620	200	3165	3186	260	8	3279	3279	3468	541	15	2	0	0	1006734	-0.521	100000.000	100000.000	0.000	0.000	0.000	0.000	0.000	16.610	-114	-93	-114	-93	316	2384	100	399	"S208"
0	0	0	7	4	3	"PDK1"	"O15530"	12960	10630	70	4520	4483	381	8	4035	4035	4015	238	5	71	50	0	143446	1.966	100000.000	100000.000	0.000	0.000	0.000	0.000	0.000	16.610	485	448	485	448	32	236	100	400	"S241"
0	0	0	7	5	3	"PDK1"	"O15530"	13460	10630	200	3953	4161	2100	50	3909	3909	3908	289	7	20	9	0	1314804	0.875	100000.000	100000.000	0.000	0.000	0.000	0.000	0.000	16.610	44	252	44	252	316	2384	100	401	"S241"
0	0	0	7	6	3	"PDK1"	"O15530"	13970	10640	110	4217	4220	345	8	3865	3865	3870	221	5	71	38	0	337577	1.584	100000.000	100000.000	0.000	0.000	0.000	0.000	0.000	16.610	352	355	352	355	80	656	100	402	"S241"
0	0	0	7	7	3	"Ripk1"	"Q13546"	14460	10640	200	3795	3821	344	9	3820	3820	3857	814	21	1	0	0	1207417	-0.044	100000.000	100000.000	0.000	0.000	0.000	0.000	0.000	16.610	-25	1	-25	1	316	2384	100	403	"Y384"
0	0	0	7	8	3	"Ripk1"	"Q13546"	14960	10640	200	3642	3642	237	6	3672	3672	3678	234	6	11	1	0	1150899	-0.154	100000.000	100000.000	0.000	0.000	0.000	0.000	0.000	16.610	-30	-30	-30	-30	316	2384	100	404	"Y384"
0	0	0	7	9	3	"Ripk1"	"Q13546"	15460	10640	200	3606	3639	405	11	3651	3651	3665	312	8	3	0	0	1149947	-0.083	100000.000	100000.000	0.000	0.000	0.000	0.000	0.000	16.610	-45	-12	-45	-12	316	2384	100	405	"Y384"
0	0	0	7	1	4	"Shc1"	"P29353"	11460	11270	200	3866	3978	541	13	3866	3866	3863	222	5	18	11	0	1256995	0.518	0.000	100000.000	0.000	0.000	0.000	0.000	0.000	Error	0	112	0	112	316	2384	100	406	"S36"
0	0	0	7	2	4	"Shc1"	"P29353"	11960	11270	200	3999	4064	359	8	3947	3947	3881	390	10	13	7	0	1284326	0.469	100000.000	100000.000	0.000	0.000	0.000	0.000	0.000	16.610	52	117	52	117	316	2384	100	407	"S36"
0	0	0	7	3	4	"Shc1"	"P29353"	12460	11270	200	3224	3285	358	10	3211	3211	3242	264	8	17	6	0	1038123	0.163	100000.000	100000.000	0.000	0.000	0.000	0.000	0.000	16.610	13	74	13	74	316	2384	100	408	"S36"
0	0	0	7	4	4	"SMAD3"	"Q15796"	12960	11280	200	4123	4136	353	8	3903	3903	3798	468	12	18	4	0	1306819	0.722	100000.000	100000.000	0.000	0.000	0.000	0.000	0.000	16.610	220	233	220	233	316	2384	100	409	"S204"
0	0	0	7	5	4	"SMAD3"	"Q15796"	13460	11280	200	4070	4089	344	8	3993	3993	3986	269	6	22	7	0	1292275	0.383	100000.000	100000.000	0.000	0.000	0.000	0.000	0.000	16.610	77	96	77	96	316	2384	100	410	"S204"
0	0	0	7	6	4	"SMAD3"	"Q15796"	13960	11280	200	3939	3995	330	8	3956	3956	3967	465	11	9	3	0	1262335	0.060	100000.000	100000.000	0.000	0.000	0.000	0.000	0.000	16.610	-17	39	-17	39	316	2384	100	411	"S204"
0	0	0	7	7	4	"TAK1 "	"O43318"	14460	11290	200	3946	4040	823	20	3897	3897	3911	267	6	19	2	0	1276572	0.483	100000.000	100000.000	0.000	0.000	0.000	0.000	0.000	16.610	49	143	49	143	316	2384	100	412	"S192"
0	0	0	7	8	4	"TAK1 "	"O43318"	14960	11290	200	3752	3747	210	5	3756	3756	3766	276	7	7	0	0	1184190	-0.069	100000.000	100000.000	0.000	0.000	0.000	0.000	0.000	16.610	-4	-9	-4	-9	316	2384	100	413	"S192"
0	0	0	7	9	4	"TAK1 "	"O43318"	15460	11290	200	3627	3640	219	6	3671	3671	3699	720	19	0	0	0	1150263	-0.082	100000.000	100000.000	0.000	0.000	0.000	0.000	0.000	16.610	-44	-31	-44	-31	316	2384	100	414	"S192"
0	0	0	7	1	5	"ACC1"	"Q13085 "	11460	11910	200	3982	4044	329	8	4026	4026	4079	1509	36	0	0	0	1277843	-0.023	100000.000	100000.000	0.000	0.000	0.000	0.000	0.000	16.610	-44	18	-44	18	316	2384	100	415	"S29"
0	0	0	7	2	5	"ACC1"	"Q13085 "	11960	11910	200	4151	4224	409	9	4145	4145	4146	209	5	18	8	0	1334653	0.373	100000.000	100000.000	0.000	0.000	0.000	0.000	0.000	16.610	6	79	6	79	316	2384	100	416	"S29"
0	0	0	7	3	5	"ACC1"	"Q13085 "	12460	11920	200	3348	3394	313	9	3511	3511	3678	524	14	3	0	0	1072561	-0.542	100000.000	100000.000	0.000	0.000	0.000	0.000	0.000	16.610	-163	-117	-163	-117	316	2384	100	417	"S29"
0	0	0	7	4	5	"AR"	"P10275"	12960	11930	80	4111	4166	331	7	3247	3247	3336	424	12	90	57	0	216629	1.958	100000.000	100000.000	0.000	0.000	0.000	0.000	0.000	16.610	864	919	864	919	52	340	100	418	"Y363"
0	0	0	7	5	5	"AR"	"P10275"	13470	11930	90	4949	4955	258	5	3956	3956	3976	286	7	98	94	0	257656	3.423	100000.000	100000.000	0.000	0.000	0.000	0.000	0.000	16.610	993	999	993	999	52	420	100	419	"Y363"
0	0	0	7	6	5	"AR"	"P10275"	13960	11930	80	5138	5127	311	6	3950	3950	3943	225	5	100	98	0	266607	5.262	100000.000	100000.000	0.000	0.000	0.000	0.000	0.000	16.610	1188	1177	1188	1177	52	340	100	420	"Y363"
0	0	0	7	7	5	"process-control__"	"GGSGGSGDYKDDDDK"	14460	11930	90	4289	4446	640	14	3919	3919	4466	4944	110	0	0	0	231183	-0.004	100000.000	100000.000	0.000	0.000	0.000	0.000	0.000	16.610	370	527	370	527	52	420	100	421	"process-control__"
0	0	0	7	8	5	"process-control__"	"GGSGGSGDYKDDDDK"	14960	11930	200	3823	3861	353	9	3801	3801	3801	228	5	18	8	0	1219933	0.263	100000.000	100000.000	0.000	0.000	0.000	0.000	0.000	16.610	22	60	22	60	316	2384	100	422	"process-control__"
0	0	0	7	9	5	"process-control__"	"GGSGGSGDYKDDDDK"	15450	11940	200	3811	3880	381	9	3784	3784	3798	247	6	17	9	0	1226195	0.332	100000.000	100000.000	0.000	0.000	0.000	0.000	0.000	16.610	27	96	27	96	316	2384	100	423	"process-control__"
0	0	0	7	1	6	"Ck2-B"	"Q5SRQ6"	11460	12550	200	4129	4166	540	12	4147	4147	4155	328	7	3	0	0	1316465	0.034	100000.000	100000.000	0.000	0.000	0.000	0.000	0.000	16.610	-18	19	-18	19	316	2384	100	424	"S228"
0	0	0	7	2	6	"Ck2-B"	"Q5SRQ6"	11950	12560	200	4263	4284	245	5	4256	4256	4264	264	6	12	3	0	1353652	0.076	100000.000	100000.000	0.000	0.000	0.000	0.000	0.000	16.610	7	28	7	28	316	2384	100	425	"S228"
0	0	0	7	3	6	"Ck2-B"	"Q5SRQ6"	12450	12560	200	4257	4274	277	6	4182	4182	4050	505	12	3	0	0	1350584	0.444	100000.000	100000.000	0.000	0.000	0.000	0.000	0.000	16.610	75	92	75	92	316	2384	100	426	"S228"
0	0	0	7	4	6	"CTNNB1"	"P35222"	12950	12560	200	3316	3369	313	9	3293	3293	3339	511	15	9	0	0	1064663	0.059	100000.000	100000.000	0.000	0.000	0.000	0.000	0.000	16.610	23	76	23	76	316	2384	100	427	"S33"
0	0	0	7	5	6	"CTNNB1"	"P35222"	13460	12570	90	4841	4826	294	6	4163	4163	4180	345	8	86	48	0	250945	1.872	100000.000	100000.000	0.000	0.000	0.000	0.000	0.000	16.610	678	663	678	663	52	420	100	428	"S33"
0	0	0	7	6	6	"CTNNB1"	"P35222"	13950	12580	100	4681	4616	311	6	4024	4024	4023	225	5	87	73	0	369276	2.636	100000.000	100000.000	0.000	0.000	0.000	0.000	0.000	16.610	657	592	657	592	80	560	100	429	"S33"
0	0	0	7	7	6	"EGFR"	"P00533"	14450	12580	200	3931	3939	242	6	3944	3944	3948	231	5	10	1	0	1244767	-0.039	100000.000	100000.000	0.000	0.000	0.000	0.000	0.000	16.610	-13	-5	-13	-5	316	2384	100	430	"Y869"
0	0	0	7	8	6	"EGFR"	"P00533"	14950	12580	200	3775	3784	242	6	3801	3801	3802	229	6	15	2	0	1195838	-0.079	100000.000	100000.000	0.000	0.000	0.000	0.000	0.000	16.610	-26	-17	-26	-17	316	2384	100	431	"Y869"
0	0	0	7	9	6	"EGFR"	"P00533"	15450	12580	200	3794	3807	207	5	3830	3830	3844	409	10	2	0	0	1202958	-0.090	100000.000	100000.000	0.000	0.000	0.000	0.000	0.000	16.610	-36	-23	-36	-23	316	2384	100	432	"Y869"
-75	0	0	7	1	7	"empty"	"empty"	11450	13210	200	4083	4094	260	6	4149	4149	4191	925	22	0	0	0	1293675	-0.105	100000.000	100000.000	0.000	0.000	0.000	0.000	0.000	16.610	-66	-55	-66	-55	316	2384	100	433	"empty"
-75	0	0	7	2	7	"empty"	"empty"	11950	13210	200	4383	4553	2170	47	4278	4278	4291	410	9	8	1	0	1438653	0.639	100000.000	100000.000	0.000	0.000	0.000	0.000	0.000	16.610	105	275	105	275	316	2384	100	434	"empty"
-75	0	0	7	3	7	"empty"	"empty"	12450	13210	200	4301	4294	201	4	4306	4306	4317	419	9	2	0	0	1356910	-0.055	100000.000	100000.000	0.000	0.000	0.000	0.000	0.000	16.610	-5	-12	-5	-12	316	2384	100	435	"empty"
-75	0	0	7	4	7	"empty"	"empty"	12950	13210	200	3392	3447	414	12	3506	3506	3683	536	14	5	2	0	1089153	-0.440	100000.000	100000.000	0.000	0.000	0.000	0.000	0.000	16.610	-114	-59	-114	-59	316	2384	100	436	"empty"
-75	0	0	7	5	7	"empty"	"empty"	13450	13210	200	3472	3583	518	14	3695	3695	3752	592	15	12	0	0	1132152	-0.285	100000.000	100000.000	0.000	0.000	0.000	0.000	0.000	16.610	-223	-112	-223	-112	316	2384	100	437	"empty"
-75	0	0	7	6	7	"empty"	"empty"	13950	13210	200	4164	4263	1770	41	4152	4152	4161	378	9	7	1	0	1347034	0.270	100000.000	100000.000	0.000	0.000	0.000	0.000	0.000	16.610	12	111	12	111	316	2384	100	438	"empty"
0	0	0	7	7	7	"GLQAWPG-pS-AIPQFLG_GLQAWPGEAIPQFLG_80vs20"	"GLQAWPG-pS-AIPQFLG_GLQAWPGEAIPQFLG_80vs20"	14450	13230	80	10514	9472	2207	23	4083	4083	4086	215	5	96	96	0	492545	25.051	100000.000	100000.000	0.000	0.000	0.000	0.000	0.000	16.610	6431	5389	6431	5389	52	340	100	439	"GLQAWPG-pS-AIPQFLG_GLQAWPGEAIPQFLG_80vs20"
0	0	0	7	8	7	"GLQAWPG-pS-AIPQFLG_GLQAWPGEAIPQFLG_80vs20"	"GLQAWPG-pS-AIPQFLG_GLQAWPGEAIPQFLG_80vs20"	14950	13230	80	10097	9426	1790	18	3956	3956	3964	215	5	98	98	0	490139	25.405	100000.000	100000.000	0.000	0.000	0.000	0.000	0.000	16.610	6141	5470	6141	5470	52	340	100	440	"GLQAWPG-pS-AIPQFLG_GLQAWPGEAIPQFLG_80vs20"
0	0	0	7	9	7	"GLQAWPG-pS-AIPQFLG_GLQAWPGEAIPQFLG_80vs20"	"GLQAWPG-pS-AIPQFLG_GLQAWPGEAIPQFLG_80vs20"	15450	13230	70	10438	10095	907	8	3865	3865	3887	272	6	100	100	0	323038	22.824	100000.000	100000.000	0.000	0.000	0.000	0.000	0.000	16.610	6573	6230	6573	6230	32	236	100	441	"GLQAWPG-pS-AIPQFLG_GLQAWPGEAIPQFLG_80vs20"
0	0	0	8	1	1	"Bim"	"O43521"	15890	9320	200	3611	3674	340	9	3537	3537	3550	196	5	27	12	0	1161080	0.633	100000.000	100000.000	0.000	0.000	0.000	0.000	0.000	16.610	74	137	74	137	316	2384	100	442	"S69"
0	0	0	8	2	1	"Bim"	"O43521"	16390	9320	200	3635	3724	360	9	3553	3553	3577	395	11	12	8	0	1176639	0.372	100000.000	100000.000	0.000	0.000	0.000	0.000	0.000	16.610	82	171	82	171	316	2384	100	443	"S69"
0	0	0	8	3	1	"Bim"	"O43521"	16890	9320	200	3625	3710	387	10	3592	3592	3606	235	6	20	9	0	1172249	0.443	100000.000	100000.000	0.000	0.000	0.000	0.000	0.000	16.610	33	118	33	118	316	2384	100	444	"S69"
0	0	0	8	4	1	"caspase-8"	"Q14790 "	17390	9320	200	3720	3758	327	8	3668	3668	3685	249	6	19	6	0	1187633	0.293	100000.000	100000.000	0.000	0.000	0.000	0.000	0.000	16.610	52	90	52	90	316	2384	100	445	"Y448"
0	0	0	8	5	1	"caspase-8"	"Q14790 "	17890	9320	200	3741	3821	418	10	3714	3714	3725	257	6	21	11	0	1207354	0.374	100000.000	100000.000	0.000	0.000	0.000	0.000	0.000	16.610	27	107	27	107	316	2384	100	446	"Y448"
0	0	0	8	6	1	"caspase-8"	"Q14790 "	18390	9320	200	3797	3847	303	7	3733	3733	3764	720	19	6	0	0	1215529	0.115	100000.000	100000.000	0.000	0.000	0.000	0.000	0.000	16.610	64	114	64	114	316	2384	100	447	"Y448"
0	0	0	8	7	1	"Cdc2"	"P06493"	18890	9320	200	3745	3792	289	7	3621	3621	3626	233	6	37	18	0	1198158	0.712	100000.000	100000.000	0.000	0.000	0.000	0.000	0.000	16.610	124	171	124	171	316	2384	100	448	"T161"
0	0	0	8	8	1	"Cdc2"	"P06493"	19390	9320	200	3483	3537	354	10	3369	3369	3380	221	6	36	15	0	1117700	0.710	100000.000	100000.000	0.000	0.000	0.000	0.000	0.000	16.610	114	168	114	168	316	2384	100	449	"T161"
0	0	0	8	9	1	"Cdc2"	"P06493"	19890	9320	200	3260	3307	278	8	3208	3208	3220	324	10	19	2	0	1045034	0.269	100000.000	100000.000	0.000	0.000	0.000	0.000	0.000	16.610	52	99	52	99	316	2384	100	450	"T161"
0	0	0	8	1	2	"FGFR1 "	"P11362"	15890	9960	200	3658	3664	221	6	3602	3602	3618	217	5	18	4	0	1157666	0.212	100000.000	100000.000	0.000	0.000	0.000	0.000	0.000	16.610	56	62	56	62	316	2384	100	451	"Y653"
0	0	0	8	2	2	"FGFR1 "	"P11362"	16390	9960	200	3655	3859	3270	84	3623	3623	3634	201	5	22	5	0	1219417	1.119	100000.000	100000.000	0.000	0.000	0.000	0.000	0.000	16.610	32	236	32	236	316	2384	100	452	"Y653"
0	0	0	8	3	2	"FGFR1 "	"P11362"	16890	9960	200	3695	3697	208	5	3664	3664	3674	275	7	10	0	0	1168209	0.084	100000.000	100000.000	0.000	0.000	0.000	0.000	0.000	16.610	31	33	31	33	316	2384	100	453	"Y653"
0	0	0	8	4	2	"GIT2"	"Q14161"	17390	9960	200	3787	3861	372	9	3689	3689	3706	260	7	22	9	0	1220101	0.596	100000.000	100000.000	0.000	0.000	0.000	0.000	0.000	16.610	98	172	98	172	316	2384	100	454	"Y492"
0	0	0	8	5	2	"GIT2"	"Q14161"	17890	9960	200	3790	3873	380	9	3733	3733	3745	201	5	27	14	0	1223821	0.637	100000.000	100000.000	0.000	0.000	0.000	0.000	0.000	16.610	57	140	57	140	316	2384	100	455	"Y492"
0	0	0	8	6	2	"GIT2"	"Q14161"	18390	9960	200	3816	3876	380	9	3716	3716	3724	234	6	30	14	0	1224973	0.650	100000.000	100000.000	0.000	0.000	0.000	0.000	0.000	16.610	100	160	100	160	316	2384	100	456	"Y492"
0	0	0	8	7	2	"Grb2"	"P62993"	18890	9960	200	3640	3641	242	6	3639	3639	3649	350	9	6	0	0	1150415	-0.023	100000.000	100000.000	0.000	0.000	0.000	0.000	0.000	16.610	1	2	1	2	316	2384	100	457	"Y7"
0	0	0	8	8	2	"Grb2"	"P62993"	19390	9960	200	3448	3473	222	6	3427	3427	3444	289	8	14	1	0	1097476	0.100	100000.000	100000.000	0.000	0.000	0.000	0.000	0.000	16.610	21	46	21	46	316	2384	100	458	"Y7"
0	0	0	8	9	2	"Grb2"	"P62993"	19890	9960	200	3296	3318	276	8	3269	3269	3276	199	6	17	3	0	1048356	0.211	100000.000	100000.000	0.000	0.000	0.000	0.000	0.000	16.610	27	49	27	49	316	2384	100	459	"Y7"
0	0	0	8	1	3	"IKK-gamma "	"Q9Y6K9"	15890	10600	200	3805	3836	525	13	3695	3695	3714	315	8	15	1	0	1212209	0.387	100000.000	100000.000	0.000	0.000	0.000	0.000	0.000	16.610	110	141	110	141	316	2384	100	460	"S43"
0	0	0	8	2	3	"IKK-gamma "	"Q9Y6K9"	16390	10600	200	3769	3767	260	6	3694	3694	3705	231	6	23	5	0	1190439	0.268	100000.000	100000.000	0.000	0.000	0.000	0.000	0.000	16.610	75	73	75	73	316	2384	100	461	"S43"
0	0	0	8	3	3	"IKK-gamma "	"Q9Y6K9"	16890	10600	200	3821	3838	288	7	3784	3784	3794	289	7	9	0	0	1212652	0.152	100000.000	100000.000	0.000	0.000	0.000	0.000	0.000	16.610	37	54	37	54	316	2384	100	462	"S43"
0	0	0	8	4	3	"IRAK1"	"P51617"	17390	10600	200	3809	3863	299	7	3769	3769	3786	232	6	24	9	0	1220643	0.332	100000.000	100000.000	0.000	0.000	0.000	0.000	0.000	16.610	40	94	40	94	316	2384	100	463	"T387"
0	0	0	8	5	3	"IRAK1"	"P51617"	17890	10600	200	3833	3849	214	5	3802	3802	3811	244	6	16	3	0	1216422	0.156	100000.000	100000.000	0.000	0.000	0.000	0.000	0.000	16.610	31	47	31	47	316	2384	100	464	"T387"
0	0	0	8	6	3	"IRAK1"	"P51617"	18390	10600	200	3767	3807	334	8	3736	3736	3749	264	7	23	9	0	1203032	0.220	100000.000	100000.000	0.000	0.000	0.000	0.000	0.000	16.610	31	71	31	71	316	2384	100	465	"T387"
0	0	0	8	7	3	"Lck"	"P06239"	18890	10600	200	3634	3640	226	6	3646	3646	3654	287	7	9	0	0	1150204	-0.049	100000.000	100000.000	0.000	0.000	0.000	0.000	0.000	16.610	-12	-6	-12	-6	316	2384	100	466	"Y394"
0	0	0	8	8	3	"Lck"	"P06239"	19390	10600	200	3557	3541	237	6	3464	3464	3475	231	6	25	6	0	1118912	0.286	100000.000	100000.000	0.000	0.000	0.000	0.000	0.000	16.610	93	77	93	77	316	2384	100	467	"Y394"
0	0	0	8	9	3	"Lck"	"P06239"	19890	10600	200	3404	3406	175	5	3370	3370	3387	233	6	12	1	0	1076430	0.082	100000.000	100000.000	0.000	0.000	0.000	0.000	0.000	16.610	34	36	34	36	316	2384	100	468	"Y394"
0	0	0	8	1	4	"CDK2"	"P24941"	15890	11240	200	3821	3845	265	6	3724	3724	3742	349	9	16	2	0	1215056	0.295	100000.000	100000.000	0.000	0.000	0.000	0.000	0.000	16.610	97	121	97	121	316	2384	100	469	"T160"
0	0	0	8	2	4	"CDK2"	"P24941"	16390	11240	200	3831	4097	3107	75	3756	3756	3769	237	6	32	17	0	1294804	1.384	100000.000	100000.000	0.000	0.000	0.000	0.000	0.000	16.610	75	341	75	341	316	2384	100	470	"T160"
0	0	0	8	3	4	"CDK2"	"P24941"	16890	11240	200	3921	3978	355	8	3809	3809	3822	272	7	31	12	0	1256914	0.574	100000.000	100000.000	0.000	0.000	0.000	0.000	0.000	16.610	112	169	112	169	316	2384	100	471	"T160"
0	0	0	8	4	4	"MDM2"	"Q00987"	17390	11240	200	3832	4032	2514	62	3893	3893	3902	230	5	11	2	0	1274258	0.565	100000.000	100000.000	0.000	0.000	0.000	0.000	0.000	16.610	-61	139	-61	139	316	2384	100	472	"S186/8"
0	0	0	8	5	4	"MDM2"	"Q00987"	17890	11240	200	3804	3807	265	6	3914	3914	3918	280	7	5	0	0	1203085	-0.396	100000.000	100000.000	0.000	0.000	0.000	0.000	0.000	16.610	-110	-107	-110	-107	316	2384	100	473	"S186/8"
0	0	0	8	6	4	"MDM2"	"Q00987"	18390	11240	200	3813	3819	213	5	3872	3872	3881	265	6	5	0	0	1206945	-0.234	100000.000	100000.000	0.000	0.000	0.000	0.000	0.000	16.610	-59	-53	-59	-53	316	2384	100	474	"S186/8"
0	0	0	8	7	4	"NFkB-p65 "	"Q04206"	18890	11240	200	3794	3949	511	12	3707	3707	3713	246	6	33	20	0	1248032	0.959	100000.000	100000.000	0.000	0.000	0.000	0.000	0.000	16.610	87	242	87	242	316	2384	100	475	"S536"
0	0	0	8	8	4	"NFkB-p65 "	"Q04206"	19390	11240	200	3579	3796	553	14	3457	3457	3478	518	14	25	17	0	1199384	0.614	100000.000	100000.000	0.000	0.000	0.000	0.000	0.000	16.610	122	339	122	339	316	2384	100	476	"S536"
0	0	0	8	9	4	"NFkB-p65 "	"Q04206"	19890	11240	200	3512	3701	550	14	3374	3374	3384	220	6	41	24	0	1169466	1.441	100000.000	100000.000	0.000	0.000	0.000	0.000	0.000	16.610	138	327	138	327	316	2384	100	477	"S536"
0	0	0	8	1	5	"PLCG2"	"P16885"	15890	11880	200	3837	3895	350	8	3823	3823	3836	237	6	22	8	0	1230855	0.249	100000.000	100000.000	0.000	0.000	0.000	0.000	0.000	16.610	14	72	14	72	316	2384	100	478	"Y759"
0	0	0	8	2	5	"PLCG2"	"P16885"	16390	11880	200	3923	3965	291	7	3888	3888	3898	220	5	29	13	0	1252810	0.305	100000.000	100000.000	0.000	0.000	0.000	0.000	0.000	16.610	35	77	35	77	316	2384	100	479	"Y759"
0	0	0	8	3	5	"PLCG2"	"P16885"	16890	11880	200	3901	3941	288	7	3853	3853	3850	282	7	20	8	0	1245284	0.323	100000.000	100000.000	0.000	0.000	0.000	0.000	0.000	16.610	48	88	48	88	316	2384	100	480	"Y759"
0	0	0	8	4	5	"pyk2"	"Q14289"	17390	11880	200	3883	3901	247	6	3864	3864	3891	580	14	1	0	0	1232702	0.017	100000.000	100000.000	0.000	0.000	0.000	0.000	0.000	16.610	19	37	19	37	316	2384	100	481	"S213"
0	0	0	8	5	5	"pyk2"	"Q14289"	17890	11880	200	3880	3892	318	8	3830	3830	3847	255	6	19	3	0	1229844	0.176	100000.000	100000.000	0.000	0.000	0.000	0.000	0.000	16.610	50	62	50	62	316	2384	100	482	"S213"
0	0	0	8	6	5	"pyk2"	"Q14289"	18390	11880	200	3871	3930	571	14	3792	3792	3800	241	6	23	8	0	1241967	0.539	100000.000	100000.000	0.000	0.000	0.000	0.000	0.000	16.610	79	138	79	138	316	2384	100	483	"S213"
0	0	0	8	7	5	"SOC3"	"O14543"	18890	11880	200	3716	3726	264	7	3701	3701	3713	519	13	1	0	0	1177396	0.025	100000.000	100000.000	0.000	0.000	0.000	0.000	0.000	16.610	15	25	15	25	316	2384	100	484	"Y221"
0	0	0	8	8	5	"SOC3"	"O14543"	19390	11880	200	3485	3507	233	6	3561	3561	3578	270	7	5	1	0	1108304	-0.263	100000.000	100000.000	0.000	0.000	0.000	0.000	0.000	16.610	-76	-54	-76	-54	316	2384	100	485	"Y221"
0	0	0	8	9	5	"SOC3"	"O14543"	19890	11880	200	3426	3436	165	4	3444	3444	3460	273	7	6	0	0	1085717	-0.088	100000.000	100000.000	0.000	0.000	0.000	0.000	0.000	16.610	-18	-8	-18	-8	316	2384	100	486	"Y221"
0	0	0	8	1	6	"STAT4"	"Q14765"	15890	12530	200	3866	3911	231	5	3879	3879	3886	215	5	18	5	0	1235729	0.116	100000.000	100000.000	0.000	0.000	0.000	0.000	0.000	16.610	-13	32	-13	32	316	2384	100	487	"Y693"
0	0	0	8	2	6	"STAT4"	"Q14765"	16390	12530	200	4005	4010	246	6	3870	3870	3886	242	6	29	5	0	1267061	0.512	100000.000	100000.000	0.000	0.000	0.000	0.000	0.000	16.610	135	140	135	140	316	2384	100	488	"Y693"
0	0	0	8	3	6	"STAT4"	"Q14765"	16890	12530	200	3927	4040	1715	42	3866	3866	3876	241	6	23	6	0	1276625	0.680	100000.000	100000.000	0.000	0.000	0.000	0.000	0.000	16.610	61	174	61	174	316	2384	100	489	"Y693"
0	0	0	8	4	6	"STMN1"	"P16949"	17390	12530	200	3863	3851	199	5	3887	3887	3906	581	14	0	0	0	1217025	-0.095	100000.000	100000.000	0.000	0.000	0.000	0.000	0.000	16.610	-24	-36	-24	-36	316	2384	100	490	"S24"
0	0	0	8	5	6	"STMN1"	"P16949"	17890	12530	200	3806	3800	219	5	3868	3868	3889	356	9	0	0	0	1200784	-0.250	100000.000	100000.000	0.000	0.000	0.000	0.000	0.000	16.610	-62	-68	-62	-68	316	2384	100	491	"S24"
0	0	0	8	6	6	"STMN1"	"P16949"	18390	12530	200	3777	3790	294	7	3863	3863	3866	253	6	10	1	0	1197557	-0.300	100000.000	100000.000	0.000	0.000	0.000	0.000	0.000	16.610	-86	-73	-86	-73	316	2384	100	492	"S24"
0	0	0	8	7	6	"GIT2"	"Q14161"	18890	12530	200	3720	3752	344	9	3770	3770	3774	250	6	12	2	0	1185786	-0.088	100000.000	100000.000	0.000	0.000	0.000	0.000	0.000	16.610	-50	-18	-50	-18	316	2384	100	493	"Y592"
0	0	0	8	8	6	"GIT2"	"Q14161"	19390	12530	200	3659	3698	477	12	3600	3600	3607	216	5	22	6	0	1168473	0.421	100000.000	100000.000	0.000	0.000	0.000	0.000	0.000	16.610	59	98	59	98	316	2384	100	494	"Y592"
0	0	0	8	9	6	"GIT2"	"Q14161"	19890	12530	200	3542	3583	333	9	3491	3491	3507	239	6	18	7	0	1132306	0.318	100000.000	100000.000	0.000	0.000	0.000	0.000	0.000	16.610	51	92	51	92	316	2384	100	495	"Y592"
-75	0	0	8	1	7	"empty"	"empty"	15890	13170	200	3882	3886	197	5	3860	3860	3866	274	7	10	0	0	1228005	0.073	100000.000	100000.000	0.000	0.000	0.000	0.000	0.000	16.610	22	26	22	26	316	2384	100	496	"empty"
-75	0	0	8	2	7	"empty"	"empty"	16390	13170	200	3880	3885	235	6	3905	3905	3915	281	7	7	1	0	1227615	-0.107	100000.000	100000.000	0.000	0.000	0.000	0.000	0.000	16.610	-25	-20	-25	-20	316	2384	100	497	"empty"
-75	0	0	8	3	7	"empty"	"empty"	16890	13170	200	3942	3949	210	5	3941	3941	3947	239	6	12	1	0	1247746	0.008	100000.000	100000.000	0.000	0.000	0.000	0.000	0.000	16.610	1	8	1	8	316	2384	100	498	"empty"
-75	0	0	8	4	7	"empty"	"empty"	17390	13170	200	3947	3966	255	6	3928	3928	3940	303	7	11	1	0	1253135	0.086	100000.000	100000.000	0.000	0.000	0.000	0.000	0.000	16.610	19	38	19	38	316	2384	100	499	"empty"
-75	0	0	8	5	7	"empty"	"empty"	17890	13170	200	3927	3937	198	5	3920	3920	3931	270	6	6	0	0	1244068	0.022	100000.000	100000.000	0.000	0.000	0.000	0.000	0.000	16.610	7	17	7	17	316	2384	100	500	"empty"
-75	0	0	8	6	7	"empty"	"empty"	18390	13170	200	3891	3872	238	6	3893	3893	3916	882	22	0	0	0	1223575	-0.050	100000.000	100000.000	0.000	0.000	0.000	0.000	0.000	16.610	-2	-21	-2	-21	316	2384	100	501	"empty"
0	0	0	8	7	7	"Control-Spot"	"Mouse_IgG"	18890	13170	200	4069	4148	541	13	3814	3814	3842	342	8	44	22	0	1310779	0.895	100000.000	100000.000	0.000	0.000	0.000	0.000	0.000	16.610	255	334	255	334	316	2384	100	502	"Control-Spot"
0	0	0	8	8	7	"Control-Spot"	"Mouse_IgG"	19390	13170	200	3936	4039	479	11	3719	3719	3757	335	8	42	24	0	1276318	0.842	100000.000	100000.000	0.000	0.000	0.000	0.000	0.000	16.610	217	320	217	320	316	2384	100	503	"Control-Spot"
0	0	0	8	9	7	"Control-Spot"	"Mouse_IgG"	19890	13170	200	3804	3922	514	13	3565	3565	3616	385	10	43	22	0	1239354	0.795	100000.000	100000.000	0.000	0.000	0.000	0.000	0.000	16.610	239	357	239	357	316	2384	100	504	"Control-Spot"
0	0	0	9	1	1	"AMPK1"	"Q13131"	2410	13720	90	5264	5164	464	8	3704	3704	3875	2166	55	3	0	0	268520	0.595	100000.000	100000.000	0.000	0.000	0.000	0.000	0.000	16.610	1560	1460	1560	1460	52	420	100	505	"T174/5"
0	0	0	9	2	1	"AMPK1"	"Q13131"	2900	13720	90	5172	5173	502	9	3678	3678	3688	332	9	100	98	0	268981	4.473	100000.000	100000.000	0.000	0.000	0.000	0.000	0.000	16.610	1494	1495	1494	1495	52	420	100	506	"T174/5"
0	0	0	9	3	1	"AMPK1"	"Q13131"	3400	13730	80	5164	5119	386	7	3822	3822	3837	223	5	96	94	0	266184	5.749	100000.000	100000.000	0.000	0.000	0.000	0.000	0.000	16.610	1342	1297	1342	1297	52	340	100	507	"T174/5"
0	0	0	9	4	1	"aura"	"O14965"	3910	13740	140	4550	4685	661	14	3906	3906	3929	306	7	94	55	0	730908	2.471	100000.000	100000.000	0.000	0.000	0.000	0.000	0.000	16.610	644	779	644	779	156	1140	100	508	"T287"
0	0	0	9	5	1	"aura"	"O14965"	4410	13720	140	4613	4680	607	12	3991	3991	3966	370	9	69	44	0	730038	1.930	100000.000	100000.000	0.000	0.000	0.000	0.000	0.000	16.610	622	689	622	689	156	1140	100	509	"T287"
0	0	0	9	6	1	"aura"	"O14965"	4910	13730	150	4780	4758	389	8	4056	4056	4029	304	7	82	58	0	742170	2.398	100000.000	100000.000	0.000	0.000	0.000	0.000	0.000	16.610	724	702	724	702	156	1272	100	510	"T287"
0	0	0	9	7	1	"CFTR"	"P13569"	5410	13740	120	4807	4822	305	6	4159	4159	4153	239	5	90	74	0	578675	2.799	100000.000	100000.000	0.000	0.000	0.000	0.000	0.000	16.610	648	663	648	663	120	820	100	511	"S737"
0	0	0	9	8	1	"CFTR"	"P13569"	5900	13730	110	4955	4939	303	6	4257	4257	4251	215	5	95	82	0	395080	3.200	100000.000	100000.000	0.000	0.000	0.000	0.000	0.000	16.610	698	682	698	682	80	656	100	512	"S737"
0	0	0	9	9	1	"CFTR"	"P13569"	6400	13740	110	4800	4802	265	5	4214	4214	4212	216	5	93	71	0	384156	2.731	100000.000	100000.000	0.000	0.000	0.000	0.000	0.000	16.610	586	588	586	588	80	656	100	513	"S737"
0	0	0	9	1	2	"CREB "	"P16220"	2410	14360	110	5801	5777	405	7	3834	3834	3865	304	7	100	100	0	462169	6.289	100000.000	100000.000	0.000	0.000	0.000	0.000	0.000	16.610	1967	1943	1967	1943	80	656	100	514	"S133"
0	0	0	9	2	2	"CREB "	"P16220"	2910	14370	120	5691	5608	469	8	3820	3820	3819	261	6	100	98	0	672983	6.854	100000.000	100000.000	0.000	0.000	0.000	0.000	0.000	16.610	1871	1788	1871	1788	120	820	100	515	"S133"
0	0	0	9	3	2	"CREB "	"P16220"	3420	14370	120	5814	5655	698	12	3890	3890	3944	539	13	90	80	0	678598	3.174	100000.000	100000.000	0.000	0.000	0.000	0.000	0.000	16.610	1924	1765	1924	1765	120	820	100	516	"S133"
0	0	0	9	4	2	"blank-control__"	"AA"	3910	14390	100	4263	4272	368	8	4024	4024	4017	275	6	46	23	0	341785	0.927	100000.000	100000.000	0.000	0.000	0.000	0.000	0.000	16.610	239	248	239	248	80	560	100	517	"blank-control__"
0	0	0	9	5	2	"blank-control__"	"AA"	4400	14390	80	4220	4323	407	9	4122	4122	4054	363	8	34	15	0	224771	0.741	100000.000	100000.000	0.000	0.000	0.000	0.000	0.000	16.610	98	201	98	201	52	340	100	518	"blank-control__"
0	0	0	9	6	2	"blank-control__"	"AA"	4900	14380	200	4146	4138	382	9	4190	4190	4156	317	7	16	3	0	1307709	-0.057	100000.000	100000.000	0.000	0.000	0.000	0.000	0.000	16.610	-44	-52	-44	-52	316	2384	100	519	"blank-control__"
0	0	0	9	7	2	"IKK-alpha "	"O15111"	5400	14370	150	4854	4801	402	8	4301	4301	4315	836	19	19	0	0	748955	0.581	100000.000	100000.000	0.000	0.000	0.000	0.000	0.000	16.610	553	500	553	500	156	1272	100	520	"S180"
0	0	0	9	8	2	"IKK-alpha "	"O15111"	5900	14370	150	4821	4874	626	12	4392	4392	4397	235	5	71	44	0	760380	2.030	100000.000	100000.000	0.000	0.000	0.000	0.000	0.000	16.610	429	482	429	482	156	1272	100	521	"S180"
0	0	0	9	9	2	"IKK-alpha "	"O15111"	6400	14380	140	4823	4921	1068	21	4334	4334	4320	227	5	79	54	0	767657	2.648	100000.000	100000.000	0.000	0.000	0.000	0.000	0.000	16.610	489	587	489	587	156	1140	100	522	"S180"
0	0	0	9	1	3	"JAK2"	"O60674"	2400	15010	120	4635	4612	372	8	3829	3829	3831	253	6	92	78	0	553456	3.087	100000.000	100000.000	0.000	0.000	0.000	0.000	0.000	16.610	806	783	806	783	120	820	100	523	"Y119"
0	0	0	9	2	3	"JAK2"	"O60674"	2910	15010	120	4520	4563	282	6	3761	3761	3771	244	6	98	90	0	547514	3.246	100000.000	100000.000	0.000	0.000	0.000	0.000	0.000	16.610	759	802	759	802	120	820	100	524	"Y119"
0	0	0	9	3	3	"JAK2"	"O60674"	3410	15020	130	4813	4788	246	5	3914	3914	3942	315	7	97	85	0	574554	2.686	100000.000	100000.000	0.000	0.000	0.000	0.000	0.000	16.610	899	874	899	874	120	940	100	525	"Y119"
0	0	0	9	4	3	"K8"	"P05787"	3900	15010	200	3989	4049	529	13	4064	4064	4092	347	8	14	1	0	1279455	-0.124	100000.000	100000.000	0.000	0.000	0.000	0.000	0.000	16.610	-75	-15	-75	-15	316	2384	100	526	"Y267"
0	0	0	9	5	3	"K8"	"P05787"	4400	15010	200	4079	4065	370	9	4213	4213	4199	730	17	0	0	0	1284582	-0.184	100000.000	100000.000	0.000	0.000	0.000	0.000	0.000	16.610	-134	-148	-134	-148	316	2384	100	527	"Y267"
0	0	0	9	6	3	"K8"	"P05787"	4900	15010	200	4165	4180	340	8	4256	4256	4245	705	16	1	0	0	1320723	-0.092	100000.000	100000.000	0.000	0.000	0.000	0.000	0.000	16.610	-91	-76	-91	-76	316	2384	100	528	"Y267"
0	0	0	9	7	3	"blank-control__"	"AA"	5390	15020	200	4448	4437	279	6	4372	4372	4371	557	12	3	0	0	1402181	0.118	100000.000	100000.000	0.000	0.000	0.000	0.000	0.000	16.610	76	65	76	65	316	2384	100	529	"blank-control__"
0	0	0	9	8	3	"blank-control__"	"AA"	5890	15020	200	4539	4553	345	7	4451	4451	4445	215	4	25	5	0	1438797	0.502	100000.000	100000.000	0.000	0.000	0.000	0.000	0.000	16.610	88	102	88	102	316	2384	100	530	"blank-control__"
0	0	0	9	9	3	"blank-control__"	"AA"	6390	15020	200	4461	4477	256	5	4385	4385	4388	231	5	22	6	0	1414842	0.385	100000.000	100000.000	0.000	0.000	0.000	0.000	0.000	16.610	76	92	76	92	316	2384	100	531	"blank-control__"
0	0	0	9	1	4	"Mnk1"	"Q9BUB5"	2400	15650	70	5362	5400	314	5	3866	3866	3890	259	6	100	100	0	172793	5.830	100000.000	100000.000	0.000	0.000	0.000	0.000	0.000	16.610	1496	1534	1496	1534	32	236	100	532	"T255"
0	0	0	9	2	4	"Mnk1"	"Q9BUB5"	2900	15640	70	5241	5322	392	7	3835	3835	3850	228	5	100	100	0	170318	6.456	100000.000	100000.000	0.000	0.000	0.000	0.000	0.000	16.610	1406	1487	1406	1487	32	236	100	533	"T255"
0	0	0	9	3	4	"Mnk1"	"Q9BUB5"	3400	15650	70	5332	5323	449	8	3914	3914	3934	206	5	100	96	0	170342	6.743	100000.000	100000.000	0.000	0.000	0.000	0.000	0.000	16.610	1418	1409	1418	1409	32	236	100	534	"T255"
0	0	0	9	4	4	"NFkB-p100 "	"Q00653"	3890	15640	200	4120	4149	391	9	4096	4096	4113	295	7	23	3	0	1311203	0.122	100000.000	100000.000	0.000	0.000	0.000	0.000	0.000	16.610	24	53	24	53	316	2384	100	535	"S108"
0	0	0	9	5	4	"NFkB-p100 "	"Q00653"	4390	15650	200	4182	4162	389	9	4185	4185	4178	636	15	1	0	0	1315270	-0.025	100000.000	100000.000	0.000	0.000	0.000	0.000	0.000	16.610	-3	-23	-3	-23	316	2384	100	536	"S108"
0	0	0	9	6	4	"NFkB-p100 "	"Q00653"	4890	15650	200	4339	4317	645	14	4285	4285	4255	340	7	12	1	0	1364143	0.182	100000.000	100000.000	0.000	0.000	0.000	0.000	0.000	16.610	54	32	54	32	316	2384	100	537	"S108"
0	0	0	9	7	4	"PIK3R1 "	"P27986"	5390	15650	200	4451	4429	275	6	4407	4407	4398	286	6	12	1	0	1399441	0.108	100000.000	100000.000	0.000	0.000	0.000	0.000	0.000	16.610	44	22	44	22	316	2384	100	538	"Y556"
0	0	0	9	8	4	"PIK3R1 "	"P27986"	5890	15650	200	4501	4511	230	5	4521	4521	4518	234	5	12	1	0	1425532	-0.030	100000.000	100000.000	0.000	0.000	0.000	0.000	0.000	16.610	-20	-10	-20	-10	316	2384	100	539	"Y556"
0	0	0	9	9	4	"PIK3R1 "	"P27986"	6380	15650	200	4413	4429	277	6	4481	4481	4498	547	12	2	0	0	1399578	-0.126	100000.000	100000.000	0.000	0.000	0.000	0.000	0.000	16.610	-68	-52	-68	-52	316	2384	100	540	"Y556"
0	0	0	9	1	5	"blank-control__"	"AA"	2400	16290	200	3859	3882	249	6	3856	3856	3876	384	9	7	0	0	1226691	0.016	100000.000	100000.000	0.000	0.000	0.000	0.000	0.000	16.610	3	26	3	26	316	2384	100	541	"blank-control__"
0	0	0	9	2	5	"blank-control__"	"AA"	2890	16290	200	3812	3850	472	12	3845	3845	3846	238	6	8	1	0	1216619	0.017	100000.000	100000.000	0.000	0.000	0.000	0.000	0.000	16.610	-33	5	-33	5	316	2384	100	542	"blank-control__"
0	0	0	9	3	5	"blank-control__"	"AA"	3390	16290	200	4003	3994	203	5	3989	3989	4071	1815	44	0	0	0	1262225	-0.042	100000.000	100000.000	0.000	0.000	0.000	0.000	0.000	16.610	14	5	14	5	316	2384	100	543	"blank-control__"
0	0	0	9	4	5	"Rack1"	"P63244"	3900	16290	70	4630	4635	417	8	4115	4115	4114	302	7	71	34	0	148305	1.725	100000.000	100000.000	0.000	0.000	0.000	0.000	0.000	16.610	515	520	515	520	32	236	100	544	"y52"
0	0	0	9	5	5	"Rack1"	"P63244"	4390	16310	70	4883	4905	306	6	4277	4277	4267	350	8	78	43	0	156963	1.823	100000.000	100000.000	0.000	0.000	0.000	0.000	0.000	16.610	606	628	606	628	32	236	100	545	"y52"
0	0	0	9	6	5	"Rack1"	"P63244"	4890	16290	80	4999	5035	500	9	4367	4367	4316	346	8	80	48	0	261814	2.078	100000.000	100000.000	0.000	0.000	0.000	0.000	0.000	16.610	632	668	632	668	52	340	100	546	"y52"
0	0	0	9	7	5	"Shc1"	"P29353"	5380	16290	200	4519	4605	403	8	4495	4495	4488	253	5	22	11	0	1455086	0.462	100000.000	100000.000	0.000	0.000	0.000	0.000	0.000	16.610	24	110	24	110	316	2384	100	547	"Y349"
0	0	0	9	8	5	"Shc1"	"P29353"	5880	16300	200	4581	4591	243	5	4579	4579	4611	1006	21	0	0	0	1450646	-0.020	100000.000	100000.000	0.000	0.000	0.000	0.000	0.000	16.610	2	12	2	12	316	2384	100	548	"Y349"
0	0	0	9	9	5	"Shc1"	"P29353"	6380	16300	200	4643	4710	343	7	4560	4560	4570	410	8	14	6	0	1488503	0.341	100000.000	100000.000	0.000	0.000	0.000	0.000	0.000	16.610	83	150	83	150	316	2384	100	549	"Y349"
0	0	0	9	1	6	"Smad6"	"O43541"	2390	16920	200	3899	3933	261	6	3852	3852	3886	342	8	14	2	0	1242919	0.137	100000.000	100000.000	0.000	0.000	0.000	0.000	0.000	16.610	47	81	47	81	316	2384	100	550	"S435"
0	0	0	9	2	6	"Smad6"	"O43541"	2890	16930	200	3812	3849	366	9	3889	3889	3912	673	17	0	0	0	1216263	-0.094	100000.000	100000.000	0.000	0.000	0.000	0.000	0.000	16.610	-77	-40	-77	-40	316	2384	100	551	"S435"
0	0	0	9	3	6	"Smad6"	"O43541"	3390	16930	200	4104	4099	222	5	4021	4021	4055	464	11	4	0	0	1295411	0.095	100000.000	100000.000	0.000	0.000	0.000	0.000	0.000	16.610	83	78	83	78	316	2384	100	552	"S435"
0	0	0	9	4	6	"TGFBR1"	"P36897"	3890	16930	200	4043	4037	283	7	4168	4168	4197	444	10	1	0	0	1275571	-0.360	100000.000	100000.000	0.000	0.000	0.000	0.000	0.000	16.610	-125	-131	-125	-131	316	2384	100	553	"T200"
0	0	0	9	5	6	"TGFBR1"	"P36897"	4380	16930	200	4147	4150	590	14	4315	4315	4348	1452	33	0	0	0	1311498	-0.136	100000.000	100000.000	0.000	0.000	0.000	0.000	0.000	16.610	-168	-165	-168	-165	316	2384	100	554	"T200"
0	0	0	9	6	6	"TGFBR1"	"P36897"	4880	16930	200	4226	4351	1753	40	4447	4447	4424	312	7	5	0	0	1374761	-0.234	100000.000	100000.000	0.000	0.000	0.000	0.000	0.000	16.610	-221	-96	-221	-96	316	2384	100	555	"T200"
0	0	0	9	7	6	"TrKA"	"P04629"	5380	16930	110	6589	6678	702	10	4552	4552	4549	465	10	100	100	0	534220	4.578	100000.000	100000.000	0.000	0.000	0.000	0.000	0.000	16.610	2037	2126	2037	2126	80	656	100	556	"Y757"
0	0	0	9	8	6	"TrKA"	"P04629"	5880	16940	120	6459	6356	538	8	4516	4516	4524	217	4	96	96	0	762732	8.442	100000.000	100000.000	0.000	0.000	0.000	0.000	0.000	16.610	1943	1840	1943	1840	120	820	100	557	"Y757"
0	0	0	9	9	6	"TrKA"	"P04629"	6390	16950	130	6299	6160	616	10	4442	4442	4455	212	4	94	92	0	739196	8.042	100000.000	100000.000	0.000	0.000	0.000	0.000	0.000	16.610	1857	1718	1857	1718	120	940	100	558	"Y757"
-75	0	0	9	1	7	"empty"	"empty"	2380	17580	200	3858	3841	231	6	3883	3883	3888	263	6	7	0	0	1213721	-0.179	100000.000	100000.000	0.000	0.000	0.000	0.000	0.000	16.610	-25	-42	-25	-42	316	2384	100	559	"empty"
-75	0	0	9	2	7	"empty"	"empty"	2880	17580	200	3865	3876	283	7	3896	3896	3905	349	8	3	0	0	1224881	-0.083	100000.000	100000.000	0.000	0.000	0.000	0.000	0.000	16.610	-31	-20	-31	-20	316	2384	100	560	"empty"
-75	0	0	9	3	7	"empty"	"empty"	3380	17580	200	4023	4039	220	5	4014	4014	4044	398	9	4	0	0	1276394	-0.013	100000.000	100000.000	0.000	0.000	0.000	0.000	0.000	16.610	9	25	9	25	316	2384	100	561	"empty"
-75	0	0	9	4	7	"empty"	"empty"	3880	17580	200	4202	4194	311	7	4158	4158	4188	390	9	7	0	0	1325299	0.015	100000.000	100000.000	0.000	0.000	0.000	0.000	0.000	16.610	44	36	44	36	316	2384	100	562	"empty"
-75	0	0	9	5	7	"empty"	"empty"	4380	17580	200	4380	4326	350	8	4291	4291	4277	398	9	15	0	0	1366873	0.123	100000.000	100000.000	0.000	0.000	0.000	0.000	0.000	16.610	89	35	89	35	316	2384	100	563	"empty"
-75	0	0	9	6	7	"empty"	"empty"	4880	17580	200	4434	4427	280	6	4420	4420	4395	337	7	12	0	0	1398950	0.095	100000.000	100000.000	0.000	0.000	0.000	0.000	0.000	16.610	14	7	14	7	316	2384	100	564	"empty"
-75	0	0	9	7	7	"empty"	"empty"	5380	17580	200	4506	4505	213	4	4527	4527	4503	268	5	6	1	0	1423470	0.007	100000.000	100000.000	0.000	0.000	0.000	0.000	0.000	16.610	-21	-22	-21	-22	316	2384	100	565	"empty"
-75	0	0	9	8	7	"empty"	"empty"	5880	17580	200	4604	4687	1398	29	4529	4529	4535	341	7	8	1	0	1480990	0.446	100000.000	100000.000	0.000	0.000	0.000	0.000	0.000	16.610	75	158	75	158	316	2384	100	566	"empty"
-75	0	0	9	9	7	"empty"	"empty"	6380	17580	200	4528	4524	230	5	4492	4492	4494	368	8	4	0	0	1429438	0.082	100000.000	100000.000	0.000	0.000	0.000	0.000	0.000	16.610	36	32	36	32	316	2384	100	567	"empty"
0	0	0	10	1	1	"PPP2CA "	"P67775"	6920	13810	200	4204	4189	312	7	4182	4182	4157	381	9	9	1	0	1323681	0.084	100000.000	100000.000	0.000	0.000	0.000	0.000	0.000	16.610	22	7	22	7	316	2384	100	568	"T304"
0	0	0	10	2	1	"PPP2CA "	"P67775"	7420	13810	200	4078	4071	400	9	4083	4083	4080	484	11	11	0	0	1286339	-0.019	100000.000	100000.000	0.000	0.000	0.000	0.000	0.000	16.610	-5	-12	-5	-12	316	2384	100	569	"T304"
0	0	0	10	3	1	"PPP2CA "	"P67775"	7920	13820	200	3927	4006	410	10	3959	3959	4017	676	16	4	0	0	1265869	-0.016	100000.000	100000.000	0.000	0.000	0.000	0.000	0.000	16.610	-32	47	-32	47	316	2384	100	570	"T304"
0	0	0	10	4	1	"Rab4"	"P20338"	8420	13820	80	4449	4453	408	9	3897	3897	3908	279	7	71	50	0	231536	1.953	100000.000	100000.000	0.000	0.000	0.000	0.000	0.000	16.610	552	556	552	556	52	340	100	571	"S199"
0	0	0	10	5	1	"Rab4"	"P20338"	8920	13830	90	4510	4658	545	11	3858	3858	3878	226	5	98	86	0	242237	3.451	100000.000	100000.000	0.000	0.000	0.000	0.000	0.000	16.610	652	800	652	800	52	420	100	572	"S199"
0	0	0	10	6	1	"Rab4"	"P20338"	9420	13830	80	4590	4560	363	7	3821	3821	3835	229	5	90	78	0	237138	3.166	100000.000	100000.000	0.000	0.000	0.000	0.000	0.000	16.610	769	739	769	739	52	340	100	573	"S199"
0	0	0	10	7	1	"STAT1 "	"P42224"	9910	13830	200	4003	4000	290	7	3985	3985	3999	290	7	18	2	0	1263914	0.003	100000.000	100000.000	0.000	0.000	0.000	0.000	0.000	16.610	18	15	18	15	316	2384	100	574	"S727"
0	0	0	10	8	1	"STAT1 "	"P42224"	10410	13830	200	4072	4092	305	7	4126	4126	4129	331	8	12	1	0	1292918	-0.112	100000.000	100000.000	0.000	0.000	0.000	0.000	0.000	16.610	-54	-34	-54	-34	316	2384	100	575	"S727"
0	0	0	10	9	1	"STAT1 "	"P42224"	10910	13830	200	4181	4208	334	7	4266	4266	5172	3294	63	0	0	0	1329798	-0.293	100000.000	100000.000	0.000	0.000	0.000	0.000	0.000	16.610	-85	-58	-85	-58	316	2384	100	576	"S727"
0	0	0	10	1	2	"STAT4 "	"Q14765"	6910	14450	140	5286	5262	336	6	4221	4221	4185	319	7	96	90	0	820886	3.376	100000.000	100000.000	0.000	0.000	0.000	0.000	0.000	16.610	1065	1041	1065	1041	156	1140	100	577	"S722"
0	0	0	10	2	2	"STAT4 "	"Q14765"	7410	14460	170	5063	5095	586	11	4110	4110	4099	467	11	79	51	0	1059824	2.133	100000.000	100000.000	0.000	0.000	0.000	0.000	0.000	16.610	953	985	953	985	208	1660	100	578	"S722"
0	0	0	10	3	2	"STAT4 "	"Q14765"	7910	14460	140	5133	5115	482	9	3961	3961	4151	2606	62	0	0	0	797928	0.370	100000.000	100000.000	0.000	0.000	0.000	0.000	0.000	16.610	1172	1154	1172	1154	156	1140	100	579	"S722"
0	0	0	10	4	2	"STMN1"	"P16949"	8400	14460	200	3910	3969	523	13	3947	3947	3990	1300	32	0	0	0	1254138	-0.016	100000.000	100000.000	0.000	0.000	0.000	0.000	0.000	16.610	-37	22	-37	22	316	2384	100	580	"S37"
0	0	0	10	5	2	"STMN1"	"P16949"	8900	14460	200	3893	3886	232	5	3904	3904	3922	332	8	7	0	0	1228082	-0.108	100000.000	100000.000	0.000	0.000	0.000	0.000	0.000	16.610	-11	-18	-11	-18	316	2384	100	581	"S37"
0	0	0	10	6	2	"STMN1"	"P16949"	9400	14460	200	3987	4006	393	9	3968	3968	4001	692	17	1	0	0	1265991	0.007	100000.000	100000.000	0.000	0.000	0.000	0.000	0.000	16.610	19	38	19	38	316	2384	100	582	"S37"
0	0	0	10	7	2	"ACC1"	"Q13085 "	9900	14470	200	4140	4286	1146	26	4075	4075	4093	331	8	21	10	0	1354401	0.583	100000.000	100000.000	0.000	0.000	0.000	0.000	0.000	16.610	65	211	65	211	316	2384	100	583	"S1263"
0	0	0	10	8	2	"ACC1"	"Q13085 "	10400	14470	200	4392	4451	579	13	4236	4236	4242	359	8	26	11	0	1406382	0.582	100000.000	100000.000	0.000	0.000	0.000	0.000	0.000	16.610	156	215	156	215	316	2384	100	584	"S1263"
0	0	0	10	9	2	"ACC1"	"Q13085 "	10900	14470	200	4403	4500	535	11	4289	4289	4282	323	7	22	12	0	1421887	0.675	100000.000	100000.000	0.000	0.000	0.000	0.000	0.000	16.610	114	211	114	211	316	2384	100	585	"S1263"
0	0	0	10	1	3	"TRAF6"	"Q9Y4K3"	6930	15080	120	4387	4407	335	7	4253	4253	4251	344	8	27	5	0	528817	0.453	100000.000	100000.000	0.000	0.000	0.000	0.000	0.000	16.610	134	154	134	154	120	820	100	586	"Y353"
0	0	0	10	2	3	"TRAF6"	"Q9Y4K3"	7420	15100	70	5092	10239	13628	133	4023	4023	4130	440	10	78	65	3	327637	13.884	100000.000	100000.000	0.000	0.000	0.000	0.000	0.000	16.610	1069	6216	1069	6216	32	236	100	587	"Y353"
0	0	0	10	3	3	"TRAF6"	"Q9Y4K3"	7920	15080	70	4408	4445	388	8	3996	3996	4021	393	9	56	15	0	142226	1.079	100000.000	100000.000	0.000	0.000	0.000	0.000	0.000	16.610	412	449	412	449	32	236	100	588	"Y353"
0	0	0	10	4	3	"BLNK"	"Q8WV28"	8410	15090	130	4107	4489	916	20	3980	3980	3991	298	7	43	26	0	538646	1.671	100000.000	100000.000	0.000	0.000	0.000	0.000	0.000	16.610	127	509	127	509	120	940	100	589	"Y72"
0	0	0	10	5	3	"BLNK"	"Q8WV28"	8910	15100	100	4362	4759	858	18	4002	4002	4016	259	6	57	42	0	380683	2.869	100000.000	100000.000	0.000	0.000	0.000	0.000	0.000	16.610	360	757	360	757	80	560	100	590	"Y72"
0	0	0	10	6	3	"BLNK"	"Q8WV28"	9410	15100	130	4132	4488	816	18	4058	4058	4059	247	6	34	23	0	538577	1.737	100000.000	100000.000	0.000	0.000	0.000	0.000	0.000	16.610	74	430	74	430	120	940	100	591	"Y72"
0	0	0	10	7	3	"CD19"	"P15391"	9910	15100	180	4225	4253	363	8	4174	4174	4201	332	7	20	6	0	1088787	0.157	100000.000	100000.000	0.000	0.000	0.000	0.000	0.000	16.610	51	79	51	79	256	1924	100	592	"Y531"
0	0	0	10	8	3	"CD19"	"P15391"	10430	15120	70	4892	4957	543	10	4285	4285	4295	319	7	68	46	0	158615	2.075	100000.000	100000.000	0.000	0.000	0.000	0.000	0.000	16.610	607	672	607	672	32	236	100	593	"Y531"
0	0	0	10	9	3	"CD19"	"P15391"	10900	15110	100	4531	4591	429	9	4348	4348	4353	278	6	43	31	0	367283	0.856	100000.000	100000.000	0.000	0.000	0.000	0.000	0.000	16.610	183	243	183	243	80	560	100	594	"Y531"
0	0	0	10	1	4	"p300"	"Q09472"	6900	15720	200	4383	4347	375	8	4372	4372	4337	411	9	11	0	0	1373719	0.024	100000.000	100000.000	0.000	0.000	0.000	0.000	0.000	16.610	11	-25	11	-25	316	2384	100	595	"S2279"
0	0	0	10	2	4	"p300"	"Q09472"	7400	15730	200	4190	4194	452	10	4245	4245	4219	460	10	13	0	0	1325258	-0.054	100000.000	100000.000	0.000	0.000	0.000	0.000	0.000	16.610	-55	-51	-55	-51	316	2384	100	596	"S2279"
0	0	0	10	3	4	"p300"	"Q09472"	7900	15730	200	4085	4117	410	9	4116	4116	4124	418	10	12	2	0	1301104	-0.017	100000.000	100000.000	0.000	0.000	0.000	0.000	0.000	16.610	-31	1	-31	1	316	2384	100	597	"S2279"
0	0	0	10	4	4	"fyn"	"P06241"	8400	15730	200	4062	4084	469	11	3980	3980	4018	510	12	8	0	0	1290538	0.129	100000.000	100000.000	0.000	0.000	0.000	0.000	0.000	16.610	82	104	82	104	316	2384	100	598	"Y420"
0	0	0	10	5	4	"fyn"	"P06241"	8900	15740	200	3981	3980	213	5	3969	3969	3983	412	10	3	0	0	1257807	-0.007	100000.000	100000.000	0.000	0.000	0.000	0.000	0.000	16.610	12	11	12	11	316	2384	100	599	"Y420"
0	0	0	10	6	4	"fyn"	"P06241"	9380	15730	80	4132	4173	279	6	4099	4099	4091	231	5	19	9	0	216975	0.355	100000.000	100000.000	0.000	0.000	0.000	0.000	0.000	16.610	33	74	33	74	52	340	100	600	"Y420"
0	0	0	10	7	4	"HSP27"	"P04792"	9890	15740	200	4263	4280	345	8	4161	4161	4204	351	8	25	6	0	1352633	0.217	100000.000	100000.000	0.000	0.000	0.000	0.000	0.000	16.610	102	119	102	119	316	2384	100	601	"S78"
0	0	0	10	8	4	"HSP27"	"P04792"	10410	15760	80	4731	4798	342	7	4436	4436	4443	380	8	48	9	0	249476	0.934	100000.000	100000.000	0.000	0.000	0.000	0.000	0.000	16.610	295	362	295	362	52	340	100	602	"S78"
0	0	0	10	9	4	"HSP27"	"P04792"	10900	15760	90	4801	4802	280	5	4500	4500	4541	733	16	5	0	0	249685	0.356	100000.000	100000.000	0.000	0.000	0.000	0.000	0.000	16.610	301	302	301	302	52	420	100	603	"S78"
0	0	0	10	1	5	"IL-8R B "	"P25025"	6930	16380	90	4691	4677	384	8	4450	4450	4401	300	6	46	13	0	243222	0.920	100000.000	100000.000	0.000	0.000	0.000	0.000	0.000	16.610	241	227	241	227	52	420	100	604	"S352"
0	0	0	10	2	5	"IL-8R B "	"P25025"	7420	16390	80	4445	4506	510	11	4248	4248	4239	401	9	38	15	0	234328	0.666	100000.000	100000.000	0.000	0.000	0.000	0.000	0.000	16.610	197	258	197	258	52	340	100	605	"S352"
0	0	0	10	3	5	"IL-8R B "	"P25025"	7920	16390	200	4103	4154	451	10	4113	4113	4164	463	11	15	3	0	1312667	-0.022	100000.000	100000.000	0.000	0.000	0.000	0.000	0.000	16.610	-10	41	-10	41	316	2384	100	606	"S352"
0	0	0	10	4	5	"IRF-3 "	"Q14653"	8420	16390	100	4674	4648	435	9	3962	3962	3999	279	6	85	63	0	371807	2.326	100000.000	100000.000	0.000	0.000	0.000	0.000	0.000	16.610	712	686	712	686	80	560	100	607	"S385"
0	0	0	10	5	5	"IRF-3 "	"Q14653"	8920	16400	90	4718	4706	248	5	3931	3931	3958	265	6	100	84	0	244709	2.823	100000.000	100000.000	0.000	0.000	0.000	0.000	0.000	16.610	787	775	787	775	52	420	100	608	"S385"
0	0	0	10	6	5	"IRF-3 "	"Q14653"	9420	16400	80	4987	5000	225	4	4086	4086	4075	212	5	100	100	0	259990	4.363	100000.000	100000.000	0.000	0.000	0.000	0.000	0.000	16.610	901	914	901	914	52	340	100	609	"S385"
0	0	0	10	7	5	"LSD1"	"O60341"	9910	16400	80	5187	5165	310	6	4247	4247	4233	261	6	100	86	0	268597	3.571	100000.000	100000.000	0.000	0.000	0.000	0.000	0.000	16.610	940	918	940	918	52	340	100	610	"S131"
0	0	0	10	8	5	"LSD1"	"O60341"	10410	16400	100	5376	5332	364	6	4433	4433	4426	317	7	95	80	0	426536	2.858	100000.000	100000.000	0.000	0.000	0.000	0.000	0.000	16.610	943	899	943	899	80	560	100	611	"S131"
0	0	0	10	9	5	"LSD1"	"O60341"	10900	16400	90	5515	5511	275	4	4516	4516	4520	353	7	100	82	0	286551	2.807	100000.000	100000.000	0.000	0.000	0.000	0.000	0.000	16.610	999	995	999	995	52	420	100	612	"S131"
0	0	0	10	1	6	"MAPKAPK5"	"Q8IW41"	6900	17020	80	5556	5481	792	14	4427	4427	4406	369	8	78	75	0	285022	2.913	100000.000	100000.000	0.000	0.000	0.000	0.000	0.000	16.610	1129	1054	1129	1054	52	340	100	613	"T182"
0	0	0	10	2	6	"MAPKAPK5"	"Q8IW41"	7410	17030	200	4506	4505	616	13	4324	4324	4317	468	10	25	6	0	1423456	0.402	100000.000	100000.000	0.000	0.000	0.000	0.000	0.000	16.610	182	181	182	181	316	2384	100	614	"T182"
0	0	0	10	3	6	"MAPKAPK5"	"Q8IW41"	7910	17030	200	4388	4426	551	12	4234	4234	4282	471	10	25	8	0	1398731	0.306	100000.000	100000.000	0.000	0.000	0.000	0.000	0.000	16.610	154	192	154	192	316	2384	100	615	"T182"
0	0	0	10	4	6	"P27kip1"	"P46527"	8410	17030	200	4253	4278	329	7	4148	4148	4194	320	7	27	6	0	1351864	0.263	100000.000	100000.000	0.000	0.000	0.000	0.000	0.000	16.610	105	130	105	130	316	2384	100	616	"T157"
0	0	0	10	5	6	"P27kip1"	"P46527"	8920	17040	70	4639	4566	217	4	4174	4174	4191	223	5	78	56	0	146104	1.682	100000.000	100000.000	0.000	0.000	0.000	0.000	0.000	16.610	465	392	465	392	32	236	100	617	"T157"
0	0	0	10	6	6	"P27kip1"	"P46527"	9410	17050	70	4797	4824	337	6	4186	4186	4187	195	4	96	87	0	154375	3.267	100000.000	100000.000	0.000	0.000	0.000	0.000	0.000	16.610	611	638	611	638	32	236	100	618	"T157"
0	0	0	10	7	6	"p67phox"	"P19878"	9900	17040	200	4018	4029	290	7	4265	4265	4291	340	7	2	0	0	1273267	-0.771	100000.000	100000.000	0.000	0.000	0.000	0.000	0.000	16.610	-247	-236	-247	-236	316	2384	100	619	"T233"
0	0	0	10	8	6	"p67phox"	"P19878"	10400	17040	200	4247	4236	363	8	4459	4459	4470	365	8	4	0	0	1338472	-0.641	100000.000	100000.000	0.000	0.000	0.000	0.000	0.000	16.610	-212	-223	-212	-223	316	2384	100	620	"T233"
0	0	0	10	9	6	"p67phox"	"P19878"	10890	17050	200	4300	4322	345	7	4519	4519	4533	395	8	4	0	0	1365835	-0.534	100000.000	100000.000	0.000	0.000	0.000	0.000	0.000	16.610	-219	-197	-219	-197	316	2384	100	621	"T233"
-75	0	0	10	1	7	"empty"	"empty"	6920	17670	200	4473	4420	354	8	4498	4498	4455	362	8	8	0	0	1396872	-0.097	100000.000	100000.000	0.000	0.000	0.000	0.000	0.000	16.610	-25	-78	-25	-78	316	2384	100	622	"empty"
-75	0	0	10	2	7	"empty"	"empty"	7420	17670	200	4346	4340	409	9	4324	4324	4323	413	9	18	0	0	1371455	0.041	100000.000	100000.000	0.000	0.000	0.000	0.000	0.000	16.610	22	16	22	16	316	2384	100	623	"empty"
-75	0	0	10	3	7	"empty"	"empty"	7920	17670	200	4093	4137	364	8	4174	4174	4203	362	8	14	1	0	1307148	-0.182	100000.000	100000.000	0.000	0.000	0.000	0.000	0.000	16.610	-81	-37	-81	-37	316	2384	100	624	"empty"
-75	0	0	10	4	7	"empty"	"empty"	8420	17670	200	4170	4185	333	7	4124	4124	4155	337	8	13	0	0	1322555	0.089	100000.000	100000.000	0.000	0.000	0.000	0.000	0.000	16.610	46	61	46	61	316	2384	100	625	"empty"
-75	0	0	10	5	7	"empty"	"empty"	8920	17670	200	4277	4280	251	5	4168	4168	4173	240	5	22	4	0	1352593	0.446	100000.000	100000.000	0.000	0.000	0.000	0.000	0.000	16.610	109	112	109	112	316	2384	100	626	"empty"
-75	0	0	10	6	7	"empty"	"empty"	9420	17670	200	4220	4213	218	5	4248	4248	4260	276	6	7	0	0	1331264	-0.170	100000.000	100000.000	0.000	0.000	0.000	0.000	0.000	16.610	-28	-35	-28	-35	316	2384	100	627	"empty"
-75	0	0	10	7	7	"empty"	"empty"	9920	17670	200	4338	4377	360	8	4344	4344	4371	368	8	14	1	0	1382981	0.016	100000.000	100000.000	0.000	0.000	0.000	0.000	0.000	16.610	-6	33	-6	33	316	2384	100	628	"empty"
-75	0	0	10	8	7	"empty"	"empty"	10420	17670	200	4539	4549	348	7	4454	4454	4475	338	7	27	2	0	1437328	0.219	100000.000	100000.000	0.000	0.000	0.000	0.000	0.000	16.610	85	95	85	95	316	2384	100	629	"empty"
-75	0	0	10	9	7	"empty"	"empty"	10920	17670	200	4605	4607	283	6	4584	4584	4584	364	7	10	0	0	1455776	0.063	100000.000	100000.000	0.000	0.000	0.000	0.000	0.000	16.610	21	23	21	23	316	2384	100	630	"empty"
0	0	0	11	1	1	"Jak2 "	"O60674"	11390	13820	130	5428	5431	348	6	4352	4352	4416	896	20	67	1	0	651717	1.133	100000.000	100000.000	0.000	0.000	0.000	0.000	0.000	16.610	1076	1079	1076	1079	120	940	100	631	"Y221"
0	0	0	11	2	1	"Jak2 "	"O60674"	11880	13830	130	5569	5491	444	8	4392	4392	4397	216	4	95	95	0	658931	5.065	100000.000	100000.000	0.000	0.000	0.000	0.000	0.000	16.610	1177	1099	1177	1099	120	940	100	632	"Y221"
0	0	0	11	3	1	"Jak2 "	"O60674"	12380	13830	130	5698	5665	330	5	4420	4420	4416	230	5	100	98	0	679815	5.430	100000.000	100000.000	0.000	0.000	0.000	0.000	0.000	16.610	1278	1245	1278	1245	120	940	100	633	"Y221"
0	0	0	11	4	1	"K8"	"P05787"	12880	13820	200	3945	3982	518	13	4257	4257	4131	515	12	0	0	0	1258248	-0.289	100000.000	100000.000	0.000	0.000	0.000	0.000	0.000	16.610	-312	-275	-312	-275	316	2384	100	634	"S74"
0	0	0	11	5	1	"K8"	"P05787"	13380	13820	200	3062	3121	393	12	3367	3367	3400	410	12	2	1	0	986119	-0.680	100000.000	100000.000	0.000	0.000	0.000	0.000	0.000	16.610	-305	-246	-305	-246	316	2384	100	635	"S74"
0	0	0	11	6	1	"K8"	"P05787"	13880	13830	200	3823	3860	372	9	4107	4107	4030	829	20	0	0	0	1219913	-0.205	100000.000	100000.000	0.000	0.000	0.000	0.000	0.000	16.610	-284	-247	-284	-247	316	2384	100	636	"S74"
0	0	0	11	7	1	"Met "	"P08581"	14380	13830	200	4169	4192	291	6	4150	4150	4162	483	11	6	0	0	1324739	0.062	100000.000	100000.000	0.000	0.000	0.000	0.000	0.000	16.610	19	42	19	42	316	2384	100	637	"Y1234"
0	0	0	11	8	1	"Met "	"P08581"	14880	13830	200	4148	4175	263	6	4034	4034	4041	240	5	31	9	0	1319305	0.558	100000.000	100000.000	0.000	0.000	0.000	0.000	0.000	16.610	114	141	114	141	316	2384	100	638	"Y1234"
0	0	0	11	9	1	"Met "	"P08581"	15380	13830	200	3987	4029	358	8	3996	3996	4008	381	9	8	1	0	1273067	0.055	100000.000	100000.000	0.000	0.000	0.000	0.000	0.000	16.610	-9	33	-9	33	316	2384	100	639	"Y1234"
0	0	0	11	1	2	"MSK2"	"O75676"	11380	14460	200	4366	4569	2490	54	4375	4375	4383	308	7	8	1	0	1443858	0.604	100000.000	100000.000	0.000	0.000	0.000	0.000	0.000	16.610	-9	194	-9	194	316	2384	100	640	"S360"
0	0	0	11	2	2	"MSK2"	"O75676"	11880	14460	200	4458	4478	264	5	4515	4515	4529	359	7	3	0	0	1414922	-0.142	100000.000	100000.000	0.000	0.000	0.000	0.000	0.000	16.610	-57	-37	-57	-37	316	2384	100	641	"S360"
0	0	0	11	3	2	"MSK2"	"O75676"	12380	14460	200	4474	4475	238	5	4553	4553	4558	258	5	6	0	0	1414193	-0.322	100000.000	100000.000	0.000	0.000	0.000	0.000	0.000	16.610	-79	-78	-79	-78	316	2384	100	642	"S360"
0	0	0	11	4	2	"NFkB-p100 "	"Q00653"	12880	14460	200	4297	4296	276	6	4456	4456	4447	301	6	4	0	0	1357598	-0.502	100000.000	100000.000	0.000	0.000	0.000	0.000	0.000	16.610	-159	-160	-159	-160	316	2384	100	643	"S99"
0	0	0	11	5	2	"NFkB-p100 "	"Q00653"	13380	14470	200	3388	3806	2457	64	3735	3735	3888	780	20	12	2	0	1202768	-0.105	100000.000	100000.000	0.000	0.000	0.000	0.000	0.000	16.610	-347	71	-347	71	316	2384	100	644	"S99"
0	0	0	11	6	2	"NFkB-p100 "	"Q00653"	13880	14470	200	3209	3243	372	11	3482	3482	3643	501	13	2	0	0	1024866	-0.798	100000.000	100000.000	0.000	0.000	0.000	0.000	0.000	16.610	-273	-239	-273	-239	316	2384	100	645	"S99"
0	0	0	11	7	2	"PKACa "	"P17612"	14380	14470	200	4241	4221	287	6	4224	4224	4239	468	11	3	0	0	1333843	-0.038	100000.000	100000.000	0.000	0.000	0.000	0.000	0.000	16.610	17	-3	17	-3	316	2384	100	646	"S10"
0	0	0	11	8	2	"PKACa "	"P17612"	14880	14470	200	4069	4055	252	6	4077	4077	4085	274	6	10	0	0	1281527	-0.109	100000.000	100000.000	0.000	0.000	0.000	0.000	0.000	16.610	-8	-22	-8	-22	316	2384	100	647	"S10"
0	0	0	11	9	2	"PKACa "	"P17612"	15380	14470	200	4003	4013	207	5	4022	4022	4040	359	8	3	0	0	1267975	-0.075	100000.000	100000.000	0.000	0.000	0.000	0.000	0.000	16.610	-19	-9	-19	-9	316	2384	100	648	"S10"
0	0	0	11	1	3	"p70S6K"	"P23443"	11380	15100	200	4401	4414	295	6	4407	4407	4417	340	7	11	1	0	1394925	-0.009	100000.000	100000.000	0.000	0.000	0.000	0.000	0.000	16.610	-6	7	-6	7	316	2384	100	649	"S447"
0	0	0	11	2	3	"p70S6K"	"P23443"	11880	15110	80	4720	4736	297	6	4484	4484	4493	448	9	21	1	0	246250	0.542	100000.000	100000.000	0.000	0.000	0.000	0.000	0.000	16.610	236	252	236	252	52	340	100	650	"S447"
0	0	0	11	3	3	"p70S6K"	"P23443"	12380	15110	200	4636	4674	345	7	4602	4602	4608	252	5	15	5	0	1477065	0.262	100000.000	100000.000	0.000	0.000	0.000	0.000	0.000	16.610	34	72	34	72	316	2384	100	651	"S447"
0	0	0	11	4	3	"PDK1"	"O15530"	12890	15110	90	7395	7271	483	6	4545	4545	4543	262	5	100	100	0	378067	10.412	100000.000	100000.000	0.000	0.000	0.000	0.000	0.000	16.610	2850	2726	2850	2726	52	420	100	652	"Y376"
0	0	0	11	5	3	"PDK1"	"O15530"	13390	15120	100	7009	6632	1157	17	4539	4539	4502	297	6	88	81	0	530579	7.172	100000.000	100000.000	0.000	0.000	0.000	0.000	0.000	16.610	2470	2093	2470	2093	80	560	100	653	"Y376"
0	0	0	11	6	3	"PDK1"	"O15530"	13860	15130	100	6108	5813	1420	24	3373	3373	3418	303	8	88	86	0	465045	7.904	100000.000	100000.000	0.000	0.000	0.000	0.000	0.000	16.610	2735	2440	2735	2440	80	560	100	654	"Y376"
0	0	0	11	7	3	"Ripk1"	"Q13546"	14370	15120	200	4391	4376	309	7	4134	4134	3992	488	12	18	0	0	1382783	0.787	100000.000	100000.000	0.000	0.000	0.000	0.000	0.000	16.610	257	242	257	242	316	2384	100	655	"Y694"
0	0	0	11	8	3	"Ripk1"	"Q13546"	14870	15120	200	4297	4298	232	5	4183	4183	4194	271	6	20	4	0	1358244	0.384	100000.000	100000.000	0.000	0.000	0.000	0.000	0.000	16.610	114	115	114	115	316	2384	100	656	"Y694"
0	0	0	11	9	3	"Ripk1"	"Q13546"	15370	15120	200	4113	4126	262	6	4087	4087	4104	271	6	16	2	0	1303662	0.081	100000.000	100000.000	0.000	0.000	0.000	0.000	0.000	16.610	26	39	26	39	316	2384	100	657	"Y694"
0	0	0	11	1	4	"SHC3"	"Q92529"	11380	15750	80	5082	5013	379	7	4517	4517	4528	363	8	63	32	0	260675	1.336	100000.000	100000.000	0.000	0.000	0.000	0.000	0.000	16.610	565	496	565	496	52	340	100	658	"Y341"
0	0	0	11	2	4	"SHC3"	"Q92529"	11890	15740	70	5595	5641	352	6	4620	4620	4620	200	4	100	100	0	180513	5.105	100000.000	100000.000	0.000	0.000	0.000	0.000	0.000	16.610	975	1021	975	1021	32	236	100	659	"Y341"
0	0	0	11	3	4	"SHC3"	"Q92529"	12390	15730	110	5154	5169	604	11	4615	4615	4638	239	5	63	56	0	413529	2.222	100000.000	100000.000	0.000	0.000	0.000	0.000	0.000	16.610	539	554	539	554	80	656	100	660	"Y341"
0	0	0	11	4	4	"Smad3 "	"P84022"	12880	15740	200	4661	4780	498	10	4551	4551	4548	462	10	16	12	0	1510347	0.502	100000.000	100000.000	0.000	0.000	0.000	0.000	0.000	16.610	110	229	110	229	316	2384	100	661	"S208"
0	0	0	11	5	4	"Smad3 "	"P84022"	13380	15740	200	4582	4681	569	12	4461	4461	4462	302	6	31	14	0	1479100	0.725	100000.000	100000.000	0.000	0.000	0.000	0.000	0.000	16.610	121	220	121	220	316	2384	100	662	"S208"
0	0	0	11	6	4	"Smad3 "	"P84022"	13880	15740	200	3758	3893	543	13	3836	3836	3930	615	15	19	1	0	1230345	-0.060	100000.000	100000.000	0.000	0.000	0.000	0.000	0.000	16.610	-78	57	-78	57	316	2384	100	663	"S208"
0	0	0	11	7	4	"TAK1 "	"O43318"	14380	15740	200	3424	3445	209	6	3521	3521	3695	627	16	0	0	0	1088466	-0.399	100000.000	100000.000	0.000	0.000	0.000	0.000	0.000	16.610	-97	-76	-97	-76	316	2384	100	664	"T187"
0	0	0	11	8	4	"TAK1 "	"O43318"	14880	15750	200	4238	4251	335	7	4260	4260	4319	1586	36	0	0	0	1343270	-0.043	100000.000	100000.000	0.000	0.000	0.000	0.000	0.000	16.610	-22	-9	-22	-9	316	2384	100	665	"T187"
0	0	0	11	9	4	"TAK1 "	"O43318"	15390	15750	70	4680	4610	349	7	4072	4072	4094	208	5	87	65	0	147504	2.481	100000.000	100000.000	0.000	0.000	0.000	0.000	0.000	16.610	608	538	608	538	32	236	100	666	"T187"
0	0	0	11	1	5	"ACC1"	"P68133"	11380	16380	200	4451	4446	272	6	4577	4577	4582	423	9	1	0	0	1404852	-0.322	100000.000	100000.000	0.000	0.000	0.000	0.000	0.000	16.610	-126	-131	-126	-131	316	2384	100	667	"Y93"
0	0	0	11	2	5	"ACC1"	"P68133"	11880	16380	200	4512	4525	281	6	4661	4661	4677	438	9	0	0	0	1430055	-0.347	100000.000	100000.000	0.000	0.000	0.000	0.000	0.000	16.610	-149	-136	-149	-136	316	2384	100	668	"Y93"
0	0	0	11	3	5	"ACC1"	"P68133"	12380	16390	200	4530	4530	241	5	4698	4698	4704	251	5	2	0	0	1431343	-0.693	100000.000	100000.000	0.000	0.000	0.000	0.000	0.000	16.610	-168	-168	-168	-168	316	2384	100	669	"Y93"
0	0	0	11	4	5	"A-Raf"	"P10398"	12880	16390	200	4512	4684	2030	43	4611	4611	4609	300	6	7	3	0	1480057	0.250	100000.000	100000.000	0.000	0.000	0.000	0.000	0.000	16.610	-99	73	-99	73	316	2384	100	670	"T20"
0	0	0	11	5	5	"A-Raf"	"P10398"	13370	16390	200	4393	4401	346	7	4503	4503	4506	290	6	12	2	0	1390742	-0.362	100000.000	100000.000	0.000	0.000	0.000	0.000	0.000	16.610	-110	-102	-110	-102	316	2384	100	671	"T20"
0	0	0	11	6	5	"A-Raf"	"P10398"	13870	16390	200	4372	4380	286	6	4435	4435	4395	397	9	3	0	0	1384011	-0.038	100000.000	100000.000	0.000	0.000	0.000	0.000	0.000	16.610	-63	-55	-63	-55	316	2384	100	672	"T20"
0	0	0	11	7	5	"BCAP"	"Q6ZUJ8"	14370	16400	200	3467	3573	1415	39	3483	3483	3560	399	11	8	0	0	1129086	0.033	100000.000	100000.000	0.000	0.000	0.000	0.000	0.000	16.610	-16	90	-16	90	316	2384	100	673	"Y570"
0	0	0	11	8	5	"BCAP"	"Q6ZUJ8"	14870	16400	200	4297	4273	380	8	4042	4042	3962	964	24	1	0	0	1350259	0.323	100000.000	100000.000	0.000	0.000	0.000	0.000	0.000	16.610	255	231	255	231	316	2384	100	674	"Y570"
0	0	0	11	9	5	"BCAP"	"Q6ZUJ8"	15370	16400	200	4274	4278	230	5	4219	4219	4229	255	6	16	3	0	1351848	0.192	100000.000	100000.000	0.000	0.000	0.000	0.000	0.000	16.610	55	59	55	59	316	2384	100	675	"Y570"
0	0	0	11	1	6	"Cofilin 1"	"P23528"	11380	17030	90	6377	6316	435	6	4600	4600	4627	297	6	100	98	0	328424	5.687	100000.000	100000.000	0.000	0.000	0.000	0.000	0.000	16.610	1777	1716	1777	1716	52	420	100	676	"Y139"
0	0	0	11	2	6	"Cofilin 1"	"P23528"	11880	17040	100	6123	6006	618	10	4670	4670	4687	242	5	91	87	0	480494	5.450	100000.000	100000.000	0.000	0.000	0.000	0.000	0.000	16.610	1453	1336	1453	1336	80	560	100	677	"Y139"
0	0	0	11	3	6	"Cofilin 1"	"P23528"	12380	17030	90	6317	6348	235	3	4753	4753	4746	217	4	100	100	0	330076	7.382	100000.000	100000.000	0.000	0.000	0.000	0.000	0.000	16.610	1564	1595	1564	1595	52	420	100	678	"Y139"
0	0	0	11	4	6	"CTNNB1"	"P35222"	12870	17030	200	4501	4538	400	8	4743	4743	4754	394	8	3	1	0	1434142	-0.548	100000.000	100000.000	0.000	0.000	0.000	0.000	0.000	16.610	-242	-205	-242	-205	316	2384	100	679	"Y654"
0	0	0	11	5	6	"CTNNB1"	"P35222"	13370	17040	200	4377	4411	670	15	4624	4624	4633	703	15	0	0	0	1394015	-0.316	100000.000	100000.000	0.000	0.000	0.000	0.000	0.000	16.610	-247	-213	-247	-213	316	2384	100	680	"Y654"
0	0	0	11	6	6	"CTNNB1"	"P35222"	13870	17040	200	4175	4200	349	8	4495	4495	4517	378	8	2	0	0	1327274	-0.839	100000.000	100000.000	0.000	0.000	0.000	0.000	0.000	16.610	-320	-295	-320	-295	316	2384	100	681	"Y654"
0	0	0	11	7	6	"IFNGR1 "	"P15260"	14370	17040	200	3742	3876	509	13	3973	3973	3967	579	14	13	0	0	1224671	-0.157	100000.000	100000.000	0.000	0.000	0.000	0.000	0.000	16.610	-231	-97	-231	-97	316	2384	100	682	"S495"
0	0	0	11	8	6	"IFNGR1 "	"P15260"	14870	17050	200	3419	3454	275	7	3460	3460	3594	456	12	4	0	0	1091316	-0.307	100000.000	100000.000	0.000	0.000	0.000	0.000	0.000	16.610	-41	-6	-41	-6	316	2384	100	683	"S495"
0	0	0	11	9	6	"IFNGR1 "	"P15260"	15370	17050	200	4149	4185	280	6	4211	4211	4233	521	12	2	0	0	1322395	-0.092	100000.000	100000.000	0.000	0.000	0.000	0.000	0.000	16.610	-62	-26	-62	-26	316	2384	100	684	"S495"
-75	0	0	11	1	7	"empty"	"empty"	11360	17670	200	4702	4749	1080	22	4665	4665	4663	263	5	17	2	0	1500694	0.327	100000.000	100000.000	0.000	0.000	0.000	0.000	0.000	16.610	37	84	37	84	316	2384	100	685	"empty"
-75	0	0	11	2	7	"empty"	"empty"	11860	17670	200	4802	4791	219	4	4768	4768	4783	330	6	7	0	0	1513961	0.024	100000.000	100000.000	0.000	0.000	0.000	0.000	0.000	16.610	34	23	34	23	316	2384	100	686	"empty"
-75	0	0	11	3	7	"empty"	"empty"	12360	17670	200	4879	4883	240	4	4808	4808	4820	560	11	0	0	0	1542884	0.113	100000.000	100000.000	0.000	0.000	0.000	0.000	0.000	16.610	71	75	71	75	316	2384	100	687	"empty"
-75	0	0	11	4	7	"empty"	"empty"	12860	17670	200	4731	4703	266	5	4742	4742	4772	1228	25	0	0	0	1486261	-0.056	100000.000	100000.000	0.000	0.000	0.000	0.000	0.000	16.610	-11	-39	-11	-39	316	2384	100	688	"empty"
-75	0	0	11	5	7	"empty"	"empty"	13360	17670	200	4705	4709	286	6	4622	4622	4629	320	6	19	1	0	1488074	0.250	100000.000	100000.000	0.000	0.000	0.000	0.000	0.000	16.610	83	87	83	87	316	2384	100	689	"empty"
-75	0	0	11	6	7	"empty"	"empty"	13860	17670	200	4534	4548	291	6	4519	4519	4551	606	13	1	0	0	1437111	-0.005	100000.000	100000.000	0.000	0.000	0.000	0.000	0.000	16.610	15	29	15	29	316	2384	100	690	"empty"
0	0	0	11	7	7	"GLQAWPG-pS-AIPQFLG_GLQAWPGEAIPQFLG_60vs40"	"GLQAWPG-pS-AIPQFLG_GLQAWPGEAIPQFLG_60vs40"	14370	17690	80	10022	9789	953	9	4456	4456	4475	327	7	100	100	0	509050	16.251	100000.000	100000.000	0.000	0.000	0.000	0.000	0.000	16.610	5566	5333	5566	5333	52	340	100	691	"GLQAWPG-pS-AIPQFLG_GLQAWPGEAIPQFLG_60vs40"
0	0	0	11	8	7	"GLQAWPG-pS-AIPQFLG_GLQAWPGEAIPQFLG_60vs40"	"GLQAWPG-pS-AIPQFLG_GLQAWPGEAIPQFLG_60vs40"	14870	17690	80	7523	7234	895	12	3383	3383	3472	741	21	98	92	0	376155	5.077	100000.000	100000.000	0.000	0.000	0.000	0.000	0.000	16.610	4140	3851	4140	3851	52	340	100	692	"GLQAWPG-pS-AIPQFLG_GLQAWPGEAIPQFLG_60vs40"
0	0	0	11	9	7	"GLQAWPG-pS-AIPQFLG_GLQAWPGEAIPQFLG_60vs40"	"GLQAWPG-pS-AIPQFLG_GLQAWPGEAIPQFLG_60vs40"	15370	17700	70	9977	9830	861	8	4324	4324	4258	368	8	100	100	0	314554	15.141	100000.000	100000.000	0.000	0.000	0.000	0.000	0.000	16.610	5653	5506	5653	5506	32	236	100	693	"GLQAWPG-pS-AIPQFLG_GLQAWPGEAIPQFLG_60vs40"
0	0	0	12	1	1	"BLNK "	"Q8WV28"	15900	13850	80	4677	4581	284	6	3958	3958	3970	268	6	82	71	0	238196	2.280	100000.000	100000.000	0.000	0.000	0.000	0.000	0.000	16.610	719	623	719	623	52	340	100	694	"Y178"
0	0	0	12	2	1	"BLNK "	"Q8WV28"	16390	13850	70	4790	4792	288	6	4002	4002	4003	249	6	100	81	0	153345	3.169	100000.000	100000.000	0.000	0.000	0.000	0.000	0.000	16.610	788	790	788	790	32	236	100	695	"Y178"
0	0	0	12	3	1	"BLNK "	"Q8WV28"	16890	13850	80	4733	4729	319	6	4054	4054	4057	235	5	86	73	0	245925	2.860	100000.000	100000.000	0.000	0.000	0.000	0.000	0.000	16.610	679	675	679	675	52	340	100	696	"Y178"
0	0	0	12	4	1	"Catalase"	"P04040"	17410	13850	70	4811	4826	250	5	3925	3925	3937	330	8	100	81	0	154419	2.694	100000.000	100000.000	0.000	0.000	0.000	0.000	0.000	16.610	886	901	886	901	32	236	100	697	"Y385"
0	0	0	12	5	1	"Catalase"	"P04040"	17890	13850	70	4957	4877	302	6	3892	3892	3885	178	4	96	93	0	156050	5.573	100000.000	100000.000	0.000	0.000	0.000	0.000	0.000	16.610	1065	985	1065	985	32	236	100	698	"Y385"
0	0	0	12	6	1	"Catalase"	"P04040"	18400	13830	80	4485	4459	351	7	3925	3925	3941	204	5	78	69	0	231876	2.539	100000.000	100000.000	0.000	0.000	0.000	0.000	0.000	16.610	560	534	560	534	52	340	100	699	"Y385"
0	0	0	12	7	1	"Cdc42"	"P60953"	18890	13860	100	4632	4537	551	12	3835	3835	3865	295	7	66	53	0	362933	2.278	100000.000	100000.000	0.000	0.000	0.000	0.000	0.000	16.610	797	702	797	702	80	560	100	700	"Y64"
0	0	0	12	8	1	"Cdc42"	"P60953"	19390	13880	80	4636	4638	424	9	3638	3638	3683	281	7	94	86	0	241161	3.399	100000.000	100000.000	0.000	0.000	0.000	0.000	0.000	16.610	998	1000	998	1000	52	340	100	701	"Y64"
0	0	0	12	9	1	"Cdc42"	"P60953"	19910	13870	90	4557	4463	453	10	3631	3631	3669	260	7	84	76	0	232100	3.054	100000.000	100000.000	0.000	0.000	0.000	0.000	0.000	16.610	926	832	926	832	52	420	100	702	"Y64"
0	0	0	12	1	2	"Flt3"	"P36888"	15890	14490	200	4130	4197	414	9	4111	4111	4127	333	8	13	6	0	1326359	0.210	100000.000	100000.000	0.000	0.000	0.000	0.000	0.000	16.610	19	86	19	86	316	2384	100	703	"Y842"
0	0	0	12	2	2	"Flt3"	"P36888"	16400	14500	70	5090	5001	446	8	4130	4130	4132	189	4	90	81	0	160046	4.598	100000.000	100000.000	0.000	0.000	0.000	0.000	0.000	16.610	960	871	960	871	32	236	100	704	"Y842"
0	0	0	12	3	2	"Flt3"	"P36888"	16890	14500	200	4152	4239	426	10	4041	4041	4057	297	7	18	10	0	1339594	0.613	100000.000	100000.000	0.000	0.000	0.000	0.000	0.000	16.610	111	198	111	198	316	2384	100	705	"Y842"
0	0	0	12	4	2	"gp130 "	"P40189"	17380	14500	120	4468	4481	483	10	4076	4076	4099	343	8	51	33	0	537741	1.114	100000.000	100000.000	0.000	0.000	0.000	0.000	0.000	16.610	392	405	392	405	120	820	100	706	"S782"
0	0	0	12	5	2	"gp130 "	"P40189"	17890	14500	80	4797	4781	305	6	3992	3992	4004	216	5	94	94	0	248626	3.597	100000.000	100000.000	0.000	0.000	0.000	0.000	0.000	16.610	805	789	805	789	52	340	100	707	"S782"
0	0	0	12	6	2	"gp130 "	"P40189"	18400	14510	80	4748	4749	260	5	3925	3925	3946	234	5	98	94	0	246929	3.432	100000.000	100000.000	0.000	0.000	0.000	0.000	0.000	16.610	823	824	823	824	52	340	100	708	"S782"
0	0	0	12	7	2	"HSP60"	"P10809"	18900	14500	80	4369	4318	312	7	3799	3799	3828	249	6	76	59	0	224552	1.968	100000.000	100000.000	0.000	0.000	0.000	0.000	0.000	16.610	570	519	570	519	52	340	100	709	"S70"
0	0	0	12	8	2	"HSP60"	"P10809"	19390	14510	200	3700	3727	268	7	3666	3666	3680	217	5	25	6	0	1177857	0.217	100000.000	100000.000	0.000	0.000	0.000	0.000	0.000	16.610	34	61	34	61	316	2384	100	710	"S70"
0	0	0	12	9	2	"HSP60"	"P10809"	19890	14510	200	3737	3772	260	6	3662	3662	3671	223	6	26	9	0	1191855	0.453	100000.000	100000.000	0.000	0.000	0.000	0.000	0.000	16.610	75	110	75	110	316	2384	100	711	"S70"
0	0	0	12	1	3	"IL7R "	"P16871"	15910	15130	100	5328	5327	528	9	4108	4108	4101	211	5	96	93	0	426197	5.810	100000.000	100000.000	0.000	0.000	0.000	0.000	0.000	16.610	1220	1219	1220	1219	80	560	100	712	"Y449"
0	0	0	12	2	3	"IL7R "	"P16871"	16400	15140	110	5418	5343	497	9	4103	4103	4108	205	4	92	91	0	427433	6.024	100000.000	100000.000	0.000	0.000	0.000	0.000	0.000	16.610	1315	1240	1315	1240	80	656	100	713	"Y449"
0	0	0	12	3	3	"IL7R "	"P16871"	16900	15130	100	5589	5402	569	10	4140	4140	4146	212	5	92	88	0	432139	5.925	100000.000	100000.000	0.000	0.000	0.000	0.000	0.000	16.610	1449	1262	1449	1262	80	560	100	714	"Y449"
0	0	0	12	4	3	"IRAK4"	"P51617"	17400	15140	200	4066	4090	210	5	4094	4094	4143	1164	28	0	0	0	1292508	-0.046	100000.000	100000.000	0.000	0.000	0.000	0.000	0.000	16.610	-28	-4	-28	-4	316	2384	100	715	"T345"
0	0	0	12	5	3	"IRAK4"	"P51617"	17900	15140	200	4114	4117	225	5	4053	4053	4097	1164	28	0	0	0	1300966	0.017	100000.000	100000.000	0.000	0.000	0.000	0.000	0.000	16.610	61	64	61	64	316	2384	100	716	"T345"
0	0	0	12	6	3	"IRAK4"	"P51617"	18400	15140	200	4035	4036	214	5	3977	3977	3977	397	9	6	0	0	1275389	0.149	100000.000	100000.000	0.000	0.000	0.000	0.000	0.000	16.610	58	59	58	59	316	2384	100	717	"T345"
0	0	0	12	7	3	"LIMK1"	"P53667"	18900	15150	100	4927	4750	560	11	3829	3829	3850	261	6	81	75	0	379964	3.448	100000.000	100000.000	0.000	0.000	0.000	0.000	0.000	16.610	1098	921	1098	921	80	560	100	718	"T508"
0	0	0	12	8	3	"LIMK1"	"P53667"	19400	15150	80	4818	4807	281	5	3686	3686	3715	218	5	98	98	0	249949	5.009	100000.000	100000.000	0.000	0.000	0.000	0.000	0.000	16.610	1132	1121	1132	1121	52	340	100	719	"T508"
0	0	0	12	9	3	"LIMK1"	"P53667"	19900	15160	100	4787	4694	430	9	3661	3661	3673	209	5	90	88	0	375519	4.885	100000.000	100000.000	0.000	0.000	0.000	0.000	0.000	16.610	1126	1033	1126	1033	80	560	100	720	"T508"
0	0	0	12	1	4	"p38-alpha "	"Q16539"	15890	15790	200	3845	3877	266	6	4222	4222	4251	700	16	0	0	0	1225008	-0.534	100000.000	100000.000	0.000	0.000	0.000	0.000	0.000	16.610	-377	-345	-377	-345	316	2384	100	721	"T122"
0	0	0	12	2	4	"p38-alpha "	"Q16539"	16390	15790	200	3970	3978	362	9	4250	4250	4276	699	16	0	0	0	1257056	-0.426	100000.000	100000.000	0.000	0.000	0.000	0.000	0.000	16.610	-280	-272	-280	-272	316	2384	100	722	"T122"
0	0	0	12	3	4	"p38-alpha "	"Q16539"	16890	15790	200	3893	3927	242	6	4200	4200	4214	227	5	2	0	0	1240901	-1.264	100000.000	100000.000	0.000	0.000	0.000	0.000	0.000	16.610	-307	-273	-307	-273	316	2384	100	723	"T122"
0	0	0	12	4	4	"MEK1 "	"Q02750"	17400	15790	70	4724	4717	190	4	4247	4247	4231	229	5	90	56	0	150952	2.122	100000.000	100000.000	0.000	0.000	0.000	0.000	0.000	16.610	477	470	477	470	32	236	100	724	"S297"
0	0	0	12	5	4	"MEK1 "	"Q02750"	17890	15810	90	4854	4858	587	12	4167	4167	4167	260	6	86	69	0	252621	2.658	100000.000	100000.000	0.000	0.000	0.000	0.000	0.000	16.610	687	691	687	691	52	420	100	725	"S297"
0	0	0	12	6	4	"MEK1 "	"Q02750"	18390	15800	200	4120	4192	547	13	4091	4091	4082	249	6	20	8	0	1324773	0.442	100000.000	100000.000	0.000	0.000	0.000	0.000	0.000	16.610	29	101	29	101	316	2384	100	726	"S297"
0	0	0	12	7	4	"P27kip1"	"P46527"	18870	15790	80	4497	4499	348	7	4051	4051	4177	565	13	34	1	0	233961	0.570	100000.000	100000.000	0.000	0.000	0.000	0.000	0.000	16.610	446	448	446	448	52	340	100	727	"Y74"
0	0	0	12	8	4	"P27kip1"	"P46527"	19390	15820	90	4233	4223	228	5	3863	3863	3901	277	7	73	11	0	219603	1.162	100000.000	100000.000	0.000	0.000	0.000	0.000	0.000	16.610	370	360	370	360	52	420	100	728	"Y74"
0	0	0	12	9	4	"P27kip1"	"P46527"	19890	15820	130	4178	4605	3140	68	3776	3776	3803	271	7	67	32	0	552658	2.959	100000.000	100000.000	0.000	0.000	0.000	0.000	0.000	16.610	402	829	402	829	120	940	100	729	"Y74"
0	0	0	12	1	5	"PPARG "	"P37231"	15880	16430	200	4353	4371	305	6	4257	4257	4264	222	5	29	8	0	1381234	0.482	100000.000	100000.000	0.000	0.000	0.000	0.000	0.000	16.610	96	114	96	114	316	2384	100	730	"S112"
0	0	0	12	2	5	"PPARG "	"P37231"	16380	16440	80	4709	4693	276	5	4323	4323	4329	231	5	73	34	0	244024	1.576	100000.000	100000.000	0.000	0.000	0.000	0.000	0.000	16.610	386	370	386	370	52	340	100	731	"S112"
0	0	0	12	3	5	"PPARG "	"P37231"	16890	16430	120	4559	4561	256	5	4282	4282	4288	224	5	59	20	0	547354	1.219	100000.000	100000.000	0.000	0.000	0.000	0.000	0.000	16.610	277	279	277	279	120	820	100	732	"S112"
0	0	0	12	4	5	"Pyk2 "	"Q14289"	17390	16420	170	21470	18118	7558	41	4213	4213	4224	273	6	87	84	0	3768566	50.894	100000.000	100000.000	0.000	0.000	0.000	0.000	0.000	16.610	17257	13905	17257	13905	208	1660	100	733	"S399"
0	0	0	12	5	5	"Pyk2 "	"Q14289"	17890	16430	160	22049	18602	7271	39	4150	4150	4160	246	5	95	88	0	3869270	58.707	100000.000	100000.000	0.000	0.000	0.000	0.000	0.000	16.610	17899	14452	17899	14452	208	1512	100	734	"S399"
0	0	0	12	6	5	"Pyk2 "	"Q14289"	18390	16430	160	22316	19654	6895	35	4137	4137	4136	232	5	95	89	0	4088083	66.888	100000.000	100000.000	0.000	0.000	0.000	0.000	0.000	16.610	18179	15517	18179	15517	208	1512	100	735	"S399"
0	0	0	12	7	5	"STAT1 "	"P42224"	18890	16440	150	4511	4582	557	12	4040	4040	4061	347	8	69	22	0	714820	1.501	100000.000	100000.000	0.000	0.000	0.000	0.000	0.000	16.610	471	542	471	542	156	1272	100	736	"S708"
0	0	0	12	8	5	"STAT1 "	"P42224"	19390	16440	160	4425	4439	232	5	3836	3836	3853	224	5	94	75	0	923413	2.616	100000.000	100000.000	0.000	0.000	0.000	0.000	0.000	16.610	589	603	589	603	208	1512	100	737	"S708"
0	0	0	12	9	5	"STAT1 "	"P42224"	19890	16440	170	4428	4418	211	4	3825	3825	3829	223	5	96	77	0	919027	2.641	100000.000	100000.000	0.000	0.000	0.000	0.000	0.000	16.610	603	593	603	593	208	1660	100	738	"S708"
0	0	0	12	1	6	"STAT5B "	"P51692"	15890	17050	70	5545	5574	283	5	4202	4202	4219	219	5	100	100	0	178360	6.187	100000.000	100000.000	0.000	0.000	0.000	0.000	0.000	16.610	1343	1372	1343	1372	32	236	100	739	"S731"
0	0	0	12	2	6	"STAT5B "	"P51692"	16390	17060	130	4377	4741	713	15	4247	4247	4261	260	6	42	32	0	568966	1.846	100000.000	100000.000	0.000	0.000	0.000	0.000	0.000	16.610	130	494	130	494	120	940	100	740	"S731"
0	0	0	12	3	6	"STAT5B "	"P51692"	16890	17070	70	5810	5629	568	10	4307	4307	4302	247	5	90	90	0	180135	5.372	100000.000	100000.000	0.000	0.000	0.000	0.000	0.000	16.610	1503	1322	1503	1322	32	236	100	741	"S731"
0	0	0	12	4	6	"Syk "	"P43405"	17390	17070	140	4318	5017	1413	28	4246	4246	4255	211	4	35	26	0	782699	3.611	100000.000	100000.000	0.000	0.000	0.000	0.000	0.000	16.610	72	771	72	771	156	1140	100	742	"Y348"
0	0	0	12	5	6	"Syk "	"P43405"	17890	17070	70	7417	7161	904	12	4211	4211	4211	182	4	96	96	0	229156	16.209	100000.000	100000.000	0.000	0.000	0.000	0.000	0.000	16.610	3206	2950	3206	2950	32	236	100	743	"Y348"
0	0	0	12	6	6	"Syk "	"P43405"	18360	17070	130	4430	5287	1564	29	4234	4234	4225	228	5	46	34	0	634468	4.658	100000.000	100000.000	0.000	0.000	0.000	0.000	0.000	16.610	196	1053	196	1053	120	940	100	744	"Y348"
0	0	0	12	7	6	"Calmodulin "	"P62158"	18890	17070	100	4918	4863	383	7	4127	4127	4127	305	7	86	66	0	389042	2.413	100000.000	100000.000	0.000	0.000	0.000	0.000	0.000	16.610	791	736	791	736	80	560	100	745	"Y99"
0	0	0	12	8	6	"Calmodulin "	"P62158"	19390	17080	100	4651	4674	315	6	3938	3938	3954	236	5	96	81	0	373955	3.051	100000.000	100000.000	0.000	0.000	0.000	0.000	0.000	16.610	713	736	713	736	80	560	100	746	"Y99"
0	0	0	12	9	6	"Calmodulin "	"P62158"	19890	17080	100	4636	4608	401	8	3822	3822	3844	241	6	88	83	0	368651	3.170	100000.000	100000.000	0.000	0.000	0.000	0.000	0.000	16.610	814	786	814	786	80	560	100	747	"Y99"
-75	0	0	12	1	7	"empty"	"empty"	15890	17710	200	4247	4273	266	6	4280	4280	4293	327	7	3	0	0	1350353	-0.061	100000.000	100000.000	0.000	0.000	0.000	0.000	0.000	16.610	-33	-7	-33	-7	316	2384	100	748	"empty"
-75	0	0	12	2	7	"empty"	"empty"	16390	17710	200	4309	4297	204	4	4285	4285	4292	230	5	14	0	0	1358008	0.022	100000.000	100000.000	0.000	0.000	0.000	0.000	0.000	16.610	24	12	24	12	316	2384	100	749	"empty"
-75	0	0	12	3	7	"empty"	"empty"	16890	17710	200	4227	4245	211	4	4249	4249	4255	211	4	14	3	0	1341523	-0.047	100000.000	100000.000	0.000	0.000	0.000	0.000	0.000	16.610	-22	-4	-22	-4	316	2384	100	750	"empty"
-75	0	0	12	4	7	"empty"	"empty"	17390	17710	200	4270	4283	337	7	4199	4199	4213	221	5	21	4	0	1353341	0.317	100000.000	100000.000	0.000	0.000	0.000	0.000	0.000	16.610	71	84	71	84	316	2384	100	751	"empty"
-75	0	0	12	5	7	"empty"	"empty"	17890	17710	200	4242	4250	251	5	4212	4212	4219	227	5	15	2	0	1342870	0.137	100000.000	100000.000	0.000	0.000	0.000	0.000	0.000	16.610	30	38	30	38	316	2384	100	752	"empty"
-75	0	0	12	6	7	"empty"	"empty"	18390	17710	200	4159	4158	234	5	4195	4195	4183	230	5	12	0	0	1313779	-0.109	100000.000	100000.000	0.000	0.000	0.000	0.000	0.000	16.610	-36	-37	-36	-37	316	2384	100	753	"empty"
0	0	0	12	7	7	"Control-Spot"	"Tau"	18870	17710	100	4957	4953	337	6	4091	4091	4098	252	6	93	87	0	396240	3.393	100000.000	100000.000	0.000	0.000	0.000	0.000	0.000	16.610	866	862	866	862	80	560	100	754	"Control-Spot"
0	0	0	12	8	7	"Control-Spot"	"Tau"	19370	17720	110	4783	4815	313	6	3936	3936	3957	231	5	98	93	0	385238	3.714	100000.000	100000.000	0.000	0.000	0.000	0.000	0.000	16.610	847	879	847	879	80	656	100	755	"Control-Spot"
0	0	0	12	9	7	"Control-Spot"	"Tau"	19870	17720	110	4708	4722	250	5	3819	3819	3826	180	4	100	98	0	377780	4.978	100000.000	100000.000	0.000	0.000	0.000	0.000	0.000	16.610	889	903	889	903	80	656	100	756	"Control-Spot"
0	0	0	13	1	1	"Anxa1"	"P04083"	2350	18270	80	4617	4629	327	7	3897	3897	3905	223	5	94	82	0	240721	3.247	100000.000	100000.000	0.000	0.000	0.000	0.000	0.000	16.610	720	732	720	732	52	340	100	757	"Y20"
0	0	0	13	2	1	"Anxa1"	"P04083"	2850	18270	90	4335	4398	300	6	3961	3961	3960	254	6	78	30	0	228712	1.724	100000.000	100000.000	0.000	0.000	0.000	0.000	0.000	16.610	374	437	374	437	52	420	100	758	"Y20"
0	0	0	13	3	1	"Anxa1"	"P04083"	3350	18280	80	4605	4582	312	6	4000	4000	3998	203	5	88	67	0	238241	2.877	100000.000	100000.000	0.000	0.000	0.000	0.000	0.000	16.610	605	582	605	582	52	340	100	759	"Y20"
0	0	0	13	4	1	"Bax"	"Q07812"	3850	18270	200	4023	4035	291	7	4123	4123	4145	297	7	9	0	0	1274943	-0.370	100000.000	100000.000	0.000	0.000	0.000	0.000	0.000	16.610	-100	-88	-100	-88	316	2384	100	760	"S184"
0	0	0	13	5	1	"Bax"	"Q07812"	4350	18270	200	4086	4204	1785	42	4267	4267	4250	349	8	7	1	0	1328353	-0.132	100000.000	100000.000	0.000	0.000	0.000	0.000	0.000	16.610	-181	-63	-181	-63	316	2384	100	761	"S184"
0	0	0	13	6	1	"Bax"	"Q07812"	4840	18270	200	4218	4225	522	12	4290	4290	4299	456	10	4	0	0	1335005	-0.162	100000.000	100000.000	0.000	0.000	0.000	0.000	0.000	16.610	-72	-65	-72	-65	316	2384	100	762	"S184"
0	0	0	13	7	1	"CHOP"	"P35638"	5350	18270	70	5763	5747	360	6	4529	4529	4512	310	6	93	93	0	183909	3.984	100000.000	100000.000	0.000	0.000	0.000	0.000	0.000	16.610	1234	1218	1234	1218	32	236	100	763	"S79"
0	0	0	13	8	1	"CHOP"	"P35638"	5850	18280	70	5876	5895	235	3	4627	4627	4623	222	4	100	100	0	188629	5.730	100000.000	100000.000	0.000	0.000	0.000	0.000	0.000	16.610	1249	1268	1249	1268	32	236	100	764	"S79"
0	0	0	13	9	1	"CHOP"	"P35638"	6350	18290	70	5972	5912	419	7	4622	4622	4623	221	4	100	93	0	189190	5.833	100000.000	100000.000	0.000	0.000	0.000	0.000	0.000	16.610	1350	1290	1350	1290	32	236	100	765	"S79"
0	0	0	13	1	2	"Crk "	"P46108"	2350	18900	200	3863	3985	543	13	3844	3844	3855	396	10	12	7	0	1259380	0.328	100000.000	100000.000	0.000	0.000	0.000	0.000	0.000	16.610	19	141	19	141	316	2384	100	766	"Y221"
0	0	0	13	2	2	"Crk "	"P46108"	2850	18900	200	3960	4073	540	13	3900	3900	3904	266	6	23	10	0	1286924	0.635	100000.000	100000.000	0.000	0.000	0.000	0.000	0.000	16.610	60	173	60	173	316	2384	100	767	"Y221"
0	0	0	13	3	2	"Crk "	"P46108"	3350	18900	200	4037	4187	567	13	3969	3969	3971	230	5	23	10	0	1323199	0.939	100000.000	100000.000	0.000	0.000	0.000	0.000	0.000	16.610	68	218	68	218	316	2384	100	768	"Y221"
0	0	0	13	4	2	"EEA1"	"Q15075"	3850	18910	200	4102	4231	663	15	4124	4124	4135	240	5	22	11	0	1337037	0.400	100000.000	100000.000	0.000	0.000	0.000	0.000	0.000	16.610	-22	107	-22	107	316	2384	100	769	"T431"
0	0	0	13	5	2	"EEA1"	"Q15075"	4350	18910	200	4274	4330	449	10	4256	4256	4243	294	6	18	9	0	1368270	0.296	100000.000	100000.000	0.000	0.000	0.000	0.000	0.000	16.610	18	74	18	74	316	2384	100	770	"T431"
0	0	0	13	6	2	"EEA1"	"Q15075"	4850	18910	200	4422	4449	443	9	4349	4349	4336	284	6	18	11	0	1405829	0.398	100000.000	100000.000	0.000	0.000	0.000	0.000	0.000	16.610	73	100	73	100	316	2384	100	771	"T431"
0	0	0	13	7	2	"IKK-alpha "	"O15111"	5350	18910	200	4520	4623	437	9	4445	4445	4462	363	8	17	12	0	1460829	0.444	100000.000	100000.000	0.000	0.000	0.000	0.000	0.000	16.610	75	178	75	178	316	2384	100	772	"T23"
0	0	0	13	8	2	"IKK-alpha "	"O15111"	5850	18910	200	4703	4964	795	16	4517	4517	4533	322	7	35	22	0	1568668	1.339	100000.000	100000.000	0.000	0.000	0.000	0.000	0.000	16.610	186	447	186	447	316	2384	100	773	"T23"
0	0	0	13	9	2	"IKK-alpha "	"O15111"	6350	18920	70	5740	5783	221	3	4520	4520	4525	248	5	100	100	0	185045	5.073	100000.000	100000.000	0.000	0.000	0.000	0.000	0.000	16.610	1220	1263	1220	1263	32	236	100	774	"T23"
0	0	0	13	1	3	"Jak2 "	"O60674"	2340	19550	200	3911	3927	257	6	3963	3963	3974	269	6	12	0	0	1240994	-0.175	100000.000	100000.000	0.000	0.000	0.000	0.000	0.000	16.610	-52	-36	-52	-36	316	2384	100	775	"Y1007"
0	0	0	13	2	3	"Jak2 "	"O60674"	2840	19560	200	4066	4065	251	6	3972	3972	4004	782	19	0	0	0	1284401	0.078	100000.000	100000.000	0.000	0.000	0.000	0.000	0.000	16.610	94	93	94	93	316	2384	100	776	"Y1007"
0	0	0	13	3	3	"Jak2 "	"O60674"	3340	19560	200	4148	4153	296	7	4039	4039	4050	232	5	23	5	0	1312376	0.444	100000.000	100000.000	0.000	0.000	0.000	0.000	0.000	16.610	109	114	109	114	316	2384	100	777	"Y1007"
0	0	0	13	4	3	"Keap1"	"Q14145"	3840	19560	200	4184	4198	258	6	4175	4175	4185	266	6	16	1	0	1326464	0.049	100000.000	100000.000	0.000	0.000	0.000	0.000	0.000	16.610	9	23	9	23	316	2384	100	778	"Y141"
0	0	0	13	5	3	"Keap1"	"Q14145"	4340	19560	200	4355	4382	383	8	4328	4328	4334	735	16	1	0	0	1384824	0.065	100000.000	100000.000	0.000	0.000	0.000	0.000	0.000	16.610	27	54	27	54	316	2384	100	779	"Y141"
0	0	0	13	6	3	"Keap1"	"Q14145"	4840	19560	200	4391	4384	282	6	4399	4399	4398	252	5	18	2	0	1385272	-0.056	100000.000	100000.000	0.000	0.000	0.000	0.000	0.000	16.610	-8	-15	-8	-15	316	2384	100	780	"Y141"
0	0	0	13	7	3	"MK2"	"P16389"	5340	19570	200	4435	4455	288	6	4519	4519	4521	386	8	7	0	0	1407628	-0.171	100000.000	100000.000	0.000	0.000	0.000	0.000	0.000	16.610	-84	-64	-84	-64	316	2384	100	781	"Y132"
0	0	0	13	8	3	"MK2"	"P16389"	5840	19570	70	5198	5164	288	5	4512	4512	4500	235	5	90	81	0	165248	2.826	100000.000	100000.000	0.000	0.000	0.000	0.000	0.000	16.610	686	652	686	652	32	236	100	782	"Y132"
0	0	0	13	9	3	"MK2"	"P16389"	6340	19580	80	5167	5095	270	5	4509	4509	4535	439	9	71	7	0	264952	1.276	100000.000	100000.000	0.000	0.000	0.000	0.000	0.000	16.610	658	586	658	586	52	340	100	783	"Y132"
0	0	0	13	1	4	"MyD88"	"Q99836"	2340	20190	200	4286	4542	1264	27	4177	4177	4716	3997	84	1	0	0	1435114	-0.044	100000.000	100000.000	0.000	0.000	0.000	0.000	0.000	16.610	109	365	109	365	316	2384	100	784	"Y257"
0	0	0	13	2	4	"MyD88"	"Q99836"	2840	20190	200	4155	4145	249	6	4122	4122	4130	263	6	16	2	0	1309962	0.057	100000.000	100000.000	0.000	0.000	0.000	0.000	0.000	16.610	33	23	33	23	316	2384	100	785	"Y257"
0	0	0	13	3	4	"MyD88"	"Q99836"	3340	20200	200	4149	4148	202	4	4142	4142	4158	430	10	0	0	0	1310748	-0.023	100000.000	100000.000	0.000	0.000	0.000	0.000	0.000	16.610	7	6	7	6	316	2384	100	786	"Y257"
0	0	0	13	4	4	"NFkB-p105 "	"P19838"	3840	20200	200	4171	4158	242	5	4264	4264	4276	244	5	4	0	0	1313905	-0.484	100000.000	100000.000	0.000	0.000	0.000	0.000	0.000	16.610	-93	-106	-93	-106	316	2384	100	787	"S337"
0	0	0	13	5	4	"NFkB-p105 "	"P19838"	4340	20200	200	4272	4281	343	8	4356	4356	4358	382	8	6	0	0	1352731	-0.202	100000.000	100000.000	0.000	0.000	0.000	0.000	0.000	16.610	-84	-75	-84	-75	316	2384	100	788	"S337"
0	0	0	13	6	4	"NFkB-p105 "	"P19838"	4840	20200	200	4342	4331	233	5	4396	4396	4383	266	6	7	0	0	1368739	-0.195	100000.000	100000.000	0.000	0.000	0.000	0.000	0.000	16.610	-54	-65	-54	-65	316	2384	100	789	"S337"
0	0	0	13	7	4	"PKACa "	"P17612"	5340	20210	200	4467	4485	227	5	4486	4486	4479	251	5	9	2	0	1417168	0.024	100000.000	100000.000	0.000	0.000	0.000	0.000	0.000	16.610	-19	-1	-19	-1	316	2384	100	790	"S338"
0	0	0	13	8	4	"PKACa "	"P17612"	5840	20210	200	4567	4605	363	7	4587	4587	4607	565	12	0	0	0	1455321	-0.004	100000.000	100000.000	0.000	0.000	0.000	0.000	0.000	16.610	-20	18	-20	18	316	2384	100	791	"S338"
0	0	0	13	9	4	"PKACa "	"P17612"	6340	20210	200	4595	4615	194	4	4583	4583	4596	245	5	11	1	0	1458344	0.078	100000.000	100000.000	0.000	0.000	0.000	0.000	0.000	16.610	12	32	12	32	316	2384	100	792	"S338"
0	0	0	13	1	5	"PDK1"	"O15530"	2340	20840	100	7376	7347	573	7	4330	4330	4345	225	5	98	98	0	587795	13.342	100000.000	100000.000	0.000	0.000	0.000	0.000	0.000	16.610	3046	3017	3046	3017	80	560	100	793	"Y373"
0	0	0	13	2	5	"PDK1"	"O15530"	2850	20840	100	7191	6995	684	9	4268	4268	4259	202	4	100	96	0	559625	13.545	100000.000	100000.000	0.000	0.000	0.000	0.000	0.000	16.610	2923	2727	2923	2727	80	560	100	794	"Y373"
0	0	0	13	3	5	"PDK1"	"O15530"	3350	20840	100	7199	7098	592	8	4232	4232	4284	717	16	96	96	0	567818	3.925	100000.000	100000.000	0.000	0.000	0.000	0.000	0.000	16.610	2967	2866	2967	2866	80	560	100	795	"Y373"
0	0	0	13	4	5	"Ripk1"	"Q13546"	3830	20830	140	4431	4684	698	14	4297	4297	4299	244	5	39	23	0	730759	1.578	100000.000	100000.000	0.000	0.000	0.000	0.000	0.000	16.610	134	387	134	387	156	1140	100	796	"Y424"
0	0	0	13	5	5	"Ripk1"	"Q13546"	4350	20830	140	4456	4649	783	16	4400	4400	4396	265	6	31	22	0	725195	0.955	100000.000	100000.000	0.000	0.000	0.000	0.000	0.000	16.610	56	249	56	249	156	1140	100	797	"Y424"
0	0	0	13	6	5	"Ripk1"	"Q13546"	4840	20810	140	4509	4807	837	17	4413	4413	4411	249	5	35	22	0	749908	1.590	100000.000	100000.000	0.000	0.000	0.000	0.000	0.000	16.610	96	394	96	394	156	1140	100	798	"Y424"
0	0	0	13	7	5	"Smad1 "	"Q15797"	5340	20850	200	4464	4463	306	6	4519	4519	4523	317	7	5	0	0	1410235	-0.189	100000.000	100000.000	0.000	0.000	0.000	0.000	0.000	16.610	-55	-56	-55	-56	316	2384	100	799	"S463"
0	0	0	13	8	5	"Smad1 "	"Q15797"	5840	20850	200	4561	4570	225	4	4627	4627	4628	277	5	4	0	0	1444159	-0.209	100000.000	100000.000	0.000	0.000	0.000	0.000	0.000	16.610	-66	-57	-66	-57	316	2384	100	800	"S463"
0	0	0	13	9	5	"Smad1 "	"Q15797"	6340	20850	200	4495	4520	246	5	4623	4623	4631	224	4	6	1	0	1428337	-0.496	100000.000	100000.000	0.000	0.000	0.000	0.000	0.000	16.610	-128	-103	-128	-103	316	2384	100	801	"S463"
0	0	0	13	1	6	"TAB1"	"Q15750"	2340	21480	100	5062	5028	332	6	4411	4411	4420	250	5	88	66	0	402229	2.432	100000.000	100000.000	0.000	0.000	0.000	0.000	0.000	16.610	651	617	651	617	80	560	100	802	"S438"
0	0	0	13	2	6	"TAB1"	"Q15750"	2840	21490	100	5001	4952	272	5	4286	4286	4300	350	8	85	53	0	396146	1.863	100000.000	100000.000	0.000	0.000	0.000	0.000	0.000	16.610	715	666	715	666	80	560	100	803	"S438"
0	0	0	13	3	6	"TAB1"	"Q15750"	3320	21490	130	4842	4811	361	7	4307	4307	4313	225	5	77	60	0	577327	2.213	100000.000	100000.000	0.000	0.000	0.000	0.000	0.000	16.610	535	504	535	504	120	940	100	804	"S438"
0	0	0	13	4	6	"Tgfbr2"	"P37173"	3830	21490	200	4195	4242	616	14	4349	4349	4353	220	5	11	2	0	1340383	-0.505	100000.000	100000.000	0.000	0.000	0.000	0.000	0.000	16.610	-154	-107	-154	-107	316	2384	100	805	"Y259"
0	0	0	13	5	6	"Tgfbr2"	"P37173"	4330	21490	200	4252	4269	301	7	4423	4423	4470	1378	30	0	0	0	1349134	-0.146	100000.000	100000.000	0.000	0.000	0.000	0.000	0.000	16.610	-171	-154	-171	-154	316	2384	100	806	"Y259"
0	0	0	13	6	6	"Tgfbr2"	"P37173"	4830	21490	200	4226	4209	304	7	4466	4466	4460	259	5	3	0	0	1330160	-0.969	100000.000	100000.000	0.000	0.000	0.000	0.000	0.000	16.610	-240	-257	-240	-257	316	2384	100	807	"Y259"
0	0	0	13	7	6	"XIAP "	"P98170"	5350	21490	80	7901	7620	1107	14	4528	4528	4515	197	4	92	92	0	396231	15.761	100000.000	100000.000	0.000	0.000	0.000	0.000	0.000	16.610	3373	3092	3373	3092	52	340	100	808	"S87"
0	0	0	13	8	6	"XIAP "	"P98170"	5830	21520	80	8340	8086	984	12	4611	4611	4617	208	4	100	98	0	420494	16.678	100000.000	100000.000	0.000	0.000	0.000	0.000	0.000	16.610	3729	3475	3729	3475	52	340	100	809	"S87"
0	0	0	13	9	6	"XIAP "	"P98170"	6340	21510	90	8410	8241	800	9	4669	4669	4679	215	4	100	98	0	428551	16.567	100000.000	100000.000	0.000	0.000	0.000	0.000	0.000	16.610	3741	3572	3741	3572	52	420	100	810	"S87"
-75	0	0	13	1	7	"empty"	"empty"	2330	22120	200	4436	4443	216	4	4409	4409	4414	232	5	16	1	0	1404035	0.125	100000.000	100000.000	0.000	0.000	0.000	0.000	0.000	16.610	27	34	27	34	316	2384	100	811	"empty"
-75	0	0	13	2	7	"empty"	"empty"	2830	22120	200	4323	4329	196	4	4315	4315	4314	210	4	15	2	0	1368117	0.071	100000.000	100000.000	0.000	0.000	0.000	0.000	0.000	16.610	8	14	8	14	316	2384	100	812	"empty"
-75	0	0	13	3	7	"empty"	"empty"	3330	22120	200	4344	4337	224	5	4294	4294	4298	235	5	15	1	0	1370540	0.166	100000.000	100000.000	0.000	0.000	0.000	0.000	0.000	16.610	50	43	50	43	316	2384	100	813	"empty"
-75	0	0	13	4	7	"empty"	"empty"	3830	22120	200	4344	4354	206	4	4357	4357	4373	235	5	10	1	0	1375770	-0.081	100000.000	100000.000	0.000	0.000	0.000	0.000	0.000	16.610	-13	-3	-13	-3	316	2384	100	814	"empty"
-75	0	0	13	5	7	"empty"	"empty"	4330	22120	200	4420	4409	286	6	4402	4402	4418	331	7	9	0	0	1393307	-0.027	100000.000	100000.000	0.000	0.000	0.000	0.000	0.000	16.610	18	7	18	7	316	2384	100	815	"empty"
-75	0	0	13	6	7	"empty"	"empty"	4830	22120	200	4448	4437	280	6	4429	4429	4423	278	6	7	0	0	1402079	0.050	100000.000	100000.000	0.000	0.000	0.000	0.000	0.000	16.610	19	8	19	8	316	2384	100	816	"empty"
-75	0	0	13	7	7	"empty"	"empty"	5330	22120	200	4532	4538	333	7	4549	4549	4548	411	9	0	0	0	1433969	-0.024	100000.000	100000.000	0.000	0.000	0.000	0.000	0.000	16.610	-17	-11	-17	-11	316	2384	100	817	"empty"
-75	0	0	13	8	7	"empty"	"empty"	5830	22120	200	4600	4620	197	4	4630	4630	4646	389	8	2	0	0	1459971	-0.067	100000.000	100000.000	0.000	0.000	0.000	0.000	0.000	16.610	-30	-10	-30	-10	316	2384	100	818	"empty"
-75	0	0	13	9	7	"empty"	"empty"	6330	22120	200	4598	4596	212	4	4648	4648	4665	378	8	1	0	0	1452242	-0.183	100000.000	100000.000	0.000	0.000	0.000	0.000	0.000	16.610	-50	-52	-50	-52	316	2384	100	819	"empty"
0	0	0	14	1	1	"PTEN"	"P60484"	6860	18240	200	4579	4614	421	9	4460	4460	4437	292	6	25	11	0	1458013	0.606	100000.000	100000.000	0.000	0.000	0.000	0.000	0.000	16.610	119	154	119	154	316	2384	100	820	"T382/3/5"
0	0	0	14	2	1	"PTEN"	"P60484"	7360	18240	200	4485	4383	486	11	4348	4348	4338	402	9	18	4	0	1385110	0.112	100000.000	100000.000	0.000	0.000	0.000	0.000	0.000	16.610	137	35	137	35	316	2384	100	821	"T382/3/5"
0	0	0	14	3	1	"PTEN"	"P60484"	7860	18240	200	4274	4336	540	12	4240	4240	4258	419	9	16	6	0	1370107	0.186	100000.000	100000.000	0.000	0.000	0.000	0.000	0.000	16.610	34	96	34	96	316	2384	100	822	"T382/3/5"
0	0	0	14	4	1	"Rab5A"	"P20339"	8360	18240	200	4114	4150	440	10	4139	4139	4159	368	8	14	2	0	1311305	-0.024	100000.000	100000.000	0.000	0.000	0.000	0.000	0.000	16.610	-25	11	-25	11	316	2384	100	823	"S123"
0	0	0	14	5	1	"Rab5A"	"P20339"	8860	18240	200	3983	4035	676	16	4105	4105	4108	240	5	8	1	0	1275096	-0.304	100000.000	100000.000	0.000	0.000	0.000	0.000	0.000	16.610	-122	-70	-122	-70	316	2384	100	824	"S123"
0	0	0	14	6	1	"Rab5A"	"P20339"	9370	18240	70	4225	4276	308	7	4161	4161	4220	724	17	3	0	0	136832	0.077	100000.000	100000.000	0.000	0.000	0.000	0.000	0.000	16.610	64	115	64	115	32	236	100	825	"S123"
0	0	0	14	7	1	"STAT1 "	"P42224"	9870	18230	200	4316	4314	319	7	4370	4370	4402	320	7	11	1	0	1363151	-0.275	100000.000	100000.000	0.000	0.000	0.000	0.000	0.000	16.610	-54	-56	-54	-56	316	2384	100	826	"Y701"
0	0	0	14	8	1	"STAT1 "	"P42224"	10370	18230	200	4541	4531	552	12	4485	4485	4504	367	8	13	1	0	1431689	0.074	100000.000	100000.000	0.000	0.000	0.000	0.000	0.000	16.610	56	46	56	46	316	2384	100	827	"Y701"
0	0	0	14	9	1	"STAT1 "	"P42224"	10870	18230	200	4627	4677	1230	26	4606	4606	4615	296	6	13	1	0	1477968	0.209	100000.000	100000.000	0.000	0.000	0.000	0.000	0.000	16.610	21	71	21	71	316	2384	100	828	"Y701"
0	0	0	14	1	2	"STAT5B "	"P51692"	6860	18910	200	4419	4413	252	5	4447	4447	4431	286	6	7	0	0	1394383	-0.063	100000.000	100000.000	0.000	0.000	0.000	0.000	0.000	16.610	-28	-34	-28	-34	316	2384	100	829	"Y699"
0	0	0	14	2	2	"STAT5B "	"P51692"	7370	18910	200	4243	4223	394	9	4309	4309	4288	368	8	10	0	0	1334580	-0.177	100000.000	100000.000	0.000	0.000	0.000	0.000	0.000	16.610	-66	-86	-66	-86	316	2384	100	830	"Y699"
0	0	0	14	3	2	"STAT5B "	"P51692"	7870	18910	200	4094	4140	352	8	4134	4134	4174	742	17	1	0	0	1308167	-0.046	100000.000	100000.000	0.000	0.000	0.000	0.000	0.000	16.610	-40	6	-40	6	316	2384	100	831	"Y699"
0	0	0	14	4	2	"Syk "	"P43405"	8370	18910	120	4289	6662	4790	71	4142	4142	4139	276	6	35	28	0	799459	9.141	100000.000	100000.000	0.000	0.000	0.000	0.000	0.000	16.610	147	2520	147	2520	120	820	100	832	"Y352"
0	0	0	14	5	2	"Syk "	"P43405"	8890	18910	120	4329	7051	4759	67	4140	4140	4177	632	15	33	30	0	846145	4.547	100000.000	100000.000	0.000	0.000	0.000	0.000	0.000	16.610	189	2911	189	2911	120	820	100	833	"Y352"
0	0	0	14	6	2	"Syk "	"P43405"	9370	18910	120	4394	7196	5109	70	4275	4275	4289	299	6	39	30	0	863533	9.722	100000.000	100000.000	0.000	0.000	0.000	0.000	0.000	16.610	119	2921	119	2921	120	820	100	834	"Y352"
0	0	0	14	7	2	"ACC1"	"Q13085"	9870	18910	200	4209	4219	378	8	4416	4416	4443	364	8	5	1	0	1333095	-0.615	100000.000	100000.000	0.000	0.000	0.000	0.000	0.000	16.610	-207	-197	-207	-197	316	2384	100	835	"S80"
0	0	0	14	8	2	"ACC1"	"Q13085"	10370	18910	200	4316	4332	350	8	4583	4583	4590	525	11	1	0	0	1368796	-0.491	100000.000	100000.000	0.000	0.000	0.000	0.000	0.000	16.610	-267	-251	-267	-251	316	2384	100	836	"S80"
0	0	0	14	9	2	"ACC1"	"Q13085"	10870	18910	200	4411	4466	451	10	4642	4642	4644	330	7	6	1	0	1411239	-0.539	100000.000	100000.000	0.000	0.000	0.000	0.000	0.000	16.610	-231	-176	-231	-176	316	2384	100	837	"S80"
0	0	0	14	1	3	"TrKA"	"P04629"	6880	19560	100	5294	5215	352	6	4449	4449	4426	274	6	86	80	0	417204	2.880	100000.000	100000.000	0.000	0.000	0.000	0.000	0.000	16.610	845	766	845	766	80	560	100	838	"Y680"
0	0	0	14	2	3	"TrKA"	"P04629"	7370	19570	100	5188	5121	501	9	4330	4330	4332	426	9	78	51	0	409693	1.852	100000.000	100000.000	0.000	0.000	0.000	0.000	0.000	16.610	858	791	858	791	80	560	100	839	"Y680"
0	0	0	14	3	3	"TrKA"	"P04629"	7870	19570	90	5007	5055	384	7	4148	4148	4188	359	8	96	65	0	262883	2.415	100000.000	100000.000	0.000	0.000	0.000	0.000	0.000	16.610	859	907	859	907	52	420	100	840	"Y680"
0	0	0	14	4	3	"BRAF1"	"P15056"	8370	19570	200	3991	3992	349	8	4154	4154	4184	324	7	7	0	0	1261382	-0.593	100000.000	100000.000	0.000	0.000	0.000	0.000	0.000	16.610	-163	-162	-163	-162	316	2384	100	841	"S579"
0	0	0	14	5	3	"BRAF1"	"P15056"	8870	19570	200	3981	3934	376	9	4202	4202	4225	396	9	0	0	0	1243125	-0.735	100000.000	100000.000	0.000	0.000	0.000	0.000	0.000	16.610	-221	-268	-221	-268	316	2384	100	842	"S579"
0	0	0	14	6	3	"BRAF1"	"P15056"	9370	19570	200	4119	4058	370	9	4299	4299	4329	387	8	2	0	0	1282387	-0.700	100000.000	100000.000	0.000	0.000	0.000	0.000	0.000	16.610	-180	-241	-180	-241	316	2384	100	843	"S579"
0	0	0	14	7	3	"Cdc2"	"P06493"	9880	19580	110	5600	5610	429	7	4496	4496	4503	358	7	96	85	0	448807	3.092	100000.000	100000.000	0.000	0.000	0.000	0.000	0.000	16.610	1104	1114	1104	1114	80	656	100	844	"Y15"
0	0	0	14	8	3	"Cdc2"	"P06493"	10380	19580	110	5734	5737	388	6	4605	4605	4633	392	8	98	83	0	458930	2.816	100000.000	100000.000	0.000	0.000	0.000	0.000	0.000	16.610	1129	1132	1129	1132	80	656	100	845	"Y15"
0	0	0	14	9	3	"Cdc2"	"P06493"	10880	19580	100	5879	5928	390	6	4740	4740	4744	314	6	98	95	0	474213	3.771	100000.000	100000.000	0.000	0.000	0.000	0.000	0.000	16.610	1139	1188	1139	1188	80	560	100	846	"Y15"
0	0	0	14	1	4	"ERK3"	"Q16659"	6860	20220	130	4842	4848	310	6	4530	4530	4538	348	7	41	4	0	581805	0.891	100000.000	100000.000	0.000	0.000	0.000	0.000	0.000	16.610	312	318	312	318	120	940	100	847	"S189"
0	0	0	14	2	4	"ERK3"	"Q16659"	7360	20200	140	4608	4645	341	7	4384	4384	4379	405	9	32	3	0	724633	0.657	100000.000	100000.000	0.000	0.000	0.000	0.000	0.000	16.610	224	261	224	261	156	1140	100	848	"S189"
0	0	0	14	3	4	"ERK3"	"Q16659"	7880	20210	140	4607	4582	325	7	4269	4269	4295	494	11	28	2	0	714814	0.581	100000.000	100000.000	0.000	0.000	0.000	0.000	0.000	16.610	338	313	338	313	156	1140	100	849	"S189"
0	0	0	14	4	4	"GIT2"	"Q14161"	8360	20200	200	4196	4217	288	6	4227	4227	4248	390	9	7	1	0	1332466	-0.079	100000.000	100000.000	0.000	0.000	0.000	0.000	0.000	16.610	-31	-10	-31	-10	316	2384	100	850	"Y484"
0	0	0	14	5	4	"GIT2"	"Q14161"	8860	20200	200	4226	4245	347	8	4233	4233	4250	258	6	11	0	0	1341354	-0.019	100000.000	100000.000	0.000	0.000	0.000	0.000	0.000	16.610	-7	12	-7	12	316	2384	100	851	"Y484"
0	0	0	14	6	4	"GIT2"	"Q14161"	9370	20180	80	4252	4278	273	6	4358	4358	4366	267	6	11	1	0	222464	-0.330	100000.000	100000.000	0.000	0.000	0.000	0.000	0.000	16.610	-106	-80	-106	-80	52	340	100	852	"Y484"
0	0	0	14	7	4	"HSP70 "	"P08107"	9860	20200	200	4446	4441	222	4	4523	4523	4554	675	14	0	0	0	1403308	-0.167	100000.000	100000.000	0.000	0.000	0.000	0.000	0.000	16.610	-77	-82	-77	-82	316	2384	100	853	"Y525"
0	0	0	14	8	4	"HSP70 "	"P08107"	10360	20200	200	4764	4768	331	6	4722	4722	4737	361	7	11	1	0	1506583	0.086	100000.000	100000.000	0.000	0.000	0.000	0.000	0.000	16.610	42	46	42	46	316	2384	100	854	"Y525"
0	0	0	14	9	4	"HSP70 "	"P08107"	10870	20200	200	4846	4850	425	8	4822	4822	4837	704	14	2	0	0	1532455	0.018	100000.000	100000.000	0.000	0.000	0.000	0.000	0.000	16.610	24	28	24	28	316	2384	100	855	"Y525"
0	0	0	14	1	5	"iNOS "	"P35228"	6880	20840	100	4683	4731	283	5	4542	4542	4546	237	5	41	18	0	378503	0.781	100000.000	100000.000	0.000	0.000	0.000	0.000	0.000	16.610	141	189	141	189	80	560	100	856	"Y151"
0	0	0	14	2	5	"iNOS "	"P35228"	7360	20840	200	4554	4553	529	11	4477	4477	4478	372	8	13	1	0	1438600	0.202	100000.000	100000.000	0.000	0.000	0.000	0.000	0.000	16.610	77	76	77	76	316	2384	100	857	"Y151"
0	0	0	14	3	5	"iNOS "	"P35228"	7860	20840	200	4454	4728	3353	70	4411	4411	4467	1287	28	1	1	0	1494124	0.203	100000.000	100000.000	0.000	0.000	0.000	0.000	0.000	16.610	43	317	43	317	316	2384	100	858	"Y151"
0	0	0	14	4	5	"IRF-3 "	"Q14653"	8360	20840	200	4329	4415	592	13	4330	4330	4366	991	22	1	1	0	1395088	0.049	100000.000	100000.000	0.000	0.000	0.000	0.000	0.000	16.610	-1	85	-1	85	316	2384	100	859	"S402"
0	0	0	14	5	5	"IRF-3 "	"Q14653"	8860	20840	200	4364	4376	212	4	4326	4326	4338	219	5	20	4	0	1382880	0.174	100000.000	100000.000	0.000	0.000	0.000	0.000	0.000	16.610	38	50	38	50	316	2384	100	860	"S402"
0	0	0	14	6	5	"IRF-3 "	"Q14653"	9370	20840	80	4655	4664	296	6	4414	4414	4438	240	5	50	13	0	242538	0.942	100000.000	100000.000	0.000	0.000	0.000	0.000	0.000	16.610	241	250	241	250	52	340	100	861	"S402"
0	0	0	14	7	5	"M6PR"	"P20645"	9860	20860	70	5567	5411	532	9	4568	4568	4605	274	5	87	81	0	173148	2.942	100000.000	100000.000	0.000	0.000	0.000	0.000	0.000	16.610	999	843	999	843	32	236	100	862	"S267"
0	0	0	14	8	5	"M6PR"	"P20645"	10360	20860	200	4833	4887	477	9	4724	4724	4734	364	7	23	9	0	1544183	0.420	100000.000	100000.000	0.000	0.000	0.000	0.000	0.000	16.610	109	163	109	163	316	2384	100	863	"S267"
0	0	0	14	9	5	"M6PR"	"P20645"	10870	20860	70	5706	5714	293	5	4823	4823	4860	536	11	87	31	0	182837	1.593	100000.000	100000.000	0.000	0.000	0.000	0.000	0.000	16.610	883	891	883	891	32	236	100	864	"S267"
0	0	0	14	1	6	"MDM2"	"Q00987"	6860	21480	200	4620	4622	273	5	4609	4609	4610	231	5	17	5	0	1460670	0.052	100000.000	100000.000	0.000	0.000	0.000	0.000	0.000	16.610	11	13	11	13	316	2384	100	865	"S166"
0	0	0	14	2	6	"MDM2"	"Q00987"	7360	21490	100	4618	4678	469	10	4492	4492	4475	294	6	36	15	0	374251	0.690	100000.000	100000.000	0.000	0.000	0.000	0.000	0.000	16.610	126	186	126	186	80	560	100	866	"S166"
0	0	0	14	3	6	"MDM2"	"Q00987"	7870	21490	200	4437	4461	384	8	4374	4374	4382	302	6	28	6	0	1409598	0.262	100000.000	100000.000	0.000	0.000	0.000	0.000	0.000	16.610	63	87	63	87	316	2384	100	867	"S166"
0	0	0	14	4	6	"p38 delta"	"O15264"	8380	21500	110	5078	5083	296	5	4340	4340	4355	318	7	91	66	0	406661	2.289	100000.000	100000.000	0.000	0.000	0.000	0.000	0.000	16.610	738	743	738	743	80	656	100	868	"Y182"
0	0	0	14	5	6	"p38 delta"	"O15264"	8860	21500	110	5174	5170	248	4	4368	4368	4368	213	4	97	95	0	413563	3.765	100000.000	100000.000	0.000	0.000	0.000	0.000	0.000	16.610	806	802	806	802	80	656	100	869	"Y182"
0	0	0	14	6	6	"p38 delta"	"O15264"	9370	21500	110	5195	5219	224	4	4436	4436	4511	1011	22	16	0	0	417514	0.700	100000.000	100000.000	0.000	0.000	0.000	0.000	0.000	16.610	759	783	759	783	80	656	100	870	"Y182"
0	0	0	14	7	6	"p70S6K"	"P23443"	9860	21500	200	4637	4642	335	7	4634	4634	4656	330	7	20	0	0	1466960	-0.042	100000.000	100000.000	0.000	0.000	0.000	0.000	0.000	16.610	3	8	3	8	316	2384	100	871	"T412"
0	0	0	14	8	6	"p70S6K"	"P23443"	10360	21500	200	4821	4841	380	7	4775	4775	4787	301	6	13	3	0	1529853	0.179	100000.000	100000.000	0.000	0.000	0.000	0.000	0.000	16.610	46	66	46	66	316	2384	100	872	"T412"
0	0	0	14	9	6	"p70S6K"	"P23443"	10860	21500	200	4843	4844	287	5	4866	4866	4867	345	7	7	0	0	1530726	-0.067	100000.000	100000.000	0.000	0.000	0.000	0.000	0.000	16.610	-23	-22	-23	-22	316	2384	100	873	"T412"
-75	0	0	14	1	7	"empty"	"empty"	6880	22110	200	4594	4600	255	5	4588	4588	4607	580	12	1	0	0	1453647	-0.012	100000.000	100000.000	0.000	0.000	0.000	0.000	0.000	16.610	6	12	6	12	316	2384	100	874	"empty"
-75	0	0	14	2	7	"empty"	"empty"	7380	22110	200	4506	4502	278	6	4479	4479	4491	411	9	6	0	0	1422675	0.027	100000.000	100000.000	0.000	0.000	0.000	0.000	0.000	16.610	27	23	27	23	316	2384	100	875	"empty"
-75	0	0	14	3	7	"empty"	"empty"	7880	22110	200	4484	4478	335	7	4422	4422	4429	301	6	18	2	0	1415161	0.163	100000.000	100000.000	0.000	0.000	0.000	0.000	0.000	16.610	62	56	62	56	316	2384	100	876	"empty"
-75	0	0	14	4	7	"empty"	"empty"	8380	22110	200	4343	4370	300	6	4359	4359	4399	1011	22	0	0	0	1380872	-0.029	100000.000	100000.000	0.000	0.000	0.000	0.000	0.000	16.610	-16	11	-16	11	316	2384	100	877	"empty"
-75	0	0	14	5	7	"empty"	"empty"	8880	22110	200	4414	4430	239	5	4364	4364	4380	320	7	10	1	0	1399990	0.156	100000.000	100000.000	0.000	0.000	0.000	0.000	0.000	16.610	50	66	50	66	316	2384	100	878	"empty"
-75	0	0	14	6	7	"empty"	"empty"	9380	22110	200	4548	4592	669	14	4524	4524	4534	298	6	11	1	0	1451115	0.195	100000.000	100000.000	0.000	0.000	0.000	0.000	0.000	16.610	24	68	24	68	316	2384	100	879	"empty"
-75	0	0	14	7	7	"empty"	"empty"	9880	22110	200	4692	4768	941	19	4692	4692	4696	299	6	11	1	0	1506813	0.241	0.000	100000.000	0.000	0.000	0.000	0.000	0.000	Error	0	76	0	76	316	2384	100	880	"empty"
-75	0	0	14	8	7	"empty"	"empty"	10380	22110	200	4832	4836	258	5	4861	4861	4858	342	7	7	0	0	1528252	-0.064	100000.000	100000.000	0.000	0.000	0.000	0.000	0.000	16.610	-29	-25	-29	-25	316	2384	100	881	"empty"
-75	0	0	14	9	7	"empty"	"empty"	10880	22110	200	4929	4928	267	5	4927	4927	4937	278	5	9	1	0	1557251	-0.032	100000.000	100000.000	0.000	0.000	0.000	0.000	0.000	16.610	2	1	2	1	316	2384	100	882	"empty"
0	0	0	15	1	1	"JNK1"	"P45983"	11410	18300	200	4759	4895	537	10	4680	4680	4679	264	5	29	21	0	1546952	0.818	100000.000	100000.000	0.000	0.000	0.000	0.000	0.000	16.610	79	215	79	215	316	2384	100	883	"T183"
0	0	0	15	2	1	"JNK1"	"P45983"	11910	18300	200	4921	5163	607	11	4765	4765	4828	772	15	26	5	0	1631404	0.434	100000.000	100000.000	0.000	0.000	0.000	0.000	0.000	16.610	156	398	156	398	316	2384	100	884	"T183"
0	0	0	15	3	1	"JNK1"	"P45983"	12410	18300	200	4894	5125	635	12	4744	4744	4801	1235	25	15	0	0	1619610	0.262	100000.000	100000.000	0.000	0.000	0.000	0.000	0.000	16.610	150	381	150	381	316	2384	100	885	"T183"
0	0	0	15	4	1	"Keap1"	"Q14145"	12910	18300	200	4806	4847	420	8	4713	4713	4704	363	7	24	11	0	1531661	0.394	100000.000	100000.000	0.000	0.000	0.000	0.000	0.000	16.610	93	134	93	134	316	2384	100	886	"S293/5"
0	0	0	15	5	1	"Keap1"	"Q14145"	13410	18300	200	4780	4801	448	9	4627	4627	4623	378	8	26	11	0	1517225	0.471	100000.000	100000.000	0.000	0.000	0.000	0.000	0.000	16.610	153	174	153	174	316	2384	100	887	"S293/5"
0	0	0	15	6	1	"Keap1"	"Q14145"	13910	18300	200	4585	4646	382	8	4542	4542	4566	764	16	6	0	0	1468115	0.105	100000.000	100000.000	0.000	0.000	0.000	0.000	0.000	16.610	43	104	43	104	316	2384	100	888	"S293/5"
0	0	0	15	7	1	"MK2"	"P16389"	14410	18300	200	4488	4501	240	5	4452	4452	4465	281	6	12	2	0	1422277	0.128	100000.000	100000.000	0.000	0.000	0.000	0.000	0.000	16.610	36	49	36	49	316	2384	100	889	"Y415"
0	0	0	15	8	1	"MK2"	"P16389"	14910	18300	200	3583	3698	420	11	3751	3751	3913	858	21	4	0	0	1168693	-0.251	100000.000	100000.000	0.000	0.000	0.000	0.000	0.000	16.610	-168	-53	-168	-53	316	2384	100	890	"Y415"
0	0	0	15	9	1	"MK2"	"P16389"	15410	18300	200	3477	3498	274	7	3579	3579	3782	540	14	1	0	0	1105372	-0.526	100000.000	100000.000	0.000	0.000	0.000	0.000	0.000	16.610	-102	-81	-102	-81	316	2384	100	891	"Y415"
0	0	0	15	1	2	"NFAT1 "	"Q13469"	11420	18900	70	4993	5008	218	4	4778	4778	4797	258	5	46	12	0	160247	0.818	100000.000	100000.000	0.000	0.000	0.000	0.000	0.000	16.610	215	230	215	230	32	236	100	892	"S110"
0	0	0	15	2	2	"NFAT1 "	"Q13469"	11940	18920	130	5193	5222	227	4	4782	4782	4788	230	4	82	45	0	626587	1.887	100000.000	100000.000	0.000	0.000	0.000	0.000	0.000	16.610	411	440	411	440	120	940	100	893	"S110"
0	0	0	15	3	2	"NFAT1 "	"Q13469"	12430	18940	110	5418	5426	220	4	4912	4912	4921	246	4	90	56	0	434091	2.053	100000.000	100000.000	0.000	0.000	0.000	0.000	0.000	16.610	506	514	506	514	80	656	100	894	"S110"
0	0	0	15	4	2	"NFkB-p105 "	"P19838"	12920	18940	200	4898	4919	478	9	4833	4833	4836	305	6	15	3	0	1554452	0.272	100000.000	100000.000	0.000	0.000	0.000	0.000	0.000	16.610	65	86	65	86	316	2384	100	895	"S907"
0	0	0	15	5	2	"NFkB-p105 "	"P19838"	13410	18940	90	4704	4791	374	7	4775	4775	4777	332	6	11	5	0	249148	0.042	100000.000	100000.000	0.000	0.000	0.000	0.000	0.000	16.610	-71	16	-71	16	52	420	100	896	"S907"
0	0	0	15	6	2	"NFkB-p105 "	"P19838"	13920	18930	200	4608	4630	253	5	4617	4617	4657	813	17	0	0	0	1463025	-0.033	100000.000	100000.000	0.000	0.000	0.000	0.000	0.000	16.610	-9	13	-9	13	316	2384	100	897	"S907"
0	0	0	15	7	2	"process-control__"	"GGSGGSGDYKDDDDK"	14420	18930	200	4537	4656	807	17	4483	4483	4545	1242	27	4	0	0	1471311	0.089	100000.000	100000.000	0.000	0.000	0.000	0.000	0.000	16.610	54	173	54	173	316	2384	100	898	"process-control__"
0	0	0	15	8	2	"process-control__"	"GGSGGSGDYKDDDDK"	14920	18930	200	4342	4406	370	8	4298	4298	4172	465	11	10	5	0	1392339	0.503	100000.000	100000.000	0.000	0.000	0.000	0.000	0.000	16.610	44	108	44	108	316	2384	100	899	"process-control__"
0	0	0	15	9	2	"process-control__"	"GGSGGSGDYKDDDDK"	15420	18930	200	3477	3591	449	12	3494	3494	3535	335	9	18	6	0	1134833	0.167	100000.000	100000.000	0.000	0.000	0.000	0.000	0.000	16.610	-17	97	-17	97	316	2384	100	900	"process-control__"
0	0	0	15	1	3	"PAK4"	"O96013"	11440	19570	150	6118	5912	1042	17	4799	4799	4873	1427	29	48	1	0	922302	0.728	100000.000	100000.000	0.000	0.000	0.000	0.000	0.000	16.610	1319	1113	1319	1113	156	1272	100	901	"S474"
0	0	0	15	2	3	"PAK4"	"O96013"	11950	19580	160	5776	5804	913	15	4881	4881	4884	238	4	58	52	0	1207250	3.866	100000.000	100000.000	0.000	0.000	0.000	0.000	0.000	16.610	895	923	895	923	208	1512	100	902	"S474"
0	0	0	15	3	3	"PAK4"	"O96013"	12420	19570	160	5309	5744	932	16	4920	4920	4924	302	6	51	45	0	1194805	2.715	100000.000	100000.000	0.000	0.000	0.000	0.000	0.000	16.610	389	824	389	824	208	1512	100	903	"S474"
0	0	0	15	4	3	"Rab5A"	"P20339"	12910	19580	200	4817	4859	448	9	4845	4845	4851	301	6	14	3	0	1535550	0.027	100000.000	100000.000	0.000	0.000	0.000	0.000	0.000	16.610	-28	14	-28	14	316	2384	100	904	"Y205"
0	0	0	15	5	3	"Rab5A"	"P20339"	13410	19580	200	4712	4703	254	5	4762	4762	4803	963	20	0	0	0	1486109	-0.104	100000.000	100000.000	0.000	0.000	0.000	0.000	0.000	16.610	-50	-59	-50	-59	316	2384	100	905	"Y205"
0	0	0	15	6	3	"Rab5A"	"P20339"	13910	19580	200	4684	4709	239	5	4665	4665	4685	705	15	1	0	0	1488037	0.034	100000.000	100000.000	0.000	0.000	0.000	0.000	0.000	16.610	19	44	19	44	316	2384	100	906	"Y205"
0	0	0	15	7	3	"Sek1"	"P45985"	14410	19580	200	4236	4221	407	9	4528	4528	4534	286	6	3	0	0	1333907	-1.094	100000.000	100000.000	0.000	0.000	0.000	0.000	0.000	16.610	-292	-307	-292	-307	316	2384	100	907	"S257"
0	0	0	15	8	3	"Sek1"	"P45985"	14910	19580	200	4129	4112	391	9	4439	4439	4471	512	11	0	0	0	1299466	-0.701	100000.000	100000.000	0.000	0.000	0.000	0.000	0.000	16.610	-310	-327	-310	-327	316	2384	100	908	"S257"
0	0	0	15	9	3	"Sek1"	"P45985"	15410	19580	200	3333	3302	403	12	3779	3779	3912	515	13	1	0	0	1043418	-1.184	100000.000	100000.000	0.000	0.000	0.000	0.000	0.000	16.610	-446	-477	-446	-477	316	2384	100	909	"S257"
0	0	0	15	1	4	"Smad1 "	"Q15797"	11410	20220	200	4920	5017	427	8	4890	4890	4921	853	17	10	0	0	1585419	0.113	100000.000	100000.000	0.000	0.000	0.000	0.000	0.000	16.610	30	127	30	127	316	2384	100	910	"S214"
0	0	0	15	2	4	"Smad1 "	"Q15797"	11910	20220	200	4931	5024	388	7	4893	4893	4924	825	16	9	0	0	1587651	0.121	100000.000	100000.000	0.000	0.000	0.000	0.000	0.000	16.610	38	131	38	131	316	2384	100	911	"S214"
0	0	0	15	3	4	"Smad1 "	"Q15797"	12410	20220	200	4886	5020	517	10	4868	4868	4878	316	6	18	12	0	1586363	0.449	100000.000	100000.000	0.000	0.000	0.000	0.000	0.000	16.610	18	152	18	152	316	2384	100	912	"S214"
0	0	0	15	4	4	"Smad3 "	"P84022"	12910	20220	200	4865	4985	490	9	4811	4811	4810	291	6	18	11	0	1575119	0.601	100000.000	100000.000	0.000	0.000	0.000	0.000	0.000	16.610	54	174	54	174	316	2384	100	913	"T179"
0	0	0	15	5	4	"Smad3 "	"P84022"	13410	20220	200	4785	4860	504	10	4750	4750	4752	276	5	24	13	0	1535632	0.391	100000.000	100000.000	0.000	0.000	0.000	0.000	0.000	16.610	35	110	35	110	316	2384	100	914	"T179"
0	0	0	15	6	4	"Smad3 "	"P84022"	13910	20220	200	4740	4838	469	9	4661	4661	4668	326	6	18	11	0	1528655	0.521	100000.000	100000.000	0.000	0.000	0.000	0.000	0.000	16.610	79	177	79	177	316	2384	100	915	"T179"
0	0	0	15	7	4	"TGFBR1"	"P36897"	14410	20220	200	4605	4683	926	19	4584	4584	4594	339	7	11	1	0	1479716	0.263	100000.000	100000.000	0.000	0.000	0.000	0.000	0.000	16.610	21	99	21	99	316	2384	100	916	"t204"
0	0	0	15	8	4	"TGFBR1"	"P36897"	14910	20220	200	4509	4508	231	5	4499	4499	4501	263	5	13	1	0	1424588	0.027	100000.000	100000.000	0.000	0.000	0.000	0.000	0.000	16.610	10	9	10	9	316	2384	100	917	"t204"
0	0	0	15	9	4	"TGFBR1"	"P36897"	15410	20220	200	4512	4513	259	5	4434	4434	4471	1872	41	0	0	0	1426222	0.022	100000.000	100000.000	0.000	0.000	0.000	0.000	0.000	16.610	78	79	78	79	316	2384	100	918	"t204"
0	0	0	15	1	5	"Akt1"	"P31749"	11410	20860	200	4878	4872	243	4	4888	4888	4894	260	5	7	2	0	1539477	-0.085	100000.000	100000.000	0.000	0.000	0.000	0.000	0.000	16.610	-10	-16	-10	-16	316	2384	100	919	"S473"
0	0	0	15	2	5	"Akt1"	"P31749"	11910	20860	200	4919	4936	245	4	4960	4960	4979	444	8	5	0	0	1559767	-0.097	100000.000	100000.000	0.000	0.000	0.000	0.000	0.000	16.610	-41	-24	-41	-24	316	2384	100	920	"S473"
0	0	0	15	3	5	"Akt1"	"P31749"	12410	20860	200	4958	4951	254	5	4973	4973	4996	598	11	0	0	0	1564671	-0.075	100000.000	100000.000	0.000	0.000	0.000	0.000	0.000	16.610	-15	-22	-15	-22	316	2384	100	921	"S473"
0	0	0	15	4	5	"aura"	"O14965"	12910	20860	200	4677	4681	284	6	4912	4912	4919	351	7	1	0	0	1479047	-0.678	100000.000	100000.000	0.000	0.000	0.000	0.000	0.000	16.610	-235	-231	-235	-231	316	2384	100	922	"S342"
0	0	0	15	5	5	"aura"	"O14965"	13410	20860	200	4661	4659	337	7	4834	4834	4832	290	6	6	1	0	1472295	-0.597	100000.000	100000.000	0.000	0.000	0.000	0.000	0.000	16.610	-173	-175	-173	-175	316	2384	100	923	"S342"
0	0	0	15	6	5	"aura"	"O14965"	13910	20860	200	4614	4622	327	7	4744	4744	4751	242	5	13	2	0	1460479	-0.533	100000.000	100000.000	0.000	0.000	0.000	0.000	0.000	16.610	-130	-122	-130	-122	316	2384	100	924	"S342"
0	0	0	15	7	5	"Cdk4"	"P11802"	14410	20860	200	4831	4862	310	6	4670	4670	4697	777	16	3	0	0	1536239	0.212	100000.000	100000.000	0.000	0.000	0.000	0.000	0.000	16.610	161	192	161	192	316	2384	100	925	"T172"
0	0	0	15	8	5	"Cdk4"	"P11802"	14910	20860	200	4757	4802	439	9	4581	4581	4611	683	14	7	0	0	1517511	0.280	100000.000	100000.000	0.000	0.000	0.000	0.000	0.000	16.610	176	221	176	221	316	2384	100	926	"T172"
0	0	0	15	9	5	"Cdk4"	"P11802"	15410	20860	200	4653	4744	610	12	4555	4555	4573	375	8	27	4	0	1499104	0.456	100000.000	100000.000	0.000	0.000	0.000	0.000	0.000	16.610	98	189	98	189	316	2384	100	927	"T172"
0	0	0	15	1	6	"CREB "	"P16220"	11410	21510	200	4912	4957	386	7	4952	4952	4959	310	6	8	3	0	1566563	-0.006	100000.000	100000.000	0.000	0.000	0.000	0.000	0.000	16.610	-40	5	-40	5	316	2384	100	928	"S117"
0	0	0	15	2	6	"CREB "	"P16220"	11910	21510	200	4963	5003	260	5	4968	4968	4974	237	4	18	6	0	1580933	0.122	100000.000	100000.000	0.000	0.000	0.000	0.000	0.000	16.610	-5	35	-5	35	316	2384	100	929	"S117"
0	0	0	15	3	6	"CREB "	"P16220"	12410	21510	200	4944	4983	299	6	4953	4953	4967	301	6	13	5	0	1574647	0.053	100000.000	100000.000	0.000	0.000	0.000	0.000	0.000	16.610	-9	30	-9	30	316	2384	100	930	"S117"
0	0	0	15	4	6	"EEA1"	"Q15075"	12910	21510	200	4838	4834	245	5	4925	4925	4949	691	13	0	0	0	1527699	-0.166	100000.000	100000.000	0.000	0.000	0.000	0.000	0.000	16.610	-87	-91	-87	-91	316	2384	100	931	"T1392"
0	0	0	15	5	6	"EEA1"	"Q15075"	13410	21510	200	4782	4941	2316	46	4860	4860	4866	471	9	5	2	0	1561259	0.159	100000.000	100000.000	0.000	0.000	0.000	0.000	0.000	16.610	-78	81	-78	81	316	2384	100	932	"T1392"
0	0	0	15	6	6	"EEA1"	"Q15075"	13910	21510	200	4729	4728	244	5	4788	4788	4788	233	4	12	1	0	1494188	-0.258	100000.000	100000.000	0.000	0.000	0.000	0.000	0.000	16.610	-59	-60	-59	-60	316	2384	100	933	"T1392"
0	0	0	15	7	6	"IKK-alpha "	"O15111"	14410	21510	200	4293	4411	450	10	4707	4707	4711	242	5	9	3	0	1393789	-1.240	100000.000	100000.000	0.000	0.000	0.000	0.000	0.000	16.610	-414	-296	-414	-296	316	2384	100	934	"S473"
0	0	0	15	8	6	"IKK-alpha "	"O15111"	14910	21510	200	4203	4274	385	9	4611	4611	4622	239	5	8	2	0	1350487	-1.456	100000.000	100000.000	0.000	0.000	0.000	0.000	0.000	16.610	-408	-337	-408	-337	316	2384	100	935	"S473"
0	0	0	15	9	6	"IKK-alpha "	"O15111"	15410	21510	200	4146	4224	395	9	4624	4624	4638	483	10	1	1	0	1334777	-0.857	100000.000	100000.000	0.000	0.000	0.000	0.000	0.000	16.610	-478	-400	-478	-400	316	2384	100	936	"S473"
-75	0	0	15	1	7	"empty"	"empty"	11410	22150	200	4966	4985	247	4	5020	5020	5039	452	8	2	0	0	1575209	-0.119	100000.000	100000.000	0.000	0.000	0.000	0.000	0.000	16.610	-54	-35	-54	-35	316	2384	100	937	"empty"
-75	0	0	15	2	7	"empty"	"empty"	11910	22150	200	5112	5115	217	4	5051	5051	5064	309	6	11	1	0	1616282	0.165	100000.000	100000.000	0.000	0.000	0.000	0.000	0.000	16.610	61	64	61	64	316	2384	100	938	"empty"
-75	0	0	15	3	7	"empty"	"empty"	12410	22150	200	4983	5009	540	10	5010	5010	5033	844	16	0	0	0	1582695	-0.028	100000.000	100000.000	0.000	0.000	0.000	0.000	0.000	16.610	-27	-1	-27	-1	316	2384	100	939	"empty"
-75	0	0	15	4	7	"empty"	"empty"	12910	22150	200	4899	4899	280	5	4910	4910	4902	263	5	9	0	0	1548091	-0.011	100000.000	100000.000	0.000	0.000	0.000	0.000	0.000	16.610	-11	-11	-11	-11	316	2384	100	940	"empty"
-75	0	0	15	5	7	"empty"	"empty"	13410	22150	200	4797	4839	509	10	4839	4839	4832	278	5	13	0	0	1529260	0.025	100000.000	0.000	0.000	0.000	0.000	0.000	0.000	16.610	-42	0	-42	0	316	2384	100	941	"empty"
-75	0	0	15	6	7	"empty"	"empty"	13910	22150	200	4783	4785	281	5	4815	4815	4826	276	5	8	0	0	1512117	-0.149	100000.000	100000.000	0.000	0.000	0.000	0.000	0.000	16.610	-32	-30	-32	-30	316	2384	100	942	"empty"
0	0	0	15	7	7	"GLQAWPG-pS-AIPQFLG_GLQAWPGEAIPQFLG_40vs60"	"GLQAWPG-pS-AIPQFLG_GLQAWPGEAIPQFLG_40vs60"	14430	22150	90	8388	8290	556	6	4744	4744	4747	236	4	100	100	0	431097	15.013	100000.000	100000.000	0.000	0.000	0.000	0.000	0.000	16.610	3644	3546	3644	3546	52	420	100	943	"GLQAWPG-pS-AIPQFLG_GLQAWPGEAIPQFLG_40vs60"
0	0	0	15	8	7	"GLQAWPG-pS-AIPQFLG_GLQAWPGEAIPQFLG_40vs60"	"GLQAWPG-pS-AIPQFLG_GLQAWPGEAIPQFLG_40vs60"	14930	22150	90	8356	8268	411	4	4688	4688	4688	253	5	100	100	0	429957	14.150	100000.000	100000.000	0.000	0.000	0.000	0.000	0.000	16.610	3668	3580	3668	3580	52	420	100	944	"GLQAWPG-pS-AIPQFLG_GLQAWPGEAIPQFLG_40vs60"
0	0	0	15	9	7	"GLQAWPG-pS-AIPQFLG_GLQAWPGEAIPQFLG_40vs60"	"GLQAWPG-pS-AIPQFLG_GLQAWPGEAIPQFLG_40vs60"	15420	22160	90	8544	8346	704	8	4646	4646	4650	249	5	100	100	0	434011	14.843	100000.000	100000.000	0.000	0.000	0.000	0.000	0.000	16.610	3898	3700	3898	3700	52	420	100	945	"GLQAWPG-pS-AIPQFLG_GLQAWPGEAIPQFLG_40vs60"
0	0	0	16	1	1	"Calmodulin"	"P62158"	15930	18310	200	4456	4489	304	6	4405	4405	4411	266	6	18	6	0	1418370	0.293	100000.000	100000.000	0.000	0.000	0.000	0.000	0.000	16.610	51	84	51	84	316	2384	100	946	"T79"
0	0	0	16	2	1	"Calmodulin"	"P62158"	16440	18320	70	4915	4881	324	6	4420	4420	4421	203	4	71	59	0	156184	2.266	100000.000	100000.000	0.000	0.000	0.000	0.000	0.000	16.610	495	461	495	461	32	236	100	947	"T79"
0	0	0	16	3	1	"Calmodulin"	"P62158"	16930	18320	200	4353	4413	449	10	4374	4374	4399	602	13	6	0	0	1394441	0.023	100000.000	100000.000	0.000	0.000	0.000	0.000	0.000	16.610	-21	39	-21	39	316	2384	100	948	"T79"
0	0	0	16	4	1	"Caveolin-1"	"Q03135"	17440	18320	200	4277	4294	250	5	4262	4262	4286	615	14	1	0	0	1356885	0.013	100000.000	100000.000	0.000	0.000	0.000	0.000	0.000	16.610	15	32	15	32	316	2384	100	949	"Y25"
0	0	0	16	5	1	"Caveolin-1"	"Q03135"	17940	18320	200	4250	4254	206	4	4231	4231	4236	237	5	14	2	0	1344326	0.076	100000.000	100000.000	0.000	0.000	0.000	0.000	0.000	16.610	19	23	19	23	316	2384	100	950	"Y25"
0	0	0	16	6	1	"Caveolin-1"	"Q03135"	18440	18320	200	4185	4183	255	6	4204	4204	4220	605	14	0	0	0	1321877	-0.061	100000.000	100000.000	0.000	0.000	0.000	0.000	0.000	16.610	-19	-21	-19	-21	316	2384	100	951	"Y25"
0	0	0	16	7	1	"eNOS "	"P29474"	18940	18330	80	4672	4702	250	5	4129	4129	4119	242	5	92	63	0	244507	2.409	100000.000	100000.000	0.000	0.000	0.000	0.000	0.000	16.610	543	573	543	573	52	340	100	952	"S1176"
0	0	0	16	8	1	"eNOS "	"P29474"	19450	18330	90	4686	4666	230	4	4013	4013	4027	236	5	96	78	0	242634	2.708	100000.000	100000.000	0.000	0.000	0.000	0.000	0.000	16.610	673	653	673	653	52	420	100	953	"S1176"
0	0	0	16	9	1	"eNOS "	"P29474"	19950	18330	100	4409	4378	238	5	3895	3895	3913	267	6	82	45	0	350268	1.742	100000.000	100000.000	0.000	0.000	0.000	0.000	0.000	16.610	514	483	514	483	80	560	100	954	"S1176"
0	0	0	16	1	2	"Fos "	"P01100"	15920	18950	200	4454	4604	491	10	4377	4377	4281	411	9	19	12	0	1454959	0.786	100000.000	100000.000	0.000	0.000	0.000	0.000	0.000	16.610	77	227	77	227	316	2384	100	955	"T232"
0	0	0	16	2	2	"Fos "	"P01100"	16430	18960	80	5498	5393	380	7	4576	4576	4567	235	5	90	86	0	280444	3.515	100000.000	100000.000	0.000	0.000	0.000	0.000	0.000	16.610	922	817	922	817	52	340	100	956	"T232"
0	0	0	16	3	2	"Fos "	"P01100"	16940	18960	200	4612	4727	483	10	4551	4551	4556	230	5	24	13	0	1493832	0.743	100000.000	100000.000	0.000	0.000	0.000	0.000	0.000	16.610	61	176	61	176	316	2384	100	957	"T232"
0	0	0	16	4	2	"Grb10 "	"Q13322"	17450	18970	80	5119	5084	373	7	4423	4423	4479	891	19	19	1	0	264361	0.679	100000.000	100000.000	0.000	0.000	0.000	0.000	0.000	16.610	696	661	696	661	52	340	100	958	"S150"
0	0	0	16	5	2	"Grb10 "	"Q13322"	17940	18970	80	5212	5167	325	6	4409	4409	4412	199	4	94	86	0	268700	3.794	100000.000	100000.000	0.000	0.000	0.000	0.000	0.000	16.610	803	758	803	758	52	340	100	959	"S150"
0	0	0	16	6	2	"Grb10 "	"Q13322"	18440	18980	70	5631	5598	332	5	4288	4288	4310	243	5	100	96	0	179131	5.300	100000.000	100000.000	0.000	0.000	0.000	0.000	0.000	16.610	1343	1310	1343	1310	32	236	100	960	"S150"
0	0	0	16	7	2	"IRS-1"	"P35568"	18940	18970	200	4147	4303	516	11	4136	4136	4150	259	6	22	13	0	1359658	0.591	100000.000	100000.000	0.000	0.000	0.000	0.000	0.000	16.610	11	167	11	167	316	2384	100	961	"S616"
0	0	0	16	8	2	"IRS-1"	"P35568"	19450	18970	70	5533	5506	254	4	3940	3940	3939	176	4	100	100	0	176197	8.903	100000.000	100000.000	0.000	0.000	0.000	0.000	0.000	16.610	1593	1566	1593	1566	32	236	100	962	"S616"
0	0	0	16	9	2	"IRS-1"	"P35568"	19950	18990	80	5288	4965	683	13	3996	3996	4026	281	6	76	67	0	258161	3.342	100000.000	100000.000	0.000	0.000	0.000	0.000	0.000	16.610	1292	969	1292	969	52	340	100	963	"S616"
0	0	0	16	1	3	"inos"	"P35228"	15920	19590	200	3684	3819	456	11	3894	3894	4066	622	15	11	0	0	1206938	-0.397	100000.000	100000.000	0.000	0.000	0.000	0.000	0.000	16.610	-210	-75	-210	-75	316	2384	100	964	"S745"
0	0	0	16	2	3	"inos"	"P35228"	16420	19600	200	4540	4536	231	5	4591	4591	4600	242	5	10	1	0	1433253	-0.264	100000.000	100000.000	0.000	0.000	0.000	0.000	0.000	16.610	-51	-55	-51	-55	316	2384	100	965	"S745"
0	0	0	16	3	3	"inos"	"P35228"	16920	19600	200	4491	4490	219	4	4580	4580	4582	284	6	4	0	0	1418919	-0.324	100000.000	100000.000	0.000	0.000	0.000	0.000	0.000	16.610	-89	-90	-89	-90	316	2384	100	966	"S745"
0	0	0	16	4	3	"IRF-3 "	"Q14653"	17430	19600	200	4259	4291	315	7	4456	4456	4468	269	6	6	1	0	1355800	-0.658	100000.000	100000.000	0.000	0.000	0.000	0.000	0.000	16.610	-197	-165	-197	-165	316	2384	100	967	"S396"
0	0	0	16	5	3	"IRF-3 "	"Q14653"	17930	19610	200	4437	6482	10308	159	4434	4434	4482	1486	33	4	4	1	2048424	1.346	100000.000	100000.000	0.000	0.000	0.000	0.000	0.000	16.610	3	2048	3	2048	316	2384	100	968	"S396"
0	0	0	16	6	3	"IRF-3 "	"Q14653"	18430	19610	200	4261	4268	259	6	4354	4354	4352	270	6	7	0	0	1348600	-0.311	100000.000	100000.000	0.000	0.000	0.000	0.000	0.000	16.610	-93	-86	-93	-86	316	2384	100	969	"S396"
0	0	0	16	7	3	"Lyn"	"P07948"	18940	19610	200	4254	4255	258	6	4209	4209	4220	382	9	8	0	0	1344731	0.092	100000.000	100000.000	0.000	0.000	0.000	0.000	0.000	16.610	45	46	45	46	316	2384	100	970	"Y396"
0	0	0	16	8	3	"Lyn"	"P07948"	19440	19610	200	4055	4071	304	7	4082	4082	4086	238	5	13	3	0	1286552	-0.063	100000.000	100000.000	0.000	0.000	0.000	0.000	0.000	16.610	-27	-11	-27	-11	316	2384	100	971	"Y396"
0	0	0	16	9	3	"Lyn"	"P07948"	19940	19620	200	4033	4053	240	5	4001	4001	4005	228	5	19	5	0	1280671	0.211	100000.000	100000.000	0.000	0.000	0.000	0.000	0.000	16.610	32	52	32	52	316	2384	100	972	"Y396"
0	0	0	16	1	4	"MAPK14"	"Q16539"	15910	20240	200	3709	3767	376	9	3645	3645	3697	395	10	17	4	0	1190519	0.177	100000.000	100000.000	0.000	0.000	0.000	0.000	0.000	16.610	64	122	64	122	316	2384	100	973	"Y322"
0	0	0	16	2	4	"MAPK14"	"Q16539"	16410	20240	200	4640	4716	366	7	4529	4529	4470	1016	22	6	0	0	1490270	0.242	100000.000	100000.000	0.000	0.000	0.000	0.000	0.000	16.610	111	187	111	187	316	2384	100	974	"Y322"
0	0	0	16	3	4	"MAPK14"	"Q16539"	16920	20240	200	4685	4770	439	9	4565	4565	4585	521	11	12	7	0	1507400	0.355	100000.000	100000.000	0.000	0.000	0.000	0.000	0.000	16.610	120	205	120	205	316	2384	100	975	"Y322"
0	0	0	16	4	4	"Mek1"	"Q02750"	17420	20250	200	4554	4611	342	7	4480	4480	4484	259	5	28	11	0	1457185	0.490	100000.000	100000.000	0.000	0.000	0.000	0.000	0.000	16.610	74	131	74	131	316	2384	100	976	"S217"
0	0	0	16	5	4	"Mek1"	"Q02750"	17920	20250	200	4498	4561	417	9	4448	4448	4453	295	6	19	8	0	1441187	0.366	100000.000	100000.000	0.000	0.000	0.000	0.000	0.000	16.610	50	113	50	113	316	2384	100	977	"S217"
0	0	0	16	6	4	"Mek1"	"Q02750"	18430	20280	70	5372	11407	15980	140	4332	4332	4327	279	6	93	81	6	365033	25.376	100000.000	100000.000	0.000	0.000	0.000	0.000	0.000	16.610	1040	7075	1040	7075	32	236	100	978	"S217"
0	0	0	16	7	4	"P300"	"Q09472"	18930	20240	80	5034	4967	362	7	4293	4293	4285	209	4	88	80	0	258270	3.263	100000.000	100000.000	0.000	0.000	0.000	0.000	0.000	16.610	741	674	741	674	52	340	100	979	"S89"
0	0	0	16	8	4	"P300"	"Q09472"	19440	20260	90	4900	4894	235	4	4079	4079	4090	215	5	98	96	0	254473	3.740	100000.000	100000.000	0.000	0.000	0.000	0.000	0.000	16.610	821	815	821	815	52	420	100	980	"S89"
0	0	0	16	9	4	"P300"	"Q09472"	19950	20270	80	4773	4781	287	6	4014	4014	4016	255	6	96	90	0	248602	3.000	100000.000	100000.000	0.000	0.000	0.000	0.000	0.000	16.610	759	767	759	767	52	340	100	981	"S89"
0	0	0	16	1	5	"PPP2CA "	"P67775"	15900	20870	200	3712	3768	305	8	3868	3868	4044	562	13	3	0	0	1190767	-0.491	100000.000	100000.000	0.000	0.000	0.000	0.000	0.000	16.610	-156	-100	-156	-100	316	2384	100	982	"T307"
0	0	0	16	2	5	"PPP2CA "	"P67775"	16410	20870	200	3786	3949	479	12	3965	3965	4101	651	15	14	0	0	1247991	-0.233	100000.000	100000.000	0.000	0.000	0.000	0.000	0.000	16.610	-179	-16	-179	-16	316	2384	100	983	"T307"
0	0	0	16	3	5	"PPP2CA "	"P67775"	16910	20880	200	4612	4625	232	5	4595	4595	4600	229	4	16	3	0	1461613	0.109	100000.000	100000.000	0.000	0.000	0.000	0.000	0.000	16.610	17	30	17	30	316	2384	100	984	"T307"
0	0	0	16	4	5	"rab4"	"P20338"	17410	20880	200	4585	4582	230	5	4557	4557	4558	295	6	10	1	0	1447896	0.081	100000.000	100000.000	0.000	0.000	0.000	0.000	0.000	16.610	28	25	28	25	316	2384	100	985	"Y189"
0	0	0	16	5	5	"rab4"	"P20338"	17920	20880	200	4562	4571	270	5	4472	4472	4481	257	5	22	6	0	1444287	0.350	100000.000	100000.000	0.000	0.000	0.000	0.000	0.000	16.610	90	99	90	99	316	2384	100	986	"Y189"
0	0	0	16	6	5	"rab4"	"P20338"	18420	20890	200	4404	4427	227	5	4403	4403	4413	449	10	4	0	0	1398890	0.031	100000.000	100000.000	0.000	0.000	0.000	0.000	0.000	16.610	1	24	1	24	316	2384	100	987	"Y189"
0	0	0	16	7	5	"STAT2 "	"P52630"	18940	20890	160	6377	6349	505	7	4310	4310	4328	293	6	99	98	0	1320587	6.898	100000.000	100000.000	0.000	0.000	0.000	0.000	0.000	16.610	2067	2039	2067	2039	208	1512	100	988	"Y690"
0	0	0	16	8	5	"STAT2 "	"P52630"	19440	20900	160	5940	5918	460	7	4138	4138	4153	442	10	97	96	0	1230864	3.993	100000.000	100000.000	0.000	0.000	0.000	0.000	0.000	16.610	1802	1780	1802	1780	208	1512	100	989	"Y690"
0	0	0	16	9	5	"STAT2 "	"P52630"	19930	20900	150	5759	5779	422	7	4024	4024	4031	219	5	100	99	0	901495	7.982	100000.000	100000.000	0.000	0.000	0.000	0.000	0.000	16.610	1735	1755	1735	1755	156	1272	100	990	"Y690"
0	0	0	16	1	6	"STAT5B "	"P51692"	15900	21520	200	4688	4714	291	6	4549	4549	4403	515	11	11	0	0	1489552	0.604	100000.000	100000.000	0.000	0.000	0.000	0.000	0.000	16.610	139	165	139	165	316	2384	100	991	"Y740"
0	0	0	16	2	6	"STAT5B "	"P51692"	16400	21520	200	3783	3809	323	8	3672	3672	3729	399	10	13	2	0	1203710	0.201	100000.000	100000.000	0.000	0.000	0.000	0.000	0.000	16.610	111	137	111	137	316	2384	100	992	"Y740"
0	0	0	16	3	6	"STAT5B "	"P51692"	16910	21520	200	4747	4779	283	5	4643	4643	4587	505	11	10	0	0	1510025	0.380	100000.000	100000.000	0.000	0.000	0.000	0.000	0.000	16.610	104	136	104	136	316	2384	100	993	"Y740"
0	0	0	16	4	6	"Syk "	"P43405"	17410	21530	110	4700	4946	1649	33	4601	4601	4603	231	5	32	13	0	395692	1.485	100000.000	100000.000	0.000	0.000	0.000	0.000	0.000	16.610	99	345	99	345	80	656	100	994	"Y525/6"
0	0	0	16	5	6	"Syk "	"P43405"	17920	21530	200	4480	4469	208	4	4457	4457	4460	220	4	13	2	0	1412176	0.041	100000.000	100000.000	0.000	0.000	0.000	0.000	0.000	16.610	23	12	23	12	316	2384	100	995	"Y525/6"
0	0	0	16	6	6	"Syk "	"P43405"	18420	21530	200	4487	4486	222	4	4454	4454	4456	226	5	18	2	0	1417460	0.133	100000.000	100000.000	0.000	0.000	0.000	0.000	0.000	16.610	33	32	33	32	316	2384	100	996	"Y525/6"
0	0	0	16	7	6	"14-3-3 beta"	"P31946"	18940	21540	140	4847	4831	264	5	4351	4351	4379	335	7	70	20	0	753696	1.349	100000.000	100000.000	0.000	0.000	0.000	0.000	0.000	16.610	496	480	496	480	156	1140	100	997	"S59"
0	0	0	16	8	6	"14-3-3 beta"	"P31946"	19440	21550	130	4681	4746	351	7	4127	4127	4143	272	6	86	50	0	569507	2.217	100000.000	100000.000	0.000	0.000	0.000	0.000	0.000	16.610	554	619	554	619	120	940	100	998	"S59"
0	0	0	16	9	6	"14-3-3 beta"	"P31946"	19940	21550	150	4571	4576	380	8	4038	4038	4077	343	8	73	23	0	713797	1.455	100000.000	100000.000	0.000	0.000	0.000	0.000	0.000	16.610	533	538	533	538	156	1272	100	999	"S59"
-75	0	0	16	1	7	"empty"	"empty"	15920	22190	200	4732	4732	214	4	4699	4699	4708	249	5	12	1	0	1495282	0.096	100000.000	100000.000	0.000	0.000	0.000	0.000	0.000	16.610	33	33	33	33	316	2384	100	1000	"empty"
-75	0	0	16	2	7	"empty"	"empty"	16420	22190	200	3717	3840	896	23	3821	3821	4049	1008	24	2	1	0	1213530	-0.207	100000.000	100000.000	0.000	0.000	0.000	0.000	0.000	16.610	-104	19	-104	19	316	2384	100	1001	"empty"
-75	0	0	16	3	7	"empty"	"empty"	16920	22190	200	4462	4262	527	12	4304	4304	4201	604	14	6	0	0	1346771	0.101	100000.000	100000.000	0.000	0.000	0.000	0.000	0.000	16.610	158	-42	158	-42	316	2384	100	1002	"empty"
-75	0	0	16	4	7	"empty"	"empty"	17420	22190	200	4640	4655	360	7	4571	4571	4595	725	15	0	0	0	1471031	0.083	100000.000	100000.000	0.000	0.000	0.000	0.000	0.000	16.610	69	84	69	84	316	2384	100	1003	"empty"
-75	0	0	16	5	7	"empty"	"empty"	17920	22190	200	4465	4469	248	5	4527	4527	4534	222	4	12	1	0	1412299	-0.293	100000.000	100000.000	0.000	0.000	0.000	0.000	0.000	16.610	-62	-58	-62	-58	316	2384	100	1004	"empty"
-75	0	0	16	6	7	"empty"	"empty"	18420	22190	200	4341	4337	215	4	4485	4485	4475	219	4	4	0	0	1370429	-0.630	100000.000	100000.000	0.000	0.000	0.000	0.000	0.000	16.610	-144	-148	-144	-148	316	2384	100	1005	"empty"
0	0	0	16	7	7	"Control-Spot"	"p-Tyr"	18910	22170	70	16172	13709	4872	35	4342	4342	4336	228	5	90	84	0	438703	41.110	100000.000	100000.000	0.000	0.000	0.000	0.000	0.000	16.610	11830	9367	11830	9367	32	236	100	1006	"Control-Spot"
0	0	0	16	8	7	"Control-Spot"	"p-Tyr"	19420	22180	110	4507	8613	5891	68	4167	4167	4165	215	5	62	46	0	689031	20.688	100000.000	100000.000	0.000	0.000	0.000	0.000	0.000	16.610	340	4446	340	4446	80	656	100	1007	"Control-Spot"
0	0	0	16	9	7	"Control-Spot"	"p-Tyr"	19930	22190	70	15846	13040	5345	40	4078	4078	4172	1030	24	81	81	0	417274	8.610	100000.000	100000.000	0.000	0.000	0.000	0.000	0.000	16.610	11768	8962	11768	8962	32	236	100	1008	"Control-Spot"
0	0	0	17	1	1	"ACTA1"	"P68133"	2380	24570	200	4607	4661	359	7	4552	4552	4560	241	5	25	11	0	1472789	0.419	100000.000	100000.000	0.000	0.000	0.000	0.000	0.000	16.610	55	109	55	109	316	2384	100	1009	"Y55"
0	0	0	17	2	1	"ACTA1"	"P68133"	2880	24570	200	4479	4548	326	7	4442	4442	4448	221	4	24	9	0	1437215	0.452	100000.000	100000.000	0.000	0.000	0.000	0.000	0.000	16.610	37	106	37	106	316	2384	100	1010	"Y55"
0	0	0	17	3	1	"ACTA1"	"P68133"	3370	24570	200	4548	4606	345	7	4523	4523	4523	211	4	22	9	0	1455403	0.393	100000.000	100000.000	0.000	0.000	0.000	0.000	0.000	16.610	25	83	25	83	316	2384	100	1011	"Y55"
0	0	0	17	4	1	"A-Raf"	"P10398"	3870	24580	200	4642	4645	231	4	4617	4617	4631	317	6	9	0	0	1467722	0.044	100000.000	100000.000	0.000	0.000	0.000	0.000	0.000	16.610	25	28	25	28	316	2384	100	1012	"S214"
0	0	0	17	5	1	"A-Raf"	"P10398"	4370	24580	200	4779	4763	327	6	4700	4700	4689	250	5	27	6	0	1505109	0.296	100000.000	100000.000	0.000	0.000	0.000	0.000	0.000	16.610	79	63	79	63	316	2384	100	1013	"S214"
0	0	0	17	6	1	"A-Raf"	"P10398"	4870	24580	200	4735	4716	259	5	4733	4733	4721	253	5	15	1	0	1490360	-0.020	100000.000	100000.000	0.000	0.000	0.000	0.000	0.000	16.610	2	-17	2	-17	316	2384	100	1014	"S214"
0	0	0	17	7	1	"Cdk2"	"P24941"	5370	24590	110	5085	5133	225	4	4768	4768	4764	270	5	61	20	0	410651	1.367	100000.000	100000.000	0.000	0.000	0.000	0.000	0.000	16.610	317	365	317	365	80	656	100	1015	"Y179"
0	0	0	17	8	1	"Cdk2"	"P24941"	5870	24580	110	5217	5182	291	5	4840	4840	4837	236	4	71	35	0	414589	1.462	100000.000	100000.000	0.000	0.000	0.000	0.000	0.000	16.610	377	342	377	342	80	656	100	1016	"Y179"
0	0	0	17	9	1	"Cdk2"	"P24941"	6370	24590	110	5160	5171	201	3	4807	4807	4818	217	4	77	32	0	413717	1.627	100000.000	100000.000	0.000	0.000	0.000	0.000	0.000	16.610	353	364	353	364	80	656	100	1017	"Y179"
0	0	0	17	1	2	"Cofilin 1"	"P23528"	2380	25190	200	4610	4729	493	10	4624	4624	4630	234	5	21	13	0	1494243	0.423	100000.000	100000.000	0.000	0.000	0.000	0.000	0.000	16.610	-14	105	-14	105	316	2384	100	1018	"S2"
0	0	0	17	2	2	"Cofilin 1"	"P23528"	2880	25190	200	4539	4661	478	10	4499	4499	4535	898	19	8	1	0	1472868	0.140	100000.000	100000.000	0.000	0.000	0.000	0.000	0.000	16.610	40	162	40	162	316	2384	100	1019	"S2"
0	0	0	17	3	2	"Cofilin 1"	"P23528"	3380	25190	200	4594	4709	451	9	4541	4541	4543	219	4	28	12	0	1488036	0.758	100000.000	100000.000	0.000	0.000	0.000	0.000	0.000	16.610	53	168	53	168	316	2384	100	1020	"S2"
0	0	0	17	4	2	"CTNNB1"	"P35222"	3880	25190	200	4378	4415	481	10	4650	4650	4705	1419	30	0	0	0	1395164	-0.204	100000.000	100000.000	0.000	0.000	0.000	0.000	0.000	16.610	-272	-235	-272	-235	316	2384	100	1021	"S675"
0	0	0	17	5	2	"CTNNB1"	"P35222"	4380	25200	200	4482	4467	316	7	4782	4782	4763	254	5	2	1	0	1411621	-1.165	100000.000	100000.000	0.000	0.000	0.000	0.000	0.000	16.610	-300	-315	-300	-315	316	2384	100	1022	"S675"
0	0	0	17	6	2	"CTNNB1"	"P35222"	4870	25200	200	4464	4445	274	6	4789	4789	4785	588	12	0	0	0	1404555	-0.578	100000.000	100000.000	0.000	0.000	0.000	0.000	0.000	16.610	-325	-344	-325	-344	316	2384	100	1023	"S675"
0	0	0	17	7	2	"EGFR"	"P00533"	5370	25200	90	5338	5329	199	3	4880	4880	4877	203	4	90	61	0	277099	2.227	100000.000	100000.000	0.000	0.000	0.000	0.000	0.000	16.610	458	449	458	449	52	420	100	1024	"T693"
0	0	0	17	8	2	"EGFR"	"P00533"	5880	25210	80	5386	5363	264	4	4938	4938	4943	201	4	82	59	0	278870	2.090	100000.000	100000.000	0.000	0.000	0.000	0.000	0.000	16.610	448	425	448	425	52	340	100	1025	"T693"
0	0	0	17	9	2	"EGFR"	"P00533"	6380	25210	80	5360	5305	272	5	4837	4837	4846	188	3	84	71	0	275868	2.441	100000.000	100000.000	0.000	0.000	0.000	0.000	0.000	16.610	523	468	523	468	52	340	100	1026	"T693"
0	0	0	17	1	3	"JAK1"	"P23458"	2380	25840	70	5577	8079	8398	103	4740	4740	4766	253	5	100	84	0	258514	13.095	100000.000	100000.000	0.000	0.000	0.000	0.000	0.000	16.610	837	3339	837	3339	32	236	100	1027	"Y1035"
0	0	0	17	2	3	"JAK1"	"P23458"	2880	25850	70	5357	5312	228	4	4638	4638	4622	216	4	96	87	0	169971	3.194	100000.000	100000.000	0.000	0.000	0.000	0.000	0.000	16.610	719	674	719	674	32	236	100	1028	"Y1035"
0	0	0	17	3	3	"JAK1"	"P23458"	3380	25850	200	4624	4668	311	6	4565	4565	4572	239	5	22	9	0	1475092	0.402	100000.000	100000.000	0.000	0.000	0.000	0.000	0.000	16.610	59	103	59	103	316	2384	100	1029	"Y1035"
0	0	0	17	4	3	"JNK2"	"P45984"	3880	25860	110	5652	5681	237	4	4636	4636	4643	210	4	100	98	0	454476	4.943	100000.000	100000.000	0.000	0.000	0.000	0.000	0.000	16.610	1016	1045	1016	1045	80	656	100	1030	"T183"
0	0	0	17	5	3	"JNK2"	"P45984"	4370	25860	110	5842	5802	437	7	4740	4740	4722	228	4	93	91	0	464164	4.737	100000.000	100000.000	0.000	0.000	0.000	0.000	0.000	16.610	1102	1062	1102	1062	80	656	100	1031	"T183"
0	0	0	17	6	3	"JNK2"	"P45984"	4880	25860	110	5782	5775	300	5	4774	4774	4765	226	4	97	96	0	462003	4.469	100000.000	100000.000	0.000	0.000	0.000	0.000	0.000	16.610	1008	1001	1008	1001	80	656	100	1032	"T183"
0	0	0	17	7	3	"Kit "	"P10721"	5380	25850	90	5274	5258	199	3	4807	4807	4819	275	5	73	34	0	273422	1.596	100000.000	100000.000	0.000	0.000	0.000	0.000	0.000	16.610	467	451	467	451	52	420	100	1033	"Y721"
0	0	0	17	8	3	"Kit "	"P10721"	5870	25860	200	4904	4927	253	5	4851	4851	4850	210	4	25	8	0	1556928	0.367	100000.000	100000.000	0.000	0.000	0.000	0.000	0.000	16.610	53	76	53	76	316	2384	100	1034	"Y721"
0	0	0	17	9	3	"Kit "	"P10721"	6370	25880	90	5439	5443	228	4	4872	4872	4870	172	3	98	88	0	283011	3.331	100000.000	100000.000	0.000	0.000	0.000	0.000	0.000	16.610	567	571	567	571	52	420	100	1035	"Y721"
0	0	0	17	1	4	"MK3"	"P22001"	2380	26500	90	5377	5345	229	4	4770	4770	4779	265	5	90	67	0	277936	2.136	100000.000	100000.000	0.000	0.000	0.000	0.000	0.000	16.610	607	575	607	575	52	420	100	1036	"Y187"
0	0	0	17	2	4	"MK3"	"P22001"	2870	26490	100	5307	5279	280	5	4651	4651	4649	190	4	93	80	0	422323	3.316	100000.000	100000.000	0.000	0.000	0.000	0.000	0.000	16.610	656	628	656	628	80	560	100	1037	"Y187"
0	0	0	17	3	4	"MK3"	"P22001"	3360	26510	80	5305	5336	402	7	4653	4653	4654	199	4	96	86	0	277452	3.427	100000.000	100000.000	0.000	0.000	0.000	0.000	0.000	16.610	652	683	652	683	52	340	100	1038	"Y187"
0	0	0	17	4	4	"NFAT1 "	"Q13469"	3870	26500	200	4675	4693	231	4	4632	4632	4643	273	5	18	1	0	1482834	0.183	100000.000	100000.000	0.000	0.000	0.000	0.000	0.000	16.610	43	61	43	61	316	2384	100	1039	"S326"
0	0	0	17	5	4	"NFAT1 "	"Q13469"	4370	26500	200	4759	4748	223	4	4703	4703	4696	228	4	20	2	0	1500371	0.228	100000.000	100000.000	0.000	0.000	0.000	0.000	0.000	16.610	56	45	56	45	316	2384	100	1040	"S326"
0	0	0	17	6	4	"NFAT1 "	"Q13469"	4870	26500	200	4770	4751	212	4	4728	4728	4731	278	5	10	0	0	1501396	0.072	100000.000	100000.000	0.000	0.000	0.000	0.000	0.000	16.610	42	23	42	23	316	2384	100	1041	"S326"
0	0	0	17	7	4	"NFkB-p65 "	"Q04206"	5370	26500	80	5226	5169	350	6	4727	4727	4712	228	4	69	53	0	268766	2.004	100000.000	100000.000	0.000	0.000	0.000	0.000	0.000	16.610	499	442	499	442	52	340	100	1042	"S276"
0	0	0	17	8	4	"NFkB-p65 "	"Q04206"	5880	26520	70	5425	5382	202	3	4791	4791	4847	801	16	9	0	0	172227	0.668	100000.000	100000.000	0.000	0.000	0.000	0.000	0.000	16.610	634	591	634	591	32	236	100	1043	"S276"
0	0	0	17	9	4	"NFkB-p65 "	"Q04206"	6370	26520	200	4835	4900	380	7	4828	4828	4841	656	13	4	0	0	1548515	0.090	100000.000	100000.000	0.000	0.000	0.000	0.000	0.000	16.610	7	72	7	72	316	2384	100	1044	"S276"
0	0	0	17	1	5	"PDGFRb"	"P09619"	2370	27140	110	7011	6983	424	6	4765	4765	4770	259	5	100	100	0	558663	8.544	100000.000	100000.000	0.000	0.000	0.000	0.000	0.000	16.610	2246	2218	2246	2218	80	656	100	1045	"Y686"
0	0	0	17	2	5	"PDGFRb"	"P09619"	2870	27140	120	6953	6686	813	12	4636	4636	4633	203	4	93	92	0	802268	10.113	100000.000	100000.000	0.000	0.000	0.000	0.000	0.000	16.610	2317	2050	2317	2050	120	820	100	1046	"Y686"
0	0	0	17	3	5	"PDGFRb"	"P09619"	3370	27140	100	7377	7358	342	4	4545	4545	4548	210	4	100	100	0	588661	13.381	100000.000	100000.000	0.000	0.000	0.000	0.000	0.000	16.610	2832	2813	2832	2813	80	560	100	1047	"Y686"
0	0	0	17	4	5	"PELI2"	"Q96FA3"	3870	27150	120	5423	5361	288	5	4643	4643	4650	237	5	91	80	0	643356	3.000	100000.000	100000.000	0.000	0.000	0.000	0.000	0.000	16.610	780	718	780	718	120	820	100	1048	"T290"
0	0	0	17	5	5	"PELI2"	"Q96FA3"	4370	27160	120	5362	5374	293	5	4745	4745	4751	293	6	88	57	0	644835	2.126	100000.000	100000.000	0.000	0.000	0.000	0.000	0.000	16.610	617	629	617	629	120	820	100	1049	"T290"
0	0	0	17	6	5	"PELI2"	"Q96FA3"	4870	27150	110	5482	5490	301	5	4729	4729	4733	249	5	96	81	0	439207	3.040	100000.000	100000.000	0.000	0.000	0.000	0.000	0.000	16.610	753	761	753	761	80	656	100	1050	"T290"
0	0	0	17	7	5	"sek1"	"P45985"	5360	27150	70	5347	5348	249	4	4810	4810	4828	191	3	87	78	0	171124	2.723	100000.000	100000.000	0.000	0.000	0.000	0.000	0.000	16.610	537	538	537	538	32	236	100	1051	"S2315"
0	0	0	17	8	5	"sek1"	"P45985"	5860	27150	200	4845	4867	250	5	4792	4792	4788	212	4	22	8	0	1538000	0.373	100000.000	100000.000	0.000	0.000	0.000	0.000	0.000	16.610	53	75	53	75	316	2384	100	1052	"S2315"
0	0	0	17	9	5	"sek1"	"P45985"	6360	27150	200	4850	4880	253	5	4836	4836	4831	215	4	19	6	0	1542042	0.228	100000.000	100000.000	0.000	0.000	0.000	0.000	0.000	16.610	14	44	14	44	316	2384	100	1053	"S2315"
0	0	0	17	1	6	"SMAD3"	"Q15796"	2360	27770	120	4589	5560	6129	110	4763	4763	4810	1094	22	3	3	0	667150	0.686	100000.000	100000.000	0.000	0.000	0.000	0.000	0.000	16.610	-174	797	-174	797	120	820	100	1054	"S416"
0	0	0	17	2	6	"SMAD3"	"Q15796"	2860	27770	200	4532	4535	220	4	4601	4601	4620	496	10	1	0	0	1433165	-0.171	100000.000	100000.000	0.000	0.000	0.000	0.000	0.000	16.610	-69	-66	-69	-66	316	2384	100	1055	"S416"
0	0	0	17	3	6	"SMAD3"	"Q15796"	3360	27770	200	4555	4573	264	5	4601	4601	4620	470	10	1	0	0	1444912	-0.100	100000.000	100000.000	0.000	0.000	0.000	0.000	0.000	16.610	-46	-28	-46	-28	316	2384	100	1056	"S416"
0	0	0	17	4	6	"TAK1 "	"O43318"	3860	27770	200	4733	4735	276	5	4631	4631	4640	381	8	9	0	0	1496311	0.249	100000.000	100000.000	0.000	0.000	0.000	0.000	0.000	16.610	102	104	102	104	316	2384	100	1057	"T178"
0	0	0	17	5	6	"TAK1 "	"O43318"	4360	27780	200	4756	4768	246	5	4694	4694	4708	505	10	2	0	0	1506568	0.119	100000.000	100000.000	0.000	0.000	0.000	0.000	0.000	16.610	62	74	62	74	316	2384	100	1058	"T178"
0	0	0	17	6	6	"TAK1 "	"O43318"	4880	27770	90	4903	4906	312	6	4722	4722	4742	233	4	44	5	0	255127	0.704	100000.000	100000.000	0.000	0.000	0.000	0.000	0.000	16.610	181	184	181	184	52	420	100	1059	"T178"
0	0	0	17	7	6	"TNIK"	"Q9UKE5"	5360	27790	100	5547	5517	351	6	4777	4777	4783	205	4	92	86	0	441368	3.580	100000.000	100000.000	0.000	0.000	0.000	0.000	0.000	16.610	770	740	770	740	80	560	100	1060	"T181"
0	0	0	17	8	6	"TNIK"	"Q9UKE5"	5860	27790	90	5492	5497	169	3	4823	4823	4830	225	4	100	88	0	285861	2.964	100000.000	100000.000	0.000	0.000	0.000	0.000	0.000	16.610	669	674	669	674	52	420	100	1061	"T181"
0	0	0	17	9	6	"TNIK"	"Q9UKE5"	6360	27800	90	5470	5445	267	4	4865	4865	4869	184	3	94	76	0	283158	3.130	100000.000	100000.000	0.000	0.000	0.000	0.000	0.000	16.610	605	580	605	580	52	420	100	1062	"T181"
-75	0	0	17	1	7	"empty"	"empty"	2360	28410	200	4767	4781	205	4	4764	4764	4784	381	7	2	0	0	1510781	-0.008	100000.000	100000.000	0.000	0.000	0.000	0.000	0.000	16.610	3	17	3	17	316	2384	100	1063	"empty"
-75	0	0	17	2	7	"empty"	"empty"	2860	28410	200	4652	4691	248	5	4637	4637	4645	238	5	12	2	0	1482473	0.193	100000.000	100000.000	0.000	0.000	0.000	0.000	0.000	16.610	15	54	15	54	316	2384	100	1064	"empty"
-75	0	0	17	3	7	"empty"	"empty"	3360	28410	200	4651	4666	227	4	4623	4623	4629	198	4	16	2	0	1474383	0.187	100000.000	100000.000	0.000	0.000	0.000	0.000	0.000	16.610	28	43	28	43	316	2384	100	1065	"empty"
-75	0	0	17	4	7	"empty"	"empty"	3860	28410	200	4591	4610	221	4	4638	4638	4645	218	4	15	2	0	1456867	-0.161	100000.000	100000.000	0.000	0.000	0.000	0.000	0.000	16.610	-47	-28	-47	-28	316	2384	100	1066	"empty"
-75	0	0	17	5	7	"empty"	"empty"	4360	28410	200	4720	4700	219	4	4705	4705	4716	237	5	12	1	0	1485062	-0.068	100000.000	100000.000	0.000	0.000	0.000	0.000	0.000	16.610	15	-5	15	-5	316	2384	100	1067	"empty"
-75	0	0	17	6	7	"empty"	"empty"	4860	28410	200	4649	4650	213	4	4735	4735	4740	281	5	3	0	0	1469255	-0.320	100000.000	100000.000	0.000	0.000	0.000	0.000	0.000	16.610	-86	-85	-86	-85	316	2384	100	1068	"empty"
-75	0	0	17	7	7	"empty"	"empty"	5360	28410	200	4742	4737	207	4	4761	4761	4778	583	12	0	0	0	1496878	-0.070	100000.000	100000.000	0.000	0.000	0.000	0.000	0.000	16.610	-19	-24	-19	-24	316	2384	100	1069	"empty"
-75	0	0	17	8	7	"empty"	"empty"	5860	28410	200	4741	4770	279	5	4746	4746	4757	232	4	14	2	0	1507471	0.056	100000.000	100000.000	0.000	0.000	0.000	0.000	0.000	16.610	-5	24	-5	24	316	2384	100	1070	"empty"
-75	0	0	17	9	7	"empty"	"empty"	6360	28410	200	4806	4804	202	4	4785	4785	4792	236	4	10	0	0	1518145	0.051	100000.000	100000.000	0.000	0.000	0.000	0.000	0.000	16.610	21	19	21	19	316	2384	100	1071	"empty"
0	0	0	18	1	1	"PKACa "	"P17612"	6840	24620	100	5813	5762	526	9	4784	4784	4783	247	5	88	82	0	460974	3.964	100000.000	100000.000	0.000	0.000	0.000	0.000	0.000	16.610	1029	978	1029	978	80	560	100	1072	"T197"
0	0	0	18	2	1	"PKACa "	"P17612"	7340	24640	100	5680	5701	437	7	4743	4743	4725	293	6	91	86	0	456088	3.331	100000.000	100000.000	0.000	0.000	0.000	0.000	0.000	16.610	937	958	937	958	80	560	100	1073	"T197"
0	0	0	18	3	1	"PKACa "	"P17612"	7840	24620	80	5555	5540	414	7	4592	4592	4612	286	6	96	82	0	288085	3.245	100000.000	100000.000	0.000	0.000	0.000	0.000	0.000	16.610	963	948	963	948	52	340	100	1074	"T197"
0	0	0	18	4	1	"PTEN"	"P60484"	8340	24620	200	4474	4490	300	6	4621	4621	4638	386	8	4	0	0	1418919	-0.383	100000.000	100000.000	0.000	0.000	0.000	0.000	0.000	16.610	-147	-131	-147	-131	316	2384	100	1075	"Y315"
0	0	0	18	5	1	"PTEN"	"P60484"	8840	24630	200	4426	4501	795	17	4602	4602	4659	1222	26	0	0	0	1422212	-0.129	100000.000	100000.000	0.000	0.000	0.000	0.000	0.000	16.610	-176	-101	-176	-101	316	2384	100	1076	"Y315"
0	0	0	18	6	1	"PTEN"	"P60484"	9350	24630	200	4463	4494	340	7	4635	4635	4711	1351	28	0	0	0	1420015	-0.161	100000.000	100000.000	0.000	0.000	0.000	0.000	0.000	16.610	-172	-141	-172	-141	316	2384	100	1077	"Y315"
0	0	0	18	7	1	"SOC3"	"O14543"	9850	24630	200	4799	4801	275	5	4757	4757	4783	693	14	0	0	0	1517013	0.026	100000.000	100000.000	0.000	0.000	0.000	0.000	0.000	16.610	42	44	42	44	316	2384	100	1078	"Y204"
0	0	0	18	8	1	"SOC3"	"O14543"	10350	24630	200	4901	4914	287	5	4898	4898	4905	257	5	17	4	0	1552807	0.035	100000.000	100000.000	0.000	0.000	0.000	0.000	0.000	16.610	3	16	3	16	316	2384	100	1079	"Y204"
0	0	0	18	9	1	"SOC3"	"O14543"	10860	24630	200	5059	5043	262	5	5028	5028	5033	299	5	13	0	0	1593728	0.033	100000.000	100000.000	0.000	0.000	0.000	0.000	0.000	16.610	31	15	31	15	316	2384	100	1080	"Y204"
0	0	0	18	1	2	"STAT3 "	"P40763"	6840	25270	90	5616	5573	275	4	4868	4868	4871	212	4	96	88	0	289789	3.311	100000.000	100000.000	0.000	0.000	0.000	0.000	0.000	16.610	748	705	748	705	52	420	100	1081	"S691"
0	0	0	18	2	2	"STAT3 "	"P40763"	7340	25270	80	5586	5517	316	5	4779	4779	4773	274	5	92	71	0	286868	2.715	100000.000	100000.000	0.000	0.000	0.000	0.000	0.000	16.610	807	738	807	738	52	340	100	1082	"S691"
0	0	0	18	3	2	"STAT3 "	"P40763"	7850	25270	80	5375	5383	316	5	4680	4680	4711	322	6	92	55	0	279893	2.087	100000.000	100000.000	0.000	0.000	0.000	0.000	0.000	16.610	695	703	695	703	52	340	100	1083	"S691"
0	0	0	18	4	2	"STAT6 "	"P42226"	8340	25270	200	4639	4660	280	6	4672	4672	4674	246	5	16	3	0	1472683	-0.057	100000.000	100000.000	0.000	0.000	0.000	0.000	0.000	16.610	-33	-12	-33	-12	316	2384	100	1084	"T645"
0	0	0	18	5	2	"STAT6 "	"P42226"	8850	25270	200	4610	4658	796	17	4671	4671	4677	240	5	9	1	0	1472062	-0.079	100000.000	100000.000	0.000	0.000	0.000	0.000	0.000	16.610	-61	-13	-61	-13	316	2384	100	1085	"T645"
0	0	0	18	6	2	"STAT6 "	"P42226"	9350	25270	200	4638	4647	248	5	4720	4720	4727	252	5	7	1	0	1468405	-0.317	100000.000	100000.000	0.000	0.000	0.000	0.000	0.000	16.610	-82	-73	-82	-73	316	2384	100	1086	"T645"
0	0	0	18	7	2	"14-3-3 beta"	"P31946"	9860	25280	130	7152	7036	527	7	4803	4803	4812	393	8	99	97	0	844284	5.659	100000.000	100000.000	0.000	0.000	0.000	0.000	0.000	16.610	2349	2233	2349	2233	120	940	100	1087	"S185"
0	0	0	18	8	2	"14-3-3 beta"	"P31946"	10360	25270	130	7108	7002	517	7	4931	4931	4936	430	8	98	95	0	840295	4.805	100000.000	100000.000	0.000	0.000	0.000	0.000	0.000	16.610	2177	2071	2177	2071	120	940	100	1088	"S185"
0	0	0	18	9	2	"14-3-3 beta"	"P31946"	10850	25270	140	7296	6960	872	12	5021	5021	5057	932	18	83	69	0	1085766	2.042	100000.000	100000.000	0.000	0.000	0.000	0.000	0.000	16.610	2275	1939	2275	1939	156	1140	100	1089	"S185"
0	0	0	18	1	3	"Tgfbr2"	"P37173"	6830	25910	200	4847	4839	242	5	4885	4885	4878	293	6	7	0	0	1529139	-0.133	100000.000	100000.000	0.000	0.000	0.000	0.000	0.000	16.610	-38	-46	-38	-46	316	2384	100	1090	"S409"
0	0	0	18	2	3	"Tgfbr2"	"P37173"	7330	25910	200	4832	4836	274	5	4867	4867	4862	323	6	9	0	0	1528330	-0.080	100000.000	100000.000	0.000	0.000	0.000	0.000	0.000	16.610	-35	-31	-35	-31	316	2384	100	1091	"S409"
0	0	0	18	3	3	"Tgfbr2"	"P37173"	7840	25910	200	4832	4834	321	6	4862	4862	4846	328	6	5	0	0	1527663	-0.037	100000.000	100000.000	0.000	0.000	0.000	0.000	0.000	16.610	-30	-28	-30	-28	316	2384	100	1092	"S409"
0	0	0	18	4	3	"Tyk2"	"P29597"	8350	25910	80	5774	5607	578	10	4753	4753	4738	253	5	76	75	0	291567	3.435	100000.000	100000.000	0.000	0.000	0.000	0.000	0.000	16.610	1021	854	1021	854	52	340	100	1093	"Y1054/5"
0	0	0	18	5	3	"Tyk2"	"P29597"	8850	25920	70	5899	5857	357	6	4767	4767	4760	226	4	96	93	0	187419	4.854	100000.000	100000.000	0.000	0.000	0.000	0.000	0.000	16.610	1132	1090	1132	1090	32	236	100	1094	"Y1054/5"
0	0	0	18	6	3	"Tyk2"	"P29597"	9340	25920	80	5891	5735	481	8	4780	4780	4783	325	6	82	76	0	298216	2.929	100000.000	100000.000	0.000	0.000	0.000	0.000	0.000	16.610	1111	955	1111	955	52	340	100	1095	"Y1054/5"
0	0	0	18	7	3	"caveolin-1"	"Q03135"	9850	25920	100	5901	5882	413	7	4836	4836	4910	926	18	68	1	0	470549	1.050	100000.000	100000.000	0.000	0.000	0.000	0.000	0.000	16.610	1065	1046	1065	1046	80	560	100	1096	"Y14"
0	0	0	18	8	3	"caveolin-1"	"Q03135"	10350	25920	110	5895	5841	393	6	4455	4455	4492	366	8	97	91	0	467240	3.686	100000.000	100000.000	0.000	0.000	0.000	0.000	0.000	16.610	1440	1386	1440	1386	80	656	100	1097	"Y14"
0	0	0	18	9	3	"caveolin-1"	"Q03135"	10840	25930	90	6028	6053	212	3	4555	4555	4584	364	7	100	100	0	314771	4.036	100000.000	100000.000	0.000	0.000	0.000	0.000	0.000	16.610	1473	1498	1473	1498	52	420	100	1098	"Y14"
0	0	0	18	1	4	"Cdc42 "	"P60953"	6820	26550	70	5051	5039	210	4	4824	4824	4806	233	4	50	12	0	161240	1.000	100000.000	100000.000	0.000	0.000	0.000	0.000	0.000	16.610	227	215	227	215	32	236	100	1099	"Y32"
0	0	0	18	2	4	"Cdc42 "	"P60953"	7330	26550	200	4874	4854	312	6	4815	4815	4817	373	7	10	0	0	1533903	0.099	100000.000	100000.000	0.000	0.000	0.000	0.000	0.000	16.610	59	39	59	39	316	2384	100	1100	"Y32"
0	0	0	18	3	4	"Cdc42 "	"P60953"	7830	26550	200	4923	4917	270	5	4815	4815	4818	279	5	26	2	0	1553868	0.355	100000.000	100000.000	0.000	0.000	0.000	0.000	0.000	16.610	108	102	108	102	316	2384	100	1101	"Y32"
0	0	0	18	4	4	"Flt3"	"P36888"	8350	26560	70	5560	5603	326	5	4771	4771	4773	272	5	96	78	0	179288	3.051	100000.000	100000.000	0.000	0.000	0.000	0.000	0.000	16.610	789	832	789	832	32	236	100	1102	"Y591"
0	0	0	18	5	4	"Flt3"	"P36888"	8840	26560	80	5351	5329	516	9	4759	4759	4769	227	4	67	57	0	277098	2.467	100000.000	100000.000	0.000	0.000	0.000	0.000	0.000	16.610	592	570	592	570	52	340	100	1103	"Y591"
0	0	0	18	6	4	"Flt3"	"P36888"	9330	26560	70	5801	5798	333	5	4814	4814	4833	238	4	93	93	0	185536	4.055	100000.000	100000.000	0.000	0.000	0.000	0.000	0.000	16.610	987	984	987	984	32	236	100	1104	"Y591"
0	0	0	18	7	4	"gp130 "	"P40189"	9830	26560	200	4914	4906	271	5	4880	4880	4880	251	5	16	3	0	1550424	0.104	100000.000	100000.000	0.000	0.000	0.000	0.000	0.000	16.610	34	26	34	26	316	2384	100	1105	"Y767"
0	0	0	18	8	4	"gp130 "	"P40189"	10340	26560	200	4942	4955	283	5	4820	4820	4797	348	7	20	1	0	1565703	0.454	100000.000	100000.000	0.000	0.000	0.000	0.000	0.000	16.610	122	135	122	135	316	2384	100	1106	"Y767"
0	0	0	18	9	4	"gp130 "	"P40189"	10840	26560	200	5082	5082	250	4	4947	4947	4898	350	7	16	1	0	1605798	0.526	100000.000	100000.000	0.000	0.000	0.000	0.000	0.000	16.610	135	135	135	135	316	2384	100	1107	"Y767"
0	0	0	18	1	5	"IKK-beta "	"O14920"	6830	27190	100	5479	5439	324	5	4828	4828	4814	218	4	83	72	0	435091	2.867	100000.000	100000.000	0.000	0.000	0.000	0.000	0.000	16.610	651	611	651	611	80	560	100	1108	"Y199"
0	0	0	18	2	5	"IKK-beta "	"O14920"	7340	27210	100	5521	5464	317	5	4827	4827	4833	220	4	92	73	0	437131	2.868	100000.000	100000.000	0.000	0.000	0.000	0.000	0.000	16.610	694	637	694	637	80	560	100	1109	"Y199"
0	0	0	18	3	5	"IKK-beta "	"O14920"	7840	27200	100	5494	5453	349	6	4850	4850	4846	255	5	83	62	0	436216	2.380	100000.000	100000.000	0.000	0.000	0.000	0.000	0.000	16.610	644	603	644	603	80	560	100	1110	"Y199"
0	0	0	18	4	5	"IRAK1"	"P51617"	8340	27200	100	5587	5531	403	7	4780	4780	4785	314	6	87	68	0	442462	2.376	100000.000	100000.000	0.000	0.000	0.000	0.000	0.000	16.610	807	751	807	751	80	560	100	1111	"T209"
0	0	0	18	5	5	"IRAK1"	"P51617"	8840	27200	90	5577	5618	237	4	4753	4753	4756	243	5	100	96	0	292118	3.547	100000.000	100000.000	0.000	0.000	0.000	0.000	0.000	16.610	824	865	824	865	52	420	100	1112	"T209"
0	0	0	18	6	5	"IRAK1"	"P51617"	9340	27200	100	5596	5555	341	6	4805	4805	4824	299	6	91	68	0	444412	2.445	100000.000	100000.000	0.000	0.000	0.000	0.000	0.000	16.610	791	750	791	750	80	560	100	1113	"T209"
0	0	0	18	7	5	"IRS-1"	"P35568"	9850	27200	70	6088	6096	367	6	4890	4890	4898	264	5	96	93	0	195061	4.538	100000.000	100000.000	0.000	0.000	0.000	0.000	0.000	16.610	1198	1206	1198	1206	32	236	100	1114	"S312"
0	0	0	18	8	5	"IRS-1"	"P35568"	10350	27200	200	4982	5030	462	9	4974	4974	4974	248	4	21	12	0	1589464	0.226	100000.000	100000.000	0.000	0.000	0.000	0.000	0.000	16.610	8	56	8	56	316	2384	100	1115	"S312"
0	0	0	18	9	5	"IRS-1"	"P35568"	10850	27200	70	6102	6116	309	5	5033	5033	5032	257	5	96	93	0	195710	4.218	100000.000	100000.000	0.000	0.000	0.000	0.000	0.000	16.610	1069	1083	1069	1083	32	236	100	1116	"S312"
0	0	0	18	1	6	"Malt1"	"Q9UDY8"	6830	27830	200	4499	4518	362	8	4765	4765	4779	323	6	1	0	0	1427781	-0.808	100000.000	100000.000	0.000	0.000	0.000	0.000	0.000	16.610	-266	-247	-266	-247	316	2384	100	1117	"S135"
0	0	0	18	2	6	"Malt1"	"Q9UDY8"	7330	27830	200	4364	4397	309	7	4662	4662	4673	237	5	4	1	0	1389539	-1.165	100000.000	100000.000	0.000	0.000	0.000	0.000	0.000	16.610	-298	-265	-298	-265	316	2384	100	1118	"S135"
0	0	0	18	3	6	"Malt1"	"Q9UDY8"	7830	27830	200	4376	4395	341	7	4668	4668	4684	254	5	6	0	0	1388812	-1.138	100000.000	100000.000	0.000	0.000	0.000	0.000	0.000	16.610	-292	-273	-292	-273	316	2384	100	1119	"S135"
0	0	0	18	4	6	"MEK1 "	"Q02750"	8340	27830	80	5559	5543	346	6	4680	4680	4680	222	4	94	90	0	288210	3.887	100000.000	100000.000	0.000	0.000	0.000	0.000	0.000	16.610	879	863	879	863	52	340	100	1120	"T385"
0	0	0	18	5	6	"MEK1 "	"Q02750"	8840	27850	80	5746	5720	405	7	4715	4715	4779	1070	22	48	1	0	297428	0.879	100000.000	100000.000	0.000	0.000	0.000	0.000	0.000	16.610	1031	1005	1031	1005	52	340	100	1121	"T385"
0	0	0	18	6	6	"MEK1 "	"Q02750"	9340	27840	70	5687	5676	204	3	4715	4715	4732	199	4	100	100	0	181625	4.744	100000.000	100000.000	0.000	0.000	0.000	0.000	0.000	16.610	972	961	972	961	32	236	100	1122	"T385"
0	0	0	18	7	6	"p47phox "	"P14598"	9840	27840	200	4867	4873	236	4	4825	4825	4836	294	6	15	1	0	1539838	0.126	100000.000	100000.000	0.000	0.000	0.000	0.000	0.000	16.610	42	48	42	48	316	2384	100	1123	"S359"
0	0	0	18	8	6	"p47phox "	"P14598"	10340	27840	200	4991	4983	234	4	4959	4959	4965	239	4	14	3	0	1574643	0.075	100000.000	100000.000	0.000	0.000	0.000	0.000	0.000	16.610	32	24	32	24	316	2384	100	1124	"S359"
0	0	0	18	9	6	"p47phox "	"P14598"	10840	27840	200	5080	5085	321	6	5065	5065	5084	712	14	1	0	0	1606912	0.001	100000.000	100000.000	0.000	0.000	0.000	0.000	0.000	16.610	15	20	15	20	316	2384	100	1125	"S359"
-75	0	0	18	1	7	"empty"	"empty"	6840	28470	200	4742	4733	216	4	4758	4758	4776	548	11	0	0	0	1495511	-0.078	100000.000	100000.000	0.000	0.000	0.000	0.000	0.000	16.610	-16	-25	-16	-25	316	2384	100	1126	"empty"
-75	0	0	18	2	7	"empty"	"empty"	7340	28470	200	4704	4705	377	8	4703	4703	4712	422	8	1	0	0	1486792	-0.017	100000.000	100000.000	0.000	0.000	0.000	0.000	0.000	16.610	1	2	1	2	316	2384	100	1127	"empty"
-75	0	0	18	3	7	"empty"	"empty"	7840	28470	200	4665	4652	217	4	4659	4659	4662	243	5	13	0	0	1470023	-0.041	100000.000	100000.000	0.000	0.000	0.000	0.000	0.000	16.610	6	-7	6	-7	316	2384	100	1128	"empty"
-75	0	0	18	4	7	"empty"	"empty"	8340	28470	200	4649	4655	310	6	4648	4648	4646	257	5	8	1	0	1471112	0.035	100000.000	100000.000	0.000	0.000	0.000	0.000	0.000	16.610	1	7	1	7	316	2384	100	1129	"empty"
-75	0	0	18	5	7	"empty"	"empty"	8840	28470	200	4734	4715	189	4	4686	4686	4702	415	8	1	0	0	1489823	0.031	100000.000	100000.000	0.000	0.000	0.000	0.000	0.000	16.610	48	29	48	29	316	2384	100	1130	"empty"
-75	0	0	18	6	7	"empty"	"empty"	9340	28470	200	4692	4700	232	4	4773	4773	4777	415	8	1	0	0	1485050	-0.186	100000.000	100000.000	0.000	0.000	0.000	0.000	0.000	16.610	-81	-73	-81	-73	316	2384	100	1131	"empty"
0	0	0	18	7	7	"GLQAWPG-pS-AIPQFLG_GLQAWPGEAIPQFLG_20vs80"	"GLQAWPG-pS-AIPQFLG_GLQAWPGEAIPQFLG_20vs80"	9820	28480	70	7538	7376	456	6	4799	4799	4822	271	5	100	100	0	236034	9.424	100000.000	100000.000	0.000	0.000	0.000	0.000	0.000	16.610	2739	2577	2739	2577	32	236	100	1132	"GLQAWPG-pS-AIPQFLG_GLQAWPGEAIPQFLG_20vs80"
0	0	0	18	8	7	"GLQAWPG-pS-AIPQFLG_GLQAWPGEAIPQFLG_20vs80"	"GLQAWPG-pS-AIPQFLG_GLQAWPGEAIPQFLG_20vs80"	10330	28490	80	7802	7607	638	8	5018	5018	5024	238	4	98	98	0	395548	10.853	100000.000	100000.000	0.000	0.000	0.000	0.000	0.000	16.610	2784	2589	2784	2589	52	340	100	1133	"GLQAWPG-pS-AIPQFLG_GLQAWPGEAIPQFLG_20vs80"
0	0	0	18	9	7	"GLQAWPG-pS-AIPQFLG_GLQAWPGEAIPQFLG_20vs80"	"GLQAWPG-pS-AIPQFLG_GLQAWPGEAIPQFLG_20vs80"	10830	28490	80	7800	7650	658	8	5075	5075	5080	221	4	100	98	0	397801	11.629	100000.000	100000.000	0.000	0.000	0.000	0.000	0.000	16.610	2725	2575	2725	2575	52	340	100	1134	"GLQAWPG-pS-AIPQFLG_GLQAWPGEAIPQFLG_20vs80"
0	0	0	19	1	1	"JAK1"	"P23458"	11290	24630	200	5079	5093	239	4	5126	5126	5135	326	6	6	0	0	1609277	-0.129	100000.000	100000.000	0.000	0.000	0.000	0.000	0.000	16.610	-47	-33	-47	-33	316	2384	100	1135	"Y220"
0	0	0	19	2	1	"JAK1"	"P23458"	11790	24630	200	5163	5174	210	4	5139	5139	5139	237	4	15	2	0	1635072	0.148	100000.000	100000.000	0.000	0.000	0.000	0.000	0.000	16.610	24	35	24	35	316	2384	100	1136	"Y220"
0	0	0	19	3	1	"JAK1"	"P23458"	12290	24630	200	5105	5107	234	4	5192	5192	5195	282	5	3	0	0	1613810	-0.312	100000.000	100000.000	0.000	0.000	0.000	0.000	0.000	16.610	-87	-85	-87	-85	316	2384	100	1137	"Y220"
0	0	0	19	4	1	"Jun "	"P05412"	12790	24630	200	5141	5181	369	7	5139	5139	5132	231	4	20	11	0	1637213	0.212	100000.000	100000.000	0.000	0.000	0.000	0.000	0.000	16.610	2	42	2	42	316	2384	100	1138	"S243"
0	0	0	19	5	1	"Jun "	"P05412"	13290	24630	200	5138	5182	330	6	5054	5054	5054	287	5	27	9	0	1637374	0.446	100000.000	100000.000	0.000	0.000	0.000	0.000	0.000	16.610	84	128	84	128	316	2384	100	1139	"S243"
0	0	0	19	6	1	"Jun "	"P05412"	13790	24630	200	4992	5079	466	9	4954	4954	4958	233	4	26	13	0	1604929	0.519	100000.000	100000.000	0.000	0.000	0.000	0.000	0.000	16.610	38	125	38	125	316	2384	100	1140	"S243"
0	0	0	19	7	1	"Kit "	"P10721"	14290	24630	200	4975	5096	471	9	4918	4918	4950	1310	26	4	0	0	1610233	0.111	100000.000	100000.000	0.000	0.000	0.000	0.000	0.000	16.610	57	178	57	178	316	2384	100	1141	"Y568/70"
0	0	0	19	8	1	"Kit "	"P10721"	14790	24630	200	4828	4959	501	10	4787	4787	4804	313	6	17	12	0	1567031	0.495	100000.000	100000.000	0.000	0.000	0.000	0.000	0.000	16.610	41	172	41	172	316	2384	100	1142	"Y568/70"
0	0	0	19	9	1	"Kit "	"P10721"	15290	24630	200	4742	4857	449	9	4728	4728	4733	232	4	22	14	0	1534708	0.534	100000.000	100000.000	0.000	0.000	0.000	0.000	0.000	16.610	14	129	14	129	316	2384	100	1143	"Y568/70"
0	0	0	19	1	2	"Mlk3"	"Q16584"	11290	25270	200	5197	5349	661	12	5068	5068	5084	390	7	25	16	0	1690248	0.679	100000.000	100000.000	0.000	0.000	0.000	0.000	0.000	16.610	129	281	129	281	316	2384	100	1144	"S281"
0	0	0	19	2	2	"Mlk3"	"Q16584"	11790	25270	200	5289	5463	1632	29	5201	5201	5204	240	4	28	21	0	1726198	1.079	100000.000	100000.000	0.000	0.000	0.000	0.000	0.000	16.610	88	262	88	262	316	2384	100	1145	"S281"
0	0	0	19	3	2	"Mlk3"	"Q16584"	12290	25270	200	5316	5433	430	7	5188	5188	5193	262	5	34	21	0	1716941	0.916	100000.000	100000.000	0.000	0.000	0.000	0.000	0.000	16.610	128	245	128	245	316	2384	100	1146	"S281"
0	0	0	19	4	2	"NFAT2 "	"O95644"	12790	25270	200	5208	5297	401	7	5153	5153	5165	718	13	11	0	0	1673979	0.184	100000.000	100000.000	0.000	0.000	0.000	0.000	0.000	16.610	55	144	55	144	316	2384	100	1147	"S172"
0	0	0	19	5	2	"NFAT2 "	"O95644"	13290	25270	200	5176	5239	372	7	5101	5101	5089	260	5	26	14	0	1655469	0.577	100000.000	100000.000	0.000	0.000	0.000	0.000	0.000	16.610	75	138	75	138	316	2384	100	1148	"S172"
0	0	0	19	6	2	"NFAT2 "	"O95644"	13790	25270	200	5112	5174	408	7	5027	5027	5031	271	5	28	14	0	1634933	0.528	100000.000	100000.000	0.000	0.000	0.000	0.000	0.000	16.610	85	147	85	147	316	2384	100	1149	"S172"
0	0	0	19	7	2	"PI3-kinase p85 subunit beta"	"O00459"	14330	25280	130	5248	6022	1550	25	5014	5014	5053	1136	22	28	23	0	722671	0.853	100000.000	100000.000	0.000	0.000	0.000	0.000	0.000	16.610	234	1008	234	1008	120	940	100	1150	"Y464"
0	0	0	19	8	2	"PI3-kinase p85 subunit beta"	"O00459"	14830	25270	130	4998	6067	1773	29	4875	4875	4888	283	5	40	37	0	728011	4.166	100000.000	100000.000	0.000	0.000	0.000	0.000	0.000	16.610	123	1192	123	1192	120	940	100	1151	"Y464"
0	0	0	19	9	2	"PI3-kinase p85 subunit beta"	"O00459"	15300	25270	140	4902	5667	1490	26	4759	4759	4757	231	4	38	29	0	884118	3.939	100000.000	100000.000	0.000	0.000	0.000	0.000	0.000	16.610	143	908	143	908	156	1140	100	1152	"Y464"
0	0	0	19	1	3	"p47phox "	"P14598"	11290	25910	200	5040	5014	294	5	5124	5124	5128	262	5	7	1	0	1584548	-0.435	100000.000	100000.000	0.000	0.000	0.000	0.000	0.000	16.610	-84	-110	-84	-110	316	2384	100	1153	"S370"
0	0	0	19	2	3	"p47phox "	"P14598"	11790	25910	200	5042	5025	294	5	5178	5178	5181	270	5	5	0	0	1587783	-0.578	100000.000	100000.000	0.000	0.000	0.000	0.000	0.000	16.610	-136	-153	-136	-153	316	2384	100	1154	"S370"
0	0	0	19	3	3	"p47phox "	"P14598"	12290	25910	200	5116	5105	570	11	5157	5157	5159	230	4	15	1	0	1613300	-0.235	100000.000	100000.000	0.000	0.000	0.000	0.000	0.000	16.610	-41	-52	-41	-52	316	2384	100	1155	"S370"
0	0	0	19	4	3	"PDGFRb"	"P09619"	12790	25910	200	5165	5231	309	5	5114	5114	5107	257	5	24	12	0	1653145	0.482	100000.000	100000.000	0.000	0.000	0.000	0.000	0.000	16.610	51	117	51	117	316	2384	100	1156	"Y716"
0	0	0	19	5	3	"PDGFRb"	"P09619"	13290	25910	200	5136	5182	349	6	5089	5089	5092	427	8	15	3	0	1637477	0.211	100000.000	100000.000	0.000	0.000	0.000	0.000	0.000	16.610	47	93	47	93	316	2384	100	1157	"Y716"
0	0	0	19	6	3	"PDGFRb"	"P09619"	13790	25910	200	5057	5056	299	5	5059	5059	5052	237	4	18	6	0	1597702	0.017	100000.000	100000.000	0.000	0.000	0.000	0.000	0.000	16.610	-2	-3	-2	-3	316	2384	100	1158	"Y716"
0	0	0	19	7	3	"Rack1"	"P63244"	14290	25910	200	5350	5474	514	9	5053	5053	5053	227	4	53	43	0	1729727	1.855	100000.000	100000.000	0.000	0.000	0.000	0.000	0.000	16.610	297	421	297	421	316	2384	100	1159	"y246"
0	0	0	19	8	3	"Rack1"	"P63244"	14790	25910	200	5331	5413	517	9	4985	4985	5002	368	7	48	34	0	1710590	1.117	100000.000	100000.000	0.000	0.000	0.000	0.000	0.000	16.610	346	428	346	428	316	2384	100	1160	"y246"
0	0	0	19	9	3	"Rack1"	"P63244"	15290	25910	200	5258	5505	1812	32	4949	4949	4944	305	6	50	36	0	1739710	1.839	100000.000	100000.000	0.000	0.000	0.000	0.000	0.000	16.610	309	556	309	556	316	2384	100	1161	"y246"
0	0	0	19	1	4	"Sek1"	"P45985"	11290	26550	200	4904	4866	326	6	5142	5142	5142	240	4	3	0	0	1537523	-1.150	100000.000	100000.000	0.000	0.000	0.000	0.000	0.000	16.610	-238	-276	-238	-276	316	2384	100	1162	"S80"
0	0	0	19	2	4	"Sek1"	"P45985"	11790	26550	200	4892	4895	323	6	5150	5150	5155	268	5	4	0	0	1546712	-0.970	100000.000	100000.000	0.000	0.000	0.000	0.000	0.000	16.610	-258	-255	-258	-255	316	2384	100	1163	"S80"
0	0	0	19	3	4	"Sek1"	"P45985"	12290	26550	200	4954	4954	376	7	5202	5202	5202	225	4	6	1	0	1565533	-1.102	100000.000	100000.000	0.000	0.000	0.000	0.000	0.000	16.610	-248	-248	-248	-248	316	2384	100	1164	"S80"
0	0	0	19	4	4	"process-control__"	"GGSGGSGDYKDDDDK"	12790	26550	200	5179	5275	488	9	5194	5194	5208	673	12	9	4	0	1666820	0.100	100000.000	100000.000	0.000	0.000	0.000	0.000	0.000	16.610	-15	81	-15	81	316	2384	100	1165	"process-control__"
0	0	0	19	5	4	"process-control__"	"GGSGGSGDYKDDDDK"	13290	26550	200	5127	5219	451	8	5140	5140	5137	220	4	20	10	0	1649240	0.373	100000.000	100000.000	0.000	0.000	0.000	0.000	0.000	16.610	-13	79	-13	79	316	2384	100	1166	"process-control__"
0	0	0	19	6	4	"process-control__"	"GGSGGSGDYKDDDDK"	13790	26550	200	5108	5230	485	9	5079	5079	5236	2627	50	0	0	0	1652663	-0.002	100000.000	100000.000	0.000	0.000	0.000	0.000	0.000	16.610	29	151	29	151	316	2384	100	1167	"process-control__"
0	0	0	19	7	4	"TAB1"	"Q15750"	14290	26550	200	5144	5222	373	7	5066	5066	5088	667	13	9	0	0	1650060	0.201	100000.000	100000.000	0.000	0.000	0.000	0.000	0.000	16.610	78	156	78	156	316	2384	100	1168	"S423"
0	0	0	19	8	4	"TAB1"	"Q15750"	14790	26550	200	5080	5161	382	7	4956	4956	4954	229	4	34	15	0	1630829	0.904	100000.000	100000.000	0.000	0.000	0.000	0.000	0.000	16.610	124	205	124	205	316	2384	100	1169	"S423"
0	0	0	19	9	4	"TAB1"	"Q15750"	15290	26550	200	4939	5019	455	9	4895	4895	4897	238	4	25	12	0	1585918	0.513	100000.000	100000.000	0.000	0.000	0.000	0.000	0.000	16.610	44	124	44	124	316	2384	100	1170	"S423"
0	0	0	19	1	5	"4E-BP1 "	"Q13541"	11320	27190	90	5726	5710	206	3	5138	5138	5125	197	3	94	78	0	296895	2.970	100000.000	100000.000	0.000	0.000	0.000	0.000	0.000	16.610	588	572	588	572	52	420	100	1171	"T46"
0	0	0	19	2	5	"4E-BP1 "	"Q13541"	11800	27190	90	5751	5779	369	6	5176	5176	5200	308	5	84	42	0	300486	1.880	100000.000	100000.000	0.000	0.000	0.000	0.000	0.000	16.610	575	603	575	603	52	420	100	1172	"T46"
0	0	0	19	3	5	"4E-BP1 "	"Q13541"	12320	27210	80	5675	5689	220	3	5188	5188	5213	420	8	61	9	0	295843	1.133	100000.000	100000.000	0.000	0.000	0.000	0.000	0.000	16.610	487	501	487	501	52	340	100	1173	"T46"
0	0	0	19	4	5	"Akt1"	"P31749"	12830	27210	70	6248	6272	505	8	5257	5257	5274	266	5	100	87	0	200695	3.752	100000.000	100000.000	0.000	0.000	0.000	0.000	0.000	16.610	991	1015	991	1015	32	236	100	1174	"T450"
0	0	0	19	5	5	"Akt1"	"P31749"	13310	27190	200	5223	5326	422	7	5185	5185	5181	236	4	26	16	0	1682916	0.614	100000.000	100000.000	0.000	0.000	0.000	0.000	0.000	16.610	38	141	38	141	316	2384	100	1175	"T450"
0	0	0	19	6	5	"Akt1"	"P31749"	13810	27190	200	5199	5330	449	8	5113	5113	5120	246	4	28	18	0	1684215	0.854	100000.000	100000.000	0.000	0.000	0.000	0.000	0.000	16.610	86	217	86	217	316	2384	100	1176	"T450"
0	0	0	19	7	5	"Bax"	"Q07812"	14310	27190	200	5177	5453	709	13	5092	5092	5089	243	4	32	23	0	1723267	1.498	100000.000	100000.000	0.000	0.000	0.000	0.000	0.000	16.610	85	361	85	361	316	2384	100	1177	"S163"
0	0	0	19	8	5	"Bax"	"Q07812"	14810	27190	200	5136	5392	696	12	5008	5008	5003	248	4	33	21	0	1703864	1.569	100000.000	100000.000	0.000	0.000	0.000	0.000	0.000	16.610	128	384	128	384	316	2384	100	1178	"S163"
0	0	0	19	9	5	"Bax"	"Q07812"	15310	27190	200	5084	5382	961	17	4956	4956	4957	343	6	29	22	0	1700709	1.239	100000.000	100000.000	0.000	0.000	0.000	0.000	0.000	16.610	128	426	128	426	316	2384	100	1179	"S163"
0	0	0	19	1	6	"CFTR"	"P13569"	11310	27840	110	5560	5573	247	4	5071	5071	5084	289	5	78	35	0	445851	1.692	100000.000	100000.000	0.000	0.000	0.000	0.000	0.000	16.610	489	502	489	502	80	656	100	1180	"S813"
0	0	0	19	2	6	"CFTR"	"P13569"	11800	27860	130	5562	5554	260	4	5219	5219	5227	319	6	55	11	0	666514	1.025	100000.000	100000.000	0.000	0.000	0.000	0.000	0.000	16.610	343	335	343	335	120	940	100	1181	"S813"
0	0	0	19	3	6	"CFTR"	"P13569"	12310	27840	120	5720	5727	238	4	5224	5224	5231	223	4	89	60	0	687289	2.224	100000.000	100000.000	0.000	0.000	0.000	0.000	0.000	16.610	496	503	496	503	120	820	100	1182	"S813"
0	0	0	19	4	6	"Crk "	"P46108"	12810	27850	200	5053	5095	548	10	5238	5238	5234	248	4	7	1	0	1609989	-0.560	100000.000	100000.000	0.000	0.000	0.000	0.000	0.000	16.610	-185	-143	-185	-143	316	2384	100	1183	"Y108"
0	0	0	19	5	6	"Crk "	"P46108"	13310	27850	200	4965	4972	311	6	5168	5168	5174	303	5	4	0	0	1571061	-0.667	100000.000	100000.000	0.000	0.000	0.000	0.000	0.000	16.610	-203	-196	-203	-196	316	2384	100	1184	"Y108"
0	0	0	19	6	6	"Crk "	"P46108"	13810	27850	200	4859	4888	320	6	5131	5131	5134	293	5	2	0	0	1544541	-0.840	100000.000	100000.000	0.000	0.000	0.000	0.000	0.000	16.610	-272	-243	-272	-243	316	2384	100	1185	"Y108"
0	0	0	19	7	6	"EGFR"	"P00533"	14310	27860	80	5737	5688	318	5	5067	5067	5068	215	4	88	75	0	295750	2.884	100000.000	100000.000	0.000	0.000	0.000	0.000	0.000	16.610	670	621	670	621	52	340	100	1186	"S1070"
0	0	0	19	8	6	"EGFR"	"P00533"	14820	27870	80	5715	5776	658	11	5000	5000	5012	208	4	90	76	0	300345	3.673	100000.000	100000.000	0.000	0.000	0.000	0.000	0.000	16.610	715	776	715	776	52	340	100	1187	"S1070"
0	0	0	19	9	6	"EGFR"	"P00533"	15310	27870	80	5681	5684	466	8	4978	4978	4988	222	4	90	78	0	295551	3.135	100000.000	100000.000	0.000	0.000	0.000	0.000	0.000	16.610	703	706	703	706	52	340	100	1188	"S1070"
-75	0	0	19	1	7	"empty"	"empty"	11290	28480	200	5156	5150	213	4	5131	5131	5129	240	4	15	1	0	1627491	0.088	100000.000	100000.000	0.000	0.000	0.000	0.000	0.000	16.610	25	19	25	19	316	2384	100	1189	"empty"
-75	0	0	19	2	7	"empty"	"empty"	11790	28480	200	5245	5246	170	3	5186	5186	5182	233	4	12	1	0	1657619	0.275	100000.000	100000.000	0.000	0.000	0.000	0.000	0.000	16.610	59	60	59	60	316	2384	100	1190	"empty"
-75	0	0	19	3	7	"empty"	"empty"	12290	28480	200	5196	5218	198	3	5243	5243	5278	674	12	0	0	0	1648779	-0.089	100000.000	100000.000	0.000	0.000	0.000	0.000	0.000	16.610	-47	-25	-47	-25	316	2384	100	1191	"empty"
-75	0	0	19	4	7	"empty"	"empty"	12790	28480	200	5224	5239	230	4	5232	5232	5240	788	15	0	0	0	1655410	-0.001	100000.000	100000.000	0.000	0.000	0.000	0.000	0.000	16.610	-8	7	-8	7	316	2384	100	1192	"empty"
-75	0	0	19	5	7	"empty"	"empty"	13290	28480	200	5158	5170	264	5	5178	5178	5176	231	4	12	2	0	1633731	-0.026	100000.000	100000.000	0.000	0.000	0.000	0.000	0.000	16.610	-20	-8	-20	-8	316	2384	100	1193	"empty"
-75	0	0	19	6	7	"empty"	"empty"	13790	28480	200	5137	5138	237	4	5127	5127	5137	293	5	11	0	0	1623688	0.003	100000.000	100000.000	0.000	0.000	0.000	0.000	0.000	16.610	10	11	10	11	316	2384	100	1194	"empty"
0	0	0	19	7	7	"GLQAWPG-pS-AIPQFLG_100"	"GLQAWPG-pS-AIPQFLG_100"	14300	28510	80	13841	13288	1476	11	5139	5139	5214	970	18	98	98	0	690963	8.324	100000.000	100000.000	0.000	0.000	0.000	0.000	0.000	16.610	8702	8149	8702	8149	52	340	100	1195	"GLQAWPG-pS-AIPQFLG_100"
0	0	0	19	8	7	"GLQAWPG-pS-AIPQFLG_100"	"GLQAWPG-pS-AIPQFLG_100"	14790	28510	80	13597	13153	1619	12	5084	5084	5079	210	4	98	98	0	683931	38.448	100000.000	100000.000	0.000	0.000	0.000	0.000	0.000	16.610	8513	8069	8513	8069	52	340	100	1196	"GLQAWPG-pS-AIPQFLG_100"
0	0	0	19	9	7	"GLQAWPG-pS-AIPQFLG_100"	"GLQAWPG-pS-AIPQFLG_100"	15300	28500	70	13883	13820	356	2	5045	5045	5048	236	4	100	100	0	442225	37.169	100000.000	100000.000	0.000	0.000	0.000	0.000	0.000	16.610	8838	8775	8838	8775	32	236	100	1197	"GLQAWPG-pS-AIPQFLG_100"
0	0	0	20	1	1	"Bcl-2"	"P10415"	15810	24620	200	4810	4861	324	6	4753	4753	4757	232	4	29	11	0	1536096	0.448	100000.000	100000.000	0.000	0.000	0.000	0.000	0.000	16.610	57	108	57	108	316	2384	100	1198	"S87"
0	0	0	20	2	1	"Bcl-2"	"P10415"	16310	24620	200	4996	5088	454	8	4854	4854	4927	543	11	18	5	0	1607837	0.297	100000.000	100000.000	0.000	0.000	0.000	0.000	0.000	16.610	142	234	142	234	316	2384	100	1199	"S87"
0	0	0	20	3	1	"Bcl-2"	"P10415"	16810	24620	70	5652	5651	203	3	4875	4875	4888	208	4	100	96	0	180826	3.668	100000.000	100000.000	0.000	0.000	0.000	0.000	0.000	16.610	777	776	777	776	32	236	100	1200	"S87"
0	0	0	20	4	1	"Casp3 "	"P42574"	17310	24610	130	7633	7639	861	11	3775	3775	3837	342	8	99	98	0	916734	11.117	100000.000	100000.000	0.000	0.000	0.000	0.000	0.000	16.610	3858	3864	3858	3864	120	940	100	1201	"S150"
0	0	0	20	5	1	"Casp3 "	"P42574"	17820	24630	150	8358	7974	1167	14	4608	4608	4406	546	12	92	89	0	1243873	6.535	100000.000	100000.000	0.000	0.000	0.000	0.000	0.000	16.610	3750	3366	3750	3366	156	1272	100	1202	"S150"
0	0	0	20	6	1	"Casp3 "	"P42574"	18310	24630	140	8428	8061	1076	13	4705	4705	4706	212	4	96	94	0	1257502	15.825	100000.000	100000.000	0.000	0.000	0.000	0.000	0.000	16.610	3723	3356	3723	3356	156	1140	100	1203	"S150"
0	0	0	20	7	1	"CD19"	"P15391"	18820	24620	90	5515	5524	217	3	4626	4626	4624	210	4	100	98	0	287247	4.286	100000.000	100000.000	0.000	0.000	0.000	0.000	0.000	16.610	889	898	889	898	52	420	100	1204	"Y500"
0	0	0	20	8	1	"CD19"	"P15391"	19310	24630	100	5081	5041	331	6	4322	4322	4329	250	5	95	76	0	403297	2.848	100000.000	100000.000	0.000	0.000	0.000	0.000	0.000	16.610	759	719	759	719	80	560	100	1205	"Y500"
0	0	0	20	9	1	"CD19"	"P15391"	19820	24630	100	5047	5023	295	5	4283	4283	4289	209	4	92	86	0	401824	3.512	100000.000	100000.000	0.000	0.000	0.000	0.000	0.000	16.610	764	740	764	740	80	560	100	1206	"Y500"
0	0	0	20	1	2	"EP300"	"Q09472"	15800	25230	200	4853	4830	230	4	4766	4766	4780	541	11	1	0	0	1526295	0.092	100000.000	100000.000	0.000	0.000	0.000	0.000	0.000	16.610	87	64	87	64	316	2384	100	1207	"S2366"
0	0	0	20	2	2	"EP300"	"Q09472"	16300	25230	200	4841	4869	361	7	4807	4807	4804	264	5	18	2	0	1538498	0.246	100000.000	100000.000	0.000	0.000	0.000	0.000	0.000	16.610	34	62	34	62	316	2384	100	1208	"S2366"
0	0	0	20	3	2	"EP300"	"Q09472"	16800	25230	200	4869	4867	237	4	4793	4793	4807	349	7	12	1	0	1537965	0.172	100000.000	100000.000	0.000	0.000	0.000	0.000	0.000	16.610	76	74	76	74	316	2384	100	1209	"S2366"
0	0	0	20	4	2	"fyn"	"P06241"	17300	25230	200	4770	4674	518	11	4570	4570	4400	789	17	5	0	0	1476953	0.347	100000.000	100000.000	0.000	0.000	0.000	0.000	0.000	16.610	200	104	200	104	316	2384	100	1210	"Y531"
0	0	0	20	5	2	"fyn"	"P06241"	17800	25230	200	3762	3791	278	7	3789	3789	4004	778	19	1	0	0	1198045	-0.274	100000.000	100000.000	0.000	0.000	0.000	0.000	0.000	16.610	-27	2	-27	2	316	2384	100	1211	"Y531"
0	0	0	20	6	2	"fyn"	"P06241"	18300	25230	200	4741	4781	363	7	4752	4752	4749	237	4	17	8	0	1510708	0.135	100000.000	100000.000	0.000	0.000	0.000	0.000	0.000	16.610	-11	29	-11	29	316	2384	100	1212	"Y531"
0	0	0	20	7	2	"Grb2"	"P62993"	18800	25230	200	4647	4749	424	8	4591	4591	4587	227	4	29	11	0	1500811	0.714	100000.000	100000.000	0.000	0.000	0.000	0.000	0.000	16.610	56	158	56	158	316	2384	100	1213	"Y209"
0	0	0	20	8	2	"Grb2"	"P62993"	19300	25230	200	4460	4537	361	7	4406	4406	4410	232	5	25	11	0	1433729	0.547	100000.000	100000.000	0.000	0.000	0.000	0.000	0.000	16.610	54	131	54	131	316	2384	100	1214	"Y209"
0	0	0	20	9	2	"Grb2"	"P62993"	19800	25230	200	4309	4409	439	9	4305	4305	4315	290	6	19	11	0	1393093	0.324	100000.000	100000.000	0.000	0.000	0.000	0.000	0.000	16.610	4	104	4	104	316	2384	100	1215	"Y209"
0	0	0	20	1	3	"IKK-beta "	"O14920"	15800	25870	200	4952	4990	277	5	4854	4854	4866	323	6	22	5	0	1576757	0.384	100000.000	100000.000	0.000	0.000	0.000	0.000	0.000	16.610	98	136	98	136	316	2384	100	1216	"Y188"
0	0	0	20	2	3	"IKK-beta "	"O14920"	16300	25870	200	4867	4881	251	5	4827	4827	4825	239	4	22	5	0	1542472	0.234	100000.000	100000.000	0.000	0.000	0.000	0.000	0.000	16.610	40	54	40	54	316	2384	100	1217	"Y188"
0	0	0	20	3	3	"IKK-beta "	"O14920"	16800	25870	200	4889	4920	296	6	4783	4783	4792	288	6	24	9	0	1554629	0.444	100000.000	100000.000	0.000	0.000	0.000	0.000	0.000	16.610	106	137	106	137	316	2384	100	1218	"Y188"
0	0	0	20	4	3	"IRAK1"	"P51617"	17300	25870	200	4639	4516	442	9	4776	4776	4765	281	5	5	0	0	1427184	-0.886	100000.000	100000.000	0.000	0.000	0.000	0.000	0.000	16.610	-137	-260	-137	-260	316	2384	100	1219	"T100"
0	0	0	20	5	3	"IRAK1"	"P51617"	17800	25870	200	3627	3582	402	11	3746	3746	3872	442	11	4	1	0	1131978	-0.656	100000.000	100000.000	0.000	0.000	0.000	0.000	0.000	16.610	-119	-164	-119	-164	316	2384	100	1220	"T100"
0	0	0	20	6	3	"IRAK1"	"P51617"	18300	25870	200	4545	4452	446	10	4581	4581	4408	564	12	2	0	0	1406709	0.078	100000.000	100000.000	0.000	0.000	0.000	0.000	0.000	16.610	-36	-129	-36	-129	316	2384	100	1221	"T100"
0	0	0	20	7	3	"IRF-7 "	"Q92985"	18800	25870	200	4630	4693	340	7	4631	4631	4633	287	6	17	5	0	1483038	0.209	100000.000	100000.000	0.000	0.000	0.000	0.000	0.000	16.610	-1	62	-1	62	316	2384	100	1222	"S471"
0	0	0	20	8	3	"IRF-7 "	"Q92985"	19300	25870	200	4425	4453	276	6	4429	4429	4440	276	6	11	4	0	1407036	0.047	100000.000	100000.000	0.000	0.000	0.000	0.000	0.000	16.610	-4	24	-4	24	316	2384	100	1223	"S471"
0	0	0	20	9	3	"IRF-7 "	"Q92985"	19800	25870	200	4321	4348	251	5	4306	4306	4306	242	5	16	7	0	1373970	0.174	100000.000	100000.000	0.000	0.000	0.000	0.000	0.000	16.610	15	42	15	42	316	2384	100	1224	"S471"
0	0	0	20	1	4	"Lyn "	"P07948"	15820	26520	200	4849	4853	300	6	4863	4863	4871	251	5	10	0	0	1533580	-0.072	100000.000	100000.000	0.000	0.000	0.000	0.000	0.000	16.610	-14	-10	-14	-10	316	2384	100	1225	"Y507"
0	0	0	20	2	4	"Lyn "	"P07948"	16320	26520	80	5012	5010	282	5	4882	4882	4940	609	12	3	0	0	260536	0.115	100000.000	100000.000	0.000	0.000	0.000	0.000	0.000	16.610	130	128	130	128	52	340	100	1226	"Y507"
0	0	0	20	3	4	"Lyn "	"P07948"	16820	26520	140	4884	4886	225	4	4886	4886	4883	265	5	9	1	0	762146	0.011	100000.000	0.000	0.000	0.000	0.000	0.000	0.000	16.610	-2	0	-2	0	156	1140	100	1227	"Y507"
0	0	0	20	4	4	"MAVS"	"Q7Z434"	17310	26530	150	5107	5306	582	10	4888	4888	4904	282	5	42	29	0	827704	1.426	100000.000	100000.000	0.000	0.000	0.000	0.000	0.000	16.610	219	418	219	418	156	1272	100	1228	"S233/4"
0	0	0	20	5	4	"MAVS"	"Q7Z434"	17820	26520	140	4637	4708	901	19	4300	4300	4356	587	13	40	19	0	734525	0.600	100000.000	100000.000	0.000	0.000	0.000	0.000	0.000	16.610	337	408	337	408	156	1140	100	1229	"S233/4"
0	0	0	20	6	4	"MAVS"	"Q7Z434"	18320	26520	200	3867	4071	559	13	3989	3989	4197	546	13	20	6	0	1286383	-0.231	100000.000	100000.000	0.000	0.000	0.000	0.000	0.000	16.610	-122	82	-122	82	316	2384	100	1230	"S233/4"
0	0	0	20	7	4	"Mek2"	"P36507"	18820	26520	200	4801	4977	517	10	4704	4704	4710	282	5	32	24	0	1572662	0.947	100000.000	100000.000	0.000	0.000	0.000	0.000	0.000	16.610	97	273	97	273	316	2384	100	1231	"s226"
0	0	0	20	8	4	"Mek2"	"P36507"	19320	26520	200	4522	4744	552	11	4417	4417	4436	423	9	31	22	0	1499153	0.728	100000.000	100000.000	0.000	0.000	0.000	0.000	0.000	16.610	105	327	105	327	316	2384	100	1232	"s226"
0	0	0	20	9	4	"Mek2"	"P36507"	19820	26520	200	4303	4499	526	11	4296	4296	4304	229	5	29	25	0	1421573	0.852	100000.000	100000.000	0.000	0.000	0.000	0.000	0.000	16.610	7	203	7	203	316	2384	100	1233	"s226"
0	0	0	20	1	5	"PKCE"	"Q02156"	15800	27180	100	6926	6693	682	10	4912	4912	4900	209	4	96	91	0	535477	8.579	100000.000	100000.000	0.000	0.000	0.000	0.000	0.000	16.610	2014	1781	2014	1781	80	560	100	1234	"T566"
0	0	0	20	2	5	"PKCE"	"Q02156"	16310	27180	110	6834	6755	406	6	4885	4885	4901	251	5	98	98	0	540426	7.386	100000.000	100000.000	0.000	0.000	0.000	0.000	0.000	16.610	1949	1870	1949	1870	80	656	100	1235	"T566"
0	0	0	20	3	5	"PKCE"	"Q02156"	16800	27190	110	6875	6713	601	8	4824	4824	4832	198	4	95	93	0	537003	9.500	100000.000	100000.000	0.000	0.000	0.000	0.000	0.000	16.610	2051	1889	2051	1889	80	656	100	1236	"T566"
0	0	0	20	4	5	"PTEN"	"P60484"	17300	27180	200	4828	4854	247	5	4844	4844	4852	266	5	11	2	0	1533918	0.008	100000.000	100000.000	0.000	0.000	0.000	0.000	0.000	16.610	-16	10	-16	10	316	2384	100	1237	"Y240"
0	0	0	20	5	5	"PTEN"	"P60484"	17800	27180	200	4934	4947	243	4	4821	4821	4756	420	8	8	1	0	1563189	0.455	100000.000	100000.000	0.000	0.000	0.000	0.000	0.000	16.610	113	126	113	126	316	2384	100	1238	"Y240"
0	0	0	20	6	5	"PTEN"	"P60484"	18300	27180	200	3817	3870	336	8	3713	3713	3806	426	11	11	1	0	1223073	0.150	100000.000	100000.000	0.000	0.000	0.000	0.000	0.000	16.610	104	157	104	157	316	2384	100	1239	"Y240"
0	0	0	20	7	5	"Rab5A"	"P20339"	18800	27180	200	4731	4821	523	10	4542	4542	4422	472	10	17	5	0	1523304	0.845	100000.000	100000.000	0.000	0.000	0.000	0.000	0.000	16.610	189	279	189	279	316	2384	100	1240	"T202"
0	0	0	20	8	5	"Rab5A"	"P20339"	19300	27180	200	4538	4632	478	10	4423	4423	4490	872	19	8	1	0	1463855	0.163	100000.000	100000.000	0.000	0.000	0.000	0.000	0.000	16.610	115	209	115	209	316	2384	100	1241	"T202"
0	0	0	20	9	5	"Rab5A"	"P20339"	19790	27170	100	4711	4779	459	9	4310	4310	4429	1934	43	1	0	0	382348	0.181	100000.000	100000.000	0.000	0.000	0.000	0.000	0.000	16.610	401	469	401	469	80	560	100	1242	"T202"
0	0	0	20	1	6	"STAT3 "	"P40763"	15800	27800	200	4973	5014	326	6	4953	4953	4960	328	6	17	8	0	1584532	0.165	100000.000	100000.000	0.000	0.000	0.000	0.000	0.000	16.610	20	61	20	61	316	2384	100	1243	"S727"
0	0	0	20	2	6	"STAT3 "	"P40763"	16300	27800	200	4982	5032	292	5	4890	4890	4900	285	5	23	10	0	1590058	0.463	100000.000	100000.000	0.000	0.000	0.000	0.000	0.000	16.610	92	142	92	142	316	2384	100	1244	"S727"
0	0	0	20	3	6	"STAT3 "	"P40763"	16800	27800	200	4885	4942	328	6	4840	4840	4843	263	5	20	9	0	1561798	0.376	100000.000	100000.000	0.000	0.000	0.000	0.000	0.000	16.610	45	102	45	102	316	2384	100	1245	"S727"
0	0	0	20	4	6	"STAT6 "	"P42226"	17300	27800	200	4682	4688	435	9	4827	4827	4834	308	6	8	1	0	1481527	-0.474	100000.000	100000.000	0.000	0.000	0.000	0.000	0.000	16.610	-145	-139	-145	-139	316	2384	100	1246	"Y641"
0	0	0	20	5	6	"STAT6 "	"P42226"	17800	27800	200	4725	4724	279	5	4814	4814	4817	291	6	8	1	0	1492693	-0.320	100000.000	100000.000	0.000	0.000	0.000	0.000	0.000	16.610	-89	-90	-89	-90	316	2384	100	1247	"Y641"
0	0	0	20	6	6	"STAT6 "	"P42226"	18300	27800	200	3692	3770	406	10	3855	3855	4117	856	20	2	0	0	1191372	-0.405	100000.000	100000.000	0.000	0.000	0.000	0.000	0.000	16.610	-163	-85	-163	-85	316	2384	100	1248	"Y641"
0	0	0	20	7	6	"Catalase"	"Q14790"	18800	27800	200	4689	4653	648	13	4128	4128	4092	546	13	51	18	0	1470218	1.027	100000.000	100000.000	0.000	0.000	0.000	0.000	0.000	16.610	561	525	561	525	316	2384	100	1249	"Y448"
0	0	0	20	8	6	"Catalase"	"Q14790"	19300	27800	200	5258	5089	629	12	4501	4501	4519	272	6	57	53	0	1608220	2.096	100000.000	100000.000	0.000	0.000	0.000	0.000	0.000	16.610	757	588	757	588	316	2384	100	1250	"Y448"
0	0	0	20	9	6	"Catalase"	"Q14790"	19800	27800	200	5361	5211	797	15	4363	4363	4373	247	5	61	54	0	1646797	3.393	100000.000	100000.000	0.000	0.000	0.000	0.000	0.000	16.610	998	848	998	848	316	2384	100	1251	"Y448"
-75	0	0	20	1	7	"empty"	"empty"	15800	28440	200	4946	4951	201	4	4962	4962	4966	218	4	10	1	0	1564647	-0.069	100000.000	100000.000	0.000	0.000	0.000	0.000	0.000	16.610	-16	-11	-16	-11	316	2384	100	1252	"empty"
-75	0	0	20	2	7	"empty"	"empty"	16300	28440	200	4851	4861	210	4	4919	4919	4949	1263	25	0	0	0	1535960	-0.070	100000.000	100000.000	0.000	0.000	0.000	0.000	0.000	16.610	-68	-58	-68	-58	316	2384	100	1253	"empty"
-75	0	0	20	3	7	"empty"	"empty"	16800	28440	200	4880	4912	614	12	4890	4890	4899	267	5	8	0	0	1552103	0.049	100000.000	100000.000	0.000	0.000	0.000	0.000	0.000	16.610	-10	22	-10	22	316	2384	100	1254	"empty"
-75	0	0	20	4	7	"empty"	"empty"	17300	28440	200	4913	5047	1920	38	4873	4873	4877	254	5	13	2	0	1594860	0.669	100000.000	100000.000	0.000	0.000	0.000	0.000	0.000	16.610	40	174	40	174	316	2384	100	1255	"empty"
-75	0	0	20	5	7	"empty"	"empty"	17800	28440	200	4866	4870	293	6	4830	4830	4837	237	4	11	1	0	1538917	0.139	100000.000	100000.000	0.000	0.000	0.000	0.000	0.000	16.610	36	40	36	40	316	2384	100	1256	"empty"
-75	0	0	20	6	7	"empty"	"empty"	18300	28440	200	4783	4785	227	4	4653	4653	4416	585	13	2	0	0	1512143	0.631	100000.000	100000.000	0.000	0.000	0.000	0.000	0.000	16.610	130	132	130	132	316	2384	100	1257	"empty"
0	0	0	20	7	7	"Control-Spot"	"Human_IgG"	18800	28440	200	4516	4382	889	20	3671	3671	3878	692	17	54	16	0	1384588	0.728	100000.000	100000.000	0.000	0.000	0.000	0.000	0.000	16.610	845	711	845	711	316	2384	100	1258	"Control-Spot"
0	0	0	20	8	7	"Control-Spot"	"Human_IgG"	19300	28440	200	4768	4856	472	9	4519	4519	4548	387	8	43	19	0	1534507	0.796	100000.000	100000.000	0.000	0.000	0.000	0.000	0.000	16.610	249	337	249	337	316	2384	100	1259	"Control-Spot"
0	0	0	20	9	7	"Control-Spot"	"Human_IgG"	19800	28440	200	4706	4803	673	14	4409	4409	4433	283	6	50	40	0	1517699	1.307	100000.000	100000.000	0.000	0.000	0.000	0.000	0.000	16.610	297	394	297	394	316	2384	100	1260	"Control-Spot"
0	0	0	21	1	1	"Akt1"	"P31749"	2270	29080	200	4796	4869	307	6	4739	4739	4768	545	11	14	0	0	1538718	0.185	100000.000	100000.000	0.000	0.000	0.000	0.000	0.000	16.610	57	130	57	130	316	2384	100	1261	"T308"
0	0	0	21	2	1	"Akt1"	"P31749"	2770	29080	200	4709	4778	323	6	4637	4637	4641	202	4	33	21	0	1509892	0.678	100000.000	100000.000	0.000	0.000	0.000	0.000	0.000	16.610	72	141	72	141	316	2384	100	1262	"T308"
0	0	0	21	3	1	"Akt1"	"P31749"	3270	29080	200	4698	4777	329	6	4634	4634	4665	837	17	4	0	0	1509531	0.134	100000.000	100000.000	0.000	0.000	0.000	0.000	0.000	16.610	64	143	64	143	316	2384	100	1263	"T308"
0	0	0	21	4	1	"A-Raf"	"P10398"	3770	29080	200	4725	4911	595	12	4662	4662	4666	222	4	27	15	0	1551926	1.104	100000.000	100000.000	0.000	0.000	0.000	0.000	0.000	16.610	63	249	63	249	316	2384	100	1264	"Y302"
0	0	0	21	5	1	"A-Raf"	"P10398"	4270	29080	200	4784	4983	648	13	4713	4713	4752	941	19	13	5	0	1574501	0.245	100000.000	100000.000	0.000	0.000	0.000	0.000	0.000	16.610	71	270	71	270	316	2384	100	1265	"Y302"
0	0	0	21	6	1	"A-Raf"	"P10398"	4770	29080	200	4824	5032	663	13	4773	4773	4789	333	6	19	15	0	1590034	0.730	100000.000	100000.000	0.000	0.000	0.000	0.000	0.000	16.610	51	259	51	259	316	2384	100	1266	"Y302"
0	0	0	21	7	1	"Cdk4"	"P11802"	5270	29080	200	4665	4687	212	4	4812	4812	4812	216	4	6	0	0	1481203	-0.579	100000.000	100000.000	0.000	0.000	0.000	0.000	0.000	16.610	-147	-125	-147	-125	316	2384	100	1267	"S150"
0	0	0	21	8	1	"Cdk4"	"P11802"	5770	29080	200	4649	4663	317	6	4815	4815	4814	205	4	6	1	0	1473481	-0.737	100000.000	100000.000	0.000	0.000	0.000	0.000	0.000	16.610	-166	-152	-166	-152	316	2384	100	1268	"S150"
0	0	0	21	9	1	"Cdk4"	"P11802"	6270	29080	200	4680	4685	218	4	4783	4783	4792	197	4	10	0	0	1480512	-0.543	100000.000	100000.000	0.000	0.000	0.000	0.000	0.000	16.610	-103	-98	-103	-98	316	2384	100	1269	"S150"
0	0	0	21	1	2	"CREB "	"P16220"	2300	29730	200	4808	4855	271	5	4826	4826	4833	213	4	17	9	0	1534079	0.103	100000.000	100000.000	0.000	0.000	0.000	0.000	0.000	16.610	-18	29	-18	29	316	2384	100	1270	"S111"
0	0	0	21	2	2	"CREB "	"P16220"	2800	29730	200	4720	4771	283	5	4731	4731	4740	219	4	18	10	0	1507693	0.142	100000.000	100000.000	0.000	0.000	0.000	0.000	0.000	16.610	-11	40	-11	40	316	2384	100	1271	"S111"
0	0	0	21	3	2	"CREB "	"P16220"	3300	29750	70	5463	5442	232	4	4734	4734	4735	176	3	96	90	0	174158	4.017	100000.000	100000.000	0.000	0.000	0.000	0.000	0.000	16.610	729	708	729	708	32	236	100	1272	"S111"
0	0	0	21	4	2	"DVL1"	"O14640"	3790	29720	90	5058	5061	203	4	4684	4684	4686	211	4	82	40	0	263151	1.777	100000.000	100000.000	0.000	0.000	0.000	0.000	0.000	16.610	374	377	374	377	52	420	100	1273	"S679"
0	0	0	21	5	2	"DVL1"	"O14640"	4300	29730	200	4751	4774	261	5	4695	4695	4700	223	4	20	6	0	1508533	0.332	100000.000	100000.000	0.000	0.000	0.000	0.000	0.000	16.610	56	79	56	79	316	2384	100	1274	"S679"
0	0	0	21	6	2	"DVL1"	"O14640"	4810	29740	90	5194	5270	409	7	4800	4800	4802	207	4	80	46	0	274050	2.261	100000.000	100000.000	0.000	0.000	0.000	0.000	0.000	16.610	394	470	394	470	52	420	100	1275	"S679"
0	0	0	21	7	2	"IFNAR1 "	"P17181"	5300	29730	200	4753	4745	271	5	4814	4814	4813	213	4	13	2	0	1499393	-0.319	100000.000	100000.000	0.000	0.000	0.000	0.000	0.000	16.610	-61	-69	-61	-69	316	2384	100	1276	"Y466"
0	0	0	21	8	2	"IFNAR1 "	"P17181"	5800	29730	200	4739	4766	229	4	4815	4815	4820	231	4	9	1	0	1506213	-0.234	100000.000	100000.000	0.000	0.000	0.000	0.000	0.000	16.610	-76	-49	-76	-49	316	2384	100	1277	"Y466"
0	0	0	21	9	2	"IFNAR1 "	"P17181"	6300	29730	200	4750	4753	228	4	4820	4820	4824	214	4	6	0	0	1502031	-0.332	100000.000	100000.000	0.000	0.000	0.000	0.000	0.000	16.610	-70	-67	-70	-67	316	2384	100	1278	"Y466"
0	0	0	21	1	3	"Jak1 "	"P23458"	2290	30370	110	5350	5270	323	6	4900	4900	4929	278	5	66	28	0	421611	1.227	100000.000	100000.000	0.000	0.000	0.000	0.000	0.000	16.610	450	370	450	370	80	656	100	1279	"Y1034"
0	0	0	21	2	3	"Jak1 "	"P23458"	2780	30370	200	4861	4926	315	6	4876	4876	4890	251	5	23	11	0	1556636	0.143	100000.000	100000.000	0.000	0.000	0.000	0.000	0.000	16.610	-15	50	-15	50	316	2384	100	1280	"Y1034"
0	0	0	21	3	3	"Jak1 "	"P23458"	3280	30370	130	4904	5032	404	8	4793	4793	4804	277	5	45	30	0	603843	0.823	100000.000	100000.000	0.000	0.000	0.000	0.000	0.000	16.610	111	239	111	239	120	940	100	1281	"Y1034"
0	0	0	21	4	3	"Jun "	"P05412"	3790	30380	200	4218	4278	317	7	4788	4788	4791	226	4	1	0	0	1351710	-2.270	100000.000	100000.000	0.000	0.000	0.000	0.000	0.000	16.610	-570	-510	-570	-510	316	2384	100	1282	"S63"
0	0	0	21	5	3	"Jun "	"P05412"	4290	30380	200	4221	4345	607	13	4770	4770	4776	304	6	1	0	0	1373019	-1.418	100000.000	100000.000	0.000	0.000	0.000	0.000	0.000	16.610	-549	-425	-549	-425	316	2384	100	1283	"S63"
0	0	0	21	6	3	"Jun "	"P05412"	4790	30380	200	4261	4353	334	7	4823	4823	4845	588	12	0	0	0	1375525	-0.837	100000.000	100000.000	0.000	0.000	0.000	0.000	0.000	16.610	-562	-470	-562	-470	316	2384	100	1284	"S63"
0	0	0	21	7	3	"Lck"	"P06239"	5300	30380	90	5343	5381	197	3	4904	4904	4907	308	6	78	23	0	279806	1.539	100000.000	100000.000	0.000	0.000	0.000	0.000	0.000	16.610	439	477	439	477	52	420	100	1285	"Y192"
0	0	0	21	8	3	"Lck"	"P06239"	5790	30380	90	5421	5423	193	3	4888	4888	4888	198	4	96	78	0	281976	2.702	100000.000	100000.000	0.000	0.000	0.000	0.000	0.000	16.610	533	535	533	535	52	420	100	1286	"Y192"
0	0	0	21	9	3	"Lck"	"P06239"	6300	30400	90	5444	5448	219	4	4901	4901	4905	187	3	98	80	0	283306	2.904	100000.000	100000.000	0.000	0.000	0.000	0.000	0.000	16.610	543	547	543	547	52	420	100	1287	"Y192"
0	0	0	21	1	4	"Mlk3"	"Q16584"	2270	31000	200	4947	4885	330	6	4920	4920	4948	624	12	0	0	0	1543709	-0.101	100000.000	100000.000	0.000	0.000	0.000	0.000	0.000	16.610	27	-35	27	-35	316	2384	100	1288	"T277"
0	0	0	21	2	4	"Mlk3"	"Q16584"	2770	31000	200	4727	4674	313	6	4808	4808	4834	445	9	0	0	0	1476968	-0.360	100000.000	100000.000	0.000	0.000	0.000	0.000	0.000	16.610	-81	-134	-81	-134	316	2384	100	1289	"T277"
0	0	0	21	3	4	"Mlk3"	"Q16584"	3270	31000	200	4695	4662	276	5	4747	4747	4752	202	4	9	1	0	1473148	-0.446	100000.000	100000.000	0.000	0.000	0.000	0.000	0.000	16.610	-52	-85	-52	-85	316	2384	100	1290	"T277"
0	0	0	21	4	4	"NFAT2 "	"O95644"	3770	31000	140	4776	5049	562	11	4742	4742	4759	524	11	34	17	0	787706	0.553	100000.000	100000.000	0.000	0.000	0.000	0.000	0.000	16.610	34	307	34	307	156	1140	100	1291	"S245"
0	0	0	21	5	4	"NFAT2 "	"O95644"	4270	31000	150	4967	5168	563	10	4785	4785	4795	270	5	40	34	0	806138	1.381	100000.000	100000.000	0.000	0.000	0.000	0.000	0.000	16.610	182	383	182	383	156	1272	100	1292	"S245"
0	0	0	21	6	4	"NFAT2 "	"O95644"	4770	31000	130	4958	5185	548	10	4810	4810	4813	196	4	45	38	0	622145	1.898	100000.000	100000.000	0.000	0.000	0.000	0.000	0.000	16.610	148	375	148	375	120	940	100	1293	"S245"
0	0	0	21	7	4	"PI3-kinase p85 subunit beta"	"O00459"	5270	31000	200	4947	5019	376	7	4888	4888	4899	292	5	21	12	0	1585931	0.411	100000.000	100000.000	0.000	0.000	0.000	0.000	0.000	16.610	59	131	59	131	316	2384	100	1294	"Y605"
0	0	0	21	8	4	"PI3-kinase p85 subunit beta"	"O00459"	5770	31000	200	4920	5034	391	7	4884	4884	4894	263	5	20	15	0	1590777	0.532	100000.000	100000.000	0.000	0.000	0.000	0.000	0.000	16.610	36	150	36	150	316	2384	100	1295	"Y605"
0	0	0	21	9	4	"PI3-kinase p85 subunit beta"	"O00459"	6270	31000	200	4894	5005	384	7	4857	4857	4868	205	4	27	16	0	1581477	0.668	100000.000	100000.000	0.000	0.000	0.000	0.000	0.000	16.610	37	148	37	148	316	2384	100	1296	"Y605"
0	0	0	21	1	5	"PDGFRb"	"P09619"	2270	31640	200	4977	5012	225	4	4906	4906	4908	214	4	24	10	0	1583688	0.486	100000.000	100000.000	0.000	0.000	0.000	0.000	0.000	16.610	71	106	71	106	316	2384	100	1297	"Y740"
0	0	0	21	2	5	"PDGFRb"	"P09619"	2770	31640	200	4872	4914	333	6	4774	4774	4787	228	4	29	8	0	1552677	0.557	100000.000	100000.000	0.000	0.000	0.000	0.000	0.000	16.610	98	140	98	140	316	2384	100	1298	"Y740"
0	0	0	21	3	5	"PDGFRb"	"P09619"	3270	31640	200	4763	4813	327	6	4719	4719	4730	212	4	22	10	0	1521048	0.392	100000.000	100000.000	0.000	0.000	0.000	0.000	0.000	16.610	44	94	44	94	316	2384	100	1299	"Y740"
0	0	0	21	4	5	"Rack1"	"P63244"	3770	31640	200	4779	4787	236	4	4742	4742	4768	427	8	1	0	0	1512792	0.044	100000.000	100000.000	0.000	0.000	0.000	0.000	0.000	16.610	37	45	37	45	316	2384	100	1300	"Y194"
0	0	0	21	5	5	"Rack1"	"P63244"	4270	31640	200	4859	4872	225	4	4769	4769	4775	204	4	32	7	0	1539482	0.475	100000.000	100000.000	0.000	0.000	0.000	0.000	0.000	16.610	90	103	90	103	316	2384	100	1301	"Y194"
0	0	0	21	6	5	"Rack1"	"P63244"	4790	31630	110	4989	5057	656	12	4781	4781	4786	193	4	51	23	0	404555	1.404	100000.000	100000.000	0.000	0.000	0.000	0.000	0.000	16.610	208	276	208	276	80	656	100	1302	"Y194"
0	0	0	21	7	5	"SEK1 "	"P45985"	5270	31640	200	4727	4730	278	5	4831	4831	4840	306	6	6	0	0	1494732	-0.359	100000.000	100000.000	0.000	0.000	0.000	0.000	0.000	16.610	-104	-101	-104	-101	316	2384	100	1303	"T261"
0	0	0	21	8	5	"SEK1 "	"P45985"	5770	31640	200	4758	4747	264	5	4849	4849	4856	228	4	10	0	0	1500097	-0.478	100000.000	100000.000	0.000	0.000	0.000	0.000	0.000	16.610	-91	-102	-91	-102	316	2384	100	1304	"T261"
0	0	0	21	9	5	"SEK1 "	"P45985"	6270	31640	200	4667	4646	296	6	4836	4836	4838	197	4	8	1	0	1468071	-0.975	100000.000	100000.000	0.000	0.000	0.000	0.000	0.000	16.610	-169	-190	-169	-190	316	2384	100	1305	"T261"
0	0	0	21	1	6	"Smad3 "	"P84022"	2280	32290	90	5419	5409	171	3	4877	4877	4881	243	4	94	59	0	281283	2.173	100000.000	100000.000	0.000	0.000	0.000	0.000	0.000	16.610	542	532	542	532	52	420	100	1306	"S423"
0	0	0	21	2	6	"Smad3 "	"P84022"	2800	32300	100	5279	5304	391	7	4781	4781	4791	251	5	87	48	0	424323	2.044	100000.000	100000.000	0.000	0.000	0.000	0.000	0.000	16.610	498	523	498	523	80	560	100	1307	"S423"
0	0	0	21	3	6	"Smad3 "	"P84022"	3280	32320	80	5206	5149	246	4	4710	4710	4703	179	3	92	65	0	267763	2.492	100000.000	100000.000	0.000	0.000	0.000	0.000	0.000	16.610	496	439	496	439	52	340	100	1308	"S423"
0	0	0	21	4	6	"TBK1 "	"Q9UHD2"	3790	32300	90	6515	6479	280	4	4760	4760	4761	190	3	100	100	0	336893	9.042	100000.000	100000.000	0.000	0.000	0.000	0.000	0.000	16.610	1755	1719	1755	1719	52	420	100	1309	"S172"
0	0	0	21	5	6	"TBK1 "	"Q9UHD2"	4280	32290	150	5300	5721	875	15	4793	4793	4801	225	4	64	51	0	892462	4.089	100000.000	100000.000	0.000	0.000	0.000	0.000	0.000	16.610	507	928	507	928	156	1272	100	1310	"S172"
0	0	0	21	6	6	"TBK1 "	"Q9UHD2"	4790	32290	140	4939	5506	923	16	4713	4713	4728	240	5	48	45	0	858958	3.242	100000.000	100000.000	0.000	0.000	0.000	0.000	0.000	16.610	226	793	226	793	156	1140	100	1311	"S172"
0	0	0	21	7	6	"TrKA"	"P04629"	5290	32290	140	4948	5329	711	13	4782	4782	4784	194	4	48	40	0	831288	2.809	100000.000	100000.000	0.000	0.000	0.000	0.000	0.000	16.610	166	547	166	547	156	1140	100	1312	"Y496"
0	0	0	21	8	6	"TrKA"	"P04629"	5790	32290	150	5119	5636	1474	26	4830	4830	4833	212	4	54	48	0	879172	3.788	100000.000	100000.000	0.000	0.000	0.000	0.000	0.000	16.610	289	806	289	806	156	1272	100	1313	"Y496"
0	0	0	21	9	6	"TrKA"	"P04629"	6290	32290	150	5089	5481	781	14	4774	4774	4787	306	6	50	40	0	855084	2.268	100000.000	100000.000	0.000	0.000	0.000	0.000	0.000	16.610	315	707	315	707	156	1272	100	1314	"Y496"
-75	0	0	21	1	7	"empty"	"empty"	2270	32930	200	4775	4784	170	3	4749	4749	4760	284	5	7	0	0	1511709	0.085	100000.000	100000.000	0.000	0.000	0.000	0.000	0.000	16.610	26	35	26	35	316	2384	100	1315	"empty"
-75	0	0	21	2	7	"empty"	"empty"	2770	32930	200	4665	4681	202	4	4667	4667	4674	201	4	14	3	0	1479105	0.035	100000.000	100000.000	0.000	0.000	0.000	0.000	0.000	16.610	-2	14	-2	14	316	2384	100	1316	"empty"
-75	0	0	21	3	7	"empty"	"empty"	3270	32930	200	4641	4635	174	3	4655	4655	4661	277	5	4	0	0	1464718	-0.094	100000.000	100000.000	0.000	0.000	0.000	0.000	0.000	16.610	-14	-20	-14	-20	316	2384	100	1317	"empty"
-75	0	0	21	4	7	"empty"	"empty"	3770	32930	200	4680	4669	210	4	4676	4676	4692	447	9	1	0	0	1475499	-0.051	100000.000	100000.000	0.000	0.000	0.000	0.000	0.000	16.610	4	-7	4	-7	316	2384	100	1318	"empty"
-75	0	0	21	5	7	"empty"	"empty"	4270	32930	200	4729	4723	190	4	4698	4698	4715	312	6	3	0	0	1492449	0.026	100000.000	100000.000	0.000	0.000	0.000	0.000	0.000	16.610	31	25	31	25	316	2384	100	1319	"empty"
-75	0	0	21	6	7	"empty"	"empty"	4770	32930	200	4686	4681	185	3	4657	4657	4668	205	4	16	1	0	1479051	0.063	100000.000	100000.000	0.000	0.000	0.000	0.000	0.000	16.610	29	24	29	24	316	2384	100	1320	"empty"
-75	0	0	21	7	7	"empty"	"empty"	5270	32930	200	4732	4732	202	4	4712	4712	4725	261	5	9	0	0	1495398	0.027	100000.000	100000.000	0.000	0.000	0.000	0.000	0.000	16.610	20	20	20	20	316	2384	100	1321	"empty"
-75	0	0	21	8	7	"empty"	"empty"	5770	32930	200	4783	4855	510	10	4769	4769	4774	236	4	13	4	0	1534051	0.343	100000.000	100000.000	0.000	0.000	0.000	0.000	0.000	16.610	14	86	14	86	316	2384	100	1322	"empty"
-75	0	0	21	9	7	"empty"	"empty"	6270	32930	200	4774	4780	163	3	4748	4748	4756	234	4	12	0	0	1510578	0.103	100000.000	100000.000	0.000	0.000	0.000	0.000	0.000	16.610	26	32	26	32	316	2384	100	1323	"empty"
0	0	0	22	1	1	"PLCG2"	"P16885"	6810	29120	100	5102	5071	281	5	4783	4783	4775	215	4	66	33	0	405683	1.377	100000.000	100000.000	0.000	0.000	0.000	0.000	0.000	16.610	319	288	319	288	80	560	100	1324	"Y753"
0	0	0	22	2	1	"PLCG2"	"P16885"	7320	29130	140	4926	4963	349	7	4717	4717	4728	398	8	30	2	0	774230	0.590	100000.000	100000.000	0.000	0.000	0.000	0.000	0.000	16.610	209	246	209	246	156	1140	100	1325	"Y753"
0	0	0	22	3	1	"PLCG2"	"P16885"	7810	29130	110	4980	5004	254	5	4687	4687	4672	252	5	57	23	0	400359	1.317	100000.000	100000.000	0.000	0.000	0.000	0.000	0.000	16.610	293	317	293	317	80	656	100	1326	"Y753"
0	0	0	22	4	1	"pyk2"	"Q14289"	8330	29130	140	12485	12019	1825	15	4640	4640	4648	232	4	99	98	0	1874930	31.772	100000.000	100000.000	0.000	0.000	0.000	0.000	0.000	16.610	7845	7379	7845	7379	156	1140	100	1327	"Y402"
0	0	0	22	5	1	"pyk2"	"Q14289"	8830	29130	140	12496	11914	1846	15	4674	4674	4678	215	4	99	98	0	1858587	33.656	100000.000	100000.000	0.000	0.000	0.000	0.000	0.000	16.610	7822	7240	7822	7240	156	1140	100	1328	"Y402"
0	0	0	22	6	1	"pyk2"	"Q14289"	9340	29140	120	12725	12413	1199	9	4714	4714	4707	197	4	100	99	0	1489545	39.117	100000.000	100000.000	0.000	0.000	0.000	0.000	0.000	16.610	8011	7699	8011	7699	120	820	100	1329	"Y402"
0	0	0	22	7	1	"STAM2"	"Q92783"	9830	29140	150	5596	5597	240	4	4779	4779	4785	224	4	100	97	0	873188	3.625	100000.000	100000.000	0.000	0.000	0.000	0.000	0.000	16.610	817	818	817	818	156	1272	100	1330	"Y371"
0	0	0	22	8	1	"STAM2"	"Q92783"	10330	29140	160	5749	5745	312	5	4885	4885	4894	251	5	95	90	0	1194910	3.390	100000.000	100000.000	0.000	0.000	0.000	0.000	0.000	16.610	864	860	864	860	208	1512	100	1331	"Y371"
0	0	0	22	9	1	"STAM2"	"Q92783"	10840	29140	150	5877	5902	291	4	5014	5014	5010	233	4	100	94	0	920768	3.828	100000.000	100000.000	0.000	0.000	0.000	0.000	0.000	16.610	863	888	863	888	156	1272	100	1332	"Y371"
0	0	0	22	1	2	"STAT3 "	"P40763"	6820	29760	130	5202	5189	268	5	4820	4820	4834	216	4	75	39	0	622641	1.644	100000.000	100000.000	0.000	0.000	0.000	0.000	0.000	16.610	382	369	382	369	120	940	100	1333	"Y705"
0	0	0	22	2	2	"STAT3 "	"P40763"	7310	29770	100	5129	5134	272	5	4774	4774	4777	228	4	67	32	0	410734	1.566	100000.000	100000.000	0.000	0.000	0.000	0.000	0.000	16.610	355	360	355	360	80	560	100	1334	"Y705"
0	0	0	22	3	2	"STAT3 "	"P40763"	7830	29780	120	5085	5071	201	3	4743	4743	4734	216	4	72	25	0	608522	1.560	100000.000	100000.000	0.000	0.000	0.000	0.000	0.000	16.610	342	328	342	328	120	820	100	1335	"Y705"
0	0	0	22	4	2	"STMN1"	"P16949"	8320	29770	200	4391	4394	367	8	4680	4680	4687	271	5	4	0	0	1388645	-1.081	100000.000	100000.000	0.000	0.000	0.000	0.000	0.000	16.610	-289	-286	-289	-286	316	2384	100	1336	"S15"
0	0	0	22	5	2	"STMN1"	"P16949"	8820	29770	200	4243	4287	333	7	4667	4667	4669	205	4	3	0	0	1354560	-1.863	100000.000	100000.000	0.000	0.000	0.000	0.000	0.000	16.610	-424	-380	-424	-380	316	2384	100	1337	"S15"
0	0	0	22	6	2	"STMN1"	"P16949"	9320	29780	200	4358	4378	360	8	4663	4663	4669	226	4	4	0	0	1383445	-1.288	100000.000	100000.000	0.000	0.000	0.000	0.000	0.000	16.610	-305	-285	-305	-285	316	2384	100	1338	"S15"
0	0	0	22	7	2	"4E-BP1 "	"Q13541"	9830	29780	200	4688	4690	311	6	4784	4784	4791	250	5	7	1	0	1481997	-0.404	100000.000	100000.000	0.000	0.000	0.000	0.000	0.000	16.610	-96	-94	-96	-94	316	2384	100	1339	"S64"
0	0	0	22	8	2	"4E-BP1 "	"Q13541"	10330	29780	200	4786	4777	307	6	4883	4883	4891	233	4	16	2	0	1509688	-0.489	100000.000	100000.000	0.000	0.000	0.000	0.000	0.000	16.610	-97	-106	-97	-106	316	2384	100	1340	"S64"
0	0	0	22	9	2	"4E-BP1 "	"Q13541"	10830	29790	200	4913	4904	301	6	4967	4967	4974	372	7	7	0	0	1549559	-0.188	100000.000	100000.000	0.000	0.000	0.000	0.000	0.000	16.610	-54	-63	-54	-63	316	2384	100	1341	"S64"
0	0	0	22	1	3	"Tgfbr2"	"P37173"	6810	30400	200	3831	4130	569	13	4830	4830	4835	191	3	5	1	0	1304947	-3.691	100000.000	100000.000	0.000	0.000	0.000	0.000	0.000	16.610	-999	-700	-999	-700	316	2384	100	1342	"Y336"
0	0	0	22	2	3	"Tgfbr2"	"P37173"	7310	30400	200	3758	4084	1119	27	4778	4778	4790	402	8	1	0	0	1290655	-1.756	100000.000	100000.000	0.000	0.000	0.000	0.000	0.000	16.610	-1020	-694	-1020	-694	316	2384	100	1343	"Y336"
0	0	0	22	3	3	"Tgfbr2"	"P37173"	7810	30410	200	3752	3977	566	14	4753	4753	4758	260	5	3	0	0	1256707	-3.004	100000.000	100000.000	0.000	0.000	0.000	0.000	0.000	16.610	-1001	-776	-1001	-776	316	2384	100	1344	"Y336"
0	0	0	22	4	3	"Bid "	"P55957"	8320	30410	80	5600	5494	475	8	4689	4689	4689	186	3	88	82	0	285705	4.328	100000.000	100000.000	0.000	0.000	0.000	0.000	0.000	16.610	911	805	911	805	52	340	100	1345	"T54"
0	0	0	22	5	3	"Bid "	"P55957"	8820	30420	80	5591	5586	258	4	4664	4664	4685	353	7	94	86	0	290488	2.552	100000.000	100000.000	0.000	0.000	0.000	0.000	0.000	16.610	927	922	927	922	52	340	100	1346	"T54"
0	0	0	22	6	3	"Bid "	"P55957"	9320	30420	80	5547	5534	353	6	4679	4679	4675	177	3	96	94	0	287777	4.853	100000.000	100000.000	0.000	0.000	0.000	0.000	0.000	16.610	868	855	868	855	52	340	100	1347	"T54"
0	0	0	22	7	3	"caveolin-1"	"Q03135"	9820	30420	200	4725	4735	252	5	4792	4792	4790	253	5	8	1	0	1496206	-0.217	100000.000	100000.000	0.000	0.000	0.000	0.000	0.000	16.610	-67	-57	-67	-57	316	2384	100	1348	"Y6"
0	0	0	22	8	3	"caveolin-1"	"Q03135"	10320	30420	200	4839	4841	206	4	4886	4886	4886	232	4	6	0	0	1529695	-0.194	100000.000	100000.000	0.000	0.000	0.000	0.000	0.000	16.610	-47	-45	-47	-45	316	2384	100	1349	"Y6"
0	0	0	22	9	3	"caveolin-1"	"Q03135"	10820	30420	200	4921	4935	242	4	4950	4950	4953	270	5	10	1	0	1559500	-0.067	100000.000	100000.000	0.000	0.000	0.000	0.000	0.000	16.610	-29	-15	-29	-15	316	2384	100	1350	"Y6"
0	0	0	22	1	4	"CDK2"	"P24941"	6810	31050	120	5699	5634	310	5	4817	4817	4827	191	3	94	88	0	676129	4.225	100000.000	100000.000	0.000	0.000	0.000	0.000	0.000	16.610	882	817	882	817	120	820	100	1351	"Y14"
0	0	0	22	2	4	"CDK2"	"P24941"	7310	31050	120	5754	5701	378	6	4734	4734	4734	197	4	94	93	0	684179	4.909	100000.000	100000.000	0.000	0.000	0.000	0.000	0.000	16.610	1020	967	1020	967	120	820	100	1352	"Y14"
0	0	0	22	3	4	"CDK2"	"P24941"	7820	31060	120	5621	5522	376	6	4697	4697	4700	260	5	90	84	0	662665	3.162	100000.000	100000.000	0.000	0.000	0.000	0.000	0.000	16.610	924	825	924	825	120	820	100	1353	"Y14"
0	0	0	22	4	4	"Fos "	"P01100"	8310	31050	200	4668	4705	607	12	4654	4654	4671	711	15	1	0	0	1486774	0.048	100000.000	100000.000	0.000	0.000	0.000	0.000	0.000	16.610	14	51	14	51	316	2384	100	1354	"S362"
0	0	0	22	5	4	"Fos "	"P01100"	8810	31060	200	4680	4696	210	4	4635	4635	4646	230	4	19	3	0	1483882	0.217	100000.000	100000.000	0.000	0.000	0.000	0.000	0.000	16.610	45	61	45	61	316	2384	100	1355	"S362"
0	0	0	22	6	4	"Fos "	"P01100"	9310	31060	200	4677	4709	311	6	4657	4657	4662	204	4	17	3	0	1488191	0.230	100000.000	100000.000	0.000	0.000	0.000	0.000	0.000	16.610	20	52	20	52	316	2384	100	1356	"S362"
0	0	0	22	7	4	"Grb2"	"P62993"	9820	31070	90	5929	5946	268	4	4723	4723	4707	200	4	100	98	0	309176	6.195	100000.000	100000.000	0.000	0.000	0.000	0.000	0.000	16.610	1206	1223	1206	1223	52	420	100	1357	"Y37"
0	0	0	22	8	4	"Grb2"	"P62993"	10320	31070	100	6138	6020	433	7	4789	4789	4792	307	6	96	88	0	481567	4.000	100000.000	100000.000	0.000	0.000	0.000	0.000	0.000	16.610	1349	1231	1349	1231	80	560	100	1358	"Y37"
0	0	0	22	9	4	"Grb2"	"P62993"	10820	31080	100	6252	6126	520	8	4907	4907	4916	235	4	93	87	0	490104	5.149	100000.000	100000.000	0.000	0.000	0.000	0.000	0.000	16.610	1345	1219	1345	1219	80	560	100	1359	"Y37"
0	0	0	22	1	5	"IL4R "	"P24394"	6810	31680	160	5236	5230	225	4	4788	4788	4807	447	9	50	2	0	1087899	0.946	100000.000	100000.000	0.000	0.000	0.000	0.000	0.000	16.610	448	442	448	442	208	1512	100	1360	"Y713"
0	0	0	22	2	5	"IL4R "	"P24394"	7300	31690	170	5068	5037	307	6	4739	4739	4736	231	4	65	28	0	1047624	1.303	100000.000	100000.000	0.000	0.000	0.000	0.000	0.000	16.610	329	298	329	298	208	1660	100	1361	"Y713"
0	0	0	22	3	5	"IL4R "	"P24394"	7810	31690	150	5065	5061	204	4	4714	4714	4718	209	4	76	36	0	789558	1.641	100000.000	100000.000	0.000	0.000	0.000	0.000	0.000	16.610	351	347	351	347	156	1272	100	1362	"Y713"
0	0	0	22	4	5	"IRAK4"	"P51617"	8310	31700	150	6147	6167	420	6	4635	4635	4668	409	8	100	97	0	962022	3.665	100000.000	100000.000	0.000	0.000	0.000	0.000	0.000	16.610	1512	1532	1512	1532	156	1272	100	1363	"T208"
0	0	0	22	5	5	"IRAK4"	"P51617"	8810	31700	150	6146	6155	404	6	4629	4629	4659	320	6	99	98	0	960237	4.675	100000.000	100000.000	0.000	0.000	0.000	0.000	0.000	16.610	1517	1526	1517	1526	156	1272	100	1364	"T208"
0	0	0	22	6	5	"IRAK4"	"P51617"	9310	31710	160	6064	6071	552	9	4598	4598	4617	233	5	96	95	0	1262749	6.240	100000.000	100000.000	0.000	0.000	0.000	0.000	0.000	16.610	1466	1473	1466	1473	208	1512	100	1365	"T208"
0	0	0	22	7	5	"LDLRAP1"	"Q5SW96"	9800	31700	200	4619	4621	232	5	4647	4647	4661	298	6	7	0	0	1460270	-0.134	100000.000	100000.000	0.000	0.000	0.000	0.000	0.000	16.610	-28	-26	-28	-26	316	2384	100	1366	"S186"
0	0	0	22	8	5	"LDLRAP1"	"Q5SW96"	10310	31710	200	4693	4703	269	5	4710	4710	4713	245	5	14	3	0	1486279	-0.041	100000.000	100000.000	0.000	0.000	0.000	0.000	0.000	16.610	-17	-7	-17	-7	316	2384	100	1367	"S186"
0	0	0	22	9	5	"LDLRAP1"	"Q5SW96"	10810	31710	200	4773	4762	300	6	4817	4817	4818	239	4	10	1	0	1504718	-0.234	100000.000	100000.000	0.000	0.000	0.000	0.000	0.000	16.610	-44	-55	-44	-55	316	2384	100	1368	"S186"
0	0	0	22	1	6	"MAPK14"	"Q16539"	6810	32330	130	5450	5502	350	6	4797	4797	4817	251	5	99	76	0	660298	2.729	100000.000	100000.000	0.000	0.000	0.000	0.000	0.000	16.610	653	705	653	705	120	940	100	1369	"T179"
0	0	0	22	2	6	"MAPK14"	"Q16539"	7310	32340	130	5331	5328	240	4	4726	4726	4727	194	4	95	79	0	639334	3.098	100000.000	100000.000	0.000	0.000	0.000	0.000	0.000	16.610	605	602	605	602	120	940	100	1370	"T179"
0	0	0	22	3	6	"MAPK14"	"Q16539"	7810	32340	130	5372	5359	249	4	4696	4696	4709	268	5	94	68	0	643078	2.425	100000.000	100000.000	0.000	0.000	0.000	0.000	0.000	16.610	676	663	676	663	120	940	100	1371	"T179"
0	0	0	22	4	6	"Met "	"P08581"	8310	32340	80	5649	5664	465	8	4587	4587	4619	402	8	92	84	0	294509	2.600	100000.000	100000.000	0.000	0.000	0.000	0.000	0.000	16.610	1062	1077	1062	1077	52	340	100	1372	"Y1003"
0	0	0	22	5	6	"Met "	"P08581"	8810	32350	80	5752	5671	344	6	4516	4516	4536	207	4	98	94	0	294870	5.483	100000.000	100000.000	0.000	0.000	0.000	0.000	0.000	16.610	1236	1155	1236	1155	52	340	100	1373	"Y1003"
0	0	0	22	6	6	"Met "	"P08581"	9310	32340	80	5646	5576	394	7	4539	4539	4537	174	3	94	90	0	289971	5.971	100000.000	100000.000	0.000	0.000	0.000	0.000	0.000	16.610	1107	1037	1107	1037	52	340	100	1374	"Y1003"
0	0	0	22	7	6	"p53 "	"P04637"	9810	32360	80	5643	5641	208	3	4590	4590	4599	214	4	100	100	0	293306	4.869	100000.000	100000.000	0.000	0.000	0.000	0.000	0.000	16.610	1053	1051	1053	1051	52	340	100	1375	"S15"
0	0	0	22	8	6	"p53 "	"P04637"	10310	32370	100	5678	5603	391	6	4693	4693	4702	214	4	92	88	0	448245	4.210	100000.000	100000.000	0.000	0.000	0.000	0.000	0.000	16.610	985	910	985	910	80	560	100	1376	"S15"
0	0	0	22	9	6	"p53 "	"P04637"	10800	32370	90	5981	5958	198	3	4792	4792	4795	196	4	100	100	0	309820	5.934	100000.000	100000.000	0.000	0.000	0.000	0.000	0.000	16.610	1189	1166	1189	1166	52	420	100	1377	"S15"
-75	0	0	22	1	7	"empty"	"empty"	6820	32970	200	4764	4776	217	4	4725	4725	4728	180	3	18	4	0	1509169	0.267	100000.000	100000.000	0.000	0.000	0.000	0.000	0.000	16.610	39	51	39	51	316	2384	100	1378	"empty"
-75	0	0	22	2	7	"empty"	"empty"	7320	32970	200	4748	4746	205	4	4703	4703	4715	297	6	9	0	0	1499736	0.104	100000.000	100000.000	0.000	0.000	0.000	0.000	0.000	16.610	45	43	45	43	316	2384	100	1379	"empty"
-75	0	0	22	3	7	"empty"	"empty"	7820	32970	200	4716	4710	209	4	4673	4673	4691	686	14	0	0	0	1488255	0.028	100000.000	100000.000	0.000	0.000	0.000	0.000	0.000	16.610	43	37	43	37	316	2384	100	1380	"empty"
-75	0	0	22	4	7	"empty"	"empty"	8320	32970	200	4644	4638	199	4	4614	4614	4621	222	4	14	1	0	1465548	0.077	100000.000	100000.000	0.000	0.000	0.000	0.000	0.000	16.610	30	24	30	24	316	2384	100	1381	"empty"
-75	0	0	22	5	7	"empty"	"empty"	8820	32970	200	4536	4552	220	4	4574	4574	4579	206	4	9	1	0	1438581	-0.131	100000.000	100000.000	0.000	0.000	0.000	0.000	0.000	16.610	-38	-22	-38	-22	316	2384	100	1382	"empty"
-75	0	0	22	6	7	"empty"	"empty"	9320	32970	200	4596	4589	184	4	4585	4585	4593	226	4	10	1	0	1450250	-0.018	100000.000	100000.000	0.000	0.000	0.000	0.000	0.000	16.610	11	4	11	4	316	2384	100	1383	"empty"
0	0	0	22	7	7	"GLQAWPGEAIPQFLG_100"	"GLQAWPGEAIPQFLG_100"	9800	32980	80	5136	5479	2200	40	4619	4619	4626	215	4	90	59	0	284906	3.967	100000.000	100000.000	0.000	0.000	0.000	0.000	0.000	16.610	517	860	517	860	52	340	100	1384	"GLQAWPGEAIPQFLG_100"
0	0	0	22	8	7	"GLQAWPGEAIPQFLG_100"	"GLQAWPGEAIPQFLG_100"	10300	32990	200	4687	4719	279	5	4581	4581	4584	254	5	32	9	0	1491132	0.531	100000.000	100000.000	0.000	0.000	0.000	0.000	0.000	16.610	106	138	106	138	316	2384	100	1385	"GLQAWPGEAIPQFLG_100"
0	0	0	22	9	7	"GLQAWPGEAIPQFLG_100"	"GLQAWPGEAIPQFLG_100"	10800	33000	90	5296	5258	247	4	4790	4790	4791	211	4	84	63	0	273427	2.213	100000.000	100000.000	0.000	0.000	0.000	0.000	0.000	16.610	506	468	506	468	52	420	100	1386	"GLQAWPGEAIPQFLG_100"
0	0	0	23	1	1	"JAK2"	"O60674"	11320	29150	200	5134	5222	389	7	5064	5064	5065	219	4	27	13	0	1650061	0.717	100000.000	100000.000	0.000	0.000	0.000	0.000	0.000	16.610	70	158	70	158	316	2384	100	1387	"Y813"
0	0	0	23	2	1	"JAK2"	"O60674"	11820	29150	200	5245	5353	494	9	5158	5158	5159	247	4	26	14	0	1691464	0.785	100000.000	100000.000	0.000	0.000	0.000	0.000	0.000	16.610	87	195	87	195	316	2384	100	1388	"Y813"
0	0	0	23	3	1	"JAK2"	"O60674"	12320	29150	200	5293	5398	385	7	5209	5209	5218	256	4	25	13	0	1705682	0.703	100000.000	100000.000	0.000	0.000	0.000	0.000	0.000	16.610	84	189	84	189	316	2384	100	1389	"Y813"
0	0	0	23	4	1	"Jun "	"P05412"	12820	29150	200	3855	4309	786	18	5208	5208	5208	372	7	0	0	0	1361721	-2.417	100000.000	100000.000	0.000	0.000	0.000	0.000	0.000	16.610	-1353	-899	-1353	-899	316	2384	100	1390	"S73"
0	0	0	23	5	1	"Jun "	"P05412"	13320	29150	200	3888	4311	793	18	5200	5200	5193	324	6	3	0	0	1362157	-2.722	100000.000	100000.000	0.000	0.000	0.000	0.000	0.000	16.610	-1312	-889	-1312	-889	316	2384	100	1391	"S73"
0	0	0	23	6	1	"Jun "	"P05412"	13820	29150	200	3755	4201	775	18	5166	5166	5159	281	5	0	0	0	1327438	-3.409	100000.000	100000.000	0.000	0.000	0.000	0.000	0.000	16.610	-1411	-965	-1411	-965	316	2384	100	1392	"S73"
0	0	0	23	7	1	"Kit "	"P10721"	14320	29150	200	5261	5480	588	10	5167	5167	5171	346	6	31	26	0	1731650	0.893	100000.000	100000.000	0.000	0.000	0.000	0.000	0.000	16.610	94	313	94	313	316	2384	100	1393	"Y936"
0	0	0	23	8	1	"Kit "	"P10721"	14820	29150	200	5206	5426	650	11	5078	5078	5084	226	4	40	27	0	1714725	1.513	100000.000	100000.000	0.000	0.000	0.000	0.000	0.000	16.610	128	348	128	348	316	2384	100	1394	"Y936"
0	0	0	23	9	1	"Kit "	"P10721"	15320	29150	200	5168	5378	584	10	5006	5006	4998	221	4	44	31	0	1699541	1.719	100000.000	100000.000	0.000	0.000	0.000	0.000	0.000	16.610	162	372	162	372	316	2384	100	1395	"Y936"
0	0	0	23	1	2	"Mnk1"	"Q9BUB5"	11320	29790	200	5163	5279	410	7	5057	5057	5205	2746	52	0	0	0	1668070	0.027	100000.000	100000.000	0.000	0.000	0.000	0.000	0.000	16.610	106	222	106	222	316	2384	100	1396	"T250"
0	0	0	23	2	2	"Mnk1"	"Q9BUB5"	11820	29790	200	5172	5260	382	7	5121	5121	5128	260	5	21	13	0	1662290	0.508	100000.000	100000.000	0.000	0.000	0.000	0.000	0.000	16.610	51	139	51	139	316	2384	100	1397	"T250"
0	0	0	23	3	2	"Mnk1"	"Q9BUB5"	12320	29790	200	5177	5273	416	7	5166	5166	5171	233	4	24	15	0	1666304	0.438	100000.000	100000.000	0.000	0.000	0.000	0.000	0.000	16.610	11	107	11	107	316	2384	100	1398	"T250"
0	0	0	23	4	2	"NFAT3"	"Q14934"	12820	29790	200	5207	5444	690	12	5182	5182	5184	251	4	22	15	0	1720193	1.036	100000.000	100000.000	0.000	0.000	0.000	0.000	0.000	16.610	25	262	25	262	316	2384	100	1399	"S676"
0	0	0	23	5	2	"NFAT3"	"Q14934"	13320	29790	200	5149	5330	681	12	5201	5201	5198	219	4	19	14	0	1684313	0.603	100000.000	100000.000	0.000	0.000	0.000	0.000	0.000	16.610	-52	129	-52	129	316	2384	100	1400	"S676"
0	0	0	23	6	2	"NFAT3"	"Q14934"	13820	29790	200	5191	5397	616	11	5165	5165	5160	230	4	24	16	0	1705473	1.030	100000.000	100000.000	0.000	0.000	0.000	0.000	0.000	16.610	26	232	26	232	316	2384	100	1401	"S676"
0	0	0	23	7	2	"PIK3R1 "	"P27986"	14320	29790	200	5108	5122	341	6	5147	5147	5158	315	6	4	0	0	1618612	-0.114	100000.000	100000.000	0.000	0.000	0.000	0.000	0.000	16.610	-39	-25	-39	-25	316	2384	100	1402	"Y528"
0	0	0	23	8	2	"PIK3R1 "	"P27986"	14820	29790	200	5077	5067	241	4	5099	5099	5099	261	5	7	1	0	1601044	-0.123	100000.000	100000.000	0.000	0.000	0.000	0.000	0.000	16.610	-22	-32	-22	-32	316	2384	100	1403	"Y528"
0	0	0	23	9	2	"PIK3R1 "	"P27986"	15320	29790	200	5056	5132	666	12	5063	5063	5072	369	7	5	1	0	1621803	0.163	100000.000	100000.000	0.000	0.000	0.000	0.000	0.000	16.610	-7	69	-7	69	316	2384	100	1404	"Y528"
0	0	0	23	1	3	"p67phox"	"P19878"	11320	30430	200	4866	4858	254	5	4958	4958	4968	258	5	6	1	0	1535132	-0.426	100000.000	100000.000	0.000	0.000	0.000	0.000	0.000	16.610	-92	-100	-92	-100	316	2384	100	1405	"S208"
0	0	0	23	2	3	"p67phox"	"P19878"	11820	30430	200	4948	4951	249	5	5055	5055	5072	284	5	6	0	0	1564442	-0.426	100000.000	100000.000	0.000	0.000	0.000	0.000	0.000	16.610	-107	-104	-107	-104	316	2384	100	1406	"S208"
0	0	0	23	3	3	"p67phox"	"P19878"	12320	30430	200	5032	5040	261	5	5124	5124	5130	223	4	10	1	0	1592684	-0.404	100000.000	100000.000	0.000	0.000	0.000	0.000	0.000	16.610	-92	-84	-92	-84	316	2384	100	1407	"S208"
0	0	0	23	4	3	"PDK1"	"O15530"	12820	30430	200	5225	5266	268	5	5136	5136	5138	196	3	31	15	0	1664054	0.653	100000.000	100000.000	0.000	0.000	0.000	0.000	0.000	16.610	89	130	89	130	316	2384	100	1408	"S241"
0	0	0	23	5	3	"PDK1"	"O15530"	13320	30430	200	5307	5338	290	5	5178	5178	5179	240	4	34	14	0	1686884	0.663	100000.000	100000.000	0.000	0.000	0.000	0.000	0.000	16.610	129	160	129	160	316	2384	100	1409	"S241"
0	0	0	23	6	3	"PDK1"	"O15530"	13820	30430	200	5174	5201	273	5	5118	5118	5138	634	12	3	0	0	1643404	0.099	100000.000	100000.000	0.000	0.000	0.000	0.000	0.000	16.610	56	83	56	83	316	2384	100	1410	"S241"
0	0	0	23	7	3	"Ripk1"	"Q13546"	14320	30430	200	5025	5010	311	6	5087	5087	5093	241	4	9	1	0	1583223	-0.344	100000.000	100000.000	0.000	0.000	0.000	0.000	0.000	16.610	-62	-77	-62	-77	316	2384	100	1411	"Y384"
0	0	0	23	8	3	"Ripk1"	"Q13546"	14820	30430	200	4969	4952	217	4	5053	5053	5043	249	4	4	0	0	1564861	-0.365	100000.000	100000.000	0.000	0.000	0.000	0.000	0.000	16.610	-84	-101	-84	-101	316	2384	100	1412	"Y384"
0	0	0	23	9	3	"Ripk1"	"Q13546"	15320	30430	200	4943	5056	1881	37	5038	5038	5037	233	4	5	0	0	1597758	0.082	100000.000	100000.000	0.000	0.000	0.000	0.000	0.000	16.610	-95	18	-95	18	316	2384	100	1413	"Y384"
0	0	0	23	1	4	"Shc1"	"P29353"	11320	31070	200	4902	5024	446	8	4888	4888	4894	223	4	21	13	0	1587588	0.583	100000.000	100000.000	0.000	0.000	0.000	0.000	0.000	16.610	14	136	14	136	316	2384	100	1414	"S36"
0	0	0	23	2	4	"Shc1"	"P29353"	11820	31070	200	4945	5061	416	8	4942	4942	4947	195	3	22	13	0	1599154	0.585	100000.000	100000.000	0.000	0.000	0.000	0.000	0.000	16.610	3	119	3	119	316	2384	100	1415	"S36"
0	0	0	23	3	4	"Shc1"	"P29353"	12320	31070	200	5078	5201	450	8	4987	4987	5014	297	5	22	13	0	1643458	0.630	100000.000	100000.000	0.000	0.000	0.000	0.000	0.000	16.610	91	214	91	214	316	2384	100	1416	"S36"
0	0	0	23	4	4	"SMAD3"	"Q15796"	12820	31070	200	5001	5092	363	7	5015	5015	5021	328	6	13	8	0	1608936	0.216	100000.000	100000.000	0.000	0.000	0.000	0.000	0.000	16.610	-14	77	-14	77	316	2384	100	1417	"S204"
0	0	0	23	5	4	"SMAD3"	"Q15796"	13320	31070	200	5033	5114	362	7	5015	5015	5014	215	4	19	12	0	1616168	0.465	100000.000	100000.000	0.000	0.000	0.000	0.000	0.000	16.610	18	99	18	99	316	2384	100	1418	"S204"
0	0	0	23	6	4	"SMAD3"	"Q15796"	13820	31070	200	5066	5118	300	5	5032	5032	5032	234	4	18	7	0	1617226	0.368	100000.000	100000.000	0.000	0.000	0.000	0.000	0.000	16.610	34	86	34	86	316	2384	100	1419	"S204"
0	0	0	23	7	4	"TAK1 "	"O43318"	14320	31070	200	4985	4992	205	4	5026	5026	5022	251	4	7	0	0	1577520	-0.120	100000.000	100000.000	0.000	0.000	0.000	0.000	0.000	16.610	-41	-34	-41	-34	316	2384	100	1420	"S192"
0	0	0	23	8	4	"TAK1 "	"O43318"	14820	31070	200	5006	5023	254	5	4955	4955	4964	403	8	5	0	0	1587131	0.146	100000.000	100000.000	0.000	0.000	0.000	0.000	0.000	16.610	51	68	51	68	316	2384	100	1421	"S192"
0	0	0	23	9	4	"TAK1 "	"O43318"	15320	31070	200	5004	5004	254	5	4989	4989	4995	373	7	6	0	0	1581167	0.024	100000.000	100000.000	0.000	0.000	0.000	0.000	0.000	16.610	15	15	15	15	316	2384	100	1422	"S192"
0	0	0	23	1	5	"ACC1"	"Q13085 "	11320	31710	150	4846	5008	448	8	4799	4799	4831	342	7	21	16	0	781211	0.518	100000.000	100000.000	0.000	0.000	0.000	0.000	0.000	16.610	47	209	47	209	156	1272	100	1423	"S29"
0	0	0	23	2	5	"ACC1"	"Q13085 "	11820	31710	150	4911	5072	467	9	4824	4824	4831	195	4	36	23	0	791180	1.236	100000.000	100000.000	0.000	0.000	0.000	0.000	0.000	16.610	87	248	87	248	156	1272	100	1424	"S29"
0	0	0	23	3	5	"ACC1"	"Q13085 "	12330	31710	160	4934	5086	479	9	4862	4862	4868	215	4	32	17	0	1057816	1.014	100000.000	100000.000	0.000	0.000	0.000	0.000	0.000	16.610	72	224	72	224	208	1512	100	1425	"S29"
0	0	0	23	4	5	"AR"	"P10275"	12850	31710	160	4991	5337	1148	21	4870	4870	4874	214	4	42	34	0	1109994	2.164	100000.000	100000.000	0.000	0.000	0.000	0.000	0.000	16.610	121	467	121	467	208	1512	100	1426	"Y363"
0	0	0	23	5	5	"AR"	"P10275"	13320	31710	160	5010	5304	631	11	4946	4946	4946	196	3	37	34	0	1103220	1.827	100000.000	100000.000	0.000	0.000	0.000	0.000	0.000	16.610	64	358	64	358	208	1512	100	1427	"Y363"
0	0	0	23	6	5	"AR"	"P10275"	13830	31710	150	5104	5411	584	10	4926	4926	4946	399	8	42	35	0	844122	1.165	100000.000	100000.000	0.000	0.000	0.000	0.000	0.000	16.610	178	485	178	485	156	1272	100	1428	"Y363"
0	0	0	23	7	5	"process-control__"	"GGSGGSGDYKDDDDK"	14370	31720	150	5100	5321	621	11	5004	5004	5005	208	4	35	23	0	830104	1.519	100000.000	100000.000	0.000	0.000	0.000	0.000	0.000	16.610	96	317	96	317	156	1272	100	1429	"process-control__"
0	0	0	23	8	5	"process-control__"	"GGSGGSGDYKDDDDK"	14850	31720	140	5022	5231	558	10	5029	5029	5041	321	6	21	16	0	816064	0.592	100000.000	100000.000	0.000	0.000	0.000	0.000	0.000	16.610	-7	202	-7	202	156	1140	100	1430	"process-control__"
0	0	0	23	9	5	"process-control__"	"GGSGGSGDYKDDDDK"	15320	31710	200	5093	5162	404	7	5024	5024	5059	942	18	6	0	0	1631236	0.109	100000.000	100000.000	0.000	0.000	0.000	0.000	0.000	16.610	69	138	69	138	316	2384	100	1431	"process-control__"
0	0	0	23	1	6	"Ck2-B"	"Q5SRQ6"	11320	32360	200	4728	4730	226	4	4802	4802	4804	198	4	8	1	0	1494624	-0.374	100000.000	100000.000	0.000	0.000	0.000	0.000	0.000	16.610	-74	-72	-74	-72	316	2384	100	1432	"S228"
0	0	0	23	2	6	"Ck2-B"	"Q5SRQ6"	11820	32360	200	4809	4814	386	8	4846	4846	4853	205	4	11	2	0	1521243	-0.190	100000.000	100000.000	0.000	0.000	0.000	0.000	0.000	16.610	-37	-32	-37	-32	316	2384	100	1433	"S228"
0	0	0	23	3	6	"Ck2-B"	"Q5SRQ6"	12320	32360	200	4882	4897	221	4	4885	4885	4892	272	5	7	0	0	1547548	0.018	100000.000	100000.000	0.000	0.000	0.000	0.000	0.000	16.610	-3	12	-3	12	316	2384	100	1434	"S228"
0	0	0	23	4	6	"CTNNB1"	"P35222"	12820	32360	200	4951	5070	430	8	4905	4905	4919	234	4	29	22	0	1601987	0.645	100000.000	100000.000	0.000	0.000	0.000	0.000	0.000	16.610	46	165	46	165	316	2384	100	1435	"S33"
0	0	0	23	5	6	"CTNNB1"	"P35222"	13320	32360	200	5004	5089	351	6	4934	4934	4936	243	4	30	20	0	1608044	0.630	100000.000	100000.000	0.000	0.000	0.000	0.000	0.000	16.610	70	155	70	155	316	2384	100	1436	"S33"
0	0	0	23	6	6	"CTNNB1"	"P35222"	13820	32360	200	5074	5144	337	6	4938	4938	4946	211	4	40	24	0	1625583	0.938	100000.000	100000.000	0.000	0.000	0.000	0.000	0.000	16.610	136	206	136	206	316	2384	100	1437	"S33"
0	0	0	23	7	6	"EGFR"	"P00533"	14320	32360	200	5045	5039	204	4	4964	4964	4966	227	4	22	2	0	1592270	0.322	100000.000	100000.000	0.000	0.000	0.000	0.000	0.000	16.610	81	75	81	75	316	2384	100	1438	"Y869"
0	0	0	23	8	6	"EGFR"	"P00533"	14820	32360	200	4957	4966	212	4	4981	4981	4980	228	4	10	2	0	1569402	-0.061	100000.000	100000.000	0.000	0.000	0.000	0.000	0.000	16.610	-24	-15	-24	-15	316	2384	100	1439	"Y869"
0	0	0	23	9	6	"EGFR"	"P00533"	15320	32360	200	5048	5054	201	3	4969	4969	4970	283	5	14	1	0	1597171	0.297	100000.000	100000.000	0.000	0.000	0.000	0.000	0.000	16.610	79	85	79	85	316	2384	100	1440	"Y869"
-75	0	0	23	1	7	"empty"	"empty"	11320	33000	200	4772	4789	212	4	4803	4803	4805	209	4	11	1	0	1513355	-0.077	100000.000	100000.000	0.000	0.000	0.000	0.000	0.000	16.610	-31	-14	-31	-14	316	2384	100	1441	"empty"
-75	0	0	23	2	7	"empty"	"empty"	11820	33000	200	4909	4921	224	4	4916	4916	4927	332	6	6	0	0	1554891	-0.018	100000.000	100000.000	0.000	0.000	0.000	0.000	0.000	16.610	-7	5	-7	5	316	2384	100	1442	"empty"
-75	0	0	23	3	7	"empty"	"empty"	12320	33000	200	4932	4936	179	3	4931	4931	4927	225	4	11	0	0	1559685	0.040	100000.000	100000.000	0.000	0.000	0.000	0.000	0.000	16.610	1	5	1	5	316	2384	100	1443	"empty"
-75	0	0	23	4	7	"empty"	"empty"	12820	33000	200	4847	4866	386	7	4885	4885	4890	211	4	13	3	0	1537657	-0.114	100000.000	100000.000	0.000	0.000	0.000	0.000	0.000	16.610	-38	-19	-38	-19	316	2384	100	1444	"empty"
-75	0	0	23	5	7	"empty"	"empty"	13320	33000	200	4886	4885	211	4	4886	4886	4898	320	6	3	0	0	1543554	-0.041	0.000	100000.000	0.000	0.000	0.000	0.000	0.000	Error	0	-1	0	-1	316	2384	100	1445	"empty"
-75	0	0	23	6	7	"empty"	"empty"	13820	33000	200	4948	4951	180	3	4922	4922	4931	223	4	14	0	0	1564596	0.090	100000.000	100000.000	0.000	0.000	0.000	0.000	0.000	16.610	26	29	26	29	316	2384	100	1446	"empty"
0	0	0	23	7	7	"GLQAWPG-pS-AIPQFLG_GLQAWPGEAIPQFLG_80vs20"	"GLQAWPG-pS-AIPQFLG_GLQAWPGEAIPQFLG_80vs20"	14330	33000	80	12580	11023	2830	25	4938	4938	4929	200	4	94	92	0	573191	30.470	100000.000	100000.000	0.000	0.000	0.000	0.000	0.000	16.610	7642	6085	7642	6085	52	340	100	1447	"GLQAWPG-pS-AIPQFLG_GLQAWPGEAIPQFLG_80vs20"
0	0	0	23	8	7	"GLQAWPG-pS-AIPQFLG_GLQAWPGEAIPQFLG_80vs20"	"GLQAWPG-pS-AIPQFLG_GLQAWPGEAIPQFLG_80vs20"	14850	33010	80	12725	11656	2310	19	4967	4967	4981	241	4	98	98	0	606122	27.697	100000.000	100000.000	0.000	0.000	0.000	0.000	0.000	16.610	7758	6689	7758	6689	52	340	100	1448	"GLQAWPG-pS-AIPQFLG_GLQAWPGEAIPQFLG_80vs20"
0	0	0	23	9	7	"GLQAWPG-pS-AIPQFLG_GLQAWPGEAIPQFLG_80vs20"	"GLQAWPG-pS-AIPQFLG_GLQAWPGEAIPQFLG_80vs20"	15350	33030	70	12790	12654	832	6	4982	4982	4963	208	4	100	100	0	404942	36.976	100000.000	100000.000	0.000	0.000	0.000	0.000	0.000	16.610	7808	7672	7808	7672	32	236	100	1449	"GLQAWPG-pS-AIPQFLG_GLQAWPGEAIPQFLG_80vs20"
0	0	0	24	1	1	"Bim"	"O43521"	15760	29140	200	4983	5051	372	7	4955	4955	4961	323	6	12	7	0	1596187	0.279	100000.000	100000.000	0.000	0.000	0.000	0.000	0.000	16.610	28	96	28	96	316	2384	100	1450	"S69"
0	0	0	24	2	1	"Bim"	"O43521"	16260	29140	200	5029	5120	417	8	4962	4962	4976	224	4	23	11	0	1617875	0.643	100000.000	100000.000	0.000	0.000	0.000	0.000	0.000	16.610	67	158	67	158	316	2384	100	1451	"S69"
0	0	0	24	3	1	"Bim"	"O43521"	16760	29140	200	4943	5042	416	8	4935	4935	4944	228	4	18	11	0	1593193	0.430	100000.000	100000.000	0.000	0.000	0.000	0.000	0.000	16.610	8	107	8	107	316	2384	100	1452	"S69"
0	0	0	24	4	1	"caspase-8"	"Q14790 "	17260	29140	200	4943	4990	365	7	4952	4952	4949	227	4	20	9	0	1576731	0.181	100000.000	100000.000	0.000	0.000	0.000	0.000	0.000	16.610	-9	38	-9	38	316	2384	100	1453	"Y448"
0	0	0	24	5	1	"caspase-8"	"Q14790 "	17760	29140	200	4889	4948	344	6	4890	4890	4896	250	5	16	9	0	1563713	0.208	100000.000	100000.000	0.000	0.000	0.000	0.000	0.000	16.610	-1	58	-1	58	316	2384	100	1454	"Y448"
0	0	0	24	6	1	"caspase-8"	"Q14790 "	18260	29140	200	4893	4940	353	7	4824	4824	4843	842	17	6	0	0	1560887	0.115	100000.000	100000.000	0.000	0.000	0.000	0.000	0.000	16.610	69	116	69	116	316	2384	100	1455	"Y448"
0	0	0	24	7	1	"Cdc2"	"P06493"	18760	29140	200	3674	3731	286	7	3673	3673	3911	630	16	3	0	0	1178983	-0.286	100000.000	100000.000	0.000	0.000	0.000	0.000	0.000	16.610	1	58	1	58	316	2384	100	1456	"T161"
0	0	0	24	8	1	"Cdc2"	"P06493"	19260	29140	200	4591	4581	598	13	4315	4315	4403	3051	69	0	0	0	1447495	0.058	100000.000	100000.000	0.000	0.000	0.000	0.000	0.000	16.610	276	266	276	266	316	2384	100	1457	"T161"
0	0	0	24	9	1	"Cdc2"	"P06493"	19760	29140	200	4483	4561	339	7	4384	4384	4397	475	10	23	1	0	1441355	0.345	100000.000	100000.000	0.000	0.000	0.000	0.000	0.000	16.610	99	177	99	177	316	2384	100	1458	"T161"
0	0	0	24	1	2	"FGFR1 "	"P11362"	15760	29780	200	4994	5002	222	4	5034	5034	5045	381	7	3	0	0	1580772	-0.113	100000.000	100000.000	0.000	0.000	0.000	0.000	0.000	16.610	-40	-32	-40	-32	316	2384	100	1459	"Y653"
0	0	0	24	2	2	"FGFR1 "	"P11362"	16260	29780	200	5048	5041	211	4	5002	5002	5031	881	17	0	0	0	1592945	0.011	100000.000	100000.000	0.000	0.000	0.000	0.000	0.000	16.610	46	39	46	39	316	2384	100	1460	"Y653"
0	0	0	24	3	2	"FGFR1 "	"P11362"	16760	29780	200	4909	4921	235	4	4974	4974	5004	1034	20	0	0	0	1555034	-0.080	100000.000	100000.000	0.000	0.000	0.000	0.000	0.000	16.610	-65	-53	-65	-53	316	2384	100	1461	"Y653"
0	0	0	24	4	2	"GIT2"	"Q14161"	17260	29780	200	4955	5018	378	7	4992	4992	4992	269	5	12	7	0	1585543	0.097	100000.000	100000.000	0.000	0.000	0.000	0.000	0.000	16.610	-37	26	-37	26	316	2384	100	1462	"Y492"
0	0	0	24	5	2	"GIT2"	"Q14161"	17760	29780	200	4914	4979	371	7	4978	4978	4988	239	4	10	7	0	1573244	-0.038	100000.000	100000.000	0.000	0.000	0.000	0.000	0.000	16.610	-64	1	-64	1	316	2384	100	1463	"Y492"
0	0	0	24	6	2	"GIT2"	"Q14161"	18260	29780	200	4827	4959	625	12	4839	4839	4855	334	6	14	8	0	1567112	0.311	100000.000	100000.000	0.000	0.000	0.000	0.000	0.000	16.610	-12	120	-12	120	316	2384	100	1464	"Y492"
0	0	0	24	7	2	"Grb2"	"P62993"	18760	29780	200	4661	4386	624	14	4505	4505	4247	648	15	3	0	0	1385897	0.215	100000.000	100000.000	0.000	0.000	0.000	0.000	0.000	16.610	156	-119	156	-119	316	2384	100	1465	"Y7"
0	0	0	24	8	2	"Grb2"	"P62993"	19260	29780	200	3478	3567	526	14	3647	3647	3851	507	13	3	1	0	1127140	-0.560	100000.000	100000.000	0.000	0.000	0.000	0.000	0.000	16.610	-169	-80	-169	-80	316	2384	100	1466	"Y7"
0	0	0	24	9	2	"Grb2"	"P62993"	19760	29780	200	4400	4408	188	4	4408	4408	4417	227	5	11	1	0	1392821	-0.040	100000.000	0.000	0.000	0.000	0.000	0.000	0.000	16.610	-8	0	-8	0	316	2384	100	1467	"Y7"
0	0	0	24	1	3	"IKK-gamma "	"Q9Y6K9"	15760	30420	200	5055	5068	312	6	5047	5047	5051	218	4	13	2	0	1601567	0.078	100000.000	100000.000	0.000	0.000	0.000	0.000	0.000	16.610	8	21	8	21	316	2384	100	1468	"S43"
0	0	0	24	2	3	"IKK-gamma "	"Q9Y6K9"	16260	30420	200	4987	4986	208	4	5031	5031	5039	205	4	11	1	0	1575454	-0.259	100000.000	100000.000	0.000	0.000	0.000	0.000	0.000	16.610	-44	-45	-44	-45	316	2384	100	1469	"S43"
0	0	0	24	3	3	"IKK-gamma "	"Q9Y6K9"	16760	30420	200	5034	5025	211	4	5064	5064	5063	208	4	11	2	0	1587975	-0.183	100000.000	100000.000	0.000	0.000	0.000	0.000	0.000	16.610	-30	-39	-30	-39	316	2384	100	1470	"S43"
0	0	0	24	4	3	"IRAK1"	"P51617"	17260	30420	200	5056	5098	310	6	5010	5010	5013	228	4	23	10	0	1610811	0.373	100000.000	100000.000	0.000	0.000	0.000	0.000	0.000	16.610	46	88	46	88	316	2384	100	1471	"T387"
0	0	0	24	5	3	"IRAK1"	"P51617"	17760	30420	200	5073	5112	295	5	4902	4902	4917	253	5	37	17	0	1615399	0.771	100000.000	100000.000	0.000	0.000	0.000	0.000	0.000	16.610	171	210	171	210	316	2384	100	1472	"T387"
0	0	0	24	6	3	"IRAK1"	"P51617"	18260	30420	200	4973	5050	1052	20	4807	4807	4811	225	4	39	15	0	1595933	1.062	100000.000	100000.000	0.000	0.000	0.000	0.000	0.000	16.610	166	243	166	243	316	2384	100	1473	"T387"
0	0	0	24	7	3	"Lck"	"P06239"	18760	30420	200	4746	4784	251	5	4664	4664	4615	468	10	10	0	0	1511644	0.361	100000.000	100000.000	0.000	0.000	0.000	0.000	0.000	16.610	82	120	82	120	316	2384	100	1474	"Y394"
0	0	0	24	8	3	"Lck"	"P06239"	19260	30420	200	3551	3655	403	11	3496	3496	3612	407	11	16	6	0	1155051	0.106	100000.000	100000.000	0.000	0.000	0.000	0.000	0.000	16.610	55	159	55	159	316	2384	100	1475	"Y394"
0	0	0	24	9	3	"Lck"	"P06239"	19760	30420	200	4513	4541	256	5	4423	4423	4311	435	10	10	0	0	1435048	0.529	100000.000	100000.000	0.000	0.000	0.000	0.000	0.000	16.610	90	118	90	118	316	2384	100	1476	"Y394"
0	0	0	24	1	4	"CDK2"	"P24941"	15760	31060	200	5057	5118	283	5	5005	5005	5026	773	15	1	0	0	1617178	0.119	100000.000	100000.000	0.000	0.000	0.000	0.000	0.000	16.610	52	113	52	113	316	2384	100	1477	"T160"
0	0	0	24	2	4	"CDK2"	"P24941"	16260	31060	200	5171	5209	319	6	5014	5014	5020	334	6	29	6	0	1646107	0.566	100000.000	100000.000	0.000	0.000	0.000	0.000	0.000	16.610	157	195	157	195	316	2384	100	1478	"T160"
0	0	0	24	3	4	"CDK2"	"P24941"	16760	31060	200	5133	5156	283	5	5024	5024	5024	208	4	37	15	0	1629154	0.635	100000.000	100000.000	0.000	0.000	0.000	0.000	0.000	16.610	109	132	109	132	316	2384	100	1479	"T160"
0	0	0	24	4	4	"MDM2"	"Q00987"	17260	31060	200	4803	4795	233	4	4981	4981	4991	257	5	1	0	0	1515147	-0.763	100000.000	100000.000	0.000	0.000	0.000	0.000	0.000	16.610	-178	-186	-178	-186	316	2384	100	1480	"S186/8"
0	0	0	24	5	4	"MDM2"	"Q00987"	17760	31060	200	4723	4716	248	5	4884	4884	4884	224	4	5	0	0	1490260	-0.750	100000.000	100000.000	0.000	0.000	0.000	0.000	0.000	16.610	-161	-168	-161	-168	316	2384	100	1481	"S186/8"
0	0	0	24	6	4	"MDM2"	"Q00987"	18260	31060	200	4601	4626	329	7	4784	4784	4797	416	8	2	0	0	1461922	-0.411	100000.000	100000.000	0.000	0.000	0.000	0.000	0.000	16.610	-183	-158	-183	-158	316	2384	100	1482	"S186/8"
0	0	0	24	7	4	"NFkB-p65 "	"Q04206"	18760	31060	200	4801	5042	652	12	4700	4700	4716	335	7	28	25	0	1593184	0.973	100000.000	100000.000	0.000	0.000	0.000	0.000	0.000	16.610	101	342	101	342	316	2384	100	1483	"S536"
0	0	0	24	8	4	"NFkB-p65 "	"Q04206"	19260	31060	200	3821	4068	570	14	3667	3667	3963	622	15	37	7	0	1285363	0.169	100000.000	100000.000	0.000	0.000	0.000	0.000	0.000	16.610	154	401	154	401	316	2384	100	1484	"S536"
0	0	0	24	9	4	"NFkB-p65 "	"Q04206"	19760	31060	200	3845	4204	990	23	3737	3737	3921	566	14	43	16	0	1328338	0.500	100000.000	100000.000	0.000	0.000	0.000	0.000	0.000	16.610	108	467	108	467	316	2384	100	1485	"S536"
0	0	0	24	1	5	"PLCG2"	"P16885"	15760	31700	200	5091	5134	284	5	5011	5011	5026	682	13	5	0	0	1622469	0.158	100000.000	100000.000	0.000	0.000	0.000	0.000	0.000	16.610	80	123	80	123	316	2384	100	1486	"Y759"
0	0	0	24	2	5	"PLCG2"	"P16885"	16260	31700	200	5077	5108	280	5	4986	4986	4988	232	4	27	10	0	1614130	0.517	100000.000	100000.000	0.000	0.000	0.000	0.000	0.000	16.610	91	122	91	122	316	2384	100	1487	"Y759"
0	0	0	24	3	5	"PLCG2"	"P16885"	16760	31700	200	5066	5125	618	12	4972	4972	5007	1010	20	0	0	0	1619492	0.117	100000.000	100000.000	0.000	0.000	0.000	0.000	0.000	16.610	94	153	94	153	316	2384	100	1488	"Y759"
0	0	0	24	4	5	"pyk2"	"Q14289"	17260	31700	200	5053	5080	258	5	4979	4979	4981	228	4	28	9	0	1605282	0.434	100000.000	100000.000	0.000	0.000	0.000	0.000	0.000	16.610	74	101	74	101	316	2384	100	1489	"S213"
0	0	0	24	5	5	"pyk2"	"Q14289"	17760	31700	200	4926	4943	266	5	4916	4916	4914	217	4	20	7	0	1561895	0.134	100000.000	100000.000	0.000	0.000	0.000	0.000	0.000	16.610	10	27	10	27	316	2384	100	1490	"S213"
0	0	0	24	6	5	"pyk2"	"Q14289"	18260	31700	200	4885	4914	269	5	4818	4818	4818	252	5	20	7	0	1552696	0.381	100000.000	100000.000	0.000	0.000	0.000	0.000	0.000	16.610	67	96	67	96	316	2384	100	1491	"S213"
0	0	0	24	7	5	"SOC3"	"O14543"	18760	31700	200	4709	4712	195	4	4687	4687	4689	252	5	12	0	0	1488944	0.091	100000.000	100000.000	0.000	0.000	0.000	0.000	0.000	16.610	22	25	22	25	316	2384	100	1492	"Y221"
0	0	0	24	8	5	"SOC3"	"O14543"	19260	31700	200	4533	4536	199	4	4534	4534	4363	508	11	0	0	0	1433264	0.341	100000.000	100000.000	0.000	0.000	0.000	0.000	0.000	16.610	-1	2	-1	2	316	2384	100	1493	"Y221"
0	0	0	24	9	5	"SOC3"	"O14543"	19760	31700	200	3370	3387	214	6	3436	3436	3537	831	23	0	0	0	1070310	-0.181	100000.000	100000.000	0.000	0.000	0.000	0.000	0.000	16.610	-66	-49	-66	-49	316	2384	100	1494	"Y221"
0	0	0	24	1	6	"STAT4"	"Q14765"	15770	32360	200	4984	5001	231	4	4965	4965	4975	668	13	0	0	0	1580381	0.039	100000.000	100000.000	0.000	0.000	0.000	0.000	0.000	16.610	19	36	19	36	316	2384	100	1495	"Y693"
0	0	0	24	2	6	"STAT4"	"Q14765"	16270	32360	200	5007	5039	289	5	4958	4958	4957	210	4	25	4	0	1592419	0.390	100000.000	100000.000	0.000	0.000	0.000	0.000	0.000	16.610	49	81	49	81	316	2384	100	1496	"Y693"
0	0	0	24	3	6	"STAT4"	"Q14765"	16770	32360	200	4978	4990	318	6	4979	4979	4979	215	4	13	2	0	1576774	0.051	100000.000	100000.000	0.000	0.000	0.000	0.000	0.000	16.610	-1	11	-1	11	316	2384	100	1497	"Y693"
0	0	0	24	4	6	"STMN1"	"P16949"	17270	32360	200	4763	4768	264	5	4908	4908	4909	225	4	6	0	0	1506758	-0.627	100000.000	100000.000	0.000	0.000	0.000	0.000	0.000	16.610	-145	-140	-145	-140	316	2384	100	1498	"S24"
0	0	0	24	5	6	"STMN1"	"P16949"	17770	32360	200	4735	4752	481	10	4806	4806	4858	1445	29	1	0	0	1501554	-0.073	100000.000	100000.000	0.000	0.000	0.000	0.000	0.000	16.610	-71	-54	-71	-54	316	2384	100	1499	"S24"
0	0	0	24	6	6	"STMN1"	"P16949"	18270	32360	200	4783	4750	256	5	4759	4759	4773	301	6	9	0	0	1500861	-0.076	100000.000	100000.000	0.000	0.000	0.000	0.000	0.000	16.610	24	-9	24	-9	316	2384	100	1500	"S24"
0	0	0	24	7	6	"GIT2"	"Q14161"	18770	32360	200	4667	4722	403	8	4667	4667	4666	200	4	16	7	0	1492020	0.280	0.000	100000.000	0.000	0.000	0.000	0.000	0.000	Error	0	55	0	55	316	2384	100	1501	"Y592"
0	0	0	24	8	6	"GIT2"	"Q14161"	19270	32360	200	4494	4545	298	6	4524	4524	4531	201	4	15	7	0	1436072	0.070	100000.000	100000.000	0.000	0.000	0.000	0.000	0.000	16.610	-30	21	-30	21	316	2384	100	1502	"Y592"
0	0	0	24	9	6	"GIT2"	"Q14161"	19770	32360	100	3450	3531	243	6	3452	3452	3595	1373	38	0	0	0	282465	-0.047	100000.000	100000.000	0.000	0.000	0.000	0.000	0.000	16.610	-2	79	-2	79	80	560	100	1503	"Y592"
-75	0	0	24	1	7	"empty"	"empty"	15760	32990	200	5011	5004	207	4	4954	4954	4960	258	5	13	1	0	1581358	0.171	100000.000	100000.000	0.000	0.000	0.000	0.000	0.000	16.610	57	50	57	50	316	2384	100	1504	"empty"
-75	0	0	24	2	7	"empty"	"empty"	16260	32990	200	4980	4971	273	5	4954	4954	4964	392	7	1	0	0	1570828	0.018	100000.000	100000.000	0.000	0.000	0.000	0.000	0.000	16.610	26	17	26	17	316	2384	100	1505	"empty"
-75	0	0	24	3	7	"empty"	"empty"	16760	32990	200	4907	4926	242	4	4981	4981	4986	320	6	4	0	0	1556692	-0.187	100000.000	100000.000	0.000	0.000	0.000	0.000	0.000	16.610	-74	-55	-74	-55	316	2384	100	1506	"empty"
-75	0	0	24	4	7	"empty"	"empty"	17260	32990	200	5007	5013	229	4	4947	4947	4950	234	4	22	3	0	1584099	0.269	100000.000	100000.000	0.000	0.000	0.000	0.000	0.000	16.610	60	66	60	66	316	2384	100	1507	"empty"
-75	0	0	24	5	7	"empty"	"empty"	17760	32990	200	4835	4834	219	4	4835	4835	4840	246	5	11	1	0	1527464	-0.024	0.000	100000.000	0.000	0.000	0.000	0.000	0.000	Error	0	-1	0	-1	316	2384	100	1508	"empty"
-75	0	0	24	6	7	"empty"	"empty"	18260	32990	200	4836	4835	223	4	4790	4790	4807	626	13	0	0	0	1527916	0.045	100000.000	100000.000	0.000	0.000	0.000	0.000	0.000	16.610	46	45	46	45	316	2384	100	1509	"empty"
0	0	0	24	7	7	"Control-Spot"	"Mouse_IgG"	18790	33010	150	5566	5599	468	8	4696	4696	4771	1541	32	7	0	0	873516	0.537	100000.000	100000.000	0.000	0.000	0.000	0.000	0.000	16.610	870	903	870	903	156	1272	100	1510	"Control-Spot"
0	0	0	24	8	7	"Control-Spot"	"Mouse_IgG"	19280	33010	150	5576	5606	403	7	4582	4582	4637	410	8	96	71	0	874556	2.363	100000.000	100000.000	0.000	0.000	0.000	0.000	0.000	16.610	994	1024	994	1024	156	1272	100	1511	"Control-Spot"
0	0	0	24	9	7	"Control-Spot"	"Mouse_IgG"	19790	33020	130	5432	5433	336	6	4377	4377	4282	694	16	85	14	0	651935	1.659	100000.000	100000.000	0.000	0.000	0.000	0.000	0.000	16.610	1055	1056	1055	1056	120	940	100	1512	"Control-Spot"
0	0	0	25	1	1	"AMPK1"	"Q13131"	2290	33530	100	6374	6164	658	10	4820	4820	4825	215	4	88	85	0	493091	6.228	100000.000	100000.000	0.000	0.000	0.000	0.000	0.000	16.610	1554	1344	1554	1344	80	560	100	1513	"T174/5"
0	0	0	25	2	1	"AMPK1"	"Q13131"	2780	33530	100	6537	6432	437	6	4793	4793	4791	221	4	98	98	0	514595	7.425	100000.000	100000.000	0.000	0.000	0.000	0.000	0.000	16.610	1744	1639	1744	1639	80	560	100	1514	"T174/5"
0	0	0	25	3	1	"AMPK1"	"Q13131"	3280	33530	110	6565	6447	583	9	4754	4754	4762	227	4	95	93	0	515779	7.423	100000.000	100000.000	0.000	0.000	0.000	0.000	0.000	16.610	1811	1693	1811	1693	80	656	100	1515	"T174/5"
0	0	0	25	4	1	"aura"	"O14965"	3790	33510	200	5219	5160	368	7	4716	4716	4736	428	9	56	13	0	1630479	0.991	100000.000	100000.000	0.000	0.000	0.000	0.000	0.000	16.610	503	444	503	444	316	2384	100	1516	"T287"
0	0	0	25	5	1	"aura"	"O14965"	4290	33540	150	5442	5449	222	4	4750	4750	4760	195	4	100	91	0	850060	3.533	100000.000	100000.000	0.000	0.000	0.000	0.000	0.000	16.610	692	699	692	699	156	1272	100	1517	"T287"
0	0	0	25	6	1	"aura"	"O14965"	4790	33530	150	5312	5422	1003	18	4701	4701	4706	203	4	96	83	0	845826	3.527	100000.000	100000.000	0.000	0.000	0.000	0.000	0.000	16.610	611	721	611	721	156	1272	100	1518	"T287"
0	0	0	25	7	1	"CFTR"	"P13569"	5300	33530	130	5402	5410	257	4	4692	4692	4695	264	5	95	82	0	649189	2.708	100000.000	100000.000	0.000	0.000	0.000	0.000	0.000	16.610	710	718	710	718	120	940	100	1519	"S737"
0	0	0	25	8	1	"CFTR"	"P13569"	5800	33530	130	5478	5477	301	5	4721	4721	4787	1775	37	1	0	0	657266	0.389	100000.000	100000.000	0.000	0.000	0.000	0.000	0.000	16.610	757	756	757	756	120	940	100	1520	"S737"
0	0	0	25	9	1	"CFTR"	"P13569"	6300	33530	120	5472	5449	252	4	4714	4714	4718	197	4	98	91	0	653827	3.711	100000.000	100000.000	0.000	0.000	0.000	0.000	0.000	16.610	758	735	758	735	120	820	100	1521	"S737"
0	0	0	25	1	2	"CREB "	"P16220"	2300	34160	140	8477	8218	924	11	4709	4709	4710	187	3	98	98	0	1281974	18.759	100000.000	100000.000	0.000	0.000	0.000	0.000	0.000	16.610	3768	3509	3768	3509	156	1140	100	1522	"S133"
0	0	0	25	2	2	"CREB "	"P16220"	2800	34160	140	8480	8310	695	8	4682	4682	4693	245	5	99	99	0	1296432	14.763	100000.000	100000.000	0.000	0.000	0.000	0.000	0.000	16.610	3798	3628	3798	3628	156	1140	100	1523	"S133"
0	0	0	25	3	2	"CREB "	"P16220"	3300	34160	130	8542	8545	380	4	4612	4612	4624	234	5	100	100	0	1025388	16.756	100000.000	100000.000	0.000	0.000	0.000	0.000	0.000	16.610	3930	3933	3930	3933	120	940	100	1524	"S133"
0	0	0	25	4	2	"blank-control__"	"AA"	3790	34150	200	4645	4680	268	5	4639	4639	4642	203	4	15	6	0	1478995	0.187	100000.000	100000.000	0.000	0.000	0.000	0.000	0.000	16.610	6	41	6	41	316	2384	100	1525	"blank-control__"
0	0	0	25	5	2	"blank-control__"	"AA"	4290	34150	130	4784	4873	317	6	4685	4685	4697	291	6	31	15	0	584744	0.605	100000.000	100000.000	0.000	0.000	0.000	0.000	0.000	16.610	99	188	99	188	120	940	100	1526	"blank-control__"
0	0	0	25	6	2	"blank-control__"	"AA"	4790	34160	200	4673	4700	245	5	4657	4657	4682	644	13	3	0	0	1485213	0.028	100000.000	100000.000	0.000	0.000	0.000	0.000	0.000	16.610	16	43	16	43	316	2384	100	1527	"blank-control__"
0	0	0	25	7	2	"IKK-alpha "	"O15111"	5300	34170	140	5228	5244	252	4	4659	4659	4661	232	4	94	67	0	818102	2.513	100000.000	100000.000	0.000	0.000	0.000	0.000	0.000	16.610	569	585	569	585	156	1140	100	1528	"S180"
0	0	0	25	8	2	"IKK-alpha "	"O15111"	5790	34170	200	4720	4740	335	7	4721	4721	4720	232	4	16	6	0	1497905	0.086	100000.000	100000.000	0.000	0.000	0.000	0.000	0.000	16.610	-1	19	-1	19	316	2384	100	1529	"S180"
0	0	0	25	9	2	"IKK-alpha "	"O15111"	6290	34170	130	5354	5423	373	6	4744	4744	4797	1780	37	1	0	0	650739	0.352	100000.000	100000.000	0.000	0.000	0.000	0.000	0.000	16.610	610	679	610	679	120	940	100	1530	"S180"
0	0	0	25	1	3	"JAK2"	"O60674"	2290	34800	130	5691	5636	328	5	4613	4613	4629	243	5	97	95	0	676378	4.144	100000.000	100000.000	0.000	0.000	0.000	0.000	0.000	16.610	1078	1023	1078	1023	120	940	100	1531	"Y119"
0	0	0	25	2	3	"JAK2"	"O60674"	2790	34800	140	5588	5563	482	8	4586	4586	4600	196	4	94	89	0	867901	4.913	100000.000	100000.000	0.000	0.000	0.000	0.000	0.000	16.610	1002	977	1002	977	156	1140	100	1532	"Y119"
0	0	0	25	3	3	"JAK2"	"O60674"	3300	34800	130	5604	5652	468	8	4551	4551	4549	170	3	100	99	0	678285	6.488	100000.000	100000.000	0.000	0.000	0.000	0.000	0.000	16.610	1053	1101	1053	1101	120	940	100	1533	"Y119"
0	0	0	25	4	3	"K8"	"P05787"	3790	34800	200	4520	4524	226	4	4620	4620	4627	262	5	3	0	0	1429577	-0.393	100000.000	100000.000	0.000	0.000	0.000	0.000	0.000	16.610	-100	-96	-100	-96	316	2384	100	1534	"Y267"
0	0	0	25	5	3	"K8"	"P05787"	4290	34800	200	4510	4498	269	5	4664	4664	4674	201	4	7	0	0	1421466	-0.876	100000.000	100000.000	0.000	0.000	0.000	0.000	0.000	16.610	-154	-166	-154	-166	316	2384	100	1535	"Y267"
0	0	0	25	6	3	"K8"	"P05787"	4790	34800	200	4565	4964	4853	97	4679	4679	4688	243	5	6	2	0	1568655	1.136	100000.000	100000.000	0.000	0.000	0.000	0.000	0.000	16.610	-114	285	-114	285	316	2384	100	1536	"Y267"
0	0	0	25	7	3	"blank-control__"	"AA"	5290	34820	80	4935	4940	278	5	4719	4719	4726	262	5	36	15	0	256898	0.817	100000.000	100000.000	0.000	0.000	0.000	0.000	0.000	16.610	216	221	216	221	52	340	100	1537	"blank-control__"
0	0	0	25	8	3	"blank-control__"	"AA"	5780	34810	200	4793	4816	225	4	4726	4726	4733	302	6	17	1	0	1521735	0.275	100000.000	100000.000	0.000	0.000	0.000	0.000	0.000	16.610	67	90	67	90	316	2384	100	1538	"blank-control__"
0	0	0	25	9	3	"blank-control__"	"AA"	6280	34810	200	4720	4742	196	4	4696	4696	4709	464	9	2	0	0	1498423	0.071	100000.000	100000.000	0.000	0.000	0.000	0.000	0.000	16.610	24	46	24	46	316	2384	100	1539	"blank-control__"
0	0	0	25	1	4	"Mnk1"	"Q9BUB5"	2290	35430	70	6236	6197	233	3	4601	4601	4618	244	5	100	100	0	198293	6.471	100000.000	100000.000	0.000	0.000	0.000	0.000	0.000	16.610	1635	1596	1635	1596	32	236	100	1540	"T255"
0	0	0	25	2	4	"Mnk1"	"Q9BUB5"	2790	35450	80	6175	6126	314	5	4570	4570	4568	188	4	100	100	0	318546	8.287	100000.000	100000.000	0.000	0.000	0.000	0.000	0.000	16.610	1605	1556	1605	1556	52	340	100	1541	"T255"
0	0	0	25	3	4	"Mnk1"	"Q9BUB5"	3300	35440	80	6194	6080	452	7	4528	4528	4526	171	3	98	98	0	316160	9.088	100000.000	100000.000	0.000	0.000	0.000	0.000	0.000	16.610	1666	1552	1666	1552	52	340	100	1542	"T255"
0	0	0	25	4	4	"NFkB-p100 "	"Q00653"	3790	35440	200	4440	4545	1805	39	4523	4523	4529	239	5	6	1	0	1436201	0.067	100000.000	100000.000	0.000	0.000	0.000	0.000	0.000	16.610	-83	22	-83	22	316	2384	100	1543	"S108"
0	0	0	25	5	4	"NFkB-p100 "	"Q00653"	4290	35440	200	4518	4536	276	6	4595	4595	4600	191	4	8	1	0	1433323	-0.335	100000.000	100000.000	0.000	0.000	0.000	0.000	0.000	16.610	-77	-59	-77	-59	316	2384	100	1544	"S108"
0	0	0	25	6	4	"NFkB-p100 "	"Q00653"	4780	35440	200	4496	4513	253	5	4589	4589	4599	225	4	6	1	0	1426131	-0.382	100000.000	100000.000	0.000	0.000	0.000	0.000	0.000	16.610	-93	-76	-93	-76	316	2384	100	1545	"S108"
0	0	0	25	7	4	"PIK3R1 "	"P27986"	5280	35440	200	4639	4628	189	4	4638	4638	4645	223	4	9	0	0	1462443	-0.076	100000.000	100000.000	0.000	0.000	0.000	0.000	0.000	16.610	1	-10	1	-10	316	2384	100	1546	"Y556"
0	0	0	25	8	4	"PIK3R1 "	"P27986"	5780	35440	200	4610	4620	183	3	4649	4649	4656	224	4	7	0	0	1459806	-0.161	100000.000	100000.000	0.000	0.000	0.000	0.000	0.000	16.610	-39	-29	-39	-29	316	2384	100	1547	"Y556"
0	0	0	25	9	4	"PIK3R1 "	"P27986"	6280	35440	200	4578	4587	204	4	4656	4656	4669	585	12	0	0	0	1449428	-0.140	100000.000	100000.000	0.000	0.000	0.000	0.000	0.000	16.610	-78	-69	-78	-69	316	2384	100	1548	"Y556"
0	0	0	25	1	5	"blank-control__"	"AA"	2290	36080	200	4496	4559	1282	28	4525	4525	4533	205	4	7	1	0	1440757	0.127	100000.000	100000.000	0.000	0.000	0.000	0.000	0.000	16.610	-29	34	-29	34	316	2384	100	1549	"blank-control__"
0	0	0	25	2	5	"blank-control__"	"AA"	2780	36080	200	4445	4449	182	4	4486	4486	4493	189	4	8	1	0	1405744	-0.233	100000.000	100000.000	0.000	0.000	0.000	0.000	0.000	16.610	-41	-37	-41	-37	316	2384	100	1550	"blank-control__"
0	0	0	25	3	5	"blank-control__"	"AA"	3280	36080	200	4450	4449	166	3	4449	4449	4459	201	4	11	1	0	1406026	-0.050	100000.000	0.000	0.000	0.000	0.000	0.000	0.000	16.610	1	0	1	0	316	2384	100	1551	"blank-control__"
0	0	0	25	4	5	"Rack1"	"P63244"	3800	36090	80	4995	4986	192	3	4415	4415	4432	189	4	96	86	0	259266	2.931	100000.000	100000.000	0.000	0.000	0.000	0.000	0.000	16.610	580	571	580	571	52	340	100	1552	"y52"
0	0	0	25	5	5	"Rack1"	"P63244"	4280	36100	80	5051	5012	266	5	4512	4512	4508	157	3	90	76	0	260638	3.210	100000.000	100000.000	0.000	0.000	0.000	0.000	0.000	16.610	539	500	539	500	52	340	100	1553	"y52"
0	0	0	25	6	5	"Rack1"	"P63244"	4780	36090	80	5043	5274	1600	30	4522	4522	4522	176	3	94	78	0	274259	4.273	100000.000	100000.000	0.000	0.000	0.000	0.000	0.000	16.610	521	752	521	752	52	340	100	1554	"y52"
0	0	0	25	7	5	"Shc1"	"P29353"	5280	36080	70	5402	5346	305	5	4539	4539	4543	205	4	93	93	0	171087	3.917	100000.000	100000.000	0.000	0.000	0.000	0.000	0.000	16.610	863	807	863	807	32	236	100	1555	"Y349"
0	0	0	25	8	5	"Shc1"	"P29353"	5790	36080	70	5568	5557	246	4	4580	4580	4583	158	3	96	96	0	177837	6.165	100000.000	100000.000	0.000	0.000	0.000	0.000	0.000	16.610	988	977	988	977	32	236	100	1556	"Y349"
0	0	0	25	9	5	"Shc1"	"P29353"	6280	36080	200	4585	4686	504	10	4530	4530	4539	176	3	25	14	0	1480797	0.835	100000.000	100000.000	0.000	0.000	0.000	0.000	0.000	16.610	55	156	55	156	316	2384	100	1557	"Y349"
0	0	0	25	1	6	"Smad6"	"O43541"	2280	36730	200	4485	4485	168	3	4543	4543	4550	226	4	4	0	0	1417192	-0.288	100000.000	100000.000	0.000	0.000	0.000	0.000	0.000	16.610	-58	-58	-58	-58	316	2384	100	1558	"S435"
0	0	0	25	2	6	"Smad6"	"O43541"	2780	36730	200	4423	4435	169	3	4489	4489	4499	220	4	3	0	0	1401338	-0.291	100000.000	100000.000	0.000	0.000	0.000	0.000	0.000	16.610	-66	-54	-66	-54	316	2384	100	1559	"S435"
0	0	0	25	3	6	"Smad6"	"O43541"	3280	36710	140	4405	4407	163	3	4417	4417	4432	219	4	7	1	0	687491	-0.114	100000.000	100000.000	0.000	0.000	0.000	0.000	0.000	16.610	-12	-10	-12	-10	156	1140	100	1560	"S435"
0	0	0	25	4	6	"TGFBR1"	"P36897"	3780	36720	200	4229	4223	198	4	4475	4475	4482	203	4	1	0	0	1334538	-1.276	100000.000	100000.000	0.000	0.000	0.000	0.000	0.000	16.610	-246	-252	-246	-252	316	2384	100	1561	"T200"
0	0	0	25	5	6	"TGFBR1"	"P36897"	4280	36720	200	4228	4239	209	4	4470	4470	4471	322	7	0	0	0	1339442	-0.720	100000.000	100000.000	0.000	0.000	0.000	0.000	0.000	16.610	-242	-231	-242	-231	316	2384	100	1562	"T200"
0	0	0	25	6	6	"TGFBR1"	"P36897"	4780	36720	200	4257	4277	224	5	4444	4444	4456	361	8	1	0	0	1351620	-0.496	100000.000	100000.000	0.000	0.000	0.000	0.000	0.000	16.610	-187	-167	-187	-167	316	2384	100	1563	"T200"
0	0	0	25	7	6	"TrKA"	"P04629"	5280	36740	140	6021	5843	637	10	4417	4417	4413	212	4	90	85	0	911447	6.745	100000.000	100000.000	0.000	0.000	0.000	0.000	0.000	16.610	1604	1426	1604	1426	156	1140	100	1564	"Y757"
0	0	0	25	8	6	"TrKA"	"P04629"	5770	36740	130	6356	6176	641	10	4489	4489	4479	197	4	91	88	0	741154	8.614	100000.000	100000.000	0.000	0.000	0.000	0.000	0.000	16.610	1867	1687	1867	1687	120	940	100	1565	"Y757"
0	0	0	25	9	6	"TrKA"	"P04629"	6260	36780	140	6097	5684	850	14	4456	4456	4468	347	7	69	66	0	886707	3.504	100000.000	100000.000	0.000	0.000	0.000	0.000	0.000	16.610	1641	1228	1641	1228	156	1140	100	1566	"Y757"
-75	0	0	25	1	7	"empty"	"empty"	2300	37350	200	4598	4616	176	3	4599	4599	4605	307	6	4	0	0	1458669	0.036	100000.000	100000.000	0.000	0.000	0.000	0.000	0.000	16.610	-1	17	-1	17	316	2384	100	1567	"empty"
-75	0	0	25	2	7	"empty"	"empty"	2800	37350	200	4523	4535	269	5	4499	4499	4504	225	4	12	1	0	1433142	0.138	100000.000	100000.000	0.000	0.000	0.000	0.000	0.000	16.610	24	36	24	36	316	2384	100	1568	"empty"
-75	0	0	25	3	7	"empty"	"empty"	3300	37350	200	4446	4654	2545	54	4450	4450	4457	197	4	12	1	0	1470677	1.000	100000.000	100000.000	0.000	0.000	0.000	0.000	0.000	16.610	-4	204	-4	204	316	2384	100	1569	"empty"
-75	0	0	25	4	7	"empty"	"empty"	3800	37350	200	4406	4418	184	4	4389	4389	4406	554	12	1	0	0	1396101	0.022	100000.000	100000.000	0.000	0.000	0.000	0.000	0.000	16.610	17	29	17	29	316	2384	100	1570	"empty"
-75	0	0	25	5	7	"empty"	"empty"	4300	37350	200	4307	4307	165	3	4317	4317	4323	170	3	8	0	0	1361150	-0.094	100000.000	100000.000	0.000	0.000	0.000	0.000	0.000	16.610	-10	-10	-10	-10	316	2384	100	1571	"empty"
-75	0	0	25	6	7	"empty"	"empty"	4800	37350	200	4267	4271	149	3	4289	4289	4295	185	4	7	0	0	1349694	-0.130	100000.000	100000.000	0.000	0.000	0.000	0.000	0.000	16.610	-22	-18	-22	-18	316	2384	100	1572	"empty"
-75	0	0	25	7	7	"empty"	"empty"	5300	37350	200	4336	4336	188	4	4350	4350	4350	185	4	12	2	0	1370306	-0.076	100000.000	100000.000	0.000	0.000	0.000	0.000	0.000	16.610	-14	-14	-14	-14	316	2384	100	1573	"empty"
-75	0	0	25	8	7	"empty"	"empty"	5800	37350	200	4396	4388	149	3	4399	4399	4409	262	5	3	0	0	1386505	-0.080	100000.000	100000.000	0.000	0.000	0.000	0.000	0.000	16.610	-3	-11	-3	-11	316	2384	100	1574	"empty"
-75	0	0	25	9	7	"empty"	"empty"	6300	37350	200	4447	4467	328	7	4425	4425	4426	179	4	15	3	0	1411591	0.229	100000.000	100000.000	0.000	0.000	0.000	0.000	0.000	16.610	22	42	22	42	316	2384	100	1575	"empty"
0	0	0	26	1	1	"PPP2CA "	"P67775"	6790	33600	200	4722	4721	176	3	4714	4714	4717	214	4	12	1	0	1491819	0.019	100000.000	100000.000	0.000	0.000	0.000	0.000	0.000	16.610	8	7	8	7	316	2384	100	1576	"T304"
0	0	0	26	2	1	"PPP2CA "	"P67775"	7290	33600	200	4679	4697	289	6	4673	4673	4673	195	4	19	3	0	1484138	0.123	100000.000	100000.000	0.000	0.000	0.000	0.000	0.000	16.610	6	24	6	24	316	2384	100	1577	"T304"
0	0	0	26	3	1	"PPP2CA "	"P67775"	7790	33600	200	4601	4629	356	7	4641	4641	4640	208	4	9	3	0	1462668	-0.053	100000.000	100000.000	0.000	0.000	0.000	0.000	0.000	16.610	-40	-12	-40	-12	316	2384	100	1578	"T304"
0	0	0	26	4	1	"Rab4"	"P20338"	8290	33600	200	4643	4764	726	15	4587	4587	4594	303	6	21	12	0	1505411	0.561	100000.000	100000.000	0.000	0.000	0.000	0.000	0.000	16.610	56	177	56	177	316	2384	100	1579	"S199"
0	0	0	26	5	1	"Rab4"	"P20338"	8790	33600	200	4709	4767	322	6	4638	4638	4646	291	6	22	11	0	1506510	0.416	100000.000	100000.000	0.000	0.000	0.000	0.000	0.000	16.610	71	129	71	129	316	2384	100	1580	"S199"
0	0	0	26	6	1	"Rab4"	"P20338"	9290	33600	200	4770	4826	334	6	4640	4640	4683	1347	28	0	0	0	1525103	0.106	100000.000	100000.000	0.000	0.000	0.000	0.000	0.000	16.610	130	186	130	186	316	2384	100	1581	"S199"
0	0	0	26	7	1	"STAT1 "	"P42224"	9790	33600	200	4773	4777	348	7	4696	4696	4701	238	5	17	1	0	1509378	0.319	100000.000	100000.000	0.000	0.000	0.000	0.000	0.000	16.610	77	81	77	81	316	2384	100	1582	"S727"
0	0	0	26	8	1	"STAT1 "	"P42224"	10290	33600	200	4805	4810	218	4	4682	4682	4687	294	6	16	2	0	1519955	0.418	100000.000	100000.000	0.000	0.000	0.000	0.000	0.000	16.610	123	128	123	128	316	2384	100	1583	"S727"
0	0	0	26	9	1	"STAT1 "	"P42224"	10790	33600	200	4826	4824	216	4	4760	4760	4760	230	4	14	1	0	1524322	0.278	100000.000	100000.000	0.000	0.000	0.000	0.000	0.000	16.610	66	64	66	64	316	2384	100	1584	"S727"
0	0	0	26	1	2	"STAT4 "	"Q14765"	6790	34240	200	5587	5416	560	10	4729	4729	4733	223	4	70	67	0	1711447	3.063	100000.000	100000.000	0.000	0.000	0.000	0.000	0.000	16.610	858	687	858	687	316	2384	100	1585	"S722"
0	0	0	26	2	2	"STAT4 "	"Q14765"	7290	34240	200	5436	5276	495	9	4669	4669	4673	337	7	64	55	0	1667290	1.789	100000.000	100000.000	0.000	0.000	0.000	0.000	0.000	16.610	767	607	767	607	316	2384	100	1586	"S722"
0	0	0	26	3	2	"STAT4 "	"Q14765"	7790	34240	200	5358	5192	512	9	4601	4601	4604	214	4	67	60	0	1640726	2.748	100000.000	100000.000	0.000	0.000	0.000	0.000	0.000	16.610	757	591	757	591	316	2384	100	1587	"S722"
0	0	0	26	4	2	"STMN1"	"P16949"	8290	34240	200	4462	4478	266	5	4563	4563	4596	1050	22	0	0	0	1415073	-0.112	100000.000	100000.000	0.000	0.000	0.000	0.000	0.000	16.610	-101	-85	-101	-85	316	2384	100	1588	"S37"
0	0	0	26	5	2	"STMN1"	"P16949"	8790	34240	200	4468	4462	303	6	4532	4532	4540	196	4	10	2	0	1410084	-0.398	100000.000	100000.000	0.000	0.000	0.000	0.000	0.000	16.610	-64	-70	-64	-70	316	2384	100	1589	"S37"
0	0	0	26	6	2	"STMN1"	"P16949"	9290	34240	200	4452	4444	234	5	4547	4547	4551	211	4	7	1	0	1404391	-0.507	100000.000	100000.000	0.000	0.000	0.000	0.000	0.000	16.610	-95	-103	-95	-103	316	2384	100	1590	"S37"
0	0	0	26	7	2	"ACC1"	"Q13085 "	9820	34250	130	4738	5146	833	16	4639	4639	4636	253	5	41	31	0	617514	2.016	100000.000	100000.000	0.000	0.000	0.000	0.000	0.000	16.610	99	507	99	507	120	940	100	1591	"S1263"
0	0	0	26	8	2	"ACC1"	"Q13085 "	10310	34240	150	4794	5107	760	14	4652	4652	4660	283	6	37	26	0	796725	1.580	100000.000	100000.000	0.000	0.000	0.000	0.000	0.000	16.610	142	455	142	455	156	1272	100	1592	"S1263"
0	0	0	26	9	2	"ACC1"	"Q13085 "	10820	34270	140	4869	5229	872	16	4773	4773	4776	201	4	33	27	0	815648	2.254	100000.000	100000.000	0.000	0.000	0.000	0.000	0.000	16.610	96	456	96	456	156	1140	100	1593	"S1263"
0	0	0	26	1	3	"TRAF6"	"Q9Y4K3"	6790	34880	200	4710	4715	164	3	4646	4646	4643	203	4	20	2	0	1489801	0.355	100000.000	100000.000	0.000	0.000	0.000	0.000	0.000	16.610	64	69	64	69	316	2384	100	1594	"Y353"
0	0	0	26	2	3	"TRAF6"	"Q9Y4K3"	7290	34880	200	4608	4682	872	18	4573	4573	4580	228	4	19	3	0	1479649	0.447	100000.000	100000.000	0.000	0.000	0.000	0.000	0.000	16.610	35	109	35	109	316	2384	100	1595	"Y353"
0	0	0	26	3	3	"TRAF6"	"Q9Y4K3"	7790	34880	200	4535	4564	310	6	4507	4507	4509	203	4	24	3	0	1442316	0.271	100000.000	100000.000	0.000	0.000	0.000	0.000	0.000	16.610	28	57	28	57	316	2384	100	1596	"Y353"
0	0	0	26	4	3	"BLNK"	"Q8WV28"	8310	34890	140	4537	4939	930	18	4505	4505	4529	657	14	22	19	0	770445	0.624	100000.000	100000.000	0.000	0.000	0.000	0.000	0.000	16.610	32	434	32	434	156	1140	100	1597	"Y72"
0	0	0	26	5	3	"BLNK"	"Q8WV28"	8820	34880	140	4530	4869	827	16	4476	4476	4483	201	4	30	19	0	759510	1.920	100000.000	100000.000	0.000	0.000	0.000	0.000	0.000	16.610	54	393	54	393	156	1140	100	1598	"Y72"
0	0	0	26	6	3	"BLNK"	"Q8WV28"	9320	34880	130	4575	5041	989	19	4496	4496	4498	214	4	35	25	0	604952	2.537	100000.000	100000.000	0.000	0.000	0.000	0.000	0.000	16.610	79	545	79	545	120	940	100	1599	"Y72"
0	0	0	26	7	3	"CD19"	"P15391"	9790	34880	200	4534	4639	390	8	4547	4547	4547	238	5	18	12	0	1465864	0.387	100000.000	100000.000	0.000	0.000	0.000	0.000	0.000	16.610	-13	92	-13	92	316	2384	100	1600	"Y531"
0	0	0	26	8	3	"CD19"	"P15391"	10290	34880	200	4603	4728	468	9	4610	4610	4606	212	4	21	13	0	1494029	0.575	100000.000	100000.000	0.000	0.000	0.000	0.000	0.000	16.610	-7	118	-7	118	316	2384	100	1601	"Y531"
0	0	0	26	9	3	"CD19"	"P15391"	10790	34880	200	4734	4828	438	9	4699	4699	4704	200	4	25	14	0	1525614	0.620	100000.000	100000.000	0.000	0.000	0.000	0.000	0.000	16.610	35	129	35	129	316	2384	100	1602	"Y531"
0	0	0	26	1	4	"p300"	"Q09472"	6810	35540	200	4573	4577	175	3	4614	4614	4622	234	5	6	0	0	1446323	-0.192	100000.000	100000.000	0.000	0.000	0.000	0.000	0.000	16.610	-41	-37	-41	-37	316	2384	100	1603	"S2279"
0	0	0	26	2	4	"p300"	"Q09472"	7310	35540	200	4540	4543	189	4	4520	4520	4525	202	4	15	2	0	1435603	0.089	100000.000	100000.000	0.000	0.000	0.000	0.000	0.000	16.610	20	23	20	23	316	2384	100	1604	"S2279"
0	0	0	26	3	4	"p300"	"Q09472"	7810	35540	200	4439	4467	269	6	4434	4434	4445	275	6	8	1	0	1411622	0.080	100000.000	100000.000	0.000	0.000	0.000	0.000	0.000	16.610	5	33	5	33	316	2384	100	1605	"S2279"
0	0	0	26	4	4	"fyn"	"P06241"	8310	35540	200	4435	4430	211	4	4414	4414	4428	299	6	6	0	0	1399821	0.007	100000.000	100000.000	0.000	0.000	0.000	0.000	0.000	16.610	21	16	21	16	316	2384	100	1606	"Y420"
0	0	0	26	5	4	"fyn"	"P06241"	8810	35540	200	4475	4473	200	4	4406	4406	4412	271	6	11	0	0	1413584	0.225	100000.000	100000.000	0.000	0.000	0.000	0.000	0.000	16.610	69	67	69	67	316	2384	100	1607	"Y420"
0	0	0	26	6	4	"fyn"	"P06241"	9310	35540	200	4454	4466	182	4	4418	4418	4429	190	4	21	3	0	1411302	0.195	100000.000	100000.000	0.000	0.000	0.000	0.000	0.000	16.610	36	48	36	48	316	2384	100	1608	"Y420"
0	0	0	26	7	4	"HSP27"	"P04792"	9810	35540	200	4530	4539	228	5	4478	4478	4481	267	5	17	2	0	1434440	0.217	100000.000	100000.000	0.000	0.000	0.000	0.000	0.000	16.610	52	61	52	61	316	2384	100	1609	"S78"
0	0	0	26	8	4	"HSP27"	"P04792"	10310	35540	200	4607	4614	240	5	4546	4546	4555	280	6	15	2	0	1457916	0.211	100000.000	100000.000	0.000	0.000	0.000	0.000	0.000	16.610	61	68	61	68	316	2384	100	1610	"S78"
0	0	0	26	9	4	"HSP27"	"P04792"	10810	35540	70	4916	4905	220	4	4582	4582	4601	190	4	71	40	0	156957	1.600	100000.000	100000.000	0.000	0.000	0.000	0.000	0.000	16.610	334	323	334	323	32	236	100	1611	"S78"
0	0	0	26	1	5	"IL-8R B "	"P25025"	6810	36200	200	4595	4608	196	4	4518	4518	4528	185	4	27	7	0	1456088	0.432	100000.000	100000.000	0.000	0.000	0.000	0.000	0.000	16.610	77	90	77	90	316	2384	100	1612	"S352"
0	0	0	26	2	5	"IL-8R B "	"P25025"	7310	36200	100	4747	4802	462	9	4500	4500	4502	194	4	56	28	0	384132	1.546	100000.000	100000.000	0.000	0.000	0.000	0.000	0.000	16.610	247	302	247	302	80	560	100	1613	"S352"
0	0	0	26	3	5	"IL-8R B "	"P25025"	7820	36200	100	4681	4674	239	5	4397	4397	4397	199	4	68	30	0	373913	1.392	100000.000	100000.000	0.000	0.000	0.000	0.000	0.000	16.610	284	277	284	277	80	560	100	1614	"S352"
0	0	0	26	4	5	"IRF-3 "	"Q14653"	8310	36180	90	5302	5303	228	4	4324	4324	4337	267	6	98	98	0	275744	3.618	100000.000	100000.000	0.000	0.000	0.000	0.000	0.000	16.610	978	979	978	979	52	420	100	1615	"S385"
0	0	0	26	5	5	"IRF-3 "	"Q14653"	8810	36180	90	5307	5298	212	4	4316	4316	4336	208	4	100	100	0	275491	4.625	100000.000	100000.000	0.000	0.000	0.000	0.000	0.000	16.610	991	982	991	982	52	420	100	1616	"S385"
0	0	0	26	6	5	"IRF-3 "	"Q14653"	9310	36190	90	5217	5238	204	3	4361	4361	4370	168	3	100	100	0	272395	5.167	100000.000	100000.000	0.000	0.000	0.000	0.000	0.000	16.610	856	877	856	877	52	420	100	1617	"S385"
0	0	0	26	7	5	"LSD1"	"O60341"	9800	36190	90	5573	5548	214	3	4371	4371	4355	266	6	100	100	0	288487	4.485	100000.000	100000.000	0.000	0.000	0.000	0.000	0.000	16.610	1202	1177	1202	1177	52	420	100	1618	"S131"
0	0	0	26	8	5	"LSD1"	"O60341"	10310	36200	100	5730	5671	336	5	4479	4479	4478	206	4	98	95	0	453650	5.791	100000.000	100000.000	0.000	0.000	0.000	0.000	0.000	16.610	1251	1192	1251	1192	80	560	100	1619	"S131"
0	0	0	26	9	5	"LSD1"	"O60341"	10800	36200	100	5737	5746	263	4	4624	4624	4638	291	6	97	97	0	459719	3.808	100000.000	100000.000	0.000	0.000	0.000	0.000	0.000	16.610	1113	1122	1113	1122	80	560	100	1620	"S131"
0	0	0	26	1	6	"MAPKAPK5"	"Q8IW41"	6800	36820	80	5824	5633	577	10	4453	4453	4453	164	3	90	86	0	292900	7.195	100000.000	100000.000	0.000	0.000	0.000	0.000	0.000	16.610	1371	1180	1371	1180	52	340	100	1621	"T182"
0	0	0	26	2	6	"MAPKAPK5"	"Q8IW41"	7300	36820	200	4487	4683	1085	23	4416	4416	4416	207	4	26	13	0	1479842	1.290	100000.000	100000.000	0.000	0.000	0.000	0.000	0.000	16.610	71	267	71	267	316	2384	100	1622	"T182"
0	0	0	26	3	6	"MAPKAPK5"	"Q8IW41"	7800	36820	70	5813	5674	495	8	4398	4398	4406	200	4	90	87	0	181581	6.340	100000.000	100000.000	0.000	0.000	0.000	0.000	0.000	16.610	1415	1276	1415	1276	32	236	100	1623	"T182"
0	0	0	26	4	6	"P27kip1"	"P46527"	8300	36820	200	4397	4422	239	5	4346	4346	4350	237	5	18	6	0	1397252	0.304	100000.000	100000.000	0.000	0.000	0.000	0.000	0.000	16.610	51	76	51	76	316	2384	100	1624	"T157"
0	0	0	26	5	6	"P27kip1"	"P46527"	8800	36820	70	4805	4788	240	5	4361	4361	4379	179	4	84	59	0	153226	2.285	100000.000	100000.000	0.000	0.000	0.000	0.000	0.000	16.610	444	427	444	427	32	236	100	1625	"T157"
0	0	0	26	6	6	"P27kip1"	"P46527"	9310	36830	100	4642	4672	333	7	4371	4371	4366	174	3	61	45	0	373780	1.759	100000.000	100000.000	0.000	0.000	0.000	0.000	0.000	16.610	271	301	271	301	80	560	100	1626	"T157"
0	0	0	26	7	6	"p67phox"	"P19878"	9800	36820	200	4141	4145	249	6	4388	4388	4395	359	8	1	0	0	1309942	-0.696	100000.000	100000.000	0.000	0.000	0.000	0.000	0.000	16.610	-247	-243	-247	-243	316	2384	100	1627	"T233"
0	0	0	26	8	6	"p67phox"	"P19878"	10300	36820	200	4150	4163	279	6	4456	4456	4462	351	7	1	0	0	1315366	-0.852	100000.000	100000.000	0.000	0.000	0.000	0.000	0.000	16.610	-306	-293	-306	-293	316	2384	100	1628	"T233"
0	0	0	26	9	6	"p67phox"	"P19878"	10800	36820	200	4260	4334	799	18	4512	4512	4519	276	6	4	1	0	1369427	-0.670	100000.000	100000.000	0.000	0.000	0.000	0.000	0.000	16.610	-252	-178	-252	-178	316	2384	100	1629	"T233"
-75	0	0	26	1	7	"empty"	"empty"	6790	37450	200	4366	4365	155	3	4400	4400	4403	162	3	8	0	0	1379344	-0.235	100000.000	100000.000	0.000	0.000	0.000	0.000	0.000	16.610	-34	-35	-34	-35	316	2384	100	1630	"empty"
-75	0	0	26	2	7	"empty"	"empty"	7290	37450	200	4394	4394	192	4	4352	4352	4357	214	4	16	0	0	1388631	0.173	100000.000	100000.000	0.000	0.000	0.000	0.000	0.000	16.610	42	42	42	42	316	2384	100	1631	"empty"
-75	0	0	26	3	7	"empty"	"empty"	7790	37450	200	4354	4358	161	3	4324	4324	4341	686	15	0	0	0	1377005	0.025	100000.000	100000.000	0.000	0.000	0.000	0.000	0.000	16.610	30	34	30	34	316	2384	100	1632	"empty"
-75	0	0	26	4	7	"empty"	"empty"	8290	37450	200	4294	4292	173	4	4273	4273	4278	218	5	13	0	0	1356338	0.064	100000.000	100000.000	0.000	0.000	0.000	0.000	0.000	16.610	21	19	21	19	316	2384	100	1633	"empty"
-75	0	0	26	5	7	"empty"	"empty"	8790	37450	200	4285	4298	191	4	4271	4271	4278	198	4	15	1	0	1358169	0.101	100000.000	100000.000	0.000	0.000	0.000	0.000	0.000	16.610	14	27	14	27	316	2384	100	1634	"empty"
-75	0	0	26	6	7	"empty"	"empty"	9290	37450	200	4292	4302	160	3	4291	4291	4299	209	4	13	0	0	1359355	0.014	100000.000	100000.000	0.000	0.000	0.000	0.000	0.000	16.610	1	11	1	11	316	2384	100	1635	"empty"
-75	0	0	26	7	7	"empty"	"empty"	9790	37450	200	4377	4386	341	7	4371	4371	4369	197	4	13	2	0	1386075	0.086	100000.000	100000.000	0.000	0.000	0.000	0.000	0.000	16.610	6	15	6	15	316	2384	100	1636	"empty"
-75	0	0	26	8	7	"empty"	"empty"	10290	37450	200	4464	4481	216	4	4473	4473	4479	261	5	8	0	0	1415997	0.008	100000.000	100000.000	0.000	0.000	0.000	0.000	0.000	16.610	-9	8	-9	8	316	2384	100	1637	"empty"
-75	0	0	26	9	7	"empty"	"empty"	10790	37450	200	4518	4534	163	3	4560	4560	4563	202	4	8	0	0	1432630	-0.144	100000.000	100000.000	0.000	0.000	0.000	0.000	0.000	16.610	-42	-26	-42	-26	316	2384	100	1638	"empty"
0	0	0	27	1	1	"Jak2 "	"O60674"	11240	33630	200	4975	5347	770	14	4793	4793	4803	247	5	43	32	0	1689747	2.202	100000.000	100000.000	0.000	0.000	0.000	0.000	0.000	16.610	182	554	182	554	316	2384	100	1639	"Y221"
0	0	0	27	2	1	"Jak2 "	"O60674"	11740	33630	200	5070	5477	765	13	4869	4869	4869	197	4	50	38	0	1730811	3.086	100000.000	100000.000	0.000	0.000	0.000	0.000	0.000	16.610	201	608	201	608	316	2384	100	1640	"Y221"
0	0	0	27	3	1	"Jak2 "	"O60674"	12240	33630	200	5208	5600	780	13	4909	4909	4919	289	5	51	42	0	1769513	2.356	100000.000	100000.000	0.000	0.000	0.000	0.000	0.000	16.610	299	691	299	691	316	2384	100	1641	"Y221"
0	0	0	27	4	1	"K8"	"P05787"	12740	33630	200	4710	4726	435	9	4967	4967	4974	302	6	8	0	0	1493358	-0.821	100000.000	100000.000	0.000	0.000	0.000	0.000	0.000	16.610	-257	-241	-257	-241	316	2384	100	1642	"S74"
0	0	0	27	5	1	"K8"	"P05787"	13240	33630	200	4595	4628	389	8	4962	4962	4964	243	4	5	0	0	1462447	-1.383	100000.000	100000.000	0.000	0.000	0.000	0.000	0.000	16.610	-367	-334	-367	-334	316	2384	100	1643	"S74"
0	0	0	27	6	1	"K8"	"P05787"	13740	33630	200	4560	4638	379	8	4939	4939	4946	233	4	6	0	0	1465538	-1.322	100000.000	100000.000	0.000	0.000	0.000	0.000	0.000	16.610	-379	-301	-379	-301	316	2384	100	1644	"S74"
0	0	0	27	7	1	"Met "	"P08581"	14240	33630	200	4970	5031	308	6	4932	4932	4951	665	13	7	0	0	1589952	0.120	100000.000	100000.000	0.000	0.000	0.000	0.000	0.000	16.610	38	99	38	99	316	2384	100	1645	"Y1234"
0	0	0	27	8	1	"Met "	"P08581"	14740	33630	200	5009	5022	285	5	4955	4955	4962	266	5	23	6	0	1587015	0.226	100000.000	100000.000	0.000	0.000	0.000	0.000	0.000	16.610	54	67	54	67	316	2384	100	1646	"Y1234"
0	0	0	27	9	1	"Met "	"P08581"	15240	33630	200	5055	5073	288	5	4994	4994	4995	259	5	25	8	0	1603177	0.301	100000.000	100000.000	0.000	0.000	0.000	0.000	0.000	16.610	61	79	61	79	316	2384	100	1647	"Y1234"
0	0	0	27	1	2	"MSK2"	"O75676"	11240	34270	200	4781	4778	226	4	4775	4775	4779	195	4	14	1	0	1509849	-0.005	100000.000	100000.000	0.000	0.000	0.000	0.000	0.000	16.610	6	3	6	3	316	2384	100	1648	"S360"
0	0	0	27	2	2	"MSK2"	"O75676"	11740	34270	200	4827	4819	197	4	4823	4823	4825	187	3	13	1	0	1522926	-0.032	100000.000	100000.000	0.000	0.000	0.000	0.000	0.000	16.610	4	-4	4	-4	316	2384	100	1649	"S360"
0	0	0	27	3	2	"MSK2"	"O75676"	12240	34270	200	4865	4868	238	4	4874	4874	4883	219	4	9	1	0	1538257	-0.068	100000.000	100000.000	0.000	0.000	0.000	0.000	0.000	16.610	-9	-6	-9	-6	316	2384	100	1650	"S360"
0	0	0	27	4	2	"NFkB-p100 "	"Q00653"	12740	34270	200	4726	4708	302	6	4885	4885	4895	394	8	2	0	0	1487656	-0.475	100000.000	100000.000	0.000	0.000	0.000	0.000	0.000	16.610	-159	-177	-159	-177	316	2384	100	1651	"S99"
0	0	0	27	5	2	"NFkB-p100 "	"Q00653"	13240	34270	200	4672	4696	262	5	4926	4926	4930	211	4	4	0	0	1483852	-1.109	100000.000	100000.000	0.000	0.000	0.000	0.000	0.000	16.610	-254	-230	-254	-230	316	2384	100	1652	"S99"
0	0	0	27	6	2	"NFkB-p100 "	"Q00653"	13740	34270	200	4710	4711	220	4	4839	4839	4853	387	7	0	0	0	1488672	-0.367	100000.000	100000.000	0.000	0.000	0.000	0.000	0.000	16.610	-129	-128	-129	-128	316	2384	100	1653	"S99"
0	0	0	27	7	2	"PKACa "	"P17612"	14240	34270	200	4759	4770	219	4	4841	4841	4840	228	4	6	0	0	1507234	-0.307	100000.000	100000.000	0.000	0.000	0.000	0.000	0.000	16.610	-82	-71	-82	-71	316	2384	100	1654	"S10"
0	0	0	27	8	2	"PKACa "	"P17612"	14740	34270	200	4833	4856	358	7	4889	4889	4904	731	14	0	0	0	1534368	-0.066	100000.000	100000.000	0.000	0.000	0.000	0.000	0.000	16.610	-56	-33	-56	-33	316	2384	100	1655	"S10"
0	0	0	27	9	2	"PKACa "	"P17612"	15240	34270	200	4930	4932	236	4	4949	4949	4951	205	4	12	1	0	1558392	-0.093	100000.000	100000.000	0.000	0.000	0.000	0.000	0.000	16.610	-19	-17	-19	-17	316	2384	100	1656	"S10"
0	0	0	27	1	3	"p70S6K"	"P23443"	11240	34910	200	4766	4781	248	5	4737	4737	4737	215	4	21	7	0	1510854	0.205	100000.000	100000.000	0.000	0.000	0.000	0.000	0.000	16.610	29	44	29	44	316	2384	100	1657	"S447"
0	0	0	27	2	3	"p70S6K"	"P23443"	11740	34910	200	4831	4855	277	5	4795	4795	4801	204	4	20	7	0	1534328	0.265	100000.000	100000.000	0.000	0.000	0.000	0.000	0.000	16.610	36	60	36	60	316	2384	100	1658	"S447"
0	0	0	27	3	3	"p70S6K"	"P23443"	12240	34910	200	4870	4886	217	4	4864	4864	4873	241	4	13	2	0	1544071	0.054	100000.000	100000.000	0.000	0.000	0.000	0.000	0.000	16.610	6	22	6	22	316	2384	100	1659	"S447"
0	0	0	27	4	3	"PDK1"	"O15530"	12770	34880	130	5304	6374	1652	25	4815	4815	4821	194	4	57	51	0	764915	8.005	100000.000	100000.000	0.000	0.000	0.000	0.000	0.000	16.610	489	1559	489	1559	120	940	100	1660	"Y376"
0	0	0	27	5	3	"PDK1"	"O15530"	13270	34880	140	4997	6046	1619	26	4836	4836	4837	196	4	46	41	0	943177	6.168	100000.000	100000.000	0.000	0.000	0.000	0.000	0.000	16.610	161	1210	161	1210	156	1140	100	1661	"Y376"
0	0	0	27	6	3	"PDK1"	"O15530"	13780	34920	140	5065	6134	1625	26	4790	4790	4796	282	5	49	41	0	956935	4.745	100000.000	100000.000	0.000	0.000	0.000	0.000	0.000	16.610	275	1344	275	1344	156	1140	100	1662	"Y376"
0	0	0	27	7	3	"Ripk1"	"Q13546"	14240	34910	200	4932	4929	173	3	4809	4809	4814	299	6	13	0	0	1557640	0.385	100000.000	100000.000	0.000	0.000	0.000	0.000	0.000	16.610	123	120	123	120	316	2384	100	1663	"Y694"
0	0	0	27	8	3	"Ripk1"	"Q13546"	14740	34910	200	4884	4876	208	4	4824	4824	4836	247	5	14	2	0	1540886	0.162	100000.000	100000.000	0.000	0.000	0.000	0.000	0.000	16.610	60	52	60	52	316	2384	100	1664	"Y694"
0	0	0	27	9	3	"Ripk1"	"Q13546"	15240	34910	200	4882	4890	240	4	4815	4815	4810	244	5	20	2	0	1545205	0.328	100000.000	100000.000	0.000	0.000	0.000	0.000	0.000	16.610	67	75	67	75	316	2384	100	1665	"Y694"
0	0	0	27	1	4	"SHC3"	"Q92529"	11240	35550	200	4628	4718	344	7	4615	4615	4636	678	14	11	0	0	1490765	0.121	100000.000	100000.000	0.000	0.000	0.000	0.000	0.000	16.610	13	103	13	103	316	2384	100	1666	"Y341"
0	0	0	27	2	4	"SHC3"	"Q92529"	11740	35550	200	4629	4740	413	8	4642	4642	4644	186	4	25	16	0	1497690	0.516	100000.000	100000.000	0.000	0.000	0.000	0.000	0.000	16.610	-13	98	-13	98	316	2384	100	1667	"Y341"
0	0	0	27	3	4	"SHC3"	"Q92529"	12240	35550	200	4693	4816	479	9	4653	4653	4670	411	8	15	9	0	1521875	0.355	100000.000	100000.000	0.000	0.000	0.000	0.000	0.000	16.610	40	163	40	163	316	2384	100	1668	"Y341"
0	0	0	27	4	4	"Smad3 "	"P84022"	12740	35550	200	4684	4813	630	13	4684	4684	4690	417	8	13	9	0	1520970	0.295	0.000	100000.000	0.000	0.000	0.000	0.000	0.000	Error	0	129	0	129	316	2384	100	1669	"S208"
0	0	0	27	5	4	"Smad3 "	"P84022"	13240	35550	200	4777	4876	436	8	4678	4678	4683	220	4	23	13	0	1540804	0.877	100000.000	100000.000	0.000	0.000	0.000	0.000	0.000	16.610	99	198	99	198	316	2384	100	1670	"S208"
0	0	0	27	6	4	"Smad3 "	"P84022"	13740	35550	200	4660	4790	472	9	4599	4599	4605	203	4	25	14	0	1513486	0.911	100000.000	100000.000	0.000	0.000	0.000	0.000	0.000	16.610	61	191	61	191	316	2384	100	1671	"S208"
0	0	0	27	7	4	"TAK1 "	"O43318"	14240	35550	200	4643	4717	334	7	4638	4638	4647	216	4	21	14	0	1490439	0.324	100000.000	100000.000	0.000	0.000	0.000	0.000	0.000	16.610	5	79	5	79	316	2384	100	1672	"T187"
0	0	0	27	8	4	"TAK1 "	"O43318"	14740	35550	200	4665	4740	338	7	4674	4674	4678	215	4	22	15	0	1497850	0.288	100000.000	100000.000	0.000	0.000	0.000	0.000	0.000	16.610	-9	66	-9	66	316	2384	100	1673	"T187"
0	0	0	27	9	4	"TAK1 "	"O43318"	15240	35550	200	4799	4903	360	7	4718	4718	4732	420	8	22	7	0	1549389	0.407	100000.000	100000.000	0.000	0.000	0.000	0.000	0.000	16.610	81	185	81	185	316	2384	100	1674	"T187"
0	0	0	27	1	5	"ACC1"	"P68133"	11240	36190	200	4505	4525	417	9	4630	4630	4638	194	4	6	1	0	1430041	-0.582	100000.000	100000.000	0.000	0.000	0.000	0.000	0.000	16.610	-125	-105	-125	-105	316	2384	100	1675	"Y93"
0	0	0	27	2	5	"ACC1"	"P68133"	11740	36190	200	4514	4505	273	6	4612	4612	4636	705	15	0	0	0	1423485	-0.186	100000.000	100000.000	0.000	0.000	0.000	0.000	0.000	16.610	-98	-107	-98	-107	316	2384	100	1676	"Y93"
0	0	0	27	3	5	"ACC1"	"P68133"	12240	36190	200	4400	4423	246	5	4611	4611	4617	218	4	6	1	0	1397613	-0.890	100000.000	100000.000	0.000	0.000	0.000	0.000	0.000	16.610	-211	-188	-211	-188	316	2384	100	1677	"Y93"
0	0	0	27	4	5	"A-Raf"	"P10398"	12740	36190	200	4570	4574	206	4	4603	4603	4602	199	4	7	1	0	1445520	-0.141	100000.000	100000.000	0.000	0.000	0.000	0.000	0.000	16.610	-33	-29	-33	-29	316	2384	100	1678	"T20"
0	0	0	27	5	5	"A-Raf"	"P10398"	13240	36190	200	4564	4563	177	3	4557	4557	4563	285	6	5	0	0	1442015	0.000	100000.000	100000.000	0.000	0.000	0.000	0.000	0.000	16.610	7	6	7	6	316	2384	100	1679	"T20"
0	0	0	27	6	5	"A-Raf"	"P10398"	13740	36190	200	4509	4524	178	3	4513	4513	4517	207	4	13	0	0	1429573	0.034	100000.000	100000.000	0.000	0.000	0.000	0.000	0.000	16.610	-4	11	-4	11	316	2384	100	1680	"T20"
0	0	0	27	7	5	"BCAP"	"Q6ZUJ8"	14240	36190	200	4627	4642	226	4	4590	4590	4604	676	14	0	0	0	1466926	0.056	100000.000	100000.000	0.000	0.000	0.000	0.000	0.000	16.610	37	52	37	52	316	2384	100	1681	"Y570"
0	0	0	27	8	5	"BCAP"	"Q6ZUJ8"	14740	36190	200	4693	4739	259	5	4674	4674	4676	216	4	22	10	0	1497392	0.292	100000.000	100000.000	0.000	0.000	0.000	0.000	0.000	16.610	19	65	19	65	316	2384	100	1682	"Y570"
0	0	0	27	9	5	"BCAP"	"Q6ZUJ8"	15240	36190	200	4829	4825	257	5	4751	4751	4786	818	17	0	0	0	1524756	0.048	100000.000	100000.000	0.000	0.000	0.000	0.000	0.000	16.610	78	74	78	74	316	2384	100	1683	"Y570"
0	0	0	27	1	6	"Cofilin 1"	"P23528"	11260	36810	150	4787	5770	3294	57	4556	4556	4562	210	4	51	43	0	900131	5.752	100000.000	100000.000	0.000	0.000	0.000	0.000	0.000	16.610	231	1214	231	1214	156	1272	100	1684	"Y139"
0	0	0	27	2	6	"Cofilin 1"	"P23528"	11750	36840	160	4722	5212	878	16	4597	4597	4612	309	6	37	33	0	1084162	1.942	100000.000	100000.000	0.000	0.000	0.000	0.000	0.000	16.610	125	615	125	615	208	1512	100	1685	"Y139"
0	0	0	27	3	6	"Cofilin 1"	"P23528"	12240	36840	200	4713	5015	752	14	4637	4637	4637	192	4	31	21	0	1584769	1.969	100000.000	100000.000	0.000	0.000	0.000	0.000	0.000	16.610	76	378	76	378	316	2384	100	1686	"Y139"
0	0	0	27	4	6	"CTNNB1"	"P35222"	12740	36840	200	4456	4468	267	5	4706	4706	4705	183	3	5	0	0	1411894	-1.295	100000.000	100000.000	0.000	0.000	0.000	0.000	0.000	16.610	-250	-238	-250	-238	316	2384	100	1687	"Y654"
0	0	0	27	5	6	"CTNNB1"	"P35222"	13240	36840	200	4518	4560	607	13	4728	4728	4733	189	3	12	2	0	1441105	-0.915	100000.000	100000.000	0.000	0.000	0.000	0.000	0.000	16.610	-210	-168	-210	-168	316	2384	100	1688	"Y654"
0	0	0	27	6	6	"CTNNB1"	"P35222"	13740	36840	200	4533	4560	291	6	4724	4724	4737	282	5	6	0	0	1441023	-0.628	100000.000	100000.000	0.000	0.000	0.000	0.000	0.000	16.610	-191	-164	-191	-164	316	2384	100	1689	"Y654"
0	0	0	27	7	6	"IFNGR1 "	"P15260"	14240	36840	200	4660	4711	762	16	4741	4741	4753	365	7	1	0	0	1488596	-0.115	100000.000	100000.000	0.000	0.000	0.000	0.000	0.000	16.610	-81	-30	-81	-30	316	2384	100	1690	"S495"
0	0	0	27	8	6	"IFNGR1 "	"P15260"	14740	36840	200	4731	4726	204	4	4796	4796	4803	269	5	4	0	0	1493323	-0.286	100000.000	100000.000	0.000	0.000	0.000	0.000	0.000	16.610	-65	-70	-65	-70	316	2384	100	1691	"S495"
0	0	0	27	9	6	"IFNGR1 "	"P15260"	15240	36840	200	4880	4868	208	4	4861	4861	4862	239	4	12	0	0	1538262	0.025	100000.000	100000.000	0.000	0.000	0.000	0.000	0.000	16.610	19	7	19	7	316	2384	100	1692	"S495"
-75	0	0	27	1	7	"empty"	"empty"	11240	37480	200	4545	4555	155	3	4565	4565	4576	472	10	0	0	0	1439495	-0.044	100000.000	100000.000	0.000	0.000	0.000	0.000	0.000	16.610	-20	-10	-20	-10	316	2384	100	1693	"empty"
-75	0	0	27	2	7	"empty"	"empty"	11740	37480	200	4575	4572	171	3	4612	4612	4617	282	6	1	0	0	1444874	-0.160	100000.000	100000.000	0.000	0.000	0.000	0.000	0.000	16.610	-37	-40	-37	-40	316	2384	100	1694	"empty"
-75	0	0	27	3	7	"empty"	"empty"	12240	37480	200	4636	4644	269	5	4717	4717	4804	2049	42	0	0	0	1467433	-0.078	100000.000	100000.000	0.000	0.000	0.000	0.000	0.000	16.610	-81	-73	-81	-73	316	2384	100	1695	"empty"
-75	0	0	27	4	7	"empty"	"empty"	12740	37480	200	4792	4793	185	3	4777	4777	4785	329	6	5	0	0	1514459	0.024	100000.000	100000.000	0.000	0.000	0.000	0.000	0.000	16.610	15	16	15	16	316	2384	100	1696	"empty"
-75	0	0	27	5	7	"empty"	"empty"	13240	37480	200	4790	4799	198	4	4822	4822	4822	252	5	6	0	0	1516489	-0.091	100000.000	100000.000	0.000	0.000	0.000	0.000	0.000	16.610	-32	-23	-32	-23	316	2384	100	1697	"empty"
-75	0	0	27	6	7	"empty"	"empty"	13740	37480	200	4870	4856	242	4	4841	4841	4840	195	4	14	2	0	1534584	0.082	100000.000	100000.000	0.000	0.000	0.000	0.000	0.000	16.610	29	15	29	15	316	2384	100	1698	"empty"
0	0	0	27	7	7	"GLQAWPG-pS-AIPQFLG_GLQAWPGEAIPQFLG_60vs40"	"GLQAWPG-pS-AIPQFLG_GLQAWPGEAIPQFLG_60vs40"	14270	37470	80	10869	11042	5441	49	4839	4839	4842	205	4	98	96	0	574201	30.244	100000.000	100000.000	0.000	0.000	0.000	0.000	0.000	16.610	6030	6203	6030	6203	52	340	100	1699	"GLQAWPG-pS-AIPQFLG_GLQAWPGEAIPQFLG_60vs40"
0	0	0	27	8	7	"GLQAWPG-pS-AIPQFLG_GLQAWPGEAIPQFLG_60vs40"	"GLQAWPG-pS-AIPQFLG_GLQAWPGEAIPQFLG_60vs40"	14760	37480	80	11037	10804	933	8	4901	4901	4907	215	4	100	100	0	561786	27.428	100000.000	100000.000	0.000	0.000	0.000	0.000	0.000	16.610	6136	5903	6136	5903	52	340	100	1700	"GLQAWPG-pS-AIPQFLG_GLQAWPGEAIPQFLG_60vs40"
0	0	0	27	9	7	"GLQAWPG-pS-AIPQFLG_GLQAWPGEAIPQFLG_60vs40"	"GLQAWPG-pS-AIPQFLG_GLQAWPGEAIPQFLG_60vs40"	15260	37490	90	10912	10448	1573	15	5013	5013	5009	192	3	100	100	0	543284	28.328	100000.000	100000.000	0.000	0.000	0.000	0.000	0.000	16.610	5899	5435	5899	5435	52	420	100	1701	"GLQAWPG-pS-AIPQFLG_GLQAWPGEAIPQFLG_60vs40"
0	0	0	28	1	1	"BLNK "	"Q8WV28"	15790	33650	90	5697	5628	262	4	5025	5025	5019	217	4	90	73	0	292665	2.806	100000.000	100000.000	0.000	0.000	0.000	0.000	0.000	16.610	672	603	672	603	52	420	100	1702	"Y178"
0	0	0	28	2	1	"BLNK "	"Q8WV28"	16290	33650	80	5724	5641	338	5	5033	5033	5036	254	5	82	69	0	293312	2.382	100000.000	100000.000	0.000	0.000	0.000	0.000	0.000	16.610	691	608	691	608	52	340	100	1703	"Y178"
0	0	0	28	3	1	"BLNK "	"Q8WV28"	16790	33630	110	5291	5330	351	6	5001	5001	5052	1100	21	0	0	0	426367	0.253	100000.000	100000.000	0.000	0.000	0.000	0.000	0.000	16.610	290	329	290	329	80	656	100	1704	"Y178"
0	0	0	28	4	1	"Catalase"	"P04040"	17290	33640	200	4873	4964	414	8	4812	4812	4822	365	7	15	9	0	1568638	0.389	100000.000	100000.000	0.000	0.000	0.000	0.000	0.000	16.610	61	152	61	152	316	2384	100	1705	"Y385"
0	0	0	28	5	1	"Catalase"	"P04040"	17790	33660	70	5749	5712	372	6	4713	4713	4718	226	4	96	87	0	182799	4.398	100000.000	100000.000	0.000	0.000	0.000	0.000	0.000	16.610	1036	999	1036	999	32	236	100	1706	"Y385"
0	0	0	28	6	1	"Catalase"	"P04040"	18290	33660	70	6013	6063	298	4	4727	4727	4734	236	4	100	100	0	194016	5.631	100000.000	100000.000	0.000	0.000	0.000	0.000	0.000	16.610	1286	1336	1286	1336	32	236	100	1707	"Y385"
0	0	0	28	7	1	"Cdc42"	"P60953"	18790	33660	70	6172	6096	324	5	4636	4636	4643	200	4	100	100	0	195061	7.265	100000.000	100000.000	0.000	0.000	0.000	0.000	0.000	16.610	1536	1460	1536	1460	32	236	100	1708	"Y64"
0	0	0	28	8	1	"Cdc42"	"P60953"	19290	33660	70	6048	6018	367	6	4502	4502	4711	2266	48	0	0	0	192575	0.577	100000.000	100000.000	0.000	0.000	0.000	0.000	0.000	16.610	1546	1516	1546	1516	32	236	100	1709	"Y64"
0	0	0	28	9	1	"Cdc42"	"P60953"	19800	33660	70	5932	5700	668	11	4427	4427	4455	248	5	81	81	0	182387	5.020	100000.000	100000.000	0.000	0.000	0.000	0.000	0.000	16.610	1505	1273	1505	1273	32	236	100	1710	"Y64"
0	0	0	28	1	2	"Flt3"	"P36888"	15790	34270	200	4978	5058	387	7	4907	4907	4921	351	7	14	8	0	1598336	0.390	100000.000	100000.000	0.000	0.000	0.000	0.000	0.000	16.610	71	151	71	151	316	2384	100	1711	"Y842"
0	0	0	28	2	2	"Flt3"	"P36888"	16290	34280	200	4917	5017	457	9	4878	4878	4885	212	4	22	12	0	1585327	0.623	100000.000	100000.000	0.000	0.000	0.000	0.000	0.000	16.610	39	139	39	139	316	2384	100	1712	"Y842"
0	0	0	28	3	2	"Flt3"	"P36888"	16790	34290	70	5808	5897	313	5	4781	4781	4808	262	5	100	100	0	188713	4.156	100000.000	100000.000	0.000	0.000	0.000	0.000	0.000	16.610	1027	1116	1027	1116	32	236	100	1713	"Y842"
0	0	0	28	4	2	"gp130 "	"P40189"	17310	34290	70	5610	5609	211	3	4693	4693	4703	220	4	100	100	0	179501	4.118	100000.000	100000.000	0.000	0.000	0.000	0.000	0.000	16.610	917	916	917	916	32	236	100	1714	"S782"
0	0	0	28	5	2	"gp130 "	"P40189"	17800	34290	90	5846	5798	283	4	4757	4757	4823	855	17	76	0	0	301474	1.140	100000.000	100000.000	0.000	0.000	0.000	0.000	0.000	16.610	1089	1041	1089	1041	52	420	100	1715	"S782"
0	0	0	28	6	2	"gp130 "	"P40189"	18290	34290	80	5817	5771	222	3	4720	4720	4765	528	11	98	59	0	300070	1.905	100000.000	100000.000	0.000	0.000	0.000	0.000	0.000	16.610	1097	1051	1097	1051	52	340	100	1716	"S782"
0	0	0	28	7	2	"HSP60"	"P10809"	18800	34280	100	4919	4969	412	8	4632	4632	4680	380	8	45	17	0	397517	0.761	100000.000	100000.000	0.000	0.000	0.000	0.000	0.000	16.610	287	337	287	337	80	560	100	1717	"S70"
0	0	0	28	8	2	"HSP60"	"P10809"	19290	34300	70	5261	5204	224	4	4483	4483	5090	5017	98	0	0	0	166512	0.023	100000.000	100000.000	0.000	0.000	0.000	0.000	0.000	16.610	778	721	778	721	32	236	100	1718	"S70"
0	0	0	28	9	2	"HSP60"	"P10809"	19790	34300	200	4378	4431	296	6	4405	4405	4471	441	9	10	1	0	1400050	-0.091	100000.000	100000.000	0.000	0.000	0.000	0.000	0.000	16.610	-27	26	-27	26	316	2384	100	1719	"S70"
0	0	0	28	1	3	"IL7R "	"P16871"	15800	34920	100	6280	6288	300	4	4777	4777	4786	186	3	100	100	0	503015	8.075	100000.000	100000.000	0.000	0.000	0.000	0.000	0.000	16.610	1503	1511	1503	1511	80	560	100	1720	"Y449"
0	0	0	28	2	3	"IL7R "	"P16871"	16300	34930	100	6285	6205	416	6	4792	4792	4795	192	4	96	96	0	496378	7.344	100000.000	100000.000	0.000	0.000	0.000	0.000	0.000	16.610	1493	1413	1493	1413	80	560	100	1721	"Y449"
0	0	0	28	3	3	"IL7R "	"P16871"	16790	34930	100	6241	6199	333	5	4754	4754	4760	205	4	100	100	0	495927	7.020	100000.000	100000.000	0.000	0.000	0.000	0.000	0.000	16.610	1487	1445	1487	1445	80	560	100	1722	"Y449"
0	0	0	28	4	3	"IRAK4"	"P51617"	17290	34930	200	4764	4755	220	4	4778	4778	4790	414	8	1	0	0	1502671	-0.085	100000.000	100000.000	0.000	0.000	0.000	0.000	0.000	16.610	-14	-23	-14	-23	316	2384	100	1723	"T345"
0	0	0	28	5	3	"IRAK4"	"P51617"	17790	34930	200	4774	4784	224	4	4789	4789	4792	268	5	6	0	0	1511706	-0.030	100000.000	100000.000	0.000	0.000	0.000	0.000	0.000	16.610	-15	-5	-15	-5	316	2384	100	1724	"T345"
0	0	0	28	6	3	"IRAK4"	"P51617"	18290	34940	200	4751	4777	325	6	4717	4717	4713	211	4	19	4	0	1509491	0.303	100000.000	100000.000	0.000	0.000	0.000	0.000	0.000	16.610	34	60	34	60	316	2384	100	1725	"T345"
0	0	0	28	7	3	"LIMK1"	"P53667"	18790	34940	90	5782	5798	210	3	4623	4623	4613	207	4	100	100	0	301516	5.725	100000.000	100000.000	0.000	0.000	0.000	0.000	0.000	16.610	1159	1175	1159	1175	52	420	100	1726	"T508"
0	0	0	28	8	3	"LIMK1"	"P53667"	19290	34960	80	5573	5557	320	5	4402	4402	4413	190	4	98	98	0	288964	6.021	100000.000	100000.000	0.000	0.000	0.000	0.000	0.000	16.610	1171	1155	1171	1155	52	340	100	1727	"T508"
0	0	0	28	9	3	"LIMK1"	"P53667"	19790	34950	80	5432	5433	197	3	4342	4342	4338	171	3	100	100	0	282529	6.404	100000.000	100000.000	0.000	0.000	0.000	0.000	0.000	16.610	1090	1091	1090	1091	52	340	100	1728	"T508"
0	0	0	28	1	4	"p38-alpha "	"Q16539"	15790	35570	200	4403	4451	364	8	4781	4781	4783	239	4	4	0	0	1406666	-1.389	100000.000	100000.000	0.000	0.000	0.000	0.000	0.000	16.610	-378	-330	-378	-330	316	2384	100	1729	"T122"
0	0	0	28	2	4	"p38-alpha "	"Q16539"	16290	35570	200	4417	4476	354	7	4756	4756	4774	527	11	1	0	0	1414524	-0.565	100000.000	100000.000	0.000	0.000	0.000	0.000	0.000	16.610	-339	-280	-339	-280	316	2384	100	1730	"T122"
0	0	0	28	3	4	"p38-alpha "	"Q16539"	16790	35570	200	4386	4425	478	10	4754	4754	4786	854	17	0	0	0	1398211	-0.423	100000.000	100000.000	0.000	0.000	0.000	0.000	0.000	16.610	-368	-329	-368	-329	316	2384	100	1731	"T122"
0	0	0	28	4	4	"MEK1 "	"Q02750"	17290	35580	200	4709	4770	290	6	4740	4740	4746	214	4	16	9	0	1507334	0.112	100000.000	100000.000	0.000	0.000	0.000	0.000	0.000	16.610	-31	30	-31	30	316	2384	100	1732	"S297"
0	0	0	28	5	4	"MEK1 "	"Q02750"	17790	35580	200	4826	4873	334	6	4735	4735	4736	208	4	27	13	0	1539718	0.659	100000.000	100000.000	0.000	0.000	0.000	0.000	0.000	16.610	91	138	91	138	316	2384	100	1733	"S297"
0	0	0	28	6	4	"MEK1 "	"Q02750"	18290	35580	70	5357	5410	194	3	4695	4695	4696	215	4	100	96	0	173123	3.321	100000.000	100000.000	0.000	0.000	0.000	0.000	0.000	16.610	662	715	662	715	32	236	100	1734	"S297"
0	0	0	28	7	4	"P27kip1"	"P46527"	18790	35580	200	4722	4780	374	7	4587	4587	4592	226	4	38	24	0	1510414	0.832	100000.000	100000.000	0.000	0.000	0.000	0.000	0.000	16.610	135	193	135	193	316	2384	100	1735	"Y74"
0	0	0	28	8	4	"P27kip1"	"P46527"	19290	35610	110	5088	5138	402	7	4455	4455	4489	731	16	35	1	0	411039	0.888	100000.000	100000.000	0.000	0.000	0.000	0.000	0.000	16.610	633	683	633	683	80	656	100	1736	"Y74"
0	0	0	28	9	4	"P27kip1"	"P46527"	19790	35600	100	5008	5007	252	5	4332	4332	4334	212	4	96	87	0	400530	3.175	100000.000	100000.000	0.000	0.000	0.000	0.000	0.000	16.610	676	675	676	675	80	560	100	1737	"Y74"
0	0	0	28	1	5	"PPARG "	"P37231"	15790	36210	200	4910	4921	275	5	4838	4838	4886	1456	29	0	0	0	1555144	0.024	100000.000	100000.000	0.000	0.000	0.000	0.000	0.000	16.610	72	83	72	83	316	2384	100	1738	"S112"
0	0	0	28	2	5	"PPARG "	"P37231"	16290	36210	200	5033	5086	469	9	4888	4888	4915	687	13	4	0	0	1607199	0.249	100000.000	100000.000	0.000	0.000	0.000	0.000	0.000	16.610	145	198	145	198	316	2384	100	1739	"S112"
0	0	0	28	3	5	"PPARG "	"P37231"	16790	36210	100	5315	5341	236	4	4919	4919	4918	221	4	83	43	0	427301	1.914	100000.000	100000.000	0.000	0.000	0.000	0.000	0.000	16.610	396	422	396	422	80	560	100	1740	"S112"
0	0	0	28	4	5	"Pyk2 "	"Q14289"	17290	36220	180	24139	18698	9208	49	4877	4877	4891	427	8	78	73	0	4786596	32.335	100000.000	100000.000	0.000	0.000	0.000	0.000	0.000	16.610	19262	13821	19262	13821	256	1924	100	1741	"S399"
0	0	0	28	5	5	"Pyk2 "	"Q14289"	17790	36220	180	24764	20439	8814	43	4864	4864	4871	206	4	87	82	0	5232385	75.573	100000.000	100000.000	0.000	0.000	0.000	0.000	0.000	16.610	19900	15575	19900	15575	256	1924	100	1742	"S399"
0	0	0	28	6	5	"Pyk2 "	"Q14289"	18290	36230	180	25317	20612	9050	43	4801	4801	4815	534	11	81	80	0	5276635	29.582	100000.000	100000.000	0.000	0.000	0.000	0.000	0.000	16.610	20516	15811	20516	15811	256	1924	100	1743	"S399"
0	0	0	28	7	5	"STAT1 "	"P42224"	18790	36230	200	5284	5221	344	6	4732	4732	4879	1824	37	0	0	0	1649781	0.188	100000.000	100000.000	0.000	0.000	0.000	0.000	0.000	16.610	552	489	552	489	316	2384	100	1744	"S708"
0	0	0	28	8	5	"STAT1 "	"P42224"	19290	36230	160	5272	5267	223	4	4502	4502	4505	257	5	98	90	0	1095596	2.965	100000.000	100000.000	0.000	0.000	0.000	0.000	0.000	16.610	770	765	770	765	208	1512	100	1745	"S708"
0	0	0	28	9	5	"STAT1 "	"P42224"	19780	36240	150	5224	5217	197	3	4383	4383	4426	997	22	14	0	0	813912	0.793	100000.000	100000.000	0.000	0.000	0.000	0.000	0.000	16.610	841	834	841	834	156	1272	100	1746	"S708"
0	0	0	28	1	6	"STAT5B "	"P51692"	15780	36860	200	5033	5142	461	8	4949	4949	4953	245	4	25	10	0	1624882	0.771	100000.000	100000.000	0.000	0.000	0.000	0.000	0.000	16.610	84	193	84	193	316	2384	100	1747	"S731"
0	0	0	28	2	6	"STAT5B "	"P51692"	16280	36870	70	6275	6037	630	10	5006	5006	5012	193	3	84	78	0	193198	5.311	100000.000	100000.000	0.000	0.000	0.000	0.000	0.000	16.610	1269	1031	1269	1031	32	236	100	1748	"S731"
0	0	0	28	3	6	"STAT5B "	"P51692"	16780	36870	70	6668	6473	604	9	5029	5029	5068	570	11	90	75	0	207151	2.465	100000.000	100000.000	0.000	0.000	0.000	0.000	0.000	16.610	1639	1444	1639	1444	32	236	100	1749	"S731"
0	0	0	28	4	6	"Syk "	"P43405"	17290	36860	70	9111	8888	808	9	5019	5019	5026	229	4	100	100	0	284407	16.865	100000.000	100000.000	0.000	0.000	0.000	0.000	0.000	16.610	4092	3869	4092	3869	32	236	100	1750	"Y348"
0	0	0	28	5	6	"Syk "	"P43405"	17740	36870	130	5058	6451	2086	32	4902	4902	4920	260	5	43	39	0	774084	5.888	100000.000	100000.000	0.000	0.000	0.000	0.000	0.000	16.610	156	1549	156	1549	120	940	100	1751	"Y348"
0	0	0	28	6	6	"Syk "	"P43405"	18280	36870	70	9220	8913	1243	13	4818	4818	4813	228	4	96	93	0	285206	17.982	100000.000	100000.000	0.000	0.000	0.000	0.000	0.000	16.610	4402	4095	4402	4095	32	236	100	1752	"Y348"
0	0	0	28	7	6	"Calmodulin "	"P62158"	18780	36870	100	5756	5614	404	7	4657	4657	4651	208	4	88	85	0	449136	4.630	100000.000	100000.000	0.000	0.000	0.000	0.000	0.000	16.610	1099	957	1099	957	80	560	100	1753	"Y99"
0	0	0	28	8	6	"Calmodulin "	"P62158"	19280	36880	100	5541	5404	557	10	4515	4515	4517	272	6	81	73	0	432304	3.261	100000.000	100000.000	0.000	0.000	0.000	0.000	0.000	16.610	1026	889	1026	889	80	560	100	1754	"Y99"
0	0	0	28	9	6	"Calmodulin "	"P62158"	19800	36880	100	5541	5335	586	10	4415	4415	4412	238	5	80	72	0	426766	3.878	100000.000	100000.000	0.000	0.000	0.000	0.000	0.000	16.610	1126	920	1126	920	80	560	100	1755	"Y99"
-75	0	0	28	1	7	"empty"	"empty"	15780	37500	200	5034	5033	195	3	5018	5018	5023	219	4	15	1	0	1590513	0.046	100000.000	100000.000	0.000	0.000	0.000	0.000	0.000	16.610	16	15	16	15	316	2384	100	1756	"empty"
-75	0	0	28	2	7	"empty"	"empty"	16280	37500	200	4928	4932	187	3	5005	5005	5030	572	11	0	0	0	1558417	-0.171	100000.000	100000.000	0.000	0.000	0.000	0.000	0.000	16.610	-77	-73	-77	-73	316	2384	100	1757	"empty"
-75	0	0	28	3	7	"empty"	"empty"	16780	37500	200	4927	4927	189	3	5013	5013	5023	245	4	4	0	0	1556796	-0.392	100000.000	100000.000	0.000	0.000	0.000	0.000	0.000	16.610	-86	-86	-86	-86	316	2384	100	1758	"empty"
-75	0	0	28	4	7	"empty"	"empty"	17280	37500	200	4870	4883	226	4	4912	4912	4931	362	7	4	0	0	1543106	-0.133	100000.000	100000.000	0.000	0.000	0.000	0.000	0.000	16.610	-42	-29	-42	-29	316	2384	100	1759	"empty"
-75	0	0	28	5	7	"empty"	"empty"	17780	37500	200	4809	4818	195	4	4806	4806	4810	222	4	13	1	0	1522454	0.036	100000.000	100000.000	0.000	0.000	0.000	0.000	0.000	16.610	3	12	3	12	316	2384	100	1760	"empty"
-75	0	0	28	6	7	"empty"	"empty"	18280	37500	200	4730	4714	169	3	4715	4715	4725	250	5	6	0	0	1489589	-0.044	100000.000	100000.000	0.000	0.000	0.000	0.000	0.000	16.610	15	-1	15	-1	316	2384	100	1761	"empty"
0	0	0	28	7	7	"Control-Spot"	"Tau"	18760	37510	110	5452	5476	362	6	4635	4635	4645	223	4	97	90	0	438060	3.726	100000.000	100000.000	0.000	0.000	0.000	0.000	0.000	16.610	817	841	817	841	80	656	100	1762	"Control-Spot"
0	0	0	28	8	7	"Control-Spot"	"Tau"	19260	37500	110	5365	5379	286	5	4512	4512	4530	245	5	98	92	0	430347	3.465	100000.000	100000.000	0.000	0.000	0.000	0.000	0.000	16.610	853	867	853	867	80	656	100	1763	"Control-Spot"
0	0	0	28	9	7	"Control-Spot"	"Tau"	19770	37510	110	5361	5345	332	6	4397	4397	4398	204	4	100	97	0	427634	4.642	100000.000	100000.000	0.000	0.000	0.000	0.000	0.000	16.610	964	948	964	948	80	656	100	1764	"Control-Spot"
0	0	0	29	1	1	"Anxa1"	"P04083"	2240	38060	90	5173	5168	160	3	4580	4580	4609	253	5	98	69	0	268737	2.209	100000.000	100000.000	0.000	0.000	0.000	0.000	0.000	16.610	593	588	593	588	52	420	100	1765	"Y20"
0	0	0	29	2	1	"Anxa1"	"P04083"	2740	38060	90	5095	5071	204	4	4489	4489	4488	174	3	94	90	0	263703	3.351	100000.000	100000.000	0.000	0.000	0.000	0.000	0.000	16.610	606	582	606	582	52	420	100	1766	"Y20"
0	0	0	29	3	1	"Anxa1"	"P04083"	3240	38060	80	5076	5107	293	5	4432	4432	4433	166	3	98	94	0	265582	4.060	100000.000	100000.000	0.000	0.000	0.000	0.000	0.000	16.610	644	675	644	675	52	340	100	1767	"Y20"
0	0	0	29	4	1	"Bax"	"Q07812"	3740	38060	200	4283	4278	163	3	4373	4373	4378	225	5	1	0	0	1351886	-0.444	100000.000	100000.000	0.000	0.000	0.000	0.000	0.000	16.610	-90	-95	-90	-95	316	2384	100	1768	"S184"
0	0	0	29	5	1	"Bax"	"Q07812"	4240	38060	200	4293	4378	1404	32	4391	4391	4401	254	5	4	1	0	1383404	-0.091	100000.000	100000.000	0.000	0.000	0.000	0.000	0.000	16.610	-98	-13	-98	-13	316	2384	100	1769	"S184"
0	0	0	29	6	1	"Bax"	"Q07812"	4740	38060	200	4173	4188	191	4	4328	4328	4342	518	11	0	0	0	1323441	-0.297	100000.000	100000.000	0.000	0.000	0.000	0.000	0.000	16.610	-155	-140	-155	-140	316	2384	100	1770	"S184"
0	0	0	29	7	1	"CHOP"	"P35638"	5240	38060	200	4369	4499	550	12	4382	4382	4393	436	9	12	9	0	1421627	0.243	100000.000	100000.000	0.000	0.000	0.000	0.000	0.000	16.610	-13	117	-13	117	316	2384	100	1771	"S79"
0	0	0	29	8	1	"CHOP"	"P35638"	5740	38060	200	4548	4650	443	9	4455	4455	4455	188	4	31	17	0	1469375	1.037	100000.000	100000.000	0.000	0.000	0.000	0.000	0.000	16.610	93	195	93	195	316	2384	100	1772	"S79"
0	0	0	29	9	1	"CHOP"	"P35638"	6240	38060	200	4504	4607	400	8	4470	4470	4474	163	3	26	12	0	1455959	0.816	100000.000	100000.000	0.000	0.000	0.000	0.000	0.000	16.610	34	137	34	137	316	2384	100	1773	"S79"
0	0	0	29	1	2	"Crk "	"P46108"	2240	38700	200	4594	4703	442	9	4540	4540	4551	195	4	26	12	0	1486282	0.779	100000.000	100000.000	0.000	0.000	0.000	0.000	0.000	16.610	54	163	54	163	316	2384	100	1774	"Y221"
0	0	0	29	2	2	"Crk "	"P46108"	2750	38710	70	5964	5842	516	8	4431	4431	4432	157	3	93	93	0	186942	8.981	100000.000	100000.000	0.000	0.000	0.000	0.000	0.000	16.610	1533	1411	1533	1411	32	236	100	1775	"Y221"
0	0	0	29	3	2	"Crk "	"P46108"	3240	38700	150	4481	4701	594	12	4399	4399	4408	194	4	33	19	0	733354	1.510	100000.000	100000.000	0.000	0.000	0.000	0.000	0.000	16.610	82	302	82	302	156	1272	100	1776	"Y221"
0	0	0	29	4	2	"EEA1"	"Q15075"	3740	38710	140	4385	4518	423	9	4358	4358	4356	181	4	28	23	0	704743	0.895	100000.000	100000.000	0.000	0.000	0.000	0.000	0.000	16.610	27	160	27	160	156	1140	100	1777	"T431"
0	0	0	29	5	2	"EEA1"	"Q15075"	4240	38710	200	4503	4589	351	7	4432	4432	4444	295	6	18	9	0	1450226	0.492	100000.000	100000.000	0.000	0.000	0.000	0.000	0.000	16.610	71	157	71	157	316	2384	100	1778	"T431"
0	0	0	29	6	2	"EEA1"	"Q15075"	4740	38710	200	4426	4511	357	7	4425	4425	4436	271	6	12	9	0	1425387	0.277	100000.000	100000.000	0.000	0.000	0.000	0.000	0.000	16.610	1	86	1	86	316	2384	100	1779	"T431"
0	0	0	29	7	2	"IKK-alpha "	"O15111"	5250	38710	80	5348	5220	456	8	4378	4378	4383	174	3	88	84	0	271439	4.810	100000.000	100000.000	0.000	0.000	0.000	0.000	0.000	16.610	970	842	970	842	52	340	100	1780	"T23"
0	0	0	29	8	2	"IKK-alpha "	"O15111"	5740	38720	80	5453	5319	424	7	4443	4443	4431	163	3	88	86	0	276582	5.448	100000.000	100000.000	0.000	0.000	0.000	0.000	0.000	16.610	1010	876	1010	876	52	340	100	1781	"T23"
0	0	0	29	9	2	"IKK-alpha "	"O15111"	6240	38720	90	5360	5301	395	7	4473	4473	4482	159	3	92	82	0	275635	5.151	100000.000	100000.000	0.000	0.000	0.000	0.000	0.000	16.610	887	828	887	828	52	420	100	1782	"T23"
0	0	0	29	1	3	"Jak2 "	"O60674"	2240	39310	200	4536	4551	207	4	4569	4569	4577	220	4	9	1	0	1438197	-0.118	100000.000	100000.000	0.000	0.000	0.000	0.000	0.000	16.610	-33	-18	-33	-18	316	2384	100	1783	"Y1007"
0	0	0	29	2	3	"Jak2 "	"O60674"	2740	39310	200	4462	4470	174	3	4465	4465	4471	250	5	8	0	0	1412407	-0.004	100000.000	100000.000	0.000	0.000	0.000	0.000	0.000	16.610	-3	5	-3	5	316	2384	100	1784	"Y1007"
0	0	0	29	3	3	"Jak2 "	"O60674"	3240	39310	200	4409	4432	193	4	4448	4448	4465	701	15	0	0	0	1400585	-0.047	100000.000	100000.000	0.000	0.000	0.000	0.000	0.000	16.610	-39	-16	-39	-16	316	2384	100	1785	"Y1007"
0	0	0	29	4	3	"Keap1"	"Q14145"	3740	39310	200	4438	4450	209	4	4412	4412	4425	272	6	10	2	0	1406176	0.092	100000.000	100000.000	0.000	0.000	0.000	0.000	0.000	16.610	26	38	26	38	316	2384	100	1786	"Y141"
0	0	0	29	5	3	"Keap1"	"Q14145"	4240	39310	200	4456	4461	161	3	4390	4390	4402	262	5	10	0	0	1409542	0.225	100000.000	100000.000	0.000	0.000	0.000	0.000	0.000	16.610	66	71	66	71	316	2384	100	1787	"Y141"
0	0	0	29	6	3	"Keap1"	"Q14145"	4750	39320	80	4540	4554	160	3	4378	4378	4388	181	4	48	13	0	236809	0.917	100000.000	100000.000	0.000	0.000	0.000	0.000	0.000	16.610	162	176	162	176	52	340	100	1788	"Y141"
0	0	0	29	7	3	"MK2"	"P16389"	5250	39320	200	4384	4401	309	7	4366	4366	4371	223	5	18	7	0	1390591	0.135	100000.000	100000.000	0.000	0.000	0.000	0.000	0.000	16.610	18	35	18	35	316	2384	100	1789	"Y132"
0	0	0	29	8	3	"MK2"	"P16389"	5750	39320	200	4456	4531	365	8	4402	4402	4398	189	4	24	14	0	1431681	0.704	100000.000	100000.000	0.000	0.000	0.000	0.000	0.000	16.610	54	129	54	129	316	2384	100	1790	"Y132"
0	0	0	29	9	3	"MK2"	"P16389"	6250	39320	200	4468	4546	323	7	4447	4447	4447	176	3	24	14	0	1436680	0.563	100000.000	100000.000	0.000	0.000	0.000	0.000	0.000	16.610	21	99	21	99	316	2384	100	1791	"Y132"
0	0	0	29	1	4	"MyD88"	"Q99836"	2220	39980	200	4671	4791	1945	40	4615	4615	4652	1102	23	0	0	0	1514060	0.126	100000.000	100000.000	0.000	0.000	0.000	0.000	0.000	16.610	56	176	56	176	316	2384	100	1792	"Y257"
0	0	0	29	2	4	"MyD88"	"Q99836"	2720	39980	200	4492	4516	221	4	4513	4513	4521	195	4	14	4	0	1427211	-0.026	100000.000	100000.000	0.000	0.000	0.000	0.000	0.000	16.610	-21	3	-21	3	316	2384	100	1793	"Y257"
0	0	0	29	3	4	"MyD88"	"Q99836"	3220	39980	200	4461	4512	777	17	4498	4498	4533	718	15	0	0	0	1425856	-0.029	100000.000	100000.000	0.000	0.000	0.000	0.000	0.000	16.610	-37	14	-37	14	316	2384	100	1794	"Y257"
0	0	0	29	4	4	"NFkB-p105 "	"P19838"	3720	39980	200	4306	4305	270	6	4476	4476	4505	733	16	0	0	0	1360439	-0.273	100000.000	100000.000	0.000	0.000	0.000	0.000	0.000	16.610	-170	-171	-170	-171	316	2384	100	1795	"S337"
0	0	0	29	5	4	"NFkB-p105 "	"P19838"	4220	39990	200	4333	4312	231	5	4475	4475	4493	307	6	1	0	0	1362508	-0.590	100000.000	100000.000	0.000	0.000	0.000	0.000	0.000	16.610	-142	-163	-142	-163	316	2384	100	1796	"S337"
0	0	0	29	6	4	"NFkB-p105 "	"P19838"	4720	39990	200	4293	4655	3570	76	4409	4409	4421	228	5	4	2	0	1470946	1.026	100000.000	100000.000	0.000	0.000	0.000	0.000	0.000	16.610	-116	246	-116	246	316	2384	100	1797	"S337"
0	0	0	29	7	4	"PKACa "	"P17612"	5220	39990	200	4442	4459	248	5	4376	4376	4373	192	4	28	9	0	1409080	0.448	100000.000	100000.000	0.000	0.000	0.000	0.000	0.000	16.610	66	83	66	83	316	2384	100	1798	"S338"
0	0	0	29	8	4	"PKACa "	"P17612"	5740	40000	130	4636	4966	2741	55	4386	4386	4402	327	7	37	5	0	595967	1.725	100000.000	100000.000	0.000	0.000	0.000	0.000	0.000	16.610	250	580	250	580	120	940	100	1799	"S338"
0	0	0	29	9	4	"PKACa "	"P17612"	6220	40000	110	4758	4755	184	3	4448	4448	4447	182	4	78	35	0	380439	1.692	100000.000	100000.000	0.000	0.000	0.000	0.000	0.000	16.610	310	307	310	307	80	656	100	1800	"S338"
0	0	0	29	1	5	"PDK1"	"O15530"	2240	40620	120	8238	7572	1386	18	4555	4555	4569	261	5	90	88	0	908687	11.506	100000.000	100000.000	0.000	0.000	0.000	0.000	0.000	16.610	3683	3017	3683	3017	120	820	100	1801	"Y373"
0	0	0	29	2	5	"PDK1"	"O15530"	2740	40630	120	7995	7424	1230	16	4452	4452	4469	240	5	92	90	0	890912	12.313	100000.000	100000.000	0.000	0.000	0.000	0.000	0.000	16.610	3543	2972	3543	2972	120	820	100	1802	"Y373"
0	0	0	29	3	5	"PDK1"	"O15530"	3230	40630	110	7995	7858	527	6	4420	4420	4434	199	4	100	100	0	628665	17.206	100000.000	100000.000	0.000	0.000	0.000	0.000	0.000	16.610	3575	3438	3575	3438	80	656	100	1803	"Y373"
0	0	0	29	4	5	"Ripk1"	"Q13546"	3730	40630	140	4512	4782	625	13	4460	4460	4479	262	5	30	23	0	745991	1.156	100000.000	100000.000	0.000	0.000	0.000	0.000	0.000	16.610	52	322	52	322	156	1140	100	1804	"Y424"
0	0	0	29	5	5	"Ripk1"	"Q13546"	4230	40640	70	6156	6087	278	4	4559	4559	4552	160	3	100	100	0	194781	9.594	100000.000	100000.000	0.000	0.000	0.000	0.000	0.000	16.610	1597	1528	1597	1528	32	236	100	1805	"Y424"
0	0	0	29	6	5	"Ripk1"	"Q13546"	4690	40620	130	4613	4962	729	14	4511	4511	4517	224	4	37	29	0	595423	1.987	100000.000	100000.000	0.000	0.000	0.000	0.000	0.000	16.610	102	451	102	451	120	940	100	1806	"Y424"
0	0	0	29	7	5	"Smad1 "	"Q15797"	5230	40640	200	4482	4511	526	11	4464	4464	4467	195	4	16	3	0	1425322	0.226	100000.000	100000.000	0.000	0.000	0.000	0.000	0.000	16.610	18	47	18	47	316	2384	100	1807	"S463"
0	0	0	29	8	5	"Smad1 "	"Q15797"	5730	40640	200	4520	4522	173	3	4469	4469	4475	197	4	17	2	0	1428897	0.239	100000.000	100000.000	0.000	0.000	0.000	0.000	0.000	16.610	51	53	51	53	316	2384	100	1808	"S463"
0	0	0	29	9	5	"Smad1 "	"Q15797"	6230	40640	200	4479	4480	168	3	4475	4475	4477	169	3	14	3	0	1415752	0.018	100000.000	100000.000	0.000	0.000	0.000	0.000	0.000	16.610	4	5	4	5	316	2384	100	1809	"S463"
0	0	0	29	1	6	"TAB1"	"Q15750"	2220	41270	130	5323	5306	307	5	4648	4648	4658	213	4	90	80	0	636682	3.042	100000.000	100000.000	0.000	0.000	0.000	0.000	0.000	16.610	675	658	675	658	120	940	100	1810	"S438"
0	0	0	29	2	6	"TAB1"	"Q15750"	2720	41280	130	5300	5280	273	5	4612	4612	4616	208	4	95	84	0	633618	3.192	100000.000	100000.000	0.000	0.000	0.000	0.000	0.000	16.610	688	668	688	668	120	940	100	1811	"S438"
0	0	0	29	3	6	"TAB1"	"Q15750"	3220	41280	120	5127	5082	323	6	4505	4505	4504	191	4	87	79	0	609826	3.026	100000.000	100000.000	0.000	0.000	0.000	0.000	0.000	16.610	622	577	622	577	120	820	100	1812	"S438"
0	0	0	29	4	6	"Tgfbr2"	"P37173"	3720	41280	200	4358	4365	257	5	4542	4542	4551	214	4	1	0	0	1379330	-0.869	100000.000	100000.000	0.000	0.000	0.000	0.000	0.000	16.610	-184	-177	-184	-177	316	2384	100	1813	"Y259"
0	0	0	29	5	6	"Tgfbr2"	"P37173"	4220	41280	200	4364	4378	203	4	4548	4548	4562	261	5	2	0	0	1383410	-0.705	100000.000	100000.000	0.000	0.000	0.000	0.000	0.000	16.610	-184	-170	-184	-170	316	2384	100	1814	"Y259"
0	0	0	29	6	6	"Tgfbr2"	"P37173"	4720	41280	200	4312	4333	220	5	4514	4514	4521	201	4	5	0	0	1369331	-0.935	100000.000	100000.000	0.000	0.000	0.000	0.000	0.000	16.610	-202	-181	-202	-181	316	2384	100	1815	"Y259"
0	0	0	29	7	6	"XIAP "	"P98170"	5230	41290	80	6097	6061	446	7	4473	4473	4476	171	3	96	96	0	315177	9.269	100000.000	100000.000	0.000	0.000	0.000	0.000	0.000	16.610	1624	1588	1624	1588	52	340	100	1816	"S87"
0	0	0	29	8	6	"XIAP "	"P98170"	5730	41300	80	6219	6201	267	4	4490	4490	4543	663	14	100	92	0	322428	2.501	100000.000	100000.000	0.000	0.000	0.000	0.000	0.000	16.610	1729	1711	1729	1711	52	340	100	1817	"S87"
0	0	0	29	9	6	"XIAP "	"P98170"	6230	41290	90	6438	6389	317	4	4543	4543	4546	172	3	100	100	0	332253	10.715	100000.000	100000.000	0.000	0.000	0.000	0.000	0.000	16.610	1895	1846	1895	1846	52	420	100	1818	"S87"
-75	0	0	29	1	7	"empty"	"empty"	2240	41910	200	4617	4656	405	8	4670	4670	4682	341	7	2	1	0	1471245	-0.076	100000.000	100000.000	0.000	0.000	0.000	0.000	0.000	16.610	-53	-14	-53	-14	316	2384	100	1819	"empty"
-75	0	0	29	2	7	"empty"	"empty"	2740	41910	200	4572	4586	184	4	4576	4576	4611	539	11	1	0	0	1449304	-0.046	100000.000	100000.000	0.000	0.000	0.000	0.000	0.000	16.610	-4	10	-4	10	316	2384	100	1820	"empty"
-75	0	0	29	3	7	"empty"	"empty"	3240	41910	200	4472	4481	227	5	4466	4466	4477	186	4	11	1	0	1416107	0.022	100000.000	100000.000	0.000	0.000	0.000	0.000	0.000	16.610	6	15	6	15	316	2384	100	1821	"empty"
-75	0	0	29	4	7	"empty"	"empty"	3740	41910	200	4476	4489	181	4	4456	4456	4464	237	5	9	1	0	1418621	0.105	100000.000	100000.000	0.000	0.000	0.000	0.000	0.000	16.610	20	33	20	33	316	2384	100	1822	"empty"
-75	0	0	29	5	7	"empty"	"empty"	4240	41910	200	4546	4544	175	3	4520	4520	4538	444	9	1	0	0	1436014	0.014	100000.000	100000.000	0.000	0.000	0.000	0.000	0.000	16.610	26	24	26	24	316	2384	100	1823	"empty"
-75	0	0	29	6	7	"empty"	"empty"	4740	41910	200	4525	4526	170	3	4516	4516	4518	176	3	14	2	0	1430354	0.045	100000.000	100000.000	0.000	0.000	0.000	0.000	0.000	16.610	9	10	9	10	316	2384	100	1824	"empty"
-75	0	0	29	7	7	"empty"	"empty"	5240	41910	200	4570	4560	186	4	4517	4517	4530	281	6	7	0	0	1440918	0.107	100000.000	100000.000	0.000	0.000	0.000	0.000	0.000	16.610	53	43	53	43	316	2384	100	1825	"empty"
-75	0	0	29	8	7	"empty"	"empty"	5740	41910	200	4560	4552	174	3	4530	4530	4531	204	4	10	1	0	1438571	0.103	100000.000	100000.000	0.000	0.000	0.000	0.000	0.000	16.610	30	22	30	22	316	2384	100	1826	"empty"
-75	0	0	29	9	7	"empty"	"empty"	6240	41910	200	4544	4540	179	3	4540	4540	4537	177	3	11	1	0	1434515	0.017	100000.000	0.000	0.000	0.000	0.000	0.000	0.000	16.610	4	0	4	0	316	2384	100	1827	"empty"
0	0	0	30	1	1	"PTEN"	"P60484"	6760	38080	200	4451	4537	354	7	4438	4438	4438	155	3	24	12	0	1433726	0.639	100000.000	100000.000	0.000	0.000	0.000	0.000	0.000	16.610	13	99	13	99	316	2384	100	1828	"T382/3/5"
0	0	0	30	2	1	"PTEN"	"P60484"	7260	38080	200	4377	4464	381	8	4359	4359	4362	224	5	15	10	0	1410482	0.455	100000.000	100000.000	0.000	0.000	0.000	0.000	0.000	16.610	18	105	18	105	316	2384	100	1829	"T382/3/5"
0	0	0	30	3	1	"PTEN"	"P60484"	7760	38080	200	4334	4417	378	8	4293	4293	4299	289	6	15	9	0	1395905	0.408	100000.000	100000.000	0.000	0.000	0.000	0.000	0.000	16.610	41	124	41	124	316	2384	100	1830	"T382/3/5"
0	0	0	30	4	1	"Rab5A"	"P20339"	8260	38080	200	4183	4217	449	10	4269	4269	4281	333	7	1	0	0	1332665	-0.192	100000.000	100000.000	0.000	0.000	0.000	0.000	0.000	16.610	-86	-52	-86	-52	316	2384	100	1831	"S123"
0	0	0	30	5	1	"Rab5A"	"P20339"	8760	38080	200	4249	4240	190	4	4283	4283	4284	175	4	12	1	0	1339735	-0.251	100000.000	100000.000	0.000	0.000	0.000	0.000	0.000	16.610	-34	-43	-34	-43	316	2384	100	1832	"S123"
0	0	0	30	6	1	"Rab5A"	"P20339"	9260	38090	200	4221	4210	183	4	4310	4310	4314	232	5	2	0	0	1330451	-0.448	100000.000	100000.000	0.000	0.000	0.000	0.000	0.000	16.610	-89	-100	-89	-100	316	2384	100	1833	"S123"
0	0	0	30	7	1	"STAT1 "	"P42224"	9760	38090	200	4310	4324	247	5	4384	4384	4391	241	5	6	1	0	1366320	-0.278	100000.000	100000.000	0.000	0.000	0.000	0.000	0.000	16.610	-74	-60	-74	-60	316	2384	100	1834	"Y701"
0	0	0	30	8	1	"STAT1 "	"P42224"	10260	38090	200	4484	4482	240	5	4534	4534	4534	310	6	2	0	0	1416295	-0.168	100000.000	100000.000	0.000	0.000	0.000	0.000	0.000	16.610	-50	-52	-50	-52	316	2384	100	1835	"Y701"
0	0	0	30	9	1	"STAT1 "	"P42224"	10760	38090	200	4603	4609	309	6	4659	4659	4663	290	6	5	0	0	1456523	-0.186	100000.000	100000.000	0.000	0.000	0.000	0.000	0.000	16.610	-56	-50	-56	-50	316	2384	100	1836	"Y701"
0	0	0	30	1	2	"STAT5B "	"P51692"	6760	38710	200	4393	4400	177	4	4416	4416	4447	1155	25	0	0	0	1390373	-0.041	100000.000	100000.000	0.000	0.000	0.000	0.000	0.000	16.610	-23	-16	-23	-16	316	2384	100	1837	"Y699"
0	0	0	30	2	2	"STAT5B "	"P51692"	7260	38710	200	4313	4302	179	4	4330	4330	4341	391	9	0	0	0	1359459	-0.100	100000.000	100000.000	0.000	0.000	0.000	0.000	0.000	16.610	-17	-28	-17	-28	316	2384	100	1838	"Y699"
0	0	0	30	3	2	"STAT5B "	"P51692"	7760	38710	200	4316	4310	238	5	4294	4294	4315	508	11	0	0	0	1361939	-0.010	100000.000	100000.000	0.000	0.000	0.000	0.000	0.000	16.610	22	16	22	16	316	2384	100	1839	"Y699"
0	0	0	30	4	2	"Syk "	"P43405"	8260	38710	100	4663	8624	4960	57	4265	4265	4272	221	5	58	48	0	689951	19.692	100000.000	100000.000	0.000	0.000	0.000	0.000	0.000	16.610	398	4359	398	4359	80	560	100	1840	"Y352"
0	0	0	30	5	2	"Syk "	"P43405"	8760	38710	110	5028	8650	4814	55	4317	4317	4325	218	5	63	55	0	691963	19.839	100000.000	100000.000	0.000	0.000	0.000	0.000	0.000	16.610	711	4333	711	4333	80	656	100	1841	"Y352"
0	0	0	30	6	2	"Syk "	"P43405"	9270	38720	70	16117	15341	2111	13	4389	4389	4382	185	4	100	100	0	490923	59.238	100000.000	100000.000	0.000	0.000	0.000	0.000	0.000	16.610	11728	10952	11728	10952	32	236	100	1842	"Y352"
0	0	0	30	7	2	"ACC1"	"Q13085"	9770	38720	200	4234	4246	223	5	4441	4441	4442	211	4	3	0	0	1341712	-0.929	100000.000	100000.000	0.000	0.000	0.000	0.000	0.000	16.610	-207	-195	-207	-195	316	2384	100	1843	"S80"
0	0	0	30	8	2	"ACC1"	"Q13085"	10270	38720	200	4354	4371	220	5	4542	4542	4543	231	5	4	0	0	1381127	-0.745	100000.000	100000.000	0.000	0.000	0.000	0.000	0.000	16.610	-188	-171	-188	-171	316	2384	100	1844	"S80"
0	0	0	30	9	2	"ACC1"	"Q13085"	10770	38720	200	4408	4422	313	7	4640	4640	4643	208	4	4	0	0	1397385	-1.062	100000.000	100000.000	0.000	0.000	0.000	0.000	0.000	16.610	-232	-218	-232	-218	316	2384	100	1845	"S80"
0	0	0	30	1	3	"TrKA"	"P04629"	6760	39360	100	5250	5208	295	5	4440	4440	4429	166	3	93	90	0	416646	4.693	100000.000	100000.000	0.000	0.000	0.000	0.000	0.000	16.610	810	768	810	768	80	560	100	1846	"Y680"
0	0	0	30	2	3	"TrKA"	"P04629"	7260	39360	100	5240	5231	268	5	4395	4395	4392	177	4	97	92	0	418476	4.740	100000.000	100000.000	0.000	0.000	0.000	0.000	0.000	16.610	845	836	845	836	80	560	100	1847	"Y680"
0	0	0	30	3	3	"TrKA"	"P04629"	7760	39360	100	5160	5181	306	5	4340	4340	4329	185	4	97	95	0	414491	4.605	100000.000	100000.000	0.000	0.000	0.000	0.000	0.000	16.610	820	841	820	841	80	560	100	1848	"Y680"
0	0	0	30	4	3	"BRAF1"	"P15056"	8250	39360	200	4160	4116	286	6	4266	4266	4267	279	6	4	0	0	1300518	-0.541	100000.000	100000.000	0.000	0.000	0.000	0.000	0.000	16.610	-106	-150	-106	-150	316	2384	100	1849	"S579"
0	0	0	30	5	3	"BRAF1"	"P15056"	8760	39360	200	4183	4155	332	7	4285	4285	4294	289	6	6	0	0	1312919	-0.481	100000.000	100000.000	0.000	0.000	0.000	0.000	0.000	16.610	-102	-130	-102	-130	316	2384	100	1850	"S579"
0	0	0	30	6	3	"BRAF1"	"P15056"	9260	39370	200	4242	4179	306	7	4364	4364	4369	209	4	6	0	0	1320554	-0.909	100000.000	100000.000	0.000	0.000	0.000	0.000	0.000	16.610	-122	-185	-122	-185	316	2384	100	1851	"S579"
0	0	0	30	7	3	"Cdc2"	"P06493"	9760	39370	110	5663	5826	1613	27	4454	4454	4444	211	4	95	93	0	466093	6.550	100000.000	100000.000	0.000	0.000	0.000	0.000	0.000	16.610	1209	1372	1209	1372	80	656	100	1852	"Y15"
0	0	0	30	8	3	"Cdc2"	"P06493"	10260	39380	100	5694	5668	358	6	4553	4553	4557	219	4	97	92	0	453423	5.073	100000.000	100000.000	0.000	0.000	0.000	0.000	0.000	16.610	1141	1115	1141	1115	80	560	100	1853	"Y15"
0	0	0	30	9	3	"Cdc2"	"P06493"	10760	39380	100	5776	5715	399	6	4663	4663	4659	199	4	93	91	0	457209	5.307	100000.000	100000.000	0.000	0.000	0.000	0.000	0.000	16.610	1113	1052	1113	1052	80	560	100	1854	"Y15"
0	0	0	30	1	4	"ERK3"	"Q16659"	6760	39990	150	4861	4901	523	10	4478	4478	4474	169	3	87	60	0	764597	2.527	100000.000	100000.000	0.000	0.000	0.000	0.000	0.000	16.610	383	423	383	423	156	1272	100	1855	"S189"
0	0	0	30	2	4	"ERK3"	"Q16659"	7260	40000	150	4777	4786	176	3	4443	4443	4500	385	8	39	1	0	746616	0.743	100000.000	100000.000	0.000	0.000	0.000	0.000	0.000	16.610	334	343	334	343	156	1272	100	1856	"S189"
0	0	0	30	3	4	"ERK3"	"Q16659"	7760	40000	140	4749	4785	437	9	4333	4333	4341	188	4	86	56	0	746496	2.362	100000.000	100000.000	0.000	0.000	0.000	0.000	0.000	16.610	416	452	416	452	156	1140	100	1857	"S189"
0	0	0	30	4	4	"GIT2"	"Q14161"	8250	40000	200	4263	4264	165	3	4307	4307	4314	253	5	3	0	0	1347529	-0.198	100000.000	100000.000	0.000	0.000	0.000	0.000	0.000	16.610	-44	-43	-44	-43	316	2384	100	1858	"Y484"
0	0	0	30	5	4	"GIT2"	"Q14161"	8750	40000	200	4337	4361	318	7	4323	4323	4460	2374	53	0	0	0	1377967	-0.042	100000.000	100000.000	0.000	0.000	0.000	0.000	0.000	16.610	14	38	14	38	316	2384	100	1859	"Y484"
0	0	0	30	6	4	"GIT2"	"Q14161"	9250	40000	200	4400	4405	193	4	4391	4391	4397	210	4	12	1	0	1391972	0.038	100000.000	100000.000	0.000	0.000	0.000	0.000	0.000	16.610	9	14	9	14	316	2384	100	1860	"Y484"
0	0	0	30	7	4	"HSP70 "	"P08107"	9750	40010	200	4512	4589	1186	25	4506	4506	4546	972	21	0	0	0	1449972	0.044	100000.000	100000.000	0.000	0.000	0.000	0.000	0.000	16.610	6	83	6	83	316	2384	100	1861	"Y525"
0	0	0	30	8	4	"HSP70 "	"P08107"	10250	40010	200	4619	4623	203	4	4584	4584	4580	248	5	15	0	0	1460938	0.173	100000.000	100000.000	0.000	0.000	0.000	0.000	0.000	16.610	35	39	35	39	316	2384	100	1862	"Y525"
0	0	0	30	9	4	"HSP70 "	"P08107"	10750	40010	200	4759	4742	175	3	4743	4743	4746	263	5	5	0	0	1498544	-0.015	100000.000	100000.000	0.000	0.000	0.000	0.000	0.000	16.610	16	-1	16	-1	316	2384	100	1863	"Y525"
0	0	0	30	1	5	"iNOS "	"P35228"	6750	40630	80	4791	4768	245	5	4505	4505	4509	179	3	71	40	0	247959	1.447	100000.000	100000.000	0.000	0.000	0.000	0.000	0.000	16.610	286	263	286	263	52	340	100	1864	"Y151"
0	0	0	30	2	5	"iNOS "	"P35228"	7260	40640	70	4765	4783	144	3	4409	4409	4408	188	4	93	46	0	153059	1.995	100000.000	100000.000	0.000	0.000	0.000	0.000	0.000	16.610	356	374	356	374	32	236	100	1865	"Y151"
0	0	0	30	3	5	"iNOS "	"P35228"	7760	40640	200	4412	4422	203	4	4396	4396	4395	232	5	13	2	0	1397387	0.116	100000.000	100000.000	0.000	0.000	0.000	0.000	0.000	16.610	16	26	16	26	316	2384	100	1866	"Y151"
0	0	0	30	4	5	"IRF-3 "	"Q14653"	8260	40650	90	4813	4831	191	3	4419	4419	4407	215	4	86	42	0	251198	1.972	100000.000	100000.000	0.000	0.000	0.000	0.000	0.000	16.610	394	412	394	412	52	420	100	1867	"S402"
0	0	0	30	5	5	"IRF-3 "	"Q14653"	8760	40650	100	4800	4796	209	4	4435	4435	4442	189	4	78	41	0	383665	1.873	100000.000	100000.000	0.000	0.000	0.000	0.000	0.000	16.610	365	361	365	361	80	560	100	1868	"S402"
0	0	0	30	6	5	"IRF-3 "	"Q14653"	9250	40640	90	4893	4937	286	5	4456	4456	4450	170	3	96	78	0	256702	2.865	100000.000	100000.000	0.000	0.000	0.000	0.000	0.000	16.610	437	481	437	481	52	420	100	1869	"S402"
0	0	0	30	7	5	"M6PR"	"P20645"	9750	40650	200	4523	4604	366	7	4500	4500	4514	296	6	18	9	0	1454948	0.304	100000.000	100000.000	0.000	0.000	0.000	0.000	0.000	16.610	23	104	23	104	316	2384	100	1870	"S267"
0	0	0	30	8	5	"M6PR"	"P20645"	10250	40650	200	4646	4720	358	7	4613	4613	4620	214	4	22	12	0	1491494	0.467	100000.000	100000.000	0.000	0.000	0.000	0.000	0.000	16.610	33	107	33	107	316	2384	100	1871	"S267"
0	0	0	30	9	5	"M6PR"	"P20645"	10750	40660	200	4834	4905	356	7	4781	4781	4780	201	4	24	11	0	1550128	0.622	100000.000	100000.000	0.000	0.000	0.000	0.000	0.000	16.610	53	124	53	124	316	2384	100	1872	"S267"
0	0	0	30	1	6	"MDM2"	"Q00987"	6760	41260	200	4663	4688	194	4	4606	4606	4608	224	4	16	5	0	1481559	0.357	100000.000	100000.000	0.000	0.000	0.000	0.000	0.000	16.610	57	82	57	82	316	2384	100	1873	"S166"
0	0	0	30	2	6	"MDM2"	"Q00987"	7260	41270	110	4675	4746	298	6	4549	4549	4554	185	4	42	27	0	379708	1.038	100000.000	100000.000	0.000	0.000	0.000	0.000	0.000	16.610	126	197	126	197	80	656	100	1874	"S166"
0	0	0	30	3	6	"MDM2"	"Q00987"	7760	41270	200	4494	4501	241	5	4478	4478	4476	209	4	17	3	0	1422398	0.120	100000.000	100000.000	0.000	0.000	0.000	0.000	0.000	16.610	16	23	16	23	316	2384	100	1875	"S166"
0	0	0	30	4	6	"p38 delta"	"O15264"	8260	41270	100	5107	5022	429	8	4422	4422	4420	185	4	90	80	0	401778	3.254	100000.000	100000.000	0.000	0.000	0.000	0.000	0.000	16.610	685	600	685	600	80	560	100	1876	"Y182"
0	0	0	30	5	6	"p38 delta"	"O15264"	8750	41280	110	5124	5129	182	3	4448	4448	4439	171	3	100	97	0	410340	4.035	100000.000	100000.000	0.000	0.000	0.000	0.000	0.000	16.610	676	681	676	681	80	656	100	1877	"Y182"
0	0	0	30	6	6	"p38 delta"	"O15264"	9260	41290	110	5205	5218	206	3	4491	4491	4494	170	3	98	97	0	417452	4.259	100000.000	100000.000	0.000	0.000	0.000	0.000	0.000	16.610	714	727	714	727	80	656	100	1878	"Y182"
0	0	0	30	7	6	"p70S6K"	"P23443"	9750	41300	70	4894	4866	210	4	4551	4551	4539	201	4	78	46	0	155721	1.627	100000.000	100000.000	0.000	0.000	0.000	0.000	0.000	16.610	343	315	343	315	32	236	100	1879	"T412"
0	0	0	30	8	6	"p70S6K"	"P23443"	10250	41290	200	4680	4706	373	7	4717	4717	4731	441	9	2	0	0	1487029	-0.057	100000.000	100000.000	0.000	0.000	0.000	0.000	0.000	16.610	-37	-11	-37	-11	316	2384	100	1880	"T412"
0	0	0	30	9	6	"p70S6K"	"P23443"	10750	41290	200	4911	4941	315	6	4815	4815	4825	423	8	7	0	0	1561265	0.274	100000.000	100000.000	0.000	0.000	0.000	0.000	0.000	16.610	96	126	96	126	316	2384	100	1881	"T412"
-75	0	0	30	1	7	"empty"	"empty"	6770	41910	200	4595	4599	196	4	4556	4556	4557	169	3	18	1	0	1453433	0.249	100000.000	100000.000	0.000	0.000	0.000	0.000	0.000	16.610	39	43	39	43	316	2384	100	1882	"empty"
-75	0	0	30	2	7	"empty"	"empty"	7270	41910	200	4506	4510	206	4	4539	4539	4548	188	4	10	1	0	1425079	-0.202	100000.000	100000.000	0.000	0.000	0.000	0.000	0.000	16.610	-33	-29	-33	-29	316	2384	100	1883	"empty"
-75	0	0	30	3	7	"empty"	"empty"	7770	41910	200	4488	4469	207	4	4501	4501	4502	204	4	11	1	0	1412203	-0.162	100000.000	100000.000	0.000	0.000	0.000	0.000	0.000	16.610	-13	-32	-13	-32	316	2384	100	1884	"empty"
-75	0	0	30	4	7	"empty"	"empty"	8270	41910	200	4473	4487	342	7	4483	4483	4511	951	21	0	0	0	1418043	-0.025	100000.000	100000.000	0.000	0.000	0.000	0.000	0.000	16.610	-10	4	-10	4	316	2384	100	1885	"empty"
-75	0	0	30	5	7	"empty"	"empty"	8770	41910	200	4493	4499	173	3	4492	4492	4520	955	21	0	0	0	1421730	-0.022	100000.000	100000.000	0.000	0.000	0.000	0.000	0.000	16.610	1	7	1	7	316	2384	100	1886	"empty"
-75	0	0	30	6	7	"empty"	"empty"	9270	41910	200	4507	4501	168	3	4529	4529	4532	225	4	6	0	0	1422294	-0.138	100000.000	100000.000	0.000	0.000	0.000	0.000	0.000	16.610	-22	-28	-22	-28	316	2384	100	1887	"empty"
-75	0	0	30	7	7	"empty"	"empty"	9770	41910	200	4614	4618	194	4	4613	4613	4617	220	4	13	0	0	1459157	0.005	100000.000	100000.000	0.000	0.000	0.000	0.000	0.000	16.610	1	5	1	5	316	2384	100	1888	"empty"
-75	0	0	30	8	7	"empty"	"empty"	10270	41910	200	4717	4716	200	4	4742	4742	4745	230	4	9	0	0	1490279	-0.126	100000.000	100000.000	0.000	0.000	0.000	0.000	0.000	16.610	-25	-26	-25	-26	316	2384	100	1889	"empty"
-75	0	0	30	9	7	"empty"	"empty"	10770	41910	200	4884	4893	167	3	4890	4890	4888	202	4	12	1	0	1546280	0.025	100000.000	100000.000	0.000	0.000	0.000	0.000	0.000	16.610	-6	3	-6	3	316	2384	100	1890	"empty"
0	0	0	31	1	1	"JNK1"	"P45983"	11330	38070	100	6011	5889	437	7	4777	4777	4778	188	3	93	90	0	471148	5.910	100000.000	100000.000	0.000	0.000	0.000	0.000	0.000	16.610	1234	1112	1234	1112	80	560	100	1891	"T183"
0	0	0	31	2	1	"JNK1"	"P45983"	11840	38080	100	6134	6084	323	5	4809	4809	4801	193	4	97	97	0	486755	6.648	100000.000	100000.000	0.000	0.000	0.000	0.000	0.000	16.610	1325	1275	1325	1275	80	560	100	1892	"T183"
0	0	0	31	3	1	"JNK1"	"P45983"	12330	38080	100	6165	6124	335	5	4867	4867	4862	182	3	97	96	0	489895	6.934	100000.000	100000.000	0.000	0.000	0.000	0.000	0.000	16.610	1298	1257	1298	1257	80	560	100	1893	"T183"
0	0	0	31	4	1	"Keap1"	"Q14145"	12840	38100	90	5681	5665	309	5	4845	4845	4846	190	3	96	90	0	294560	4.311	100000.000	100000.000	0.000	0.000	0.000	0.000	0.000	16.610	836	820	836	820	52	420	100	1894	"S293/5"
0	0	0	31	5	1	"Keap1"	"Q14145"	13350	38090	90	5837	5841	257	4	4908	4908	4898	197	4	100	98	0	303719	4.787	100000.000	100000.000	0.000	0.000	0.000	0.000	0.000	16.610	929	933	929	933	52	420	100	1895	"S293/5"
0	0	0	31	6	1	"Keap1"	"Q14145"	13850	38090	90	5786	5739	204	3	4895	4895	4892	224	4	100	94	0	298412	3.781	100000.000	100000.000	0.000	0.000	0.000	0.000	0.000	16.610	891	844	891	844	52	420	100	1896	"S293/5"
0	0	0	31	7	1	"MK2"	"P16389"	14340	38080	200	4948	4945	208	4	4915	4915	4916	221	4	16	2	0	1562484	0.131	100000.000	100000.000	0.000	0.000	0.000	0.000	0.000	16.610	33	30	33	30	316	2384	100	1897	"Y415"
0	0	0	31	8	1	"MK2"	"P16389"	14840	38080	200	5010	5017	204	4	4934	4934	4933	211	4	25	3	0	1585328	0.398	100000.000	100000.000	0.000	0.000	0.000	0.000	0.000	16.610	76	83	76	83	316	2384	100	1898	"Y415"
0	0	0	31	9	1	"MK2"	"P16389"	15340	38080	200	5021	5031	201	3	5037	5037	5036	246	4	8	1	0	1589777	-0.020	100000.000	100000.000	0.000	0.000	0.000	0.000	0.000	16.610	-16	-6	-16	-6	316	2384	100	1899	"Y415"
0	0	0	31	1	2	"NFAT1 "	"Q13469"	11310	38720	200	4961	4954	301	6	4753	4753	4752	181	3	53	30	0	1565589	1.116	100000.000	100000.000	0.000	0.000	0.000	0.000	0.000	16.610	208	201	208	201	316	2384	100	1900	"S110"
0	0	0	31	2	2	"NFAT1 "	"Q13469"	11810	38720	200	5183	5146	361	7	4851	4851	4855	182	3	63	43	0	1626109	1.599	100000.000	100000.000	0.000	0.000	0.000	0.000	0.000	16.610	332	295	332	295	316	2384	100	1901	"S110"
0	0	0	31	3	2	"NFAT1 "	"Q13469"	12310	38720	200	5260	5234	299	5	4940	4940	4939	182	3	62	44	0	1653875	1.621	100000.000	100000.000	0.000	0.000	0.000	0.000	0.000	16.610	320	294	320	294	316	2384	100	1902	"S110"
0	0	0	31	4	2	"NFkB-p105 "	"P19838"	12810	38720	200	5033	5066	207	4	4972	4972	5008	1221	24	0	0	0	1600816	0.048	100000.000	100000.000	0.000	0.000	0.000	0.000	0.000	16.610	61	94	61	94	316	2384	100	1903	"S907"
0	0	0	31	5	2	"NFkB-p105 "	"P19838"	13310	38720	200	4995	5156	2082	40	4981	4981	4968	206	4	17	4	0	1629252	0.913	100000.000	100000.000	0.000	0.000	0.000	0.000	0.000	16.610	14	175	14	175	316	2384	100	1904	"S907"
0	0	0	31	6	2	"NFkB-p105 "	"P19838"	13810	38720	200	4981	5001	223	4	4949	4949	4949	186	3	23	6	0	1580226	0.280	100000.000	100000.000	0.000	0.000	0.000	0.000	0.000	16.610	32	52	32	52	316	2384	100	1905	"S907"
0	0	0	31	7	2	"process-control__"	"GGSGGSGDYKDDDDK"	14310	38720	200	4926	5013	432	8	4947	4947	4954	234	4	18	10	0	1584203	0.252	100000.000	100000.000	0.000	0.000	0.000	0.000	0.000	16.610	-21	66	-21	66	316	2384	100	1906	"process-control__"
0	0	0	31	8	2	"process-control__"	"GGSGGSGDYKDDDDK"	14810	38720	200	4969	5055	419	8	4969	4969	4998	859	17	8	0	0	1597310	0.066	0.000	100000.000	0.000	0.000	0.000	0.000	0.000	Error	0	86	0	86	316	2384	100	1907	"process-control__"
0	0	0	31	9	2	"process-control__"	"GGSGGSGDYKDDDDK"	15310	38720	200	5109	5218	431	8	5022	5022	5032	295	5	20	10	0	1649030	0.631	100000.000	100000.000	0.000	0.000	0.000	0.000	0.000	16.610	87	196	87	196	316	2384	100	1908	"process-control__"
0	0	0	31	1	3	"PAK4"	"O96013"	11310	39360	200	4836	5077	564	11	4758	4758	4766	278	5	31	27	0	1604305	1.119	100000.000	100000.000	0.000	0.000	0.000	0.000	0.000	16.610	78	319	78	319	316	2384	100	1909	"S474"
0	0	0	31	2	3	"PAK4"	"O96013"	11810	39360	200	4944	5143	525	10	4860	4860	4866	261	5	31	25	0	1625150	1.061	100000.000	100000.000	0.000	0.000	0.000	0.000	0.000	16.610	84	283	84	283	316	2384	100	1910	"S474"
0	0	0	31	3	3	"PAK4"	"O96013"	12310	39360	200	5023	5250	553	10	4910	4910	4917	280	5	37	29	0	1659095	1.189	100000.000	100000.000	0.000	0.000	0.000	0.000	0.000	16.610	113	340	113	340	316	2384	100	1911	"S474"
0	0	0	31	4	3	"Rab5A"	"P20339"	12810	39360	200	5040	5084	312	6	4984	4984	4987	207	4	24	11	0	1606470	0.469	100000.000	100000.000	0.000	0.000	0.000	0.000	0.000	16.610	56	100	56	100	316	2384	100	1912	"Y205"
0	0	0	31	5	3	"Rab5A"	"P20339"	13310	39360	200	5044	5079	308	6	5007	5007	5007	205	4	25	12	0	1604944	0.351	100000.000	100000.000	0.000	0.000	0.000	0.000	0.000	16.610	37	72	37	72	316	2384	100	1913	"Y205"
0	0	0	31	6	3	"Rab5A"	"P20339"	13810	39360	200	5055	5095	270	5	5013	5013	5012	224	4	20	9	0	1610029	0.371	100000.000	100000.000	0.000	0.000	0.000	0.000	0.000	16.610	42	82	42	82	316	2384	100	1914	"Y205"
0	0	0	31	7	3	"Sek1"	"P45985"	14310	39360	200	4725	4783	701	14	5050	5050	5055	244	4	4	0	0	1511378	-1.115	100000.000	100000.000	0.000	0.000	0.000	0.000	0.000	16.610	-325	-267	-325	-267	316	2384	100	1915	"S257"
0	0	0	31	8	3	"Sek1"	"P45985"	14810	39360	200	4711	4683	370	7	5093	5093	5099	269	5	0	0	0	1479815	-1.546	100000.000	100000.000	0.000	0.000	0.000	0.000	0.000	16.610	-382	-410	-382	-410	316	2384	100	1916	"S257"
0	0	0	31	9	3	"Sek1"	"P45985"	15310	39360	200	4963	4919	564	11	5162	5162	5165	235	4	10	0	0	1554289	-1.047	100000.000	100000.000	0.000	0.000	0.000	0.000	0.000	16.610	-199	-243	-199	-243	316	2384	100	1917	"S257"
0	0	0	31	1	4	"Smad1 "	"Q15797"	11310	40000	200	4866	4993	443	8	4811	4811	4824	262	5	21	13	0	1577916	0.645	100000.000	100000.000	0.000	0.000	0.000	0.000	0.000	16.610	55	182	55	182	316	2384	100	1918	"S214"
0	0	0	31	2	4	"Smad1 "	"Q15797"	11810	40000	200	4966	5061	405	8	4891	4891	4891	217	4	23	13	0	1599403	0.783	100000.000	100000.000	0.000	0.000	0.000	0.000	0.000	16.610	75	170	75	170	316	2384	100	1919	"S214"
0	0	0	31	3	4	"Smad1 "	"Q15797"	12310	40000	200	4999	5110	444	8	4955	4955	4958	209	4	26	12	0	1614668	0.727	100000.000	100000.000	0.000	0.000	0.000	0.000	0.000	16.610	44	155	44	155	316	2384	100	1920	"S214"
0	0	0	31	4	4	"Smad3 "	"P84022"	12830	39990	150	5111	5393	692	12	5034	5034	5033	229	4	31	26	0	841322	1.572	100000.000	100000.000	0.000	0.000	0.000	0.000	0.000	16.610	77	359	77	359	156	1272	100	1921	"T179"
0	0	0	31	5	4	"Smad3 "	"P84022"	13320	40000	140	5151	5393	625	11	5087	5087	5084	232	4	32	25	0	841315	1.332	100000.000	100000.000	0.000	0.000	0.000	0.000	0.000	16.610	64	306	64	306	156	1140	100	1922	"T179"
0	0	0	31	6	4	"Smad3 "	"P84022"	13820	40000	140	5135	5381	620	11	5114	5114	5110	232	4	30	25	0	839492	1.168	100000.000	100000.000	0.000	0.000	0.000	0.000	0.000	16.610	21	267	21	267	156	1140	100	1923	"T179"
0	0	0	31	7	4	"TGFBR1"	"P36897"	14310	40000	200	5078	5093	240	4	5166	5166	5170	323	6	4	0	0	1609455	-0.238	100000.000	100000.000	0.000	0.000	0.000	0.000	0.000	16.610	-88	-73	-88	-73	316	2384	100	1924	"t204"
0	0	0	31	8	4	"TGFBR1"	"P36897"	14810	40000	200	5147	5144	236	4	5156	5156	5155	242	4	13	1	0	1625486	-0.045	100000.000	100000.000	0.000	0.000	0.000	0.000	0.000	16.610	-9	-12	-9	-12	316	2384	100	1925	"t204"
0	0	0	31	9	4	"TGFBR1"	"P36897"	15310	40000	200	5164	5166	243	4	5166	5166	5183	351	6	6	0	0	1632423	-0.048	100000.000	0.000	0.000	0.000	0.000	0.000	0.000	16.610	-2	0	-2	0	316	2384	100	1926	"t204"
0	0	0	31	1	5	"Akt1"	"P31749"	11330	40680	70	5229	5183	155	2	4915	4915	5100	2726	53	0	0	0	165844	0.030	100000.000	100000.000	0.000	0.000	0.000	0.000	0.000	16.610	314	268	314	268	32	236	100	1927	"S473"
0	0	0	31	2	5	"Akt1"	"P31749"	11830	40660	200	4964	4966	212	4	4954	4954	4964	217	4	12	2	0	1569248	0.009	100000.000	100000.000	0.000	0.000	0.000	0.000	0.000	16.610	10	12	10	12	316	2384	100	1928	"S473"
0	0	0	31	3	5	"Akt1"	"P31749"	12330	40660	200	5153	5149	203	3	5053	5053	5079	859	16	0	0	0	1626986	0.081	100000.000	100000.000	0.000	0.000	0.000	0.000	0.000	16.610	100	96	100	96	316	2384	100	1929	"S473"
0	0	0	31	4	5	"aura"	"O14965"	12830	40660	200	4876	4890	250	5	5106	5106	5106	211	4	4	1	0	1545353	-1.024	100000.000	100000.000	0.000	0.000	0.000	0.000	0.000	16.610	-230	-216	-230	-216	316	2384	100	1930	"S342"
0	0	0	31	5	5	"aura"	"O14965"	13320	40650	90	4959	5027	435	8	5051	5051	5035	231	4	25	9	0	261405	-0.035	100000.000	100000.000	0.000	0.000	0.000	0.000	0.000	16.610	-92	-24	-92	-24	52	420	100	1931	"S342"
0	0	0	31	6	5	"aura"	"O14965"	13830	40660	200	4897	4936	447	9	5132	5132	5135	224	4	5	1	0	1559771	-0.888	100000.000	100000.000	0.000	0.000	0.000	0.000	0.000	16.610	-235	-196	-235	-196	316	2384	100	1932	"S342"
0	0	0	31	7	5	"Cdk4"	"P11802"	14340	40670	100	5483	5469	213	3	5137	5137	5126	211	4	76	28	0	437520	1.626	100000.000	100000.000	0.000	0.000	0.000	0.000	0.000	16.610	346	332	346	332	80	560	100	1933	"T172"
0	0	0	31	8	5	"Cdk4"	"P11802"	14840	40680	100	5696	5671	222	3	5150	5150	5153	187	3	93	76	0	453669	2.770	100000.000	100000.000	0.000	0.000	0.000	0.000	0.000	16.610	546	521	546	521	80	560	100	1934	"T172"
0	0	0	31	9	5	"Cdk4"	"P11802"	15340	40670	110	5709	5686	190	3	5135	5135	5127	200	3	97	72	0	454857	2.795	100000.000	100000.000	0.000	0.000	0.000	0.000	0.000	16.610	574	551	574	551	80	656	100	1935	"T172"
0	0	0	31	1	6	"CREB "	"P16220"	11310	41290	200	4916	4962	247	4	4893	4893	4902	224	4	20	6	0	1568114	0.268	100000.000	100000.000	0.000	0.000	0.000	0.000	0.000	16.610	23	69	23	69	316	2384	100	1936	"S117"
0	0	0	31	2	6	"CREB "	"P16220"	11810	41290	200	4954	5004	303	6	4939	4939	4941	242	4	16	8	0	1581191	0.260	100000.000	100000.000	0.000	0.000	0.000	0.000	0.000	16.610	15	65	15	65	316	2384	100	1937	"S117"
0	0	0	31	3	6	"CREB "	"P16220"	12310	41290	200	5068	5162	762	14	5034	5034	5030	217	4	20	8	0	1631317	0.608	100000.000	100000.000	0.000	0.000	0.000	0.000	0.000	16.610	34	128	34	128	316	2384	100	1938	"S117"
0	0	0	31	4	6	"EEA1"	"Q15075"	12810	41290	200	5053	5083	347	6	5092	5092	5093	229	4	11	1	0	1606172	-0.044	100000.000	100000.000	0.000	0.000	0.000	0.000	0.000	16.610	-39	-9	-39	-9	316	2384	100	1939	"T1392"
0	0	0	31	5	6	"EEA1"	"Q15075"	13310	41290	200	5111	5108	209	4	5117	5117	5133	374	7	3	0	0	1614152	-0.067	100000.000	100000.000	0.000	0.000	0.000	0.000	0.000	16.610	-6	-9	-6	-9	316	2384	100	1940	"T1392"
0	0	0	31	6	6	"EEA1"	"Q15075"	13810	41290	200	5243	5455	1939	35	5128	5128	5150	286	5	26	10	0	1723631	1.066	100000.000	100000.000	0.000	0.000	0.000	0.000	0.000	16.610	115	327	115	327	316	2384	100	1941	"T1392"
0	0	0	31	7	6	"IKK-alpha "	"O15111"	14310	41290	200	4650	4807	885	18	5098	5098	5102	266	5	4	1	0	1518929	-1.109	100000.000	100000.000	0.000	0.000	0.000	0.000	0.000	16.610	-448	-291	-448	-291	316	2384	100	1942	"S473"
0	0	0	31	8	6	"IKK-alpha "	"O15111"	14810	41290	200	4609	4672	369	7	5059	5059	5048	308	6	2	0	0	1476249	-1.221	100000.000	100000.000	0.000	0.000	0.000	0.000	0.000	16.610	-450	-387	-450	-387	316	2384	100	1943	"S473"
0	0	0	31	9	6	"IKK-alpha "	"O15111"	15310	41290	200	4750	4837	473	9	5159	5159	5159	239	4	3	1	0	1528425	-1.347	100000.000	100000.000	0.000	0.000	0.000	0.000	0.000	16.610	-409	-322	-409	-322	316	2384	100	1944	"S473"
-75	0	0	31	1	7	"empty"	"empty"	11310	41930	200	4946	4978	382	7	4932	4932	4937	197	3	16	2	0	1572930	0.208	100000.000	100000.000	0.000	0.000	0.000	0.000	0.000	16.610	14	46	14	46	316	2384	100	1945	"empty"
-75	0	0	31	2	7	"empty"	"empty"	11810	41930	200	4925	4926	182	3	4969	4969	4969	173	3	8	1	0	1556576	-0.249	100000.000	100000.000	0.000	0.000	0.000	0.000	0.000	16.610	-44	-43	-44	-43	316	2384	100	1946	"empty"
-75	0	0	31	3	7	"empty"	"empty"	12310	41930	200	5021	5029	177	3	5029	5029	5037	277	5	6	0	0	1589104	-0.029	100000.000	0.000	0.000	0.000	0.000	0.000	0.000	16.610	-8	0	-8	0	316	2384	100	1947	"empty"
[truncated: 222,112 more chars]
