# Supplementary material for: PIIKA 2.5: Enhanced quality control of peptide microarrays for kinome analysis
Source: PLoS One. 2021 Sep 10;16(9):e0257232. doi: 10.1371/journal.pone.0257232 (PMC8432839; doi:10.1371/journal.pone.0257232)
Supplement: S1 File — All arrays used in this experiment are available as txt files in the GPR format contained within a single zip folder. Individual files are named as in Table 1, where the first number, which follows S, represents the identifier for the samples. Samples 1 2, and 3 are control, 4,5 and 6 are treated with LPS, and 7,8, and 9 are treated with both LPS and cortisol. The number following this represents the day of experiment. For example, S1_2.txt contains the data for sample number 1 from the experiment performed on day 2. (ZIP) [file pone.0257232.s001.zip › arrays/S9_2.txt]

ATF	1.0
31	42    
"Type=GenePix Export 3"
"DateTime=2018/08/22 13:00:05"
"Settings="
"GalFile=T:\Arrays\Human Pig Gal File\Human Pig Gal File with Calibration spots  - Lot 3200 - Copy.txt"
"PixelSize=10"
"Wavelengths=532"
"ImageFiles=T:\Arrays\Method Development Day 2 - August 22, 2018\S9_2_532.tif 0"
"NormalizationMethod=None"
"NormalizationFactors=1"
"JpegImage="
"StdDev=Type 1"
"RatioFormulations=W1/W2 (532/)"
"FeatureType=Circular"
"Barcode="
"BackgroundSubtraction=LocalFeature"
"ImageOrigin=0, 0"
"JpegOrigin=2010, 4010"
"Creator=GenePix Pro 6.0.1.25"
"Scanner=GenePix 4200A 01  [116282]"
"FocusPosition=0"
"Temperature=24.06"
"LinesAveraged=1"
"Comment="
"PMTGain=350"
"ScanPower=100"
"LaserPower=2.59"
"Filters=Standard Green"
"ScanRegion=0,0,2200,7150"
"Supplier=Genetix Ltd."
"ArrayerSoftwareName=MicroArraying"
"ArrayerSoftwareVersion=QSoft XP Build 6700 (Revision 4)"
"Flags"	"Normalize"	"Autoflag"	"Block"	"Column"	"Row"	"Name"	"ID"	"X"	"Y"	"Dia."	"F532 Median"	"F532 Mean"	"F532 SD"	"F532 CV"	"B532"	"B532 Median"	"B532 Mean"	"B532 SD"	"B532 CV"	"% > B532+1SD"	"% > B532+2SD"	"F532 % Sat."	"F532 Total Intensity"	"SNR 532"	"Ratio of Medians (532/2)"	"Ratio of Means (532/2)"	"Median of Ratios (532/2)"	"Mean of Ratios (532/2)"	"Ratios SD (532/2)"	"Rgn Ratio (532/2)"	"Rgn R2 (532/2)"	"Log Ratio (532/2)"	"F532 Median - B532"	"F532 Mean - B532"	"Sum of Medians (532/2)"	"Sum of Means (532/2)"	"F Pixels"	"B Pixels"	"Circularity"	"Index"	"Target"
0	0	0	1	1	1	"ACTA1"	"P68133"	2440	4510	200	5654	6114	2053	33	5815	5815	7341	5239	71	2	1	0	1932151	-0.234	100000.000	100000.000	0.000	0.000	0.000	0.000	0.000	16.610	-161	299	-161	299	316	2384	100	1	"Y55"
0	0	0	1	2	1	"ACTA1"	"P68133"	2940	4510	200	5526	6164	2260	36	5972	5972	7536	5664	75	2	1	0	1947837	-0.242	100000.000	100000.000	0.000	0.000	0.000	0.000	0.000	16.610	-446	192	-446	192	316	2384	100	2	"Y55"
0	0	0	1	3	1	"ACTA1"	"P68133"	3440	4510	200	6056	6376	1251	19	6040	6040	8544	9292	108	0	0	0	2014727	-0.233	100000.000	100000.000	0.000	0.000	0.000	0.000	0.000	16.610	16	336	16	336	316	2384	100	3	"Y55"
0	0	0	1	4	1	"A-Raf"	"P10398"	3940	4510	200	5918	6047	1671	27	5992	5992	6865	3614	52	2	1	0	1910991	-0.226	100000.000	100000.000	0.000	0.000	0.000	0.000	0.000	16.610	-74	55	-74	55	316	2384	100	4	"S214"
0	0	0	1	5	1	"A-Raf"	"P10398"	4440	4500	200	5848	6195	2688	43	5985	5985	6954	4169	59	2	0	0	1957556	-0.182	100000.000	100000.000	0.000	0.000	0.000	0.000	0.000	16.610	-137	210	-137	210	316	2384	100	5	"S214"
0	0	0	1	6	1	"A-Raf"	"P10398"	4940	4500	200	5664	5716	1188	20	5928	5928	6516	2931	44	1	0	0	1806375	-0.273	100000.000	100000.000	0.000	0.000	0.000	0.000	0.000	16.610	-264	-212	-264	-212	316	2384	100	6	"S214"
0	0	0	1	7	1	"Cdk2"	"P24941"	5440	4500	200	6188	6295	846	13	6044	6044	6963	4118	59	1	0	0	1989268	-0.162	100000.000	100000.000	0.000	0.000	0.000	0.000	0.000	16.610	144	251	144	251	316	2384	100	7	"Y179"
0	0	0	1	8	1	"Cdk2"	"P24941"	5950	4500	200	6385	6537	964	14	6073	6073	7095	4369	61	1	0	0	2065646	-0.128	100000.000	100000.000	0.000	0.000	0.000	0.000	0.000	16.610	312	464	312	464	316	2384	100	8	"Y179"
0	0	0	1	9	1	"Cdk2"	"P24941"	6450	4500	200	5604	7366	8821	119	5633	5633	6708	5094	75	6	3	1	2327668	0.129	100000.000	100000.000	0.000	0.000	0.000	0.000	0.000	16.610	-29	1733	-29	1733	316	2384	100	9	"Y179"
0	0	0	1	1	2	"Cofilin 1"	"P23528"	2460	5150	200	5934	6060	826	13	5737	5737	5903	1696	28	7	0	0	1914841	0.093	100000.000	100000.000	0.000	0.000	0.000	0.000	0.000	16.610	197	323	197	323	316	2384	100	10	"S2"
0	0	0	1	2	2	"Cofilin 1"	"P23528"	2960	5150	200	5702	5830	958	16	5511	5511	5732	1431	24	7	1	0	1842201	0.068	100000.000	100000.000	0.000	0.000	0.000	0.000	0.000	16.610	191	319	191	319	316	2384	100	11	"S2"
0	0	0	1	3	2	"Cofilin 1"	"P23528"	3460	5150	90	6054	6195	1149	18	5407	5407	5464	604	11	50	23	0	322131	1.210	100000.000	100000.000	0.000	0.000	0.000	0.000	0.000	16.610	647	788	647	788	52	420	100	12	"S2"
0	0	0	1	4	2	"CTNNB1"	"P35222"	3950	5140	200	5158	5262	930	17	5394	5394	5496	1459	26	2	0	0	1662822	-0.160	100000.000	100000.000	0.000	0.000	0.000	0.000	0.000	16.610	-236	-132	-236	-132	316	2384	100	13	"S675"
0	0	0	1	5	2	"CTNNB1"	"P35222"	4450	5140	200	5270	5482	1319	24	5551	5551	5623	1455	25	5	3	0	1732354	-0.097	100000.000	100000.000	0.000	0.000	0.000	0.000	0.000	16.610	-281	-69	-281	-69	316	2384	100	14	"S675"
0	0	0	1	6	2	"CTNNB1"	"P35222"	4950	5140	200	5064	5122	646	12	5469	5469	5501	845	15	2	0	0	1618444	-0.449	100000.000	100000.000	0.000	0.000	0.000	0.000	0.000	16.610	-405	-347	-405	-347	316	2384	100	15	"S675"
0	0	0	1	7	2	"EGFR"	"P00533"	5450	5140	200	5264	5283	556	10	5449	5449	5450	1025	18	0	0	0	1669551	-0.163	100000.000	100000.000	0.000	0.000	0.000	0.000	0.000	16.610	-185	-166	-185	-166	316	2384	100	16	"T693"
0	0	0	1	8	2	"EGFR"	"P00533"	5950	5140	200	5436	5428	616	11	5452	5452	5453	668	12	6	1	0	1715130	-0.037	100000.000	100000.000	0.000	0.000	0.000	0.000	0.000	16.610	-16	-24	-16	-24	316	2384	100	17	"T693"
0	0	0	1	9	2	"EGFR"	"P00533"	6450	5140	200	5312	5338	1542	28	5460	5460	5447	1308	24	0	0	0	1686940	-0.083	100000.000	100000.000	0.000	0.000	0.000	0.000	0.000	16.610	-148	-122	-148	-122	316	2384	100	18	"T693"
0	0	0	1	1	3	"JAK1"	"P23458"	2430	5810	160	5551	6590	2876	43	5307	5307	5678	1829	32	28	10	0	1370644	0.499	100000.000	100000.000	0.000	0.000	0.000	0.000	0.000	16.610	244	1283	244	1283	208	1512	100	19	"Y1035"
0	0	0	1	2	3	"JAK1"	"P23458"	2950	5800	150	5708	6525	2082	31	5335	5335	5616	1519	27	26	16	0	1017836	0.598	100000.000	100000.000	0.000	0.000	0.000	0.000	0.000	16.610	373	1190	373	1190	156	1272	100	20	"Y1035"
0	0	0	1	3	3	"JAK1"	"P23458"	3460	5800	150	5639	6245	1785	28	5253	5253	5393	887	16	39	25	0	974231	0.961	100000.000	100000.000	0.000	0.000	0.000	0.000	0.000	16.610	386	992	386	992	156	1272	100	21	"Y1035"
0	0	0	1	4	3	"JNK2"	"P45984"	3950	5810	120	7098	7358	2700	36	5417	5417	5486	939	17	76	45	0	882984	1.994	100000.000	100000.000	0.000	0.000	0.000	0.000	0.000	16.610	1681	1941	1681	1941	120	820	100	22	"T183"
0	0	0	1	5	3	"JNK2"	"P45984"	4450	5810	120	7650	7815	2206	28	5647	5647	5745	1599	27	55	20	0	937854	1.295	100000.000	100000.000	0.000	0.000	0.000	0.000	0.000	16.610	2003	2168	2003	2168	120	820	100	23	"T183"
0	0	0	1	6	3	"JNK2"	"P45984"	4950	5810	150	6661	6647	1254	18	5636	5636	5597	1020	18	50	24	0	1036948	1.029	100000.000	100000.000	0.000	0.000	0.000	0.000	0.000	16.610	1025	1011	1025	1011	156	1272	100	24	"T183"
0	0	0	1	7	3	"Kit "	"P10721"	5450	5780	90	6319	6300	457	7	5421	5421	5464	479	8	78	44	0	327610	1.745	100000.000	100000.000	0.000	0.000	0.000	0.000	0.000	16.610	898	879	898	879	52	420	100	25	"Y721"
0	0	0	1	8	3	"Kit "	"P10721"	5940	5800	90	6070	6156	884	14	5636	5636	5738	1550	27	7	1	0	320107	0.270	100000.000	100000.000	0.000	0.000	0.000	0.000	0.000	16.610	434	520	434	520	52	420	100	26	"Y721"
0	0	0	1	9	3	"Kit "	"P10721"	6460	5790	80	5983	5897	496	8	5562	5562	5516	494	8	38	9	0	306649	0.771	100000.000	100000.000	0.000	0.000	0.000	0.000	0.000	16.610	421	335	421	335	52	340	100	27	"Y721"
0	0	0	1	1	4	"MK3"	"P22001"	2460	6420	140	5649	6678	2724	40	5313	5313	5737	2050	35	22	12	0	1041715	0.459	100000.000	100000.000	0.000	0.000	0.000	0.000	0.000	16.610	336	1365	336	1365	156	1140	100	28	"Y187"
0	0	0	1	2	4	"MK3"	"P22001"	2980	6430	130	6473	7439	3348	45	5229	5229	5571	1639	29	46	24	0	892739	1.140	100000.000	100000.000	0.000	0.000	0.000	0.000	0.000	16.610	1244	2210	1244	2210	120	940	100	29	"Y187"
0	0	0	1	3	4	"MK3"	"P22001"	3470	6450	140	5937	6778	3082	45	5327	5327	5459	1008	18	42	30	0	1057391	1.309	100000.000	100000.000	0.000	0.000	0.000	0.000	0.000	16.610	610	1451	610	1451	156	1140	100	30	"Y187"
0	0	0	1	4	4	"NFAT1 "	"Q13469"	3960	6420	200	5503	5565	901	16	5540	5540	5548	847	15	9	3	0	1758465	0.020	100000.000	100000.000	0.000	0.000	0.000	0.000	0.000	16.610	-37	25	-37	25	316	2384	100	31	"S326"
0	0	0	1	5	4	"NFAT1 "	"Q13469"	4460	6420	90	5653	5974	1792	29	5756	5756	5762	1808	31	9	3	0	310630	0.117	100000.000	100000.000	0.000	0.000	0.000	0.000	0.000	16.610	-103	218	-103	218	52	420	100	32	"S326"
0	0	0	1	6	4	"NFAT1 "	"Q13469"	4950	6410	200	5612	5572	573	10	5604	5604	5569	940	16	3	0	0	1760850	0.003	100000.000	100000.000	0.000	0.000	0.000	0.000	0.000	16.610	8	-32	8	-32	316	2384	100	33	"S326"
0	0	0	1	7	4	"NFkB-p65 "	"Q04206"	5450	6410	200	5756	5803	694	11	5665	5665	5675	878	15	6	1	0	1833878	0.146	100000.000	100000.000	0.000	0.000	0.000	0.000	0.000	16.610	91	138	91	138	316	2384	100	34	"S276"
0	0	0	1	8	4	"NFkB-p65 "	"Q04206"	5950	6410	200	5914	5940	527	8	5748	5748	5781	1002	17	6	0	0	1876940	0.159	100000.000	100000.000	0.000	0.000	0.000	0.000	0.000	16.610	166	192	166	192	316	2384	100	35	"S276"
0	0	0	1	9	4	"NFkB-p65 "	"Q04206"	6450	6410	200	5846	5934	1479	24	5726	5726	5700	1064	18	4	0	0	1875112	0.220	100000.000	100000.000	0.000	0.000	0.000	0.000	0.000	16.610	120	208	120	208	316	2384	100	36	"S276"
0	0	0	1	1	5	"PDGFRb"	"P09619"	2450	7080	120	12401	10807	4782	44	5392	5392	5684	1454	25	66	60	0	1296897	3.523	100000.000	100000.000	0.000	0.000	0.000	0.000	0.000	16.610	7009	5415	7009	5415	120	820	100	37	"Y686"
0	0	0	1	2	5	"PDGFRb"	"P09619"	2960	7100	100	12720	11691	3508	30	5375	5375	5560	1627	29	81	78	0	935260	3.768	100000.000	100000.000	0.000	0.000	0.000	0.000	0.000	16.610	7345	6316	7345	6316	80	560	100	38	"Y686"
0	0	0	1	3	5	"PDGFRb"	"P09619"	3470	7090	100	12688	12132	2948	24	5383	5383	5544	1003	18	91	90	0	970566	6.568	100000.000	100000.000	0.000	0.000	0.000	0.000	0.000	16.610	7305	6749	7305	6749	80	560	100	39	"Y686"
0	0	0	1	4	5	"PELI2"	"Q96FA3"	3960	7080	130	7055	7228	2312	31	5569	5569	5580	1560	27	47	8	0	867320	1.056	100000.000	100000.000	0.000	0.000	0.000	0.000	0.000	16.610	1486	1659	1486	1659	120	940	100	40	"T290"
0	0	0	1	5	5	"PELI2"	"Q96FA3"	4450	7080	120	6885	6840	1285	18	5630	5630	5531	739	13	60	40	0	820748	1.771	100000.000	100000.000	0.000	0.000	0.000	0.000	0.000	16.610	1255	1210	1255	1210	120	820	100	41	"T290"
0	0	0	1	6	5	"PELI2"	"Q96FA3"	4960	7080	130	6748	6657	768	11	5613	5613	5559	587	10	67	48	0	798853	1.871	100000.000	100000.000	0.000	0.000	0.000	0.000	0.000	16.610	1135	1044	1135	1044	120	940	100	42	"T290"
0	0	0	1	7	5	"sek1"	"P45985"	5460	7070	110	5859	6384	2098	32	5580	5580	5797	1623	27	10	5	0	510693	0.362	100000.000	100000.000	0.000	0.000	0.000	0.000	0.000	16.610	279	804	279	804	80	656	100	43	"S2315"
0	0	0	1	8	5	"sek1"	"P45985"	5950	7070	200	5745	5764	974	16	5689	5689	5729	897	15	4	1	0	1821400	0.039	100000.000	100000.000	0.000	0.000	0.000	0.000	0.000	16.610	56	75	56	75	316	2384	100	44	"S2315"
0	0	0	1	9	5	"sek1"	"P45985"	6440	7070	200	5750	5705	568	9	5761	5761	5699	670	11	6	0	0	1802852	0.009	100000.000	100000.000	0.000	0.000	0.000	0.000	0.000	16.610	-11	-56	-11	-56	316	2384	100	45	"S2315"
0	0	0	1	1	6	"SMAD3"	"Q15796"	2480	7740	160	5578	5825	1876	32	5342	5342	5477	1032	18	18	6	0	1211548	0.337	100000.000	100000.000	0.000	0.000	0.000	0.000	0.000	16.610	236	483	236	483	208	1512	100	46	"S416"
0	0	0	1	2	6	"SMAD3"	"Q15796"	2970	7720	170	5375	5711	1120	19	5246	5246	5427	892	16	24	9	0	1187918	0.318	100000.000	100000.000	0.000	0.000	0.000	0.000	0.000	16.610	129	465	129	465	208	1660	100	47	"S416"
0	0	0	1	3	6	"SMAD3"	"Q15796"	3460	7720	200	5545	5623	788	14	5522	5522	5620	1182	21	7	2	0	1776960	0.003	100000.000	100000.000	0.000	0.000	0.000	0.000	0.000	16.610	23	101	23	101	316	2384	100	48	"S416"
0	0	0	1	4	6	"TAK1 "	"O43318"	3960	7720	170	7882	7773	1079	13	5641	5641	5623	1240	22	77	38	0	1616766	1.734	100000.000	100000.000	0.000	0.000	0.000	0.000	0.000	16.610	2241	2132	2241	2132	208	1660	100	49	"T178"
0	0	0	1	5	6	"TAK1 "	"O43318"	4460	7730	170	7557	7556	1123	14	5650	5650	5592	977	17	74	49	0	1571687	2.010	100000.000	100000.000	0.000	0.000	0.000	0.000	0.000	16.610	1907	1906	1907	1906	208	1660	100	50	"T178"
0	0	0	1	6	6	"TAK1 "	"O43318"	4960	7730	170	7199	7299	2272	31	5591	5591	5561	858	15	64	45	0	1518131	2.026	100000.000	100000.000	0.000	0.000	0.000	0.000	0.000	16.610	1608	1708	1608	1708	208	1660	100	51	"T178"
0	0	0	1	7	6	"TNIK"	"Q9UKE5"	5470	7720	110	6907	7180	1090	15	5550	5550	5566	595	10	87	62	0	574422	2.713	100000.000	100000.000	0.000	0.000	0.000	0.000	0.000	16.610	1357	1630	1357	1630	80	656	100	52	"T181"
0	0	0	1	8	6	"TNIK"	"Q9UKE5"	5940	7730	140	6521	6536	772	11	5633	5633	5677	1015	17	46	6	0	1019639	0.846	100000.000	100000.000	0.000	0.000	0.000	0.000	0.000	16.610	888	903	888	903	156	1140	100	53	"T181"
0	0	0	1	9	6	"TNIK"	"Q9UKE5"	6450	7710	100	7131	7186	1445	20	5712	5712	5686	620	10	83	61	0	574893	2.419	100000.000	100000.000	0.000	0.000	0.000	0.000	0.000	16.610	1419	1474	1419	1474	80	560	100	54	"T181"
-75	0	0	1	1	7	"empty"	"empty"	2450	8350	200	5287	5458	952	17	5248	5248	5408	1644	30	2	0	0	1724858	0.030	100000.000	100000.000	0.000	0.000	0.000	0.000	0.000	16.610	39	210	39	210	316	2384	100	55	"empty"
-75	0	0	1	2	7	"empty"	"empty"	2950	8350	200	5430	5683	1195	21	5369	5369	5556	1323	23	9	2	0	1795718	0.096	100000.000	100000.000	0.000	0.000	0.000	0.000	0.000	16.610	61	314	61	314	316	2384	100	56	"empty"
-75	0	0	1	3	7	"empty"	"empty"	3450	8350	200	5614	5636	641	11	5515	5515	5641	973	17	6	1	0	1780936	-0.005	100000.000	100000.000	0.000	0.000	0.000	0.000	0.000	16.610	99	121	99	121	316	2384	100	57	"empty"
-75	0	0	1	4	7	"empty"	"empty"	3950	8350	200	5764	5785	2016	34	5707	5707	5714	1517	26	2	1	0	1828178	0.047	100000.000	100000.000	0.000	0.000	0.000	0.000	0.000	16.610	57	78	57	78	316	2384	100	58	"empty"
-75	0	0	1	5	7	"empty"	"empty"	4450	8350	200	5733	5656	1909	33	5671	5671	5650	993	17	4	2	0	1787313	0.006	100000.000	100000.000	0.000	0.000	0.000	0.000	0.000	16.610	62	-15	62	-15	316	2384	100	59	"empty"
-75	0	0	1	6	7	"empty"	"empty"	4950	8350	200	5736	5646	715	12	5721	5721	5699	1076	18	2	0	0	1784106	-0.049	100000.000	100000.000	0.000	0.000	0.000	0.000	0.000	16.610	15	-75	15	-75	316	2384	100	60	"empty"
-75	0	0	1	7	7	"empty"	"empty"	5450	8350	200	5568	5614	953	16	5709	5709	5734	1089	18	1	0	0	1773987	-0.110	100000.000	100000.000	0.000	0.000	0.000	0.000	0.000	16.610	-141	-95	-141	-95	316	2384	100	61	"empty"
-75	0	0	1	8	7	"empty"	"empty"	5950	8350	200	5632	5929	3538	59	5775	5775	5793	852	14	3	2	0	1873603	0.160	100000.000	100000.000	0.000	0.000	0.000	0.000	0.000	16.610	-143	154	-143	154	316	2384	100	62	"empty"
-75	0	0	1	9	7	"empty"	"empty"	6450	8350	200	5851	5675	554	9	5745	5745	5736	983	17	0	0	0	1793407	-0.062	100000.000	100000.000	0.000	0.000	0.000	0.000	0.000	16.610	106	-70	106	-70	316	2384	100	63	"empty"
0	0	0	2	1	1	"PKACa "	"P17612"	6920	4520	80	6696	6615	796	12	4891	4891	4840	500	10	92	88	0	343954	3.550	100000.000	100000.000	0.000	0.000	0.000	0.000	0.000	16.610	1805	1724	1805	1724	52	340	100	64	"T197"
0	0	0	2	2	1	"PKACa "	"P17612"	7410	4530	90	6131	6113	947	15	4708	4708	4805	3018	62	0	0	0	317896	0.433	100000.000	100000.000	0.000	0.000	0.000	0.000	0.000	16.610	1423	1405	1423	1405	52	420	100	65	"T197"
0	0	0	2	3	1	"PKACa "	"P17612"	7920	4530	90	5981	6066	877	14	4706	4706	5177	4378	84	1	0	0	315434	0.203	100000.000	100000.000	0.000	0.000	0.000	0.000	0.000	16.610	1275	1360	1275	1360	52	420	100	66	"T197"
0	0	0	2	4	1	"PTEN"	"P60484"	8410	4520	200	5039	5179	1004	19	4838	4838	6999	7033	100	0	0	0	1636554	-0.259	100000.000	100000.000	0.000	0.000	0.000	0.000	0.000	16.610	201	341	201	341	316	2384	100	67	"Y315"
0	0	0	2	5	1	"PTEN"	"P60484"	8910	4520	200	4391	4545	884	19	4480	4480	5011	2935	58	1	0	0	1436161	-0.159	100000.000	100000.000	0.000	0.000	0.000	0.000	0.000	16.610	-89	65	-89	65	316	2384	100	68	"Y315"
0	0	0	2	6	1	"PTEN"	"P60484"	9410	4520	200	4448	4718	2014	42	4321	4321	4763	2821	59	1	1	0	1490869	-0.016	100000.000	100000.000	0.000	0.000	0.000	0.000	0.000	16.610	127	397	127	397	316	2384	100	69	"Y315"
0	0	0	2	7	1	"SOC3"	"O14543"	9910	4520	200	4186	4357	1317	30	4222	4222	5024	5126	102	0	0	0	1376726	-0.130	100000.000	100000.000	0.000	0.000	0.000	0.000	0.000	16.610	-36	135	-36	135	316	2384	100	70	"Y204"
0	0	0	2	8	1	"SOC3"	"O14543"	10410	4520	200	4350	4380	670	15	4385	4385	5307	5233	98	0	0	0	1384117	-0.177	100000.000	100000.000	0.000	0.000	0.000	0.000	0.000	16.610	-35	-5	-35	-5	316	2384	100	71	"Y204"
0	0	0	2	9	1	"SOC3"	"O14543"	10910	4520	200	4378	4377	462	10	4506	4506	5374	4095	76	0	0	0	1383055	-0.243	100000.000	100000.000	0.000	0.000	0.000	0.000	0.000	16.610	-128	-129	-128	-129	316	2384	100	72	"Y204"
0	0	0	2	1	2	"STAT3 "	"P40763"	6890	5160	200	5620	5695	723	12	5385	5385	5525	1906	34	1	0	0	1799559	0.089	100000.000	100000.000	0.000	0.000	0.000	0.000	0.000	16.610	235	310	235	310	316	2384	100	73	"S691"
0	0	0	2	2	2	"STAT3 "	"P40763"	7390	5160	200	5443	5470	901	16	5174	5174	5433	2073	38	0	0	0	1728575	0.018	100000.000	100000.000	0.000	0.000	0.000	0.000	0.000	16.610	269	296	269	296	316	2384	100	74	"S691"
0	0	0	2	3	2	"STAT3 "	"P40763"	7890	5160	200	4999	5120	869	16	4959	4959	5149	1658	32	2	0	0	1618020	-0.017	100000.000	100000.000	0.000	0.000	0.000	0.000	0.000	16.610	40	161	40	161	316	2384	100	75	"S691"
0	0	0	2	4	2	"STAT6 "	"P42226"	8390	5160	200	4752	4740	580	12	4782	4782	4939	1381	27	0	0	0	1497940	-0.144	100000.000	100000.000	0.000	0.000	0.000	0.000	0.000	16.610	-30	-42	-30	-42	316	2384	100	76	"T645"
0	0	0	2	5	2	"STAT6 "	"P42226"	8890	5160	200	4917	5058	2154	42	4603	4603	4621	464	10	39	10	0	1598414	0.942	100000.000	100000.000	0.000	0.000	0.000	0.000	0.000	16.610	314	455	314	455	316	2384	100	77	"T645"
0	0	0	2	6	2	"STAT6 "	"P42226"	9390	5160	200	4684	4720	1079	22	4479	4479	4524	581	12	12	0	0	1491677	0.337	100000.000	100000.000	0.000	0.000	0.000	0.000	0.000	16.610	205	241	205	241	316	2384	100	78	"T645"
0	0	0	2	7	2	"14-3-3 beta"	"P31946"	9890	5160	200	4494	5063	1239	24	4377	4377	4726	3553	75	1	0	0	1599875	0.095	100000.000	100000.000	0.000	0.000	0.000	0.000	0.000	16.610	117	686	117	686	316	2384	100	79	"S185"
0	0	0	2	8	2	"14-3-3 beta"	"P31946"	10390	5160	200	4612	5227	1848	35	4338	4338	4725	3876	82	1	1	0	1651710	0.130	100000.000	100000.000	0.000	0.000	0.000	0.000	0.000	16.610	274	889	274	889	316	2384	100	80	"S185"
0	0	0	2	9	2	"14-3-3 beta"	"P31946"	10890	5160	200	4595	5022	1135	22	4301	4301	4312	429	9	42	31	0	1586817	1.655	100000.000	100000.000	0.000	0.000	0.000	0.000	0.000	16.610	294	721	294	721	316	2384	100	81	"S185"
0	0	0	2	1	3	"Tgfbr2"	"P37173"	6920	5790	200	5330	5355	669	12	5631	5631	5589	1012	18	1	0	0	1692230	-0.231	100000.000	100000.000	0.000	0.000	0.000	0.000	0.000	16.610	-301	-276	-301	-276	316	2384	100	82	"S409"
0	0	0	2	2	3	"Tgfbr2"	"P37173"	7420	5790	200	5219	5263	582	11	5599	5599	5570	1149	20	0	0	0	1663225	-0.267	100000.000	100000.000	0.000	0.000	0.000	0.000	0.000	16.610	-380	-336	-380	-336	316	2384	100	83	"S409"
0	0	0	2	3	3	"Tgfbr2"	"P37173"	7920	5790	200	5278	5242	669	12	5622	5622	5759	2391	41	0	0	0	1656566	-0.216	100000.000	100000.000	0.000	0.000	0.000	0.000	0.000	16.610	-344	-380	-344	-380	316	2384	100	84	"S409"
0	0	0	2	4	3	"Tyk2"	"P29597"	8420	5790	200	5474	5695	3463	60	5291	5291	5482	2109	38	1	0	0	1799593	0.101	100000.000	100000.000	0.000	0.000	0.000	0.000	0.000	16.610	183	404	183	404	316	2384	100	85	"Y1054/5"
0	0	0	2	5	3	"Tyk2"	"P29597"	8920	5790	200	5366	5809	4151	71	5308	5308	5733	4262	74	1	1	0	1835580	0.018	100000.000	100000.000	0.000	0.000	0.000	0.000	0.000	16.610	58	501	58	501	316	2384	100	86	"Y1054/5"
0	0	0	2	6	3	"Tyk2"	"P29597"	9430	5810	80	6064	6171	692	11	5503	5503	5542	835	15	36	5	0	320899	0.753	100000.000	100000.000	0.000	0.000	0.000	0.000	0.000	16.610	561	668	561	668	52	340	100	87	"Y1054/5"
0	0	0	2	7	3	"caveolin-1"	"Q03135"	9920	5800	200	4975	5011	583	11	4877	4877	4937	803	16	16	0	0	1583592	0.092	100000.000	100000.000	0.000	0.000	0.000	0.000	0.000	16.610	98	134	98	134	316	2384	100	88	"Y14"
0	0	0	2	8	3	"caveolin-1"	"Q03135"	10420	5790	90	5422	5587	1329	23	4530	4530	4536	494	10	75	44	0	290533	2.128	100000.000	100000.000	0.000	0.000	0.000	0.000	0.000	16.610	892	1057	892	1057	52	420	100	89	"Y14"
0	0	0	2	9	3	"caveolin-1"	"Q03135"	10910	5790	130	5299	5817	1709	29	4496	4496	4495	737	16	52	18	0	698011	1.794	100000.000	100000.000	0.000	0.000	0.000	0.000	0.000	16.610	803	1321	803	1321	120	940	100	90	"Y14"
0	0	0	2	1	4	"Cdc42 "	"P60953"	6880	6430	200	5901	5887	612	10	5717	5717	5696	998	17	8	0	0	1860228	0.191	100000.000	100000.000	0.000	0.000	0.000	0.000	0.000	16.610	184	170	184	170	316	2384	100	91	"Y32"
0	0	0	2	2	4	"Cdc42 "	"P60953"	7380	6430	200	5565	5573	690	12	5558	5558	5538	783	14	6	0	0	1761175	0.045	100000.000	100000.000	0.000	0.000	0.000	0.000	0.000	16.610	7	15	7	15	316	2384	100	92	"Y32"
0	0	0	2	3	4	"Cdc42 "	"P60953"	7880	6430	200	5594	5569	832	14	5521	5521	5569	1425	25	1	0	0	1759667	0.000	100000.000	100000.000	0.000	0.000	0.000	0.000	0.000	16.610	73	48	73	48	316	2384	100	93	"Y32"
0	0	0	2	4	4	"Flt3"	"P36888"	8390	6420	70	6254	6336	757	11	5627	5627	5629	645	11	50	12	0	202736	1.096	100000.000	100000.000	0.000	0.000	0.000	0.000	0.000	16.610	627	709	627	709	32	236	100	94	"Y591"
0	0	0	2	5	4	"Flt3"	"P36888"	8880	6430	200	5360	5532	1667	30	5380	5380	6529	7463	114	0	0	0	1748135	-0.134	100000.000	100000.000	0.000	0.000	0.000	0.000	0.000	16.610	-20	152	-20	152	316	2384	100	95	"Y591"
0	0	0	2	6	4	"Flt3"	"P36888"	9380	6430	200	5255	8140	9889	121	5320	5320	8303	11956	143	7	4	0	2572240	-0.014	100000.000	100000.000	0.000	0.000	0.000	0.000	0.000	16.610	-65	2820	-65	2820	316	2384	100	96	"Y591"
0	0	0	2	7	4	"gp130 "	"P40189"	9880	6430	200	5174	5208	454	8	5149	5149	5400	2671	49	0	0	0	1645676	-0.072	100000.000	100000.000	0.000	0.000	0.000	0.000	0.000	16.610	25	59	25	59	316	2384	100	97	"Y767"
0	0	0	2	8	4	"gp130 "	"P40189"	10370	6440	80	5788	5892	533	9	5304	5304	5311	591	11	46	19	0	306376	0.983	100000.000	100000.000	0.000	0.000	0.000	0.000	0.000	16.610	484	588	484	588	52	340	100	98	"Y767"
0	0	0	2	9	4	"gp130 "	"P40189"	10870	6440	200	5562	5742	1498	26	5367	5367	5421	1135	20	5	3	0	1814431	0.283	100000.000	100000.000	0.000	0.000	0.000	0.000	0.000	16.610	195	375	195	375	316	2384	100	99	"Y767"
0	0	0	2	1	5	"IKK-beta "	"O14920"	6910	7070	160	6116	6287	1231	19	5726	5726	5657	1018	17	28	4	0	1307757	0.619	100000.000	100000.000	0.000	0.000	0.000	0.000	0.000	16.610	390	561	390	561	208	1512	100	100	"Y199"
0	0	0	2	2	5	"IKK-beta "	"O14920"	7420	7080	200	5843	5811	990	17	5566	5566	5575	1067	19	18	2	0	1836186	0.221	100000.000	100000.000	0.000	0.000	0.000	0.000	0.000	16.610	277	245	277	245	316	2384	100	101	"Y199"
0	0	0	2	3	5	"IKK-beta "	"O14920"	7920	7080	200	5898	5916	801	13	5564	5564	5541	774	13	25	10	0	1869329	0.484	100000.000	100000.000	0.000	0.000	0.000	0.000	0.000	16.610	334	352	334	352	316	2384	100	102	"Y199"
0	0	0	2	4	5	"IRAK1"	"P51617"	8420	7090	120	6020	6048	778	12	5589	5589	5554	535	9	42	22	0	725788	0.923	100000.000	100000.000	0.000	0.000	0.000	0.000	0.000	16.610	431	459	431	459	120	820	100	103	"T209"
0	0	0	2	5	5	"IRAK1"	"P51617"	8920	7100	90	6293	6407	406	6	5352	5352	5347	404	7	98	73	0	333143	2.624	100000.000	100000.000	0.000	0.000	0.000	0.000	0.000	16.610	941	1055	941	1055	52	420	100	104	"T209"
0	0	0	2	6	5	"IRAK1"	"P51617"	9430	7090	90	6308	6211	646	10	5350	5350	5362	464	8	71	50	0	322976	1.830	100000.000	100000.000	0.000	0.000	0.000	0.000	0.000	16.610	958	861	958	861	52	420	100	105	"T209"
0	0	0	2	7	5	"IRS-1"	"P35568"	9920	7080	200	5583	5573	558	10	5400	5400	5617	2475	44	0	0	0	1760962	-0.018	100000.000	100000.000	0.000	0.000	0.000	0.000	0.000	16.610	183	173	183	173	316	2384	100	106	"S312"
0	0	0	2	8	5	"IRS-1"	"P35568"	10420	7080	200	5289	5922	3646	61	5315	5315	5904	3784	64	4	2	0	1871296	0.005	100000.000	100000.000	0.000	0.000	0.000	0.000	0.000	16.610	-26	607	-26	607	316	2384	100	107	"S312"
0	0	0	2	9	5	"IRS-1"	"P35568"	10920	7080	200	5306	5323	712	13	5194	5194	5347	2299	42	0	0	0	1681978	-0.010	100000.000	100000.000	0.000	0.000	0.000	0.000	0.000	16.610	112	129	112	129	316	2384	100	108	"S312"
0	0	0	2	1	6	"Malt1"	"Q9UDY8"	6890	7730	200	5356	5405	647	11	5624	5624	5611	658	11	7	0	0	1708097	-0.313	100000.000	100000.000	0.000	0.000	0.000	0.000	0.000	16.610	-268	-219	-268	-219	316	2384	100	109	"S135"
0	0	0	2	2	6	"Malt1"	"Q9UDY8"	7390	7730	200	5242	5392	691	12	5637	5637	5631	686	12	11	0	0	1703788	-0.348	100000.000	100000.000	0.000	0.000	0.000	0.000	0.000	16.610	-395	-245	-395	-245	316	2384	100	110	"S135"
0	0	0	2	3	6	"Malt1"	"Q9UDY8"	7890	7730	200	5293	5346	679	12	5584	5584	5589	804	14	5	0	0	1689366	-0.302	100000.000	100000.000	0.000	0.000	0.000	0.000	0.000	16.610	-291	-238	-291	-238	316	2384	100	111	"S135"
0	0	0	2	4	6	"MEK1 "	"Q02750"	8390	7730	200	5594	5667	897	15	5485	5485	5556	1130	20	4	0	0	1790814	0.098	100000.000	100000.000	0.000	0.000	0.000	0.000	0.000	16.610	109	182	109	182	316	2384	100	112	"T385"
0	0	0	2	5	6	"MEK1 "	"Q02750"	8890	7730	200	5438	5478	451	8	5399	5399	5452	603	11	11	0	0	1730998	0.043	100000.000	100000.000	0.000	0.000	0.000	0.000	0.000	16.610	39	79	39	79	316	2384	100	113	"T385"
0	0	0	2	6	6	"MEK1 "	"Q02750"	9390	7730	200	5540	5616	517	9	5372	5372	5415	763	14	14	1	0	1774538	0.263	100000.000	100000.000	0.000	0.000	0.000	0.000	0.000	16.610	168	244	168	244	316	2384	100	114	"T385"
0	0	0	2	7	6	"p47phox "	"P14598"	9890	7730	200	5353	5391	573	10	5378	5378	5420	791	14	5	0	0	1703619	-0.037	100000.000	100000.000	0.000	0.000	0.000	0.000	0.000	16.610	-25	13	-25	13	316	2384	100	115	"S359"
0	0	0	2	8	6	"p47phox "	"P14598"	10390	7730	200	5287	5333	663	12	5404	5404	5598	2219	39	0	0	0	1685229	-0.119	100000.000	100000.000	0.000	0.000	0.000	0.000	0.000	16.610	-117	-71	-117	-71	316	2384	100	116	"S359"
0	0	0	2	9	6	"p47phox "	"P14598"	10890	7730	200	5126	6974	5069	72	5151	5151	6049	5820	96	14	6	0	2203695	0.159	100000.000	100000.000	0.000	0.000	0.000	0.000	0.000	16.610	-25	1823	-25	1823	316	2384	100	117	"S359"
-75	0	0	2	1	7	"empty"	"empty"	6890	8370	200	5580	5547	560	10	5733	5733	5678	1071	18	0	0	0	1752827	-0.122	100000.000	100000.000	0.000	0.000	0.000	0.000	0.000	16.610	-153	-186	-153	-186	316	2384	100	118	"empty"
-75	0	0	2	2	7	"empty"	"empty"	7390	8370	200	5745	5609	587	10	5657	5657	5602	916	16	0	0	0	1772530	0.008	100000.000	100000.000	0.000	0.000	0.000	0.000	0.000	16.610	88	-48	88	-48	316	2384	100	119	"empty"
-75	0	0	2	3	7	"empty"	"empty"	7890	8370	200	5490	5485	654	11	5554	5554	5538	642	11	16	0	0	1733143	-0.083	100000.000	100000.000	0.000	0.000	0.000	0.000	0.000	16.610	-64	-69	-64	-69	316	2384	100	120	"empty"
-75	0	0	2	4	7	"empty"	"empty"	8390	8370	200	5567	5562	528	9	5399	5399	5465	517	9	26	2	0	1757721	0.188	100000.000	100000.000	0.000	0.000	0.000	0.000	0.000	16.610	168	163	168	163	316	2384	100	121	"empty"
-75	0	0	2	5	7	"empty"	"empty"	8890	8370	200	5477	5469	355	6	5404	5404	5430	456	8	12	0	0	1728335	0.086	100000.000	100000.000	0.000	0.000	0.000	0.000	0.000	16.610	73	65	73	65	316	2384	100	122	"empty"
-75	0	0	2	6	7	"empty"	"empty"	9390	8370	200	5375	5419	418	7	5381	5381	5422	460	8	20	1	0	1712486	-0.007	100000.000	100000.000	0.000	0.000	0.000	0.000	0.000	16.610	-6	38	-6	38	316	2384	100	123	"empty"
0	0	0	2	7	7	"GLQAWPG-pS-AIPQFLG_GLQAWPGEAIPQFLG_20vs80"	"GLQAWPG-pS-AIPQFLG_GLQAWPGEAIPQFLG_20vs80"	9890	8370	140	6189	7512	2473	32	5522	5522	5538	859	15	42	37	0	1171923	2.298	100000.000	100000.000	0.000	0.000	0.000	0.000	0.000	16.610	667	1990	667	1990	156	1140	100	124	"GLQAWPG-pS-AIPQFLG_GLQAWPGEAIPQFLG_20vs80"
0	0	0	2	8	7	"GLQAWPG-pS-AIPQFLG_GLQAWPGEAIPQFLG_20vs80"	"GLQAWPG-pS-AIPQFLG_GLQAWPGEAIPQFLG_20vs80"	10400	8370	140	6076	7135	2149	30	5490	5490	5463	577	10	50	39	0	1113113	2.898	100000.000	100000.000	0.000	0.000	0.000	0.000	0.000	16.610	586	1645	586	1645	156	1140	100	125	"GLQAWPG-pS-AIPQFLG_GLQAWPGEAIPQFLG_20vs80"
0	0	0	2	9	7	"GLQAWPG-pS-AIPQFLG_GLQAWPGEAIPQFLG_20vs80"	"GLQAWPG-pS-AIPQFLG_GLQAWPGEAIPQFLG_20vs80"	10900	8370	130	6661	7619	2315	30	5421	5421	8280	11147	134	0	0	0	914242	-0.059	100000.000	100000.000	0.000	0.000	0.000	0.000	0.000	16.610	1240	2198	1240	2198	120	940	100	126	"GLQAWPG-pS-AIPQFLG_GLQAWPGEAIPQFLG_20vs80"
0	0	0	3	1	1	"JAK1"	"P23458"	11390	4470	200	4989	5589	4369	78	4981	4981	6730	5764	85	2	1	0	1766189	-0.198	100000.000	100000.000	0.000	0.000	0.000	0.000	0.000	16.610	8	608	8	608	316	2384	100	127	"Y220"
0	0	0	3	2	1	"JAK1"	"P23458"	11890	4470	200	5262	5422	1007	18	5322	5322	7011	5685	81	0	0	0	1713260	-0.280	100000.000	100000.000	0.000	0.000	0.000	0.000	0.000	16.610	-60	100	-60	100	316	2384	100	128	"Y220"
0	0	0	3	3	1	"JAK1"	"P23458"	12390	4470	200	5241	5281	621	11	5233	5233	6898	5345	77	0	0	0	1668727	-0.303	100000.000	100000.000	0.000	0.000	0.000	0.000	0.000	16.610	8	48	8	48	316	2384	100	129	"Y220"
0	0	0	3	4	1	"Jun "	"P05412"	12890	4470	200	5033	5039	388	7	5159	5159	6691	5617	83	0	0	0	1592395	-0.294	100000.000	100000.000	0.000	0.000	0.000	0.000	0.000	16.610	-126	-120	-126	-120	316	2384	100	130	"S243"
0	0	0	3	5	1	"Jun "	"P05412"	13390	4470	200	4884	4883	759	15	5039	5039	6962	6874	98	0	0	0	1542915	-0.302	100000.000	100000.000	0.000	0.000	0.000	0.000	0.000	16.610	-155	-156	-155	-156	316	2384	100	131	"S243"
0	0	0	3	6	1	"Jun "	"P05412"	13890	4470	200	4734	4777	807	16	4998	4998	6326	5262	83	0	0	0	1509463	-0.294	100000.000	100000.000	0.000	0.000	0.000	0.000	0.000	16.610	-264	-221	-264	-221	316	2384	100	132	"S243"
0	0	0	3	7	1	"Kit "	"P10721"	14390	4470	200	4888	4972	668	13	5005	5005	6431	5203	80	0	0	0	1571071	-0.280	100000.000	100000.000	0.000	0.000	0.000	0.000	0.000	16.610	-117	-33	-117	-33	316	2384	100	133	"Y568/70"
0	0	0	3	8	1	"Kit "	"P10721"	14890	4470	200	4890	4961	548	11	5019	5019	6506	5637	86	0	0	0	1567577	-0.274	100000.000	100000.000	0.000	0.000	0.000	0.000	0.000	16.610	-129	-58	-129	-58	316	2384	100	134	"Y568/70"
0	0	0	3	9	1	"Kit "	"P10721"	15390	4470	200	4736	4875	1071	21	4893	4893	6958	6739	96	0	0	0	1540424	-0.309	100000.000	100000.000	0.000	0.000	0.000	0.000	0.000	16.610	-157	-18	-157	-18	316	2384	100	135	"Y568/70"
0	0	0	3	1	2	"Mlk3"	"Q16584"	11390	5150	200	4684	4761	652	13	4610	4610	4822	2546	52	0	0	0	1504354	-0.024	100000.000	100000.000	0.000	0.000	0.000	0.000	0.000	16.610	74	151	74	151	316	2384	100	136	"S281"
0	0	0	3	2	2	"Mlk3"	"Q16584"	11890	5150	140	5155	5195	560	10	4876	4876	4926	717	14	26	1	0	810387	0.375	100000.000	100000.000	0.000	0.000	0.000	0.000	0.000	16.610	279	319	279	319	156	1140	100	137	"S281"
0	0	0	3	3	2	"Mlk3"	"Q16584"	12400	5140	90	5595	5615	362	6	4834	4834	4902	874	17	32	0	0	291975	0.816	100000.000	100000.000	0.000	0.000	0.000	0.000	0.000	16.610	761	781	761	781	52	420	100	138	"S281"
0	0	0	3	4	2	"NFAT2 "	"O95644"	12900	5130	200	5128	5190	1578	30	4992	4992	5004	632	12	9	1	0	1640143	0.294	100000.000	100000.000	0.000	0.000	0.000	0.000	0.000	16.610	136	198	136	198	316	2384	100	139	"S172"
0	0	0	3	5	2	"NFAT2 "	"O95644"	13400	5130	200	5091	5097	440	8	4977	4977	4997	554	11	16	1	0	1610756	0.181	100000.000	100000.000	0.000	0.000	0.000	0.000	0.000	16.610	114	120	114	120	316	2384	100	140	"S172"
0	0	0	3	6	2	"NFAT2 "	"O95644"	13900	5140	80	5668	5586	464	8	5170	5170	5248	1199	22	3	0	0	290448	0.282	100000.000	100000.000	0.000	0.000	0.000	0.000	0.000	16.610	498	416	498	416	52	340	100	141	"S172"
0	0	0	3	7	2	"PI3-kinase p85 subunit beta"	"O00459"	14400	5130	70	9275	9346	1486	15	5150	5150	5227	652	12	93	93	0	299079	6.317	100000.000	100000.000	0.000	0.000	0.000	0.000	0.000	16.610	4125	4196	4125	4196	32	236	100	142	"Y464"
0	0	0	3	8	2	"PI3-kinase p85 subunit beta"	"O00459"	14920	5130	80	8393	7864	1629	20	5043	5043	5021	393	7	88	84	0	408929	7.234	100000.000	100000.000	0.000	0.000	0.000	0.000	0.000	16.610	3350	2821	3350	2821	52	340	100	143	"Y464"
0	0	0	3	9	2	"PI3-kinase p85 subunit beta"	"O00459"	15430	5130	70	8922	8856	764	8	4998	4998	5006	383	7	100	100	0	283387	10.052	100000.000	100000.000	0.000	0.000	0.000	0.000	0.000	16.610	3924	3858	3924	3858	32	236	100	144	"Y464"
0	0	0	3	1	3	"p47phox "	"P14598"	11400	5750	200	4386	4465	647	14	4665	4665	4677	888	18	1	0	0	1410869	-0.239	100000.000	100000.000	0.000	0.000	0.000	0.000	0.000	16.610	-279	-200	-279	-200	316	2384	100	145	"S370"
0	0	0	3	2	3	"p47phox "	"P14598"	11900	5750	200	4866	4908	605	12	5107	5107	5122	795	15	1	0	0	1550822	-0.269	100000.000	100000.000	0.000	0.000	0.000	0.000	0.000	16.610	-241	-199	-241	-199	316	2384	100	146	"S370"
0	0	0	3	3	3	"p47phox "	"P14598"	12400	5750	200	4894	5003	1198	23	5170	5170	5227	1407	26	1	0	0	1580956	-0.159	100000.000	100000.000	0.000	0.000	0.000	0.000	0.000	16.610	-276	-167	-276	-167	316	2384	100	147	"S370"
0	0	0	3	4	3	"PDGFRb"	"P09619"	12900	5750	200	5234	5274	597	11	5220	5220	5305	1825	34	0	0	0	1666553	-0.017	100000.000	100000.000	0.000	0.000	0.000	0.000	0.000	16.610	14	54	14	54	316	2384	100	148	"Y716"
0	0	0	3	5	3	"PDGFRb"	"P09619"	13400	5750	200	5641	5617	559	9	5360	5360	5378	567	10	31	4	0	1775074	0.422	100000.000	100000.000	0.000	0.000	0.000	0.000	0.000	16.610	281	257	281	257	316	2384	100	149	"Y716"
0	0	0	3	6	3	"PDGFRb"	"P09619"	13900	5750	200	5524	5550	515	9	5326	5326	5396	1186	21	2	0	0	1753701	0.130	100000.000	100000.000	0.000	0.000	0.000	0.000	0.000	16.610	198	224	198	224	316	2384	100	150	"Y716"
0	0	0	3	7	3	"Rack1"	"P63244"	14400	5750	200	5516	5609	1538	27	4979	4979	5107	2222	43	0	0	0	1772504	0.226	100000.000	100000.000	0.000	0.000	0.000	0.000	0.000	16.610	537	630	537	630	316	2384	100	151	"y246"
0	0	0	3	8	3	"Rack1"	"P63244"	14900	5750	110	5788	5761	633	10	5043	5043	5077	494	9	72	31	0	460866	1.385	100000.000	100000.000	0.000	0.000	0.000	0.000	0.000	16.610	745	718	745	718	80	656	100	152	"y246"
0	0	0	3	9	3	"Rack1"	"P63244"	15400	5750	200	5153	5180	542	10	4729	4729	4756	721	15	27	3	0	1636956	0.588	100000.000	100000.000	0.000	0.000	0.000	0.000	0.000	16.610	424	451	424	451	316	2384	100	153	"y246"
0	0	0	3	1	4	"Sek1"	"P45985"	11390	6390	200	5146	5134	611	11	5311	5311	5397	1434	26	0	0	0	1622236	-0.183	100000.000	100000.000	0.000	0.000	0.000	0.000	0.000	16.610	-165	-177	-165	-177	316	2384	100	154	"S80"
0	0	0	3	2	4	"Sek1"	"P45985"	11890	6390	200	5021	5019	584	11	5373	5373	5366	945	17	0	0	0	1585885	-0.367	100000.000	100000.000	0.000	0.000	0.000	0.000	0.000	16.610	-352	-354	-352	-354	316	2384	100	155	"S80"
0	0	0	3	3	4	"Sek1"	"P45985"	12390	6390	200	4945	5018	502	10	5543	5543	5613	2168	38	0	0	0	1585749	-0.274	100000.000	100000.000	0.000	0.000	0.000	0.000	0.000	16.610	-598	-525	-598	-525	316	2384	100	156	"S80"
0	0	0	3	4	4	"process-control__"	"GGSGGSGDYKDDDDK"	12890	6390	200	5560	5757	2583	44	5495	5495	5501	1154	20	6	2	0	1819368	0.222	100000.000	100000.000	0.000	0.000	0.000	0.000	0.000	16.610	65	262	65	262	316	2384	100	157	"process-control__"
0	0	0	3	5	4	"process-control__"	"GGSGGSGDYKDDDDK"	13390	6390	200	5662	5659	518	9	5375	5375	5411	1227	22	4	0	0	1788353	0.202	100000.000	100000.000	0.000	0.000	0.000	0.000	0.000	16.610	287	284	287	284	316	2384	100	158	"process-control__"
0	0	0	3	6	4	"process-control__"	"GGSGGSGDYKDDDDK"	13890	6390	200	5341	5331	1230	23	5357	5357	5349	777	14	8	1	0	1684614	-0.023	100000.000	100000.000	0.000	0.000	0.000	0.000	0.000	16.610	-16	-26	-16	-26	316	2384	100	159	"process-control__"
0	0	0	3	7	4	"TAB1"	"Q15750"	14390	6390	200	5422	5447	583	10	5118	5118	5219	1773	33	1	0	0	1721143	0.129	100000.000	100000.000	0.000	0.000	0.000	0.000	0.000	16.610	304	329	304	329	316	2384	100	160	"S423"
0	0	0	3	8	4	"TAB1"	"Q15750"	14890	6390	200	5477	5439	499	9	4934	4934	4934	1113	22	9	0	0	1718750	0.454	100000.000	100000.000	0.000	0.000	0.000	0.000	0.000	16.610	543	505	543	505	316	2384	100	161	"S423"
0	0	0	3	9	4	"TAB1"	"Q15750"	15390	6390	200	5189	5178	382	7	4930	4930	4943	1095	22	0	0	0	1636297	0.215	100000.000	100000.000	0.000	0.000	0.000	0.000	0.000	16.610	259	248	259	248	316	2384	100	162	"S423"
0	0	0	3	1	5	"4E-BP1 "	"Q13541"	11390	7050	200	4992	5142	2089	40	5322	5322	5398	1675	31	1	1	0	1625003	-0.153	100000.000	100000.000	0.000	0.000	0.000	0.000	0.000	16.610	-330	-180	-330	-180	316	2384	100	163	"T46"
0	0	0	3	2	5	"4E-BP1 "	"Q13541"	11890	7050	200	4762	4770	723	15	5376	5376	5394	602	11	5	0	0	1507186	-1.037	100000.000	100000.000	0.000	0.000	0.000	0.000	0.000	16.610	-614	-606	-614	-606	316	2384	100	164	"T46"
0	0	0	3	3	5	"4E-BP1 "	"Q13541"	12390	7050	200	5298	5283	356	6	5453	5453	5762	4076	70	0	0	0	1669326	-0.118	100000.000	100000.000	0.000	0.000	0.000	0.000	0.000	16.610	-155	-170	-155	-170	316	2384	100	165	"T46"
0	0	0	3	4	5	"Akt1"	"P31749"	12890	7050	200	5654	5667	455	8	5705	5705	6013	4027	66	0	0	0	1790759	-0.086	100000.000	100000.000	0.000	0.000	0.000	0.000	0.000	16.610	-51	-38	-51	-38	316	2384	100	166	"T450"
0	0	0	3	5	5	"Akt1"	"P31749"	13390	7050	200	5930	5938	587	9	5691	5691	5750	982	17	9	0	0	1876476	0.191	100000.000	100000.000	0.000	0.000	0.000	0.000	0.000	16.610	239	247	239	247	316	2384	100	167	"T450"
0	0	0	3	6	5	"Akt1"	"P31749"	13890	7050	200	5244	5308	550	10	5177	5177	5183	502	9	21	6	0	1677256	0.249	100000.000	100000.000	0.000	0.000	0.000	0.000	0.000	16.610	67	131	67	131	316	2384	100	168	"T450"
0	0	0	3	7	5	"Bax"	"Q07812"	14390	7050	100	6336	6309	904	14	4988	4988	4986	456	9	80	75	0	504747	2.901	100000.000	100000.000	0.000	0.000	0.000	0.000	0.000	16.610	1348	1321	1348	1321	80	560	100	169	"S163"
0	0	0	3	8	5	"Bax"	"Q07812"	14900	7060	110	6335	6207	895	14	4861	4861	4889	441	9	83	77	0	496575	2.989	100000.000	100000.000	0.000	0.000	0.000	0.000	0.000	16.610	1474	1346	1474	1346	80	656	100	170	"S163"
0	0	0	3	9	5	"Bax"	"Q07812"	15390	7060	100	6100	5883	771	13	4692	4692	4697	332	7	77	70	0	470616	3.572	100000.000	100000.000	0.000	0.000	0.000	0.000	0.000	16.610	1408	1191	1408	1191	80	560	100	171	"S163"
0	0	0	3	1	6	"CFTR"	"P13569"	11390	7680	200	5379	5840	3630	62	5195	5195	5305	1531	28	4	3	0	1845428	0.349	100000.000	100000.000	0.000	0.000	0.000	0.000	0.000	16.610	184	645	184	645	316	2384	100	172	"S813"
0	0	0	3	2	6	"CFTR"	"P13569"	11890	7680	200	5489	5465	414	7	5330	5330	5555	2057	37	0	0	0	1726953	-0.044	100000.000	100000.000	0.000	0.000	0.000	0.000	0.000	16.610	159	135	159	135	316	2384	100	173	"S813"
0	0	0	3	3	6	"CFTR"	"P13569"	12390	7680	200	5489	5550	484	8	5328	5328	5367	924	17	4	2	0	1753792	0.198	100000.000	100000.000	0.000	0.000	0.000	0.000	0.000	16.610	161	222	161	222	316	2384	100	174	"S813"
0	0	0	3	4	6	"Crk "	"P46108"	12890	7680	200	5010	5160	804	15	5449	5449	5494	1283	23	1	1	0	1630582	-0.260	100000.000	100000.000	0.000	0.000	0.000	0.000	0.000	16.610	-439	-289	-439	-289	316	2384	100	175	"Y108"
0	0	0	3	5	6	"Crk "	"P46108"	13390	7680	200	5100	5256	2117	40	5647	5647	5656	867	15	1	1	0	1661030	-0.461	100000.000	100000.000	0.000	0.000	0.000	0.000	0.000	16.610	-547	-391	-547	-391	316	2384	100	176	"Y108"
0	0	0	3	6	6	"Crk "	"P46108"	13890	7680	200	4875	4920	622	12	5163	5163	5202	671	12	3	0	0	1554833	-0.420	100000.000	100000.000	0.000	0.000	0.000	0.000	0.000	16.610	-288	-243	-288	-243	316	2384	100	177	"Y108"
0	0	0	3	7	6	"EGFR"	"P00533"	14390	7680	150	5305	5340	613	11	5033	5033	5064	885	17	21	0	0	833001	0.312	100000.000	100000.000	0.000	0.000	0.000	0.000	0.000	16.610	272	307	272	307	156	1272	100	178	"S1070"
0	0	0	3	8	6	"EGFR"	"P00533"	14900	7680	170	4927	4964	511	10	4831	4831	4863	932	19	8	0	0	1032487	0.108	100000.000	100000.000	0.000	0.000	0.000	0.000	0.000	16.610	96	133	96	133	208	1660	100	179	"S1070"
0	0	0	3	9	6	"EGFR"	"P00533"	15390	7680	150	4951	5077	540	10	4761	4761	4782	334	6	40	25	0	792017	0.883	100000.000	100000.000	0.000	0.000	0.000	0.000	0.000	16.610	190	316	190	316	156	1272	100	180	"S1070"
-75	0	0	3	1	7	"empty"	"empty"	11390	8320	200	5344	5334	697	13	5182	5182	5311	1792	33	1	0	0	1685428	0.013	100000.000	100000.000	0.000	0.000	0.000	0.000	0.000	16.610	162	152	162	152	316	2384	100	181	"empty"
-75	0	0	3	2	7	"empty"	"empty"	11890	8320	200	5180	5303	1767	33	5313	5313	5807	4280	73	0	0	0	1675726	-0.118	100000.000	100000.000	0.000	0.000	0.000	0.000	0.000	16.610	-133	-10	-133	-10	316	2384	100	182	"empty"
-75	0	0	3	3	7	"empty"	"empty"	12390	8320	200	5420	5422	457	8	5452	5452	5484	820	14	1	0	0	1713305	-0.076	100000.000	100000.000	0.000	0.000	0.000	0.000	0.000	16.610	-32	-30	-32	-30	316	2384	100	183	"empty"
-75	0	0	3	4	7	"empty"	"empty"	12890	8320	200	5594	6040	2956	48	5553	5553	5627	1266	22	4	3	0	1908703	0.326	100000.000	100000.000	0.000	0.000	0.000	0.000	0.000	16.610	41	487	41	487	316	2384	100	184	"empty"
-75	0	0	3	5	7	"empty"	"empty"	13390	8320	200	5693	5718	587	10	5722	5722	5773	1311	22	1	0	0	1807027	-0.042	100000.000	100000.000	0.000	0.000	0.000	0.000	0.000	16.610	-29	-4	-29	-4	316	2384	100	185	"empty"
-75	0	0	3	6	7	"empty"	"empty"	13890	8320	200	5418	5364	507	9	5369	5369	5365	608	11	8	0	0	1695150	-0.002	100000.000	100000.000	0.000	0.000	0.000	0.000	0.000	16.610	49	-5	49	-5	316	2384	100	186	"empty"
0	0	0	3	7	7	"GLQAWPG-pS-AIPQFLG_100"	"GLQAWPG-pS-AIPQFLG_100"	14380	8350	120	7600	13007	7980	61	5048	5048	5057	374	7	80	65	0	1560840	21.257	100000.000	100000.000	0.000	0.000	0.000	0.000	0.000	16.610	2552	7959	2552	7959	120	820	100	187	"GLQAWPG-pS-AIPQFLG_100"
0	0	0	3	8	7	"GLQAWPG-pS-AIPQFLG_100"	"GLQAWPG-pS-AIPQFLG_100"	14880	8340	130	6159	12176	8053	66	4995	4995	4996	365	7	74	60	0	1461175	19.671	100000.000	100000.000	0.000	0.000	0.000	0.000	0.000	16.610	1164	7181	1164	7181	120	940	100	188	"GLQAWPG-pS-AIPQFLG_100"
0	0	0	3	9	7	"GLQAWPG-pS-AIPQFLG_100"	"GLQAWPG-pS-AIPQFLG_100"	15370	8340	140	5204	10749	7707	71	4784	4784	4811	392	8	51	42	0	1676888	15.148	100000.000	100000.000	0.000	0.000	0.000	0.000	0.000	16.610	420	5965	420	5965	156	1140	100	189	"GLQAWPG-pS-AIPQFLG_100"
0	0	0	4	1	1	"Bcl-2"	"P10415"	15880	4430	200	4832	5332	2475	46	5023	5023	8282	8376	101	1	0	0	1684886	-0.352	100000.000	100000.000	0.000	0.000	0.000	0.000	0.000	16.610	-191	309	-191	309	316	2384	100	190	"S87"
0	0	0	4	2	1	"Bcl-2"	"P10415"	16380	4430	200	5010	5404	2809	51	5151	5151	8871	9023	101	0	0	0	1707706	-0.384	100000.000	100000.000	0.000	0.000	0.000	0.000	0.000	16.610	-141	253	-141	253	316	2384	100	191	"S87"
0	0	0	4	3	1	"Bcl-2"	"P10415"	16880	4430	200	5270	5495	1387	25	5541	5541	8930	9145	102	0	0	0	1736264	-0.376	100000.000	100000.000	0.000	0.000	0.000	0.000	0.000	16.610	-271	-46	-271	-46	316	2384	100	192	"S87"
0	0	0	4	4	1	"Casp3 "	"P42574"	17390	4440	110	10193	10198	2103	20	5634	5634	6250	2851	45	90	21	0	815875	1.385	100000.000	100000.000	0.000	0.000	0.000	0.000	0.000	16.610	4559	4564	4559	4564	80	656	100	193	"S150"
0	0	0	4	5	1	"Casp3 "	"P42574"	17880	4430	150	10127	10219	3729	36	5761	5761	7780	6614	85	15	3	0	1594197	0.369	100000.000	100000.000	0.000	0.000	0.000	0.000	0.000	16.610	4366	4458	4366	4458	156	1272	100	194	"S150"
0	0	0	4	6	1	"Casp3 "	"P42574"	18370	4430	150	10635	11134	5112	45	5784	5784	7473	5539	74	38	9	0	1736979	0.661	100000.000	100000.000	0.000	0.000	0.000	0.000	0.000	16.610	4851	5350	4851	5350	156	1272	100	195	"S150"
0	0	0	4	7	1	"CD19"	"P15391"	18880	4430	200	5798	6648	4043	60	5815	5815	9016	8184	90	2	1	0	2100636	-0.289	100000.000	100000.000	0.000	0.000	0.000	0.000	0.000	16.610	-17	833	-17	833	316	2384	100	196	"Y500"
0	0	0	4	8	1	"CD19"	"P15391"	19380	4430	200	5902	6530	2686	41	5648	5648	7294	5101	69	3	1	0	2063437	-0.150	100000.000	100000.000	0.000	0.000	0.000	0.000	0.000	16.610	254	882	254	882	316	2384	100	197	"Y500"
0	0	0	4	9	1	"CD19"	"P15391"	19880	4430	200	5663	6471	3658	56	5469	5469	6167	3185	51	6	3	0	2044863	0.095	100000.000	100000.000	0.000	0.000	0.000	0.000	0.000	16.610	194	1002	194	1002	316	2384	100	198	"Y500"
0	0	0	4	1	2	"EP300"	"Q09472"	15890	5050	200	5019	4979	400	8	4988	4988	4975	564	11	5	0	0	1573373	0.007	100000.000	100000.000	0.000	0.000	0.000	0.000	0.000	16.610	31	-9	31	-9	316	2384	100	199	"S2366"
0	0	0	4	2	2	"EP300"	"Q09472"	16390	5050	200	4817	4786	400	8	5030	5030	5056	506	10	1	0	0	1512405	-0.534	100000.000	100000.000	0.000	0.000	0.000	0.000	0.000	16.610	-213	-244	-213	-244	316	2384	100	200	"S2366"
0	0	0	4	3	2	"EP300"	"Q09472"	16890	5050	200	5325	5475	1618	29	5372	5372	5515	2212	40	0	0	0	1730080	-0.018	100000.000	100000.000	0.000	0.000	0.000	0.000	0.000	16.610	-47	103	-47	103	316	2384	100	201	"S2366"
0	0	0	4	4	2	"fyn"	"P06241"	17390	5050	200	5505	5507	757	13	5471	5471	5490	466	8	14	0	0	1740114	0.036	100000.000	100000.000	0.000	0.000	0.000	0.000	0.000	16.610	34	36	34	36	316	2384	100	202	"Y531"
0	0	0	4	5	2	"fyn"	"P06241"	17890	5050	200	5662	5776	1701	29	5530	5530	5570	741	13	6	0	0	1825104	0.278	100000.000	100000.000	0.000	0.000	0.000	0.000	0.000	16.610	132	246	132	246	316	2384	100	203	"Y531"
0	0	0	4	6	2	"fyn"	"P06241"	18390	5050	200	5600	5688	948	16	5454	5454	5526	974	17	5	0	0	1797395	0.166	100000.000	100000.000	0.000	0.000	0.000	0.000	0.000	16.610	146	234	146	234	316	2384	100	204	"Y531"
0	0	0	4	7	2	"Grb2"	"P62993"	18880	5050	170	5661	5989	1711	28	5377	5377	5501	1384	25	6	2	0	1245629	0.353	100000.000	100000.000	0.000	0.000	0.000	0.000	0.000	16.610	284	612	284	612	208	1660	100	205	"Y209"
0	0	0	4	8	2	"Grb2"	"P62993"	19390	5050	150	5453	5565	605	10	5224	5224	5256	545	10	32	12	0	868103	0.567	100000.000	100000.000	0.000	0.000	0.000	0.000	0.000	16.610	229	341	229	341	156	1272	100	206	"Y209"
0	0	0	4	9	2	"Grb2"	"P62993"	19890	5050	150	5502	5554	564	10	5197	5197	5253	728	13	26	3	0	866386	0.413	100000.000	100000.000	0.000	0.000	0.000	0.000	0.000	16.610	305	357	305	357	156	1272	100	207	"Y209"
0	0	0	4	1	3	"IKK-beta "	"O14920"	15910	5710	200	4909	5064	2132	42	4782	4782	4801	490	10	14	1	0	1600312	0.537	100000.000	100000.000	0.000	0.000	0.000	0.000	0.000	16.610	127	282	127	282	316	2384	100	208	"Y188"
0	0	0	4	2	3	"IKK-beta "	"O14920"	16410	5710	200	4801	4823	352	7	5089	5089	5213	1651	31	0	0	0	1524150	-0.236	100000.000	100000.000	0.000	0.000	0.000	0.000	0.000	16.610	-288	-266	-288	-266	316	2384	100	209	"Y188"
0	0	0	4	3	3	"IKK-beta "	"O14920"	16910	5710	200	5702	5770	1067	18	5616	5616	5609	539	9	12	0	0	1823357	0.299	100000.000	100000.000	0.000	0.000	0.000	0.000	0.000	16.610	86	154	86	154	316	2384	100	210	"Y188"
0	0	0	4	4	3	"IRAK1"	"P51617"	17410	5710	200	5556	5368	720	13	5479	5479	5469	825	15	3	0	0	1696288	-0.122	100000.000	100000.000	0.000	0.000	0.000	0.000	0.000	16.610	77	-111	77	-111	316	2384	100	211	"T100"
0	0	0	4	5	3	"IRAK1"	"P51617"	17910	5710	200	4912	4730	863	18	5229	5229	5271	819	15	1	0	0	1494619	-0.661	100000.000	100000.000	0.000	0.000	0.000	0.000	0.000	16.610	-317	-499	-317	-499	316	2384	100	212	"T100"
0	0	0	4	6	3	"IRAK1"	"P51617"	18410	5710	200	4868	4769	575	12	5065	5065	5153	1097	21	0	0	0	1507104	-0.350	100000.000	100000.000	0.000	0.000	0.000	0.000	0.000	16.610	-197	-296	-197	-296	316	2384	100	213	"T100"
0	0	0	4	7	3	"IRF-7 "	"Q92985"	18910	5710	200	4826	5012	1708	34	4943	4943	5070	1525	30	1	0	0	1583891	-0.038	100000.000	100000.000	0.000	0.000	0.000	0.000	0.000	16.610	-117	69	-117	69	316	2384	100	214	"S471"
0	0	0	4	8	3	"IRF-7 "	"Q92985"	19410	5710	200	4741	4850	596	12	4749	4749	4848	1314	27	0	0	0	1532683	0.002	100000.000	100000.000	0.000	0.000	0.000	0.000	0.000	16.610	-8	101	-8	101	316	2384	100	215	"S471"
0	0	0	4	9	3	"IRF-7 "	"Q92985"	19910	5710	80	5221	5210	572	10	4636	4636	4741	964	20	17	3	0	270912	0.487	100000.000	100000.000	0.000	0.000	0.000	0.000	0.000	16.610	585	574	585	574	52	340	100	216	"S471"
0	0	0	4	1	4	"Lyn "	"P07948"	15890	6330	200	4984	5076	1096	21	4924	4924	4928	876	17	5	0	0	1603952	0.169	100000.000	100000.000	0.000	0.000	0.000	0.000	0.000	16.610	60	152	60	152	316	2384	100	217	"Y507"
0	0	0	4	2	4	"Lyn "	"P07948"	16390	6330	200	4960	4974	460	9	5021	5021	5082	887	17	0	0	0	1571713	-0.122	100000.000	100000.000	0.000	0.000	0.000	0.000	0.000	16.610	-61	-47	-61	-47	316	2384	100	218	"Y507"
0	0	0	4	3	4	"Lyn "	"P07948"	16890	6330	200	4892	4868	287	5	4904	4904	4937	698	14	0	0	0	1538189	-0.099	100000.000	100000.000	0.000	0.000	0.000	0.000	0.000	16.610	-12	-36	-12	-36	316	2384	100	219	"Y507"
0	0	0	4	4	4	"MAVS"	"Q7Z434"	17390	6360	150	5114	5569	1093	19	4821	4821	4892	1198	24	32	10	0	868790	0.565	100000.000	100000.000	0.000	0.000	0.000	0.000	0.000	16.610	293	748	293	748	156	1272	100	220	"S233/4"
0	0	0	4	5	4	"MAVS"	"Q7Z434"	17880	6360	160	5021	5537	1060	19	4832	4832	4915	1415	28	29	1	0	1151771	0.440	100000.000	100000.000	0.000	0.000	0.000	0.000	0.000	16.610	189	705	189	705	208	1512	100	221	"S233/4"
0	0	0	4	6	4	"MAVS"	"Q7Z434"	18390	6330	150	5286	5699	1072	18	4903	4903	4947	861	17	39	25	0	888976	0.873	100000.000	100000.000	0.000	0.000	0.000	0.000	0.000	16.610	383	796	383	796	156	1272	100	222	"S233/4"
0	0	0	4	7	4	"Mek2"	"P36507"	18890	6350	170	5090	5298	669	12	4828	4828	4953	1928	38	0	0	0	1102074	0.179	100000.000	100000.000	0.000	0.000	0.000	0.000	0.000	16.610	262	470	262	470	208	1660	100	223	"s226"
0	0	0	4	8	4	"Mek2"	"P36507"	19390	6330	160	5136	5269	632	11	4744	4744	4787	957	19	34	0	0	1095966	0.504	100000.000	100000.000	0.000	0.000	0.000	0.000	0.000	16.610	392	525	392	525	208	1512	100	224	"s226"
0	0	0	4	9	4	"Mek2"	"P36507"	19890	6330	160	5000	5228	1070	20	4600	4600	4611	332	7	53	42	0	1087519	1.858	100000.000	100000.000	0.000	0.000	0.000	0.000	0.000	16.610	400	628	400	628	208	1512	100	225	"s226"
0	0	0	4	1	5	"PKCE"	"Q02156"	15870	7000	160	5401	5544	1049	18	4954	4954	4972	528	10	47	28	0	1153081	1.083	100000.000	100000.000	0.000	0.000	0.000	0.000	0.000	16.610	447	590	447	590	208	1512	100	226	"T566"
0	0	0	4	2	5	"PKCE"	"Q02156"	16370	7010	160	6696	6381	945	14	5074	5074	5118	644	12	64	56	0	1327313	1.961	100000.000	100000.000	0.000	0.000	0.000	0.000	0.000	16.610	1622	1307	1622	1307	208	1512	100	227	"T566"
0	0	0	4	3	5	"PKCE"	"Q02156"	16870	7020	160	6317	5988	1151	19	4788	4788	4802	528	10	59	55	0	1245544	2.246	100000.000	100000.000	0.000	0.000	0.000	0.000	0.000	16.610	1529	1200	1529	1200	208	1512	100	228	"T566"
0	0	0	4	4	5	"PTEN"	"P60484"	17390	6970	200	4953	5285	1341	25	4865	4865	4906	726	14	16	10	0	1669946	0.522	100000.000	100000.000	0.000	0.000	0.000	0.000	0.000	16.610	88	420	88	420	316	2384	100	229	"Y240"
0	0	0	4	5	5	"PTEN"	"P60484"	17890	6970	200	4851	5458	2798	51	4837	4837	4922	1077	21	8	7	0	1724619	0.498	100000.000	100000.000	0.000	0.000	0.000	0.000	0.000	16.610	14	621	14	621	316	2384	100	230	"Y240"
0	0	0	4	6	5	"PTEN"	"P60484"	18390	6970	200	4903	5390	3390	62	4837	4837	4999	1288	25	5	3	0	1703221	0.304	100000.000	100000.000	0.000	0.000	0.000	0.000	0.000	16.610	66	553	66	553	316	2384	100	231	"Y240"
0	0	0	4	7	5	"Rab5A"	"P20339"	18890	6970	200	4734	4835	1180	24	4781	4781	4991	1552	31	0	0	0	1528010	-0.101	100000.000	100000.000	0.000	0.000	0.000	0.000	0.000	16.610	-47	54	-47	54	316	2384	100	232	"T202"
0	0	0	4	8	5	"Rab5A"	"P20339"	19390	6970	200	4750	4795	424	8	4640	4640	4687	812	17	3	0	0	1515375	0.133	100000.000	100000.000	0.000	0.000	0.000	0.000	0.000	16.610	110	155	110	155	316	2384	100	233	"T202"
0	0	0	4	9	5	"Rab5A"	"P20339"	19890	6970	200	4705	4868	2104	43	4589	4589	4665	1239	26	2	0	0	1538140	0.164	100000.000	100000.000	0.000	0.000	0.000	0.000	0.000	16.610	116	279	116	279	316	2384	100	234	"T202"
0	0	0	4	1	6	"STAT3 "	"P40763"	15890	7620	200	4525	4558	608	13	4905	4905	4950	1047	21	2	0	0	1440317	-0.374	100000.000	100000.000	0.000	0.000	0.000	0.000	0.000	16.610	-380	-347	-380	-347	316	2384	100	235	"S727"
0	0	0	4	2	6	"STAT3 "	"P40763"	16390	7620	200	5620	5721	832	14	5234	5234	5231	581	11	37	5	0	1807709	0.843	100000.000	100000.000	0.000	0.000	0.000	0.000	0.000	16.610	386	487	386	487	316	2384	100	236	"S727"
0	0	0	4	3	6	"STAT3 "	"P40763"	16890	7620	200	4964	4990	478	9	4860	4860	4892	1010	20	1	0	0	1576802	0.097	100000.000	100000.000	0.000	0.000	0.000	0.000	0.000	16.610	104	130	104	130	316	2384	100	237	"S727"
0	0	0	4	4	6	"STAT6 "	"P42226"	17390	7620	200	4850	4845	355	7	4844	4844	4860	936	19	0	0	0	1531121	-0.016	100000.000	100000.000	0.000	0.000	0.000	0.000	0.000	16.610	6	1	6	1	316	2384	100	238	"Y641"
0	0	0	4	5	6	"STAT6 "	"P42226"	17890	7620	200	4722	4753	544	11	4868	4868	4882	524	10	3	0	0	1501824	-0.246	100000.000	100000.000	0.000	0.000	0.000	0.000	0.000	16.610	-146	-115	-146	-115	316	2384	100	239	"Y641"
0	0	0	4	6	6	"STAT6 "	"P42226"	18390	7620	200	4869	5006	1960	39	4869	4869	4897	598	12	1	0	0	1581826	0.182	0.000	100000.000	0.000	0.000	0.000	0.000	0.000	Error	0	137	0	137	316	2384	100	240	"Y641"
0	0	0	4	7	6	"Catalase"	"Q14790"	18890	7620	200	6709	6287	1177	18	4796	4796	4817	410	8	68	62	0	1986546	3.585	100000.000	100000.000	0.000	0.000	0.000	0.000	0.000	16.610	1913	1491	1913	1491	316	2384	100	241	"Y448"
0	0	0	4	8	6	"Catalase"	"Q14790"	19380	7650	190	7094	6806	1726	25	4669	4669	4751	1059	22	77	64	0	1742258	1.941	100000.000	100000.000	0.000	0.000	0.000	0.000	0.000	16.610	2425	2137	2425	2137	256	2088	100	242	"Y448"
0	0	0	4	9	6	"Catalase"	"Q14790"	19890	7620	200	6560	6243	2498	40	4570	4570	4573	530	11	66	61	0	1972652	3.151	100000.000	100000.000	0.000	0.000	0.000	0.000	0.000	16.610	1990	1673	1990	1673	316	2384	100	243	"Y448"
-75	0	0	4	1	7	"empty"	"empty"	15890	8260	200	4837	4843	398	8	4825	4825	4867	465	9	9	0	0	1530365	-0.052	100000.000	100000.000	0.000	0.000	0.000	0.000	0.000	16.610	12	18	12	18	316	2384	100	244	"empty"
-75	0	0	4	2	7	"empty"	"empty"	16390	8260	200	5168	5222	471	9	5423	5423	5496	1036	18	1	0	0	1650272	-0.264	100000.000	100000.000	0.000	0.000	0.000	0.000	0.000	16.610	-255	-201	-255	-201	316	2384	100	245	"empty"
-75	0	0	4	3	7	"empty"	"empty"	16890	8260	200	4957	4975	326	6	5142	5142	5191	1010	19	0	0	0	1572216	-0.214	100000.000	100000.000	0.000	0.000	0.000	0.000	0.000	16.610	-185	-167	-185	-167	316	2384	100	246	"empty"
-75	0	0	4	4	7	"empty"	"empty"	17390	8260	200	4914	4908	258	5	4917	4917	4927	511	10	2	0	0	1550997	-0.037	100000.000	100000.000	0.000	0.000	0.000	0.000	0.000	16.610	-3	-9	-3	-9	316	2384	100	247	"empty"
-75	0	0	4	5	7	"empty"	"empty"	17890	8260	200	4950	4988	385	7	4920	4920	4954	797	16	1	0	0	1576324	0.043	100000.000	100000.000	0.000	0.000	0.000	0.000	0.000	16.610	30	68	30	68	316	2384	100	248	"empty"
-75	0	0	4	6	7	"empty"	"empty"	18390	8260	200	4931	4951	321	6	4967	4967	4990	537	10	2	0	0	1564596	-0.073	100000.000	100000.000	0.000	0.000	0.000	0.000	0.000	16.610	-36	-16	-36	-16	316	2384	100	249	"empty"
0	0	0	4	7	7	"Control-Spot"	"Human_IgG"	18890	8280	180	7442	6956	1295	18	4997	4997	5040	506	10	75	71	0	1780723	3.787	100000.000	100000.000	0.000	0.000	0.000	0.000	0.000	16.610	2445	1959	2445	1959	256	1924	100	250	"Control-Spot"
0	0	0	4	8	7	"Control-Spot"	"Human_IgG"	19390	8260	200	5667	5841	1654	28	4900	4900	4976	814	16	48	13	0	1845614	1.063	100000.000	100000.000	0.000	0.000	0.000	0.000	0.000	16.610	767	941	767	941	316	2384	100	251	"Control-Spot"
0	0	0	4	9	7	"Control-Spot"	"Human_IgG"	19890	8260	200	5869	5903	2097	35	4749	4749	4852	902	18	56	11	0	1865192	1.165	100000.000	100000.000	0.000	0.000	0.000	0.000	0.000	16.610	1120	1154	1120	1154	316	2384	100	252	"Control-Spot"
0	0	0	5	1	1	"Akt1"	"P31749"	2380	9030	140	5976	7660	5349	69	5343	5343	5527	1369	24	44	31	0	1194934	1.558	100000.000	100000.000	0.000	0.000	0.000	0.000	0.000	16.610	633	2317	633	2317	156	1140	100	253	"T308"
0	0	0	5	2	1	"Akt1"	"P31749"	2910	9030	130	6188	6997	1977	28	5359	5359	5549	1242	22	45	37	0	839602	1.166	100000.000	100000.000	0.000	0.000	0.000	0.000	0.000	16.610	829	1638	829	1638	120	940	100	254	"T308"
0	0	0	5	3	1	"Akt1"	"P31749"	3410	9040	100	8422	8581	1622	18	5649	5649	5763	853	14	92	83	0	686507	3.304	100000.000	100000.000	0.000	0.000	0.000	0.000	0.000	16.610	2773	2932	2773	2932	80	560	100	255	"T308"
0	0	0	5	4	1	"A-Raf"	"P10398"	3910	9030	90	8669	8370	1969	23	5742	5742	5722	1112	19	69	67	0	435223	2.381	100000.000	100000.000	0.000	0.000	0.000	0.000	0.000	16.610	2927	2628	2927	2628	52	420	100	256	"Y302"
0	0	0	5	5	1	"A-Raf"	"P10398"	4400	9030	90	8964	8854	1900	21	5716	5716	5861	2403	40	73	3	0	460390	1.246	100000.000	100000.000	0.000	0.000	0.000	0.000	0.000	16.610	3248	3138	3248	3138	52	420	100	257	"Y302"
0	0	0	5	6	1	"A-Raf"	"P10398"	4910	9040	80	8197	8163	1887	23	5788	5788	5974	3617	60	17	1	0	424454	0.605	100000.000	100000.000	0.000	0.000	0.000	0.000	0.000	16.610	2409	2375	2409	2375	52	340	100	258	"Y302"
0	0	0	5	7	1	"Cdk4"	"P11802"	5390	9040	200	5503	5546	1014	18	5706	5706	5705	930	16	0	0	0	1752486	-0.171	100000.000	100000.000	0.000	0.000	0.000	0.000	0.000	16.610	-203	-160	-203	-160	316	2384	100	259	"S150"
0	0	0	5	8	1	"Cdk4"	"P11802"	5890	9040	200	5560	5618	760	13	5721	5721	5715	839	14	1	1	0	1775438	-0.116	100000.000	100000.000	0.000	0.000	0.000	0.000	0.000	16.610	-161	-103	-161	-103	316	2384	100	260	"S150"
0	0	0	5	9	1	"Cdk4"	"P11802"	6390	9040	200	5432	5436	402	7	5687	5687	5684	747	13	0	0	0	1717845	-0.332	100000.000	100000.000	0.000	0.000	0.000	0.000	0.000	16.610	-255	-251	-255	-251	316	2384	100	261	"S150"
0	0	0	5	1	2	"CREB "	"P16220"	2430	9650	150	5372	5534	753	13	5213	5213	5415	1406	25	7	1	0	863359	0.085	100000.000	100000.000	0.000	0.000	0.000	0.000	0.000	16.610	159	321	159	321	156	1272	100	262	"S111"
0	0	0	5	2	2	"CREB "	"P16220"	2920	9650	200	5399	5591	1533	27	5236	5236	5415	1528	28	5	0	0	1766765	0.115	100000.000	100000.000	0.000	0.000	0.000	0.000	0.000	16.610	163	355	163	355	316	2384	100	263	"S111"
0	0	0	5	3	2	"CREB "	"P16220"	3420	9650	200	5572	5665	960	16	5456	5456	5623	1236	21	3	0	0	1790278	0.034	100000.000	100000.000	0.000	0.000	0.000	0.000	0.000	16.610	116	209	116	209	316	2384	100	264	"S111"
0	0	0	5	4	2	"DVL1"	"O14640"	3920	9650	200	5755	5826	1880	32	5616	5616	5658	1209	21	4	1	0	1841149	0.139	100000.000	100000.000	0.000	0.000	0.000	0.000	0.000	16.610	139	210	139	210	316	2384	100	265	"S679"
0	0	0	5	5	2	"DVL1"	"O14640"	4410	9650	200	5731	5669	672	11	5683	5683	5692	1123	19	2	0	0	1791256	-0.020	100000.000	100000.000	0.000	0.000	0.000	0.000	0.000	16.610	48	-14	48	-14	316	2384	100	266	"S679"
0	0	0	5	6	2	"DVL1"	"O14640"	4910	9660	200	5664	5712	955	16	5734	5734	5686	1016	17	3	0	0	1804892	0.026	100000.000	100000.000	0.000	0.000	0.000	0.000	0.000	16.610	-70	-22	-70	-22	316	2384	100	267	"S679"
0	0	0	5	7	2	"IFNAR1 "	"P17181"	5410	9660	200	5736	5735	561	9	5823	5823	5835	1003	17	1	0	0	1812372	-0.100	100000.000	100000.000	0.000	0.000	0.000	0.000	0.000	16.610	-87	-88	-87	-88	316	2384	100	268	"Y466"
0	0	0	5	8	2	"IFNAR1 "	"P17181"	5910	9660	200	5732	5744	840	14	5802	5802	5814	864	14	1	0	0	1815164	-0.081	100000.000	100000.000	0.000	0.000	0.000	0.000	0.000	16.610	-70	-58	-70	-58	316	2384	100	269	"Y466"
0	0	0	5	9	2	"IFNAR1 "	"P17181"	6400	9660	200	5703	5796	1378	23	5780	5780	5794	1182	20	2	1	0	1831578	0.002	100000.000	100000.000	0.000	0.000	0.000	0.000	0.000	16.610	-77	16	-77	16	316	2384	100	270	"Y466"
0	0	0	5	1	3	"Jak1 "	"P23458"	2400	10340	140	6379	7504	3455	46	5563	5563	5933	1832	30	39	25	0	1170587	0.858	100000.000	100000.000	0.000	0.000	0.000	0.000	0.000	16.610	816	1941	816	1941	156	1140	100	271	"Y1034"
0	0	0	5	2	3	"Jak1 "	"P23458"	2880	10340	150	5908	6987	2328	33	5448	5448	5571	875	15	41	37	0	1089934	1.618	100000.000	100000.000	0.000	0.000	0.000	0.000	0.000	16.610	460	1539	460	1539	156	1272	100	272	"Y1034"
0	0	0	5	3	3	"Jak1 "	"P23458"	3410	10330	140	6226	6957	2005	28	5578	5578	5729	1009	17	44	36	0	1085235	1.217	100000.000	100000.000	0.000	0.000	0.000	0.000	0.000	16.610	648	1379	648	1379	156	1140	100	273	"Y1034"
0	0	0	5	4	3	"Jun "	"P05412"	3910	10310	200	5151	5228	908	17	5779	5779	5754	1152	20	2	1	0	1652189	-0.457	100000.000	100000.000	0.000	0.000	0.000	0.000	0.000	16.610	-628	-551	-628	-551	316	2384	100	274	"S63"
0	0	0	5	5	3	"Jun "	"P05412"	4410	10310	200	5090	5612	4359	77	5724	5724	5658	1078	19	4	3	0	1773351	-0.043	100000.000	100000.000	0.000	0.000	0.000	0.000	0.000	16.610	-634	-112	-634	-112	316	2384	100	275	"S63"
0	0	0	5	6	3	"Jun "	"P05412"	4910	10310	200	5057	5078	1040	20	5717	5717	5665	846	14	3	1	0	1604631	-0.694	100000.000	100000.000	0.000	0.000	0.000	0.000	0.000	16.610	-660	-639	-660	-639	316	2384	100	276	"S63"
0	0	0	5	7	3	"Lck"	"P06239"	5410	10320	120	6451	6398	624	9	5688	5688	5666	519	9	63	31	0	767804	1.410	100000.000	100000.000	0.000	0.000	0.000	0.000	0.000	16.610	763	710	763	710	120	820	100	277	"Y192"
0	0	0	5	8	3	"Lck"	"P06239"	5910	10320	120	6643	6985	3116	44	5791	5791	5864	1713	29	5	2	0	838216	0.654	100000.000	100000.000	0.000	0.000	0.000	0.000	0.000	16.610	852	1194	852	1194	120	820	100	278	"Y192"
0	0	0	5	9	3	"Lck"	"P06239"	6410	10320	120	6207	6252	494	7	5765	5765	6033	3615	59	0	0	0	750280	0.061	100000.000	100000.000	0.000	0.000	0.000	0.000	0.000	16.610	442	487	442	487	120	820	100	279	"Y192"
0	0	0	5	1	4	"Mlk3"	"Q16584"	2420	10930	200	7663	7826	1501	19	7166	7166	7402	2015	27	15	2	0	2472970	0.210	100000.000	100000.000	0.000	0.000	0.000	0.000	0.000	16.610	497	660	497	660	316	2384	100	280	"T277"
0	0	0	5	2	4	"Mlk3"	"Q16584"	2920	10930	200	7237	7741	2149	27	6546	6546	6709	1368	20	31	15	0	2446304	0.754	100000.000	100000.000	0.000	0.000	0.000	0.000	0.000	16.610	691	1195	691	1195	316	2384	100	281	"T277"
0	0	0	5	3	4	"Mlk3"	"Q16584"	3420	10930	200	6678	6798	1012	14	6494	6494	6692	1624	24	5	1	0	2148239	0.065	100000.000	100000.000	0.000	0.000	0.000	0.000	0.000	16.610	184	304	184	304	316	2384	100	282	"T277"
0	0	0	5	4	4	"NFAT2 "	"O95644"	3930	10940	170	7522	7995	2527	31	6481	6481	6592	1248	18	42	19	0	1662917	1.124	100000.000	100000.000	0.000	0.000	0.000	0.000	0.000	16.610	1041	1514	1041	1514	208	1660	100	283	"S245"
0	0	0	5	5	4	"NFAT2 "	"O95644"	4420	10980	160	7112	7217	1255	17	6221	6221	6318	1284	20	35	9	0	1501037	0.700	100000.000	100000.000	0.000	0.000	0.000	0.000	0.000	16.610	891	996	891	996	208	1512	100	284	"S245"
0	0	0	5	6	4	"NFAT2 "	"O95644"	4920	10970	160	6834	7000	1342	19	6241	6241	6672	4504	67	1	0	0	1455944	0.073	100000.000	100000.000	0.000	0.000	0.000	0.000	0.000	16.610	593	759	593	759	208	1512	100	285	"S245"
0	0	0	5	7	4	"PI3-kinase p85 subunit beta"	"O00459"	5400	10980	150	6397	6931	2705	39	6074	6074	6134	1338	21	23	11	0	1081296	0.596	100000.000	100000.000	0.000	0.000	0.000	0.000	0.000	16.610	323	857	323	857	156	1272	100	286	"Y605"
0	0	0	5	8	4	"PI3-kinase p85 subunit beta"	"O00459"	5910	10960	150	6195	6537	1080	16	6002	6002	6019	573	9	33	21	0	1019800	0.904	100000.000	100000.000	0.000	0.000	0.000	0.000	0.000	16.610	193	535	193	535	156	1272	100	287	"Y605"
0	0	0	5	9	4	"PI3-kinase p85 subunit beta"	"O00459"	6410	10940	110	6947	7304	1494	20	5944	5944	6008	1089	18	48	17	0	584325	1.190	100000.000	100000.000	0.000	0.000	0.000	0.000	0.000	16.610	1003	1360	1003	1360	80	656	100	288	"Y605"
0	0	0	5	1	5	"PDGFRb"	"P09619"	2410	11590	200	5637	5809	1219	20	5467	5467	5686	1527	26	8	1	0	1835738	0.081	100000.000	100000.000	0.000	0.000	0.000	0.000	0.000	16.610	170	342	170	342	316	2384	100	289	"Y740"
0	0	0	5	2	5	"PDGFRb"	"P09619"	2910	11590	200	5543	5820	1466	25	5455	5455	5624	1292	22	7	2	0	1839262	0.152	100000.000	100000.000	0.000	0.000	0.000	0.000	0.000	16.610	88	365	88	365	316	2384	100	290	"Y740"
0	0	0	5	3	5	"PDGFRb"	"P09619"	3410	11590	200	5792	5774	571	9	5642	5642	5785	1407	24	1	0	0	1824576	-0.008	100000.000	100000.000	0.000	0.000	0.000	0.000	0.000	16.610	150	132	150	132	316	2384	100	291	"Y740"
0	0	0	5	4	5	"Rack1"	"P63244"	3910	11590	200	6260	6511	1661	25	5866	5866	5839	1020	17	31	4	0	2057330	0.659	100000.000	100000.000	0.000	0.000	0.000	0.000	0.000	16.610	394	645	394	645	316	2384	100	292	"Y194"
0	0	0	5	5	5	"Rack1"	"P63244"	4420	11590	170	6636	6747	2078	30	5928	5928	5905	1939	32	5	1	0	1403304	0.434	100000.000	100000.000	0.000	0.000	0.000	0.000	0.000	16.610	708	819	708	819	208	1660	100	293	"Y194"
0	0	0	5	6	5	"Rack1"	"P63244"	4920	11600	170	6650	6605	1096	16	5847	5847	5785	1158	20	32	4	0	1373838	0.708	100000.000	100000.000	0.000	0.000	0.000	0.000	0.000	16.610	803	758	803	758	208	1660	100	294	"Y194"
0	0	0	5	7	5	"SEK1 "	"P45985"	5410	11590	200	5614	5746	1531	26	5871	5871	5892	1683	28	3	1	0	1815615	-0.087	100000.000	100000.000	0.000	0.000	0.000	0.000	0.000	16.610	-257	-125	-257	-125	316	2384	100	295	"T261"
0	0	0	5	8	5	"SEK1 "	"P45985"	5910	11590	200	5776	5826	1762	30	5977	5977	6035	1728	28	0	0	0	1841104	-0.121	100000.000	100000.000	0.000	0.000	0.000	0.000	0.000	16.610	-201	-151	-201	-151	316	2384	100	296	"T261"
0	0	0	5	9	5	"SEK1 "	"P45985"	6410	11590	200	5367	5467	1254	22	5864	5864	5846	946	16	0	0	0	1727560	-0.401	100000.000	100000.000	0.000	0.000	0.000	0.000	0.000	16.610	-497	-397	-497	-397	316	2384	100	297	"T261"
0	0	0	5	1	6	"Smad3 "	"P84022"	2400	12230	170	6035	6183	1067	17	5571	5571	5701	974	17	30	8	0	1286164	0.495	100000.000	100000.000	0.000	0.000	0.000	0.000	0.000	16.610	464	612	464	612	208	1660	100	298	"S423"
0	0	0	5	2	6	"Smad3 "	"P84022"	2930	12230	180	5831	5961	802	13	5558	5558	5669	888	15	26	4	0	1526044	0.329	100000.000	100000.000	0.000	0.000	0.000	0.000	0.000	16.610	273	403	273	403	256	1924	100	299	"S423"
0	0	0	5	3	6	"Smad3 "	"P84022"	3420	12250	110	6615	7202	3445	47	5694	5694	5851	1319	22	28	7	0	576161	1.024	100000.000	100000.000	0.000	0.000	0.000	0.000	0.000	16.610	921	1508	921	1508	80	656	100	300	"S423"
0	0	0	5	4	6	"TBK1 "	"Q9UHD2"	3920	12250	100	12211	12402	4305	34	5988	5988	5843	822	14	95	93	0	992176	7.979	100000.000	100000.000	0.000	0.000	0.000	0.000	0.000	16.610	6223	6414	6223	6414	80	560	100	301	"S172"
0	0	0	5	5	6	"TBK1 "	"Q9UHD2"	4410	12250	90	12712	18562	15434	83	5946	5946	5875	1375	23	98	94	5	965232	9.227	100000.000	100000.000	0.000	0.000	0.000	0.000	0.000	16.610	6766	12616	6766	12616	52	420	100	302	"S172"
0	0	0	5	6	6	"TBK1 "	"Q9UHD2"	4920	12240	100	10562	10150	2498	24	5584	5584	5672	746	13	87	83	0	811975	6.003	100000.000	100000.000	0.000	0.000	0.000	0.000	0.000	16.610	4978	4566	4978	4566	80	560	100	303	"S172"
0	0	0	5	7	6	"TrKA"	"P04629"	5420	12240	100	12124	11885	1820	15	5859	5859	5797	563	9	97	96	0	950830	10.813	100000.000	100000.000	0.000	0.000	0.000	0.000	0.000	16.610	6265	6026	6265	6026	80	560	100	304	"Y496"
0	0	0	5	8	6	"TrKA"	"P04629"	5920	12240	120	12155	11350	2745	24	5968	5968	5926	514	8	91	90	0	1362028	10.553	100000.000	100000.000	0.000	0.000	0.000	0.000	0.000	16.610	6187	5382	6187	5382	120	820	100	305	"Y496"
0	0	0	5	9	6	"TrKA"	"P04629"	6420	12240	100	11660	11366	1060	9	5954	5954	5877	493	8	100	100	0	909242	11.134	100000.000	100000.000	0.000	0.000	0.000	0.000	0.000	16.610	5706	5412	5706	5412	80	560	100	306	"Y496"
-75	0	0	5	1	7	"empty"	"empty"	2420	12870	200	5294	5541	1242	22	5467	5467	5607	1053	18	6	2	0	1750888	-0.063	100000.000	100000.000	0.000	0.000	0.000	0.000	0.000	16.610	-173	74	-173	74	316	2384	100	307	"empty"
-75	0	0	5	2	7	"empty"	"empty"	2920	12870	200	5433	5512	694	12	5438	5438	5577	1076	19	2	0	0	1741795	-0.060	100000.000	100000.000	0.000	0.000	0.000	0.000	0.000	16.610	-5	74	-5	74	316	2384	100	308	"empty"
-75	0	0	5	3	7	"empty"	"empty"	3420	12870	200	5674	5758	1088	18	5673	5673	5745	1056	18	2	1	0	1819513	0.012	100000.000	100000.000	0.000	0.000	0.000	0.000	0.000	16.610	1	85	1	85	316	2384	100	309	"empty"
-75	0	0	5	4	7	"empty"	"empty"	3920	12870	200	5970	5872	937	15	5907	5907	5940	1669	28	0	0	0	1855557	-0.041	100000.000	100000.000	0.000	0.000	0.000	0.000	0.000	16.610	63	-35	63	-35	316	2384	100	310	"empty"
-75	0	0	5	5	7	"empty"	"empty"	4420	12870	200	5908	5854	713	12	5927	5927	5860	782	13	6	1	0	1849726	-0.008	100000.000	100000.000	0.000	0.000	0.000	0.000	0.000	16.610	-19	-73	-19	-73	316	2384	100	311	"empty"
-75	0	0	5	6	7	"empty"	"empty"	4920	12870	200	5962	5917	541	9	5967	5967	5882	777	13	3	0	0	1869778	0.045	100000.000	100000.000	0.000	0.000	0.000	0.000	0.000	16.610	-5	-50	-5	-50	316	2384	100	312	"empty"
-75	0	0	5	7	7	"empty"	"empty"	5420	12870	200	5840	5778	661	11	5968	5968	5938	1105	18	1	0	0	1825889	-0.145	100000.000	100000.000	0.000	0.000	0.000	0.000	0.000	16.610	-128	-190	-128	-190	316	2384	100	313	"empty"
-75	0	0	5	8	7	"empty"	"empty"	5920	12870	200	6090	6115	528	8	6029	6029	6068	1430	23	0	0	0	1932468	0.033	100000.000	100000.000	0.000	0.000	0.000	0.000	0.000	16.610	61	86	61	86	316	2384	100	314	"empty"
-75	0	0	5	9	7	"empty"	"empty"	6420	12870	200	5939	5962	392	6	5983	5983	6030	1576	26	0	0	0	1883953	-0.043	100000.000	100000.000	0.000	0.000	0.000	0.000	0.000	16.610	-44	-21	-44	-21	316	2384	100	315	"empty"
0	0	0	6	1	1	"PLCG2"	"P16885"	6930	9020	120	5976	6118	807	13	5550	5550	5514	591	10	41	17	0	734196	1.022	100000.000	100000.000	0.000	0.000	0.000	0.000	0.000	16.610	426	568	426	568	120	820	100	316	"Y753"
0	0	0	6	2	1	"PLCG2"	"P16885"	7430	9030	100	6162	6182	800	12	5562	5562	5576	1542	27	2	1	0	494526	0.393	100000.000	100000.000	0.000	0.000	0.000	0.000	0.000	16.610	600	620	600	620	80	560	100	317	"Y753"
0	0	0	6	3	1	"PLCG2"	"P16885"	7930	9020	130	5974	6122	1554	25	5596	5596	5596	1017	18	21	0	0	734600	0.517	100000.000	100000.000	0.000	0.000	0.000	0.000	0.000	16.610	378	526	378	526	120	940	100	318	"Y753"
0	0	0	6	4	1	"pyk2"	"Q14289"	8440	9030	150	17410	17311	2297	13	5579	5579	5579	591	10	100	100	0	2700554	19.851	100000.000	100000.000	0.000	0.000	0.000	0.000	0.000	16.610	11831	11732	11831	11732	156	1272	100	319	"Y402"
0	0	0	6	5	1	"pyk2"	"Q14289"	8930	9040	150	16146	15544	3208	20	5520	5520	5541	420	7	97	93	0	2424869	23.817	100000.000	100000.000	0.000	0.000	0.000	0.000	0.000	16.610	10626	10024	10626	10024	156	1272	100	320	"Y402"
0	0	0	6	6	1	"pyk2"	"Q14289"	9410	9010	170	14458	12489	5062	40	5481	5481	5603	1105	19	69	69	0	2597745	6.232	100000.000	100000.000	0.000	0.000	0.000	0.000	0.000	16.610	8977	7008	8977	7008	208	1660	100	321	"Y402"
0	0	0	6	7	1	"STAM2"	"Q92783"	9920	9040	160	5883	5909	594	10	5484	5484	5534	659	11	27	2	0	1229073	0.569	100000.000	100000.000	0.000	0.000	0.000	0.000	0.000	16.610	399	425	399	425	208	1512	100	322	"Y371"
0	0	0	6	8	1	"STAM2"	"Q92783"	10440	9040	140	5851	5848	550	9	5526	5526	5512	557	10	38	3	0	912356	0.603	100000.000	100000.000	0.000	0.000	0.000	0.000	0.000	16.610	325	322	325	322	156	1140	100	323	"Y371"
0	0	0	6	9	1	"STAM2"	"Q92783"	10940	9040	200	5558	5523	572	10	5516	5516	5509	624	11	15	0	0	1745181	0.022	100000.000	100000.000	0.000	0.000	0.000	0.000	0.000	16.610	42	7	42	7	316	2384	100	324	"Y371"
0	0	0	6	1	2	"STAT3 "	"P40763"	6940	9670	140	7204	7177	870	12	5666	5666	5640	1178	20	64	10	0	1119558	1.305	100000.000	100000.000	0.000	0.000	0.000	0.000	0.000	16.610	1538	1511	1538	1511	156	1140	100	325	"Y705"
0	0	0	6	2	2	"STAT3 "	"P40763"	7440	9670	140	5993	6210	1301	20	5603	5603	5560	934	16	41	3	0	968718	0.696	100000.000	100000.000	0.000	0.000	0.000	0.000	0.000	16.610	390	607	390	607	156	1140	100	326	"Y705"
0	0	0	6	3	2	"STAT3 "	"P40763"	7940	9670	140	6339	6368	966	15	5553	5553	5553	648	11	52	41	0	993431	1.258	100000.000	100000.000	0.000	0.000	0.000	0.000	0.000	16.610	786	815	786	815	156	1140	100	327	"Y705"
0	0	0	6	4	2	"STMN1"	"P16949"	8440	9670	200	5193	5264	591	11	5406	5406	5477	586	10	15	0	0	1663397	-0.363	100000.000	100000.000	0.000	0.000	0.000	0.000	0.000	16.610	-213	-142	-213	-142	316	2384	100	328	"S15"
0	0	0	6	5	2	"STMN1"	"P16949"	8940	9670	200	4995	4977	473	9	5341	5341	5377	530	9	2	0	0	1572581	-0.755	100000.000	100000.000	0.000	0.000	0.000	0.000	0.000	16.610	-346	-364	-346	-364	316	2384	100	329	"S15"
0	0	0	6	6	2	"STMN1"	"P16949"	9440	9670	200	4983	4975	447	8	5305	5305	5341	381	7	5	1	0	1572118	-0.961	100000.000	100000.000	0.000	0.000	0.000	0.000	0.000	16.610	-322	-330	-322	-330	316	2384	100	330	"S15"
0	0	0	6	7	2	"4E-BP1 "	"Q13541"	9940	9670	200	5008	5070	770	15	5397	5397	5435	1004	18	1	0	0	1601978	-0.364	100000.000	100000.000	0.000	0.000	0.000	0.000	0.000	16.610	-389	-327	-389	-327	316	2384	100	331	"S64"
0	0	0	6	8	2	"4E-BP1 "	"Q13541"	10440	9670	200	5072	5158	640	12	5404	5404	5409	808	14	1	0	0	1629965	-0.311	100000.000	100000.000	0.000	0.000	0.000	0.000	0.000	16.610	-332	-246	-332	-246	316	2384	100	332	"S64"
0	0	0	6	9	2	"4E-BP1 "	"Q13541"	10940	9670	200	5019	5113	660	12	5481	5481	5442	616	11	5	0	0	1615570	-0.534	100000.000	100000.000	0.000	0.000	0.000	0.000	0.000	16.610	-462	-368	-462	-368	316	2384	100	333	"S64"
0	0	0	6	1	3	"Tgfbr2"	"P37173"	6930	10290	200	4682	4837	1258	26	5748	5748	5763	1263	21	0	0	0	1528580	-0.733	100000.000	100000.000	0.000	0.000	0.000	0.000	0.000	16.610	-1066	-911	-1066	-911	316	2384	100	334	"Y336"
0	0	0	6	2	3	"Tgfbr2"	"P37173"	7430	10290	200	4689	4748	905	19	5835	5835	5762	952	16	1	0	0	1500362	-1.065	100000.000	100000.000	0.000	0.000	0.000	0.000	0.000	16.610	-1146	-1087	-1146	-1087	316	2384	100	335	"Y336"
0	0	0	6	3	3	"Tgfbr2"	"P37173"	7930	10300	200	4629	4813	1979	41	5952	5952	6182	3559	57	0	0	0	1520761	-0.385	100000.000	100000.000	0.000	0.000	0.000	0.000	0.000	16.610	-1323	-1139	-1323	-1139	316	2384	100	336	"Y336"
0	0	0	6	4	3	"Bid "	"P55957"	8440	10310	70	6954	7036	671	9	5592	5592	5641	542	9	93	78	0	225165	2.574	100000.000	100000.000	0.000	0.000	0.000	0.000	0.000	16.610	1362	1444	1362	1444	32	236	100	337	"T54"
0	0	0	6	5	3	"Bid "	"P55957"	8940	10310	90	6843	6839	1005	14	5457	5457	5513	537	9	84	69	0	355635	2.469	100000.000	100000.000	0.000	0.000	0.000	0.000	0.000	16.610	1386	1382	1386	1382	52	420	100	338	"T54"
0	0	0	6	6	3	"Bid "	"P55957"	9440	10290	150	5557	5803	898	15	5527	5527	5588	954	17	23	7	0	905258	0.225	100000.000	100000.000	0.000	0.000	0.000	0.000	0.000	16.610	30	276	30	276	156	1272	100	339	"T54"
0	0	0	6	7	3	"caveolin-1"	"Q03135"	9940	10300	200	5536	5507	631	11	5506	5506	5556	911	16	6	0	0	1740333	-0.054	100000.000	100000.000	0.000	0.000	0.000	0.000	0.000	16.610	30	1	30	1	316	2384	100	340	"Y6"
0	0	0	6	8	3	"caveolin-1"	"Q03135"	10440	10300	200	5376	5479	1127	20	5501	5501	5520	929	16	4	0	0	1731341	-0.044	100000.000	100000.000	0.000	0.000	0.000	0.000	0.000	16.610	-125	-22	-125	-22	316	2384	100	341	"Y6"
0	0	0	6	9	3	"caveolin-1"	"Q03135"	10940	10300	200	5319	5393	633	11	5483	5483	5488	950	17	2	0	0	1704116	-0.100	100000.000	100000.000	0.000	0.000	0.000	0.000	0.000	16.610	-164	-90	-164	-90	316	2384	100	342	"Y6"
0	0	0	6	1	4	"CDK2"	"P24941"	6910	10930	110	7011	6872	775	11	5805	5805	5776	747	12	63	38	0	549733	1.467	100000.000	100000.000	0.000	0.000	0.000	0.000	0.000	16.610	1206	1067	1206	1067	80	656	100	343	"Y14"
0	0	0	6	2	4	"CDK2"	"P24941"	7430	10950	140	6602	6658	758	11	5835	5835	5773	789	13	50	15	0	1038589	1.122	100000.000	100000.000	0.000	0.000	0.000	0.000	0.000	16.610	767	823	767	823	156	1140	100	344	"Y14"
0	0	0	6	3	4	"CDK2"	"P24941"	7930	10950	130	6642	6721	2633	39	5834	5834	5802	1138	19	28	0	0	806533	0.808	100000.000	100000.000	0.000	0.000	0.000	0.000	0.000	16.610	808	887	808	887	120	940	100	345	"Y14"
0	0	0	6	4	4	"Fos "	"P01100"	8420	10940	200	5573	5665	599	10	5695	5695	5743	750	13	10	0	0	1790176	-0.104	100000.000	100000.000	0.000	0.000	0.000	0.000	0.000	16.610	-122	-30	-122	-30	316	2384	100	346	"S362"
0	0	0	6	5	4	"Fos "	"P01100"	8930	10940	200	5494	5554	407	7	5602	5602	5649	763	13	1	0	0	1754970	-0.125	100000.000	100000.000	0.000	0.000	0.000	0.000	0.000	16.610	-108	-48	-108	-48	316	2384	100	347	"S362"
0	0	0	6	6	4	"Fos "	"P01100"	9430	10940	200	5403	5427	517	9	5526	5526	5558	485	8	6	0	0	1715016	-0.270	100000.000	100000.000	0.000	0.000	0.000	0.000	0.000	16.610	-123	-99	-123	-99	316	2384	100	348	"S362"
0	0	0	6	7	4	"Grb2"	"P62993"	9940	10940	80	6417	6793	1901	27	5402	5402	5421	491	9	82	53	0	353212	2.794	100000.000	100000.000	0.000	0.000	0.000	0.000	0.000	16.610	1015	1391	1015	1391	52	340	100	349	"Y37"
0	0	0	6	8	4	"Grb2"	"P62993"	10440	10950	90	6456	6556	664	10	5301	5301	5362	519	9	86	55	0	340901	2.301	100000.000	100000.000	0.000	0.000	0.000	0.000	0.000	16.610	1155	1255	1155	1255	52	420	100	350	"Y37"
0	0	0	6	9	4	"Grb2"	"P62993"	10930	10950	90	6252	6396	711	11	5430	5430	5411	596	11	57	38	0	332590	1.653	100000.000	100000.000	0.000	0.000	0.000	0.000	0.000	16.610	822	966	822	966	52	420	100	351	"Y37"
0	0	0	6	1	5	"IL4R "	"P24394"	6940	11580	170	6995	6895	725	10	5724	5724	5721	1337	23	48	0	0	1434261	0.878	100000.000	100000.000	0.000	0.000	0.000	0.000	0.000	16.610	1271	1171	1271	1171	208	1660	100	352	"Y713"
0	0	0	6	2	5	"IL4R "	"P24394"	7430	11590	170	6816	6870	1135	16	5786	5786	5702	820	14	51	34	0	1428945	1.424	100000.000	100000.000	0.000	0.000	0.000	0.000	0.000	16.610	1030	1084	1030	1084	208	1660	100	353	"Y713"
0	0	0	6	3	5	"IL4R "	"P24394"	7940	11590	180	6727	6595	782	11	5783	5783	5714	649	11	53	38	0	1688278	1.357	100000.000	100000.000	0.000	0.000	0.000	0.000	0.000	16.610	944	812	944	812	256	1924	100	354	"Y713"
0	0	0	6	4	5	"IRAK4"	"P51617"	8450	11600	160	8437	8515	1047	12	5646	5646	5643	504	8	98	97	0	1771087	5.698	100000.000	100000.000	0.000	0.000	0.000	0.000	0.000	16.610	2791	2869	2791	2869	208	1512	100	355	"T208"
0	0	0	6	5	5	"IRAK4"	"P51617"	8940	11600	160	8212	8159	791	9	5491	5491	5531	412	7	98	97	0	1697048	6.379	100000.000	100000.000	0.000	0.000	0.000	0.000	0.000	16.610	2721	2668	2721	2668	208	1512	100	356	"T208"
0	0	0	6	6	5	"IRAK4"	"P51617"	9450	11610	190	7791	7829	919	11	5403	5403	5434	374	6	97	97	0	2004176	6.404	100000.000	100000.000	0.000	0.000	0.000	0.000	0.000	16.610	2388	2426	2388	2426	256	2088	100	357	"T208"
0	0	0	6	7	5	"LDLRAP1"	"Q5SW96"	9930	11590	200	5362	5417	587	10	5407	5407	5418	497	9	20	3	0	1711878	-0.002	100000.000	100000.000	0.000	0.000	0.000	0.000	0.000	16.610	-45	10	-45	10	316	2384	100	358	"S186"
0	0	0	6	8	5	"LDLRAP1"	"Q5SW96"	10430	11600	200	5289	5371	1393	25	5433	5433	5409	629	11	6	1	0	1697184	-0.060	100000.000	100000.000	0.000	0.000	0.000	0.000	0.000	16.610	-144	-62	-144	-62	316	2384	100	359	"S186"
0	0	0	6	9	5	"LDLRAP1"	"Q5SW96"	10930	11600	200	5125	5240	572	10	5435	5435	5413	623	11	8	0	0	1655997	-0.278	100000.000	100000.000	0.000	0.000	0.000	0.000	0.000	16.610	-310	-195	-310	-195	316	2384	100	360	"S186"
0	0	0	6	1	6	"MAPK14"	"Q16539"	6940	12230	120	6628	6531	781	11	5900	5900	5782	602	10	50	36	0	783714	1.244	100000.000	100000.000	0.000	0.000	0.000	0.000	0.000	16.610	728	631	728	631	120	820	100	361	"T179"
0	0	0	6	2	6	"MAPK14"	"Q16539"	7440	12240	110	6668	6544	801	12	5865	5865	5742	716	12	50	20	0	523534	1.120	100000.000	100000.000	0.000	0.000	0.000	0.000	0.000	16.610	803	679	803	679	80	656	100	362	"T179"
0	0	0	6	3	6	"MAPK14"	"Q16539"	7940	12240	110	6409	6493	872	13	5828	5828	5747	671	11	47	22	0	519476	1.112	100000.000	100000.000	0.000	0.000	0.000	0.000	0.000	16.610	581	665	581	665	80	656	100	363	"T179"
0	0	0	6	4	6	"Met "	"P08581"	8460	12230	80	6691	6728	738	10	5721	5721	5754	612	10	73	38	0	349853	1.592	100000.000	100000.000	0.000	0.000	0.000	0.000	0.000	16.610	970	1007	970	1007	52	340	100	364	"Y1003"
0	0	0	6	5	6	"Met "	"P08581"	8940	12240	80	6548	6560	705	10	5636	5636	5657	372	6	76	57	0	341138	2.427	100000.000	100000.000	0.000	0.000	0.000	0.000	0.000	16.610	912	924	912	924	52	340	100	365	"Y1003"
0	0	0	6	6	6	"Met "	"P08581"	9430	12240	70	6777	6800	446	6	5590	5590	5565	350	6	96	87	0	217611	3.529	100000.000	100000.000	0.000	0.000	0.000	0.000	0.000	16.610	1187	1210	1187	1210	32	236	100	366	"Y1003"
0	0	0	6	7	6	"p53 "	"P04637"	9950	12240	90	6382	6556	629	9	5494	5494	5467	581	10	76	34	0	340929	1.874	100000.000	100000.000	0.000	0.000	0.000	0.000	0.000	16.610	888	1062	888	1062	52	420	100	367	"S15"
0	0	0	6	8	6	"p53 "	"P04637"	10450	12240	70	6660	6634	679	10	5512	5512	5492	635	11	62	50	0	212284	1.798	100000.000	100000.000	0.000	0.000	0.000	0.000	0.000	16.610	1148	1122	1148	1122	32	236	100	368	"S15"
0	0	0	6	9	6	"p53 "	"P04637"	10930	12240	70	6780	6551	828	12	5617	5617	5504	1171	21	50	0	0	209617	0.894	100000.000	100000.000	0.000	0.000	0.000	0.000	0.000	16.610	1163	934	1163	934	32	236	100	369	"S15"
-75	0	0	6	1	7	"empty"	"empty"	6920	12860	200	5906	5880	676	11	5985	5985	5930	783	13	5	0	0	1858094	-0.064	100000.000	100000.000	0.000	0.000	0.000	0.000	0.000	16.610	-79	-105	-79	-105	316	2384	100	370	"empty"
-75	0	0	6	2	7	"empty"	"empty"	7420	12860	200	5885	5876	857	14	5898	5898	5841	679	11	15	0	0	1856728	0.052	100000.000	100000.000	0.000	0.000	0.000	0.000	0.000	16.610	-13	-22	-13	-22	316	2384	100	371	"empty"
-75	0	0	6	3	7	"empty"	"empty"	7920	12860	200	5980	5761	714	12	5796	5796	5794	659	11	21	0	0	1820382	-0.050	100000.000	100000.000	0.000	0.000	0.000	0.000	0.000	16.610	184	-35	184	-35	316	2384	100	372	"empty"
-75	0	0	6	4	7	"empty"	"empty"	8420	12860	200	5707	5739	497	8	5704	5704	5733	574	10	16	0	0	1813624	0.010	100000.000	100000.000	0.000	0.000	0.000	0.000	0.000	16.610	3	35	3	35	316	2384	100	373	"empty"
-75	0	0	6	5	7	"empty"	"empty"	8920	12860	200	5485	5557	357	6	5606	5606	5668	614	10	4	0	0	1755883	-0.181	100000.000	100000.000	0.000	0.000	0.000	0.000	0.000	16.610	-121	-49	-121	-49	316	2384	100	374	"empty"
-75	0	0	6	6	7	"empty"	"empty"	9420	12860	200	5663	5702	706	12	5579	5579	5617	952	16	1	0	0	1801905	0.089	100000.000	100000.000	0.000	0.000	0.000	0.000	0.000	16.610	84	123	84	123	316	2384	100	375	"empty"
0	0	0	6	7	7	"GLQAWPGEAIPQFLG_100"	"GLQAWPGEAIPQFLG_100"	9940	12890	150	5731	5730	559	9	5657	5657	5618	507	9	27	3	0	893895	0.221	100000.000	100000.000	0.000	0.000	0.000	0.000	0.000	16.610	74	73	74	73	156	1272	100	376	"GLQAWPGEAIPQFLG_100"
0	0	0	6	8	7	"GLQAWPGEAIPQFLG_100"	"GLQAWPGEAIPQFLG_100"	10430	12890	200	5716	5639	570	10	5595	5595	5578	592	10	20	0	0	1781904	0.103	100000.000	100000.000	0.000	0.000	0.000	0.000	0.000	16.610	121	44	121	44	316	2384	100	377	"GLQAWPGEAIPQFLG_100"
0	0	0	6	9	7	"GLQAWPGEAIPQFLG_100"	"GLQAWPGEAIPQFLG_100"	10920	12900	100	5769	5720	546	9	5643	5643	5553	568	10	23	0	0	457598	0.294	100000.000	100000.000	0.000	0.000	0.000	0.000	0.000	16.610	126	77	126	77	80	560	100	378	"GLQAWPGEAIPQFLG_100"
0	0	0	7	1	1	"JAK2"	"O60674"	11470	8980	200	5368	8158	9254	113	5154	5154	5510	3685	66	14	11	0	2577948	0.719	100000.000	100000.000	0.000	0.000	0.000	0.000	0.000	16.610	214	3004	214	3004	316	2384	100	379	"Y813"
0	0	0	7	2	1	"JAK2"	"O60674"	11980	8990	150	5335	5496	944	17	5219	5219	5304	966	18	19	3	0	857407	0.199	100000.000	100000.000	0.000	0.000	0.000	0.000	0.000	16.610	116	277	116	277	156	1272	100	380	"Y813"
0	0	0	7	3	1	"JAK2"	"O60674"	12470	9020	80	6746	6547	834	12	5478	5478	5719	1898	33	11	0	0	340457	0.436	100000.000	100000.000	0.000	0.000	0.000	0.000	0.000	16.610	1268	1069	1268	1069	52	340	100	381	"Y813"
0	0	0	7	4	1	"Jun "	"P05412"	12970	9000	200	3955	4234	858	20	5544	5544	5702	2001	35	0	0	0	1337979	-0.734	100000.000	100000.000	0.000	0.000	0.000	0.000	0.000	16.610	-1589	-1310	-1589	-1310	316	2384	100	382	"S73"
0	0	0	7	5	1	"Jun "	"P05412"	13470	9000	200	4207	5122	4847	94	5707	5707	5750	729	12	5	4	0	1618410	-0.861	100000.000	100000.000	0.000	0.000	0.000	0.000	0.000	16.610	-1500	-585	-1500	-585	316	2384	100	383	"S73"
0	0	0	7	6	1	"Jun "	"P05412"	13980	9000	200	4008	4157	802	19	5467	5467	5452	588	10	0	0	0	1313501	-2.202	100000.000	100000.000	0.000	0.000	0.000	0.000	0.000	16.610	-1459	-1310	-1459	-1310	316	2384	100	384	"S73"
0	0	0	7	7	1	"Kit "	"P10721"	14480	9000	200	5458	5727	1323	23	5198	5198	5260	1195	22	19	7	0	1809659	0.391	100000.000	100000.000	0.000	0.000	0.000	0.000	0.000	16.610	260	529	260	529	316	2384	100	385	"Y936"
0	0	0	7	8	1	"Kit "	"P10721"	14980	9000	80	6928	6898	1198	17	4979	4979	4986	371	7	86	86	0	358689	5.154	100000.000	100000.000	0.000	0.000	0.000	0.000	0.000	16.610	1949	1919	1949	1919	52	340	100	386	"Y936"
0	0	0	7	9	1	"Kit "	"P10721"	15490	9010	100	6793	7183	3833	53	4739	4739	4756	313	6	91	86	0	574606	7.754	100000.000	100000.000	0.000	0.000	0.000	0.000	0.000	16.610	2054	2444	2054	2444	80	560	100	387	"Y936"
0	0	0	7	1	2	"Mnk1"	"Q9BUB5"	11470	9640	200	5647	5683	591	10	5423	5423	5614	1801	32	0	0	0	1795704	0.038	100000.000	100000.000	0.000	0.000	0.000	0.000	0.000	16.610	224	260	224	260	316	2384	100	388	"T250"
0	0	0	7	2	2	"Mnk1"	"Q9BUB5"	11980	9640	200	5278	5318	531	9	5227	5227	5715	4181	73	0	0	0	1680594	-0.095	100000.000	100000.000	0.000	0.000	0.000	0.000	0.000	16.610	51	91	51	91	316	2384	100	389	"T250"
0	0	0	7	3	2	"Mnk1"	"Q9BUB5"	12480	9640	200	5557	5723	1207	21	5507	5507	5815	3302	56	1	1	0	1808611	-0.028	100000.000	100000.000	0.000	0.000	0.000	0.000	0.000	16.610	50	216	50	216	316	2384	100	390	"T250"
0	0	0	7	4	2	"NFAT3"	"Q14934"	13000	9640	90	12582	11772	2452	20	5501	5501	5538	937	16	92	90	0	612160	6.653	100000.000	100000.000	0.000	0.000	0.000	0.000	0.000	16.610	7081	6271	7081	6271	52	420	100	391	"S676"
0	0	0	7	5	2	"NFAT3"	"Q14934"	13460	9650	90	12782	12214	2136	17	5685	5685	5680	473	8	94	94	0	635106	13.814	100000.000	100000.000	0.000	0.000	0.000	0.000	0.000	16.610	7097	6529	7097	6529	52	420	100	392	"S676"
0	0	0	7	6	2	"NFAT3"	"Q14934"	13990	9630	140	6158	8020	3515	43	5409	5409	5443	536	9	56	42	0	1251043	4.808	100000.000	100000.000	0.000	0.000	0.000	0.000	0.000	16.610	749	2611	749	2611	156	1140	100	393	"S676"
0	0	0	7	7	2	"PIK3R1 "	"P27986"	14490	9650	140	5742	5778	556	9	5089	5089	5112	474	9	60	32	0	901328	1.405	100000.000	100000.000	0.000	0.000	0.000	0.000	0.000	16.610	653	689	653	689	156	1140	100	394	"Y528"
0	0	0	7	8	2	"PIK3R1 "	"P27986"	15000	9650	160	5463	5684	964	16	4866	4866	4959	1036	20	28	4	0	1182282	0.700	100000.000	100000.000	0.000	0.000	0.000	0.000	0.000	16.610	597	818	597	818	208	1512	100	395	"Y528"
0	0	0	7	9	2	"PIK3R1 "	"P27986"	15490	9650	140	5373	5406	506	9	4663	4663	4683	309	6	84	58	0	843403	2.340	100000.000	100000.000	0.000	0.000	0.000	0.000	0.000	16.610	710	743	710	743	156	1140	100	396	"Y528"
0	0	0	7	1	3	"p67phox"	"P19878"	11480	10290	200	5446	5437	505	9	5628	5628	5634	878	15	0	0	0	1718146	-0.224	100000.000	100000.000	0.000	0.000	0.000	0.000	0.000	16.610	-182	-191	-182	-191	316	2384	100	397	"S208"
0	0	0	7	2	3	"p67phox"	"P19878"	11990	10280	200	5110	5140	1016	19	5514	5514	6306	4367	69	0	0	0	1624271	-0.267	100000.000	100000.000	0.000	0.000	0.000	0.000	0.000	16.610	-404	-374	-404	-374	316	2384	100	398	"S208"
0	0	0	7	3	3	"p67phox"	"P19878"	12490	10280	200	5550	6009	3593	59	5687	5687	6152	3731	60	2	1	0	1898891	-0.038	100000.000	100000.000	0.000	0.000	0.000	0.000	0.000	16.610	-137	322	-137	322	316	2384	100	399	"S208"
0	0	0	7	4	3	"PDK1"	"O15530"	12990	10280	200	5537	5662	1054	18	5512	5512	5533	649	11	10	5	0	1789344	0.199	100000.000	100000.000	0.000	0.000	0.000	0.000	0.000	16.610	25	150	25	150	316	2384	100	400	"S241"
0	0	0	7	5	3	"PDK1"	"O15530"	13490	10280	140	5740	5808	764	13	5655	5655	5669	604	10	17	5	0	906025	0.230	100000.000	100000.000	0.000	0.000	0.000	0.000	0.000	16.610	85	153	85	153	156	1140	100	401	"S241"
0	0	0	7	6	3	"PDK1"	"O15530"	13990	10280	130	5847	6171	1565	25	5529	5529	5548	647	11	30	16	0	740560	0.963	100000.000	100000.000	0.000	0.000	0.000	0.000	0.000	16.610	318	642	318	642	120	940	100	402	"S241"
0	0	0	7	7	3	"Ripk1"	"Q13546"	14500	10280	90	6082	6136	1102	17	5059	5059	5080	401	7	69	55	0	319083	2.633	100000.000	100000.000	0.000	0.000	0.000	0.000	0.000	16.610	1023	1077	1023	1077	52	420	100	403	"Y384"
0	0	0	7	8	3	"Ripk1"	"Q13546"	14990	10290	80	5198	5733	1619	28	4970	4970	4969	474	9	44	36	0	298118	1.612	100000.000	100000.000	0.000	0.000	0.000	0.000	0.000	16.610	228	763	228	763	52	340	100	404	"Y384"
0	0	0	7	9	3	"Ripk1"	"Q13546"	15490	10280	200	4630	4730	581	12	4821	4821	5044	1374	27	4	0	0	1494565	-0.229	100000.000	100000.000	0.000	0.000	0.000	0.000	0.000	16.610	-191	-91	-191	-91	316	2384	100	405	"Y384"
0	0	0	7	1	4	"Shc1"	"P29353"	11480	10930	200	5489	5527	761	13	5452	5452	5459	648	11	8	2	0	1746640	0.105	100000.000	100000.000	0.000	0.000	0.000	0.000	0.000	16.610	37	75	37	75	316	2384	100	406	"S36"
0	0	0	7	2	4	"Shc1"	"P29353"	11980	10930	200	5703	5729	537	9	5594	5594	5826	2698	46	0	0	0	1810417	-0.036	100000.000	100000.000	0.000	0.000	0.000	0.000	0.000	16.610	109	135	109	135	316	2384	100	407	"S36"
0	0	0	7	3	4	"Shc1"	"P29353"	12480	10930	200	5335	5377	992	18	5556	5556	5711	2139	37	0	0	0	1699279	-0.156	100000.000	100000.000	0.000	0.000	0.000	0.000	0.000	16.610	-221	-179	-221	-179	316	2384	100	408	"S36"
0	0	0	7	4	4	"SMAD3"	"Q15796"	12980	10930	200	5606	5758	2117	36	5541	5541	5665	1436	25	1	1	0	1819579	0.065	100000.000	100000.000	0.000	0.000	0.000	0.000	0.000	16.610	65	217	65	217	316	2384	100	409	"S204"
0	0	0	7	5	4	"SMAD3"	"Q15796"	13480	10930	200	5493	5513	512	9	5588	5588	5705	1588	27	0	0	0	1742096	-0.121	100000.000	100000.000	0.000	0.000	0.000	0.000	0.000	16.610	-95	-75	-95	-75	316	2384	100	410	"S204"
0	0	0	7	6	4	"SMAD3"	"Q15796"	13980	10930	200	5842	5901	847	14	5692	5692	5702	507	8	26	3	0	1864603	0.393	100000.000	100000.000	0.000	0.000	0.000	0.000	0.000	16.610	150	209	150	209	316	2384	100	411	"S204"
0	0	0	7	7	4	"TAK1 "	"O43318"	14480	10920	200	5457	5425	577	10	5347	5347	5382	523	9	16	1	0	1714402	0.082	100000.000	100000.000	0.000	0.000	0.000	0.000	0.000	16.610	110	78	110	78	316	2384	100	412	"S192"
0	0	0	7	8	4	"TAK1 "	"O43318"	14980	10920	200	4985	5009	351	7	5016	5016	5040	390	7	11	1	0	1582714	-0.079	100000.000	100000.000	0.000	0.000	0.000	0.000	0.000	16.610	-31	-7	-31	-7	316	2384	100	413	"S192"
0	0	0	7	9	4	"TAK1 "	"O43318"	15480	10920	200	4810	4812	339	7	4841	4841	4879	894	18	0	0	0	1520598	-0.075	100000.000	100000.000	0.000	0.000	0.000	0.000	0.000	16.610	-31	-29	-31	-29	316	2384	100	414	"S192"
0	0	0	7	1	5	"ACC1"	"Q13085 "	11490	11590	200	5605	5552	548	9	5510	5510	5488	525	9	12	4	0	1754532	0.122	100000.000	100000.000	0.000	0.000	0.000	0.000	0.000	16.610	95	42	95	42	316	2384	100	415	"S29"
0	0	0	7	2	5	"ACC1"	"Q13085 "	11990	11590	70	6726	6734	360	5	5641	5641	5649	477	8	93	71	0	215503	2.275	100000.000	100000.000	0.000	0.000	0.000	0.000	0.000	16.610	1085	1093	1085	1093	32	236	100	416	"S29"
0	0	0	7	3	5	"ACC1"	"Q13085 "	12490	11580	200	5538	5553	487	8	5499	5499	6132	4234	69	0	0	0	1754693	-0.137	100000.000	100000.000	0.000	0.000	0.000	0.000	0.000	16.610	39	54	39	54	316	2384	100	417	"S29"
0	0	0	7	4	5	"AR"	"P10275"	12990	11570	110	6188	6272	804	12	5353	5353	5812	4228	72	1	0	0	501738	0.109	100000.000	100000.000	0.000	0.000	0.000	0.000	0.000	16.610	835	919	835	919	80	656	100	418	"Y363"
0	0	0	7	5	5	"AR"	"P10275"	13480	11580	110	6930	8432	9240	109	5574	5574	6499	6767	104	2	2	2	674566	0.286	100000.000	100000.000	0.000	0.000	0.000	0.000	0.000	16.610	1356	2858	1356	2858	80	656	100	419	"Y363"
0	0	0	7	6	5	"AR"	"P10275"	13990	11570	100	6750	6805	1173	17	5759	5759	6362	4007	62	1	1	0	544409	0.111	100000.000	100000.000	0.000	0.000	0.000	0.000	0.000	16.610	991	1046	991	1046	80	560	100	420	"Y363"
0	0	0	7	7	5	"process-control__"	"GGSGGSGDYKDDDDK"	14480	11570	160	5568	5623	498	8	5636	5636	5672	847	14	8	0	0	1169488	-0.058	100000.000	100000.000	0.000	0.000	0.000	0.000	0.000	16.610	-68	-13	-68	-13	208	1512	100	421	"process-control__"
0	0	0	7	8	5	"process-control__"	"GGSGGSGDYKDDDDK"	14980	11560	140	5171	5293	500	9	5015	5015	5042	344	6	37	17	0	825705	0.730	100000.000	100000.000	0.000	0.000	0.000	0.000	0.000	16.610	156	278	156	278	156	1140	100	422	"process-control__"
0	0	0	7	9	5	"process-control__"	"GGSGGSGDYKDDDDK"	15480	11560	140	4881	5031	511	10	4832	4832	4846	422	8	23	14	0	784829	0.438	100000.000	100000.000	0.000	0.000	0.000	0.000	0.000	16.610	49	199	49	199	156	1140	100	423	"process-control__"
0	0	0	7	1	6	"Ck2-B"	"Q5SRQ6"	11490	12230	200	5415	5475	708	12	5514	5514	5513	709	12	3	1	0	1730250	-0.054	100000.000	100000.000	0.000	0.000	0.000	0.000	0.000	16.610	-99	-39	-99	-39	316	2384	100	424	"S228"
0	0	0	7	2	6	"Ck2-B"	"Q5SRQ6"	11990	12220	200	5631	5616	328	5	5654	5654	5640	606	10	2	0	0	1774655	-0.040	100000.000	100000.000	0.000	0.000	0.000	0.000	0.000	16.610	-23	-38	-23	-38	316	2384	100	425	"S228"
0	0	0	7	3	6	"Ck2-B"	"Q5SRQ6"	12490	12220	200	5900	5890	478	8	5790	5790	5865	1295	22	0	0	0	1861291	0.019	100000.000	100000.000	0.000	0.000	0.000	0.000	0.000	16.610	110	100	110	100	316	2384	100	426	"S228"
0	0	0	7	4	6	"CTNNB1"	"P35222"	13010	12210	70	36463	37478	26190	69	5462	5462	6386	6441	100	71	65	34	1199287	4.827	100000.000	100000.000	0.000	0.000	0.000	0.000	0.000	16.610	31001	32016	31001	32016	32	236	100	427	"S33"
0	0	0	7	5	6	"CTNNB1"	"P35222"	13490	12210	200	5635	5645	532	9	5545	5545	5666	1518	26	1	0	0	1783883	-0.014	100000.000	100000.000	0.000	0.000	0.000	0.000	0.000	16.610	90	100	90	100	316	2384	100	428	"S33"
0	0	0	7	6	6	"CTNNB1"	"P35222"	13980	12210	200	5868	5854	446	7	5826	5826	5898	1151	19	0	0	0	1849942	-0.038	100000.000	100000.000	0.000	0.000	0.000	0.000	0.000	16.610	42	28	42	28	316	2384	100	429	"S33"
0	0	0	7	7	6	"EGFR"	"P00533"	14480	12210	200	5782	5819	596	10	5911	5911	6012	1834	30	0	0	0	1838866	-0.105	100000.000	100000.000	0.000	0.000	0.000	0.000	0.000	16.610	-129	-92	-129	-92	316	2384	100	430	"Y869"
0	0	0	7	8	6	"EGFR"	"P00533"	14980	12200	200	5292	5317	380	7	5334	5334	5381	520	9	7	0	0	1680184	-0.123	100000.000	100000.000	0.000	0.000	0.000	0.000	0.000	16.610	-42	-17	-42	-17	316	2384	100	431	"Y869"
0	0	0	7	9	6	"EGFR"	"P00533"	15480	12200	200	4866	4903	375	7	4948	4948	4990	574	11	2	0	0	1549250	-0.152	100000.000	100000.000	0.000	0.000	0.000	0.000	0.000	16.610	-82	-45	-82	-45	316	2384	100	432	"Y869"
-75	0	0	7	1	7	"empty"	"empty"	11470	12840	200	5569	5529	433	7	5672	5672	5617	464	8	7	0	0	1747076	-0.190	100000.000	100000.000	0.000	0.000	0.000	0.000	0.000	16.610	-103	-143	-103	-143	316	2384	100	433	"empty"
-75	0	0	7	2	7	"empty"	"empty"	11970	12840	200	5772	5767	278	4	5747	5747	5767	919	15	0	0	0	1822395	0.000	100000.000	100000.000	0.000	0.000	0.000	0.000	0.000	16.610	25	20	25	20	316	2384	100	434	"empty"
-75	0	0	7	3	7	"empty"	"empty"	12470	12840	200	5948	5956	282	4	5948	5948	6012	919	15	0	0	0	1881943	-0.061	0.000	100000.000	0.000	0.000	0.000	0.000	0.000	Error	0	8	0	8	316	2384	100	435	"empty"
-75	0	0	7	4	7	"empty"	"empty"	12970	12840	200	5601	6316	4765	75	5677	5677	6082	3200	52	4	3	0	1995926	0.073	100000.000	100000.000	0.000	0.000	0.000	0.000	0.000	16.610	-76	639	-76	639	316	2384	100	436	"empty"
-75	0	0	7	5	7	"empty"	"empty"	13470	12840	200	5560	5773	3415	59	5669	5669	5959	3058	51	0	0	0	1824302	-0.061	100000.000	100000.000	0.000	0.000	0.000	0.000	0.000	16.610	-109	104	-109	104	316	2384	100	437	"empty"
-75	0	0	7	6	7	"empty"	"empty"	13970	12840	200	5762	5897	1203	20	5809	5809	6054	2226	36	1	1	0	1863518	-0.071	100000.000	100000.000	0.000	0.000	0.000	0.000	0.000	16.610	-47	88	-47	88	316	2384	100	438	"empty"
0	0	0	7	7	7	"GLQAWPG-pS-AIPQFLG_GLQAWPGEAIPQFLG_80vs20"	"GLQAWPG-pS-AIPQFLG_GLQAWPGEAIPQFLG_80vs20"	14490	12850	80	23046	20368	6481	31	6082	6082	6052	351	5	96	92	0	1059116	40.786	100000.000	100000.000	0.000	0.000	0.000	0.000	0.000	16.610	16964	14286	16964	14286	52	340	100	439	"GLQAWPG-pS-AIPQFLG_GLQAWPGEAIPQFLG_80vs20"
0	0	0	7	8	7	"GLQAWPG-pS-AIPQFLG_GLQAWPGEAIPQFLG_80vs20"	"GLQAWPG-pS-AIPQFLG_GLQAWPGEAIPQFLG_80vs20"	14990	12860	80	22910	22002	4367	19	5726	5726	6028	3884	64	96	94	0	1144103	4.113	100000.000	100000.000	0.000	0.000	0.000	0.000	0.000	16.610	17184	16276	17184	16276	52	340	100	440	"GLQAWPG-pS-AIPQFLG_GLQAWPGEAIPQFLG_80vs20"
0	0	0	7	9	7	"GLQAWPG-pS-AIPQFLG_GLQAWPGEAIPQFLG_80vs20"	"GLQAWPG-pS-AIPQFLG_GLQAWPGEAIPQFLG_80vs20"	15470	12840	160	5231	8464	6232	73	5030	5030	5129	1418	27	24	23	0	1760612	2.352	100000.000	100000.000	0.000	0.000	0.000	0.000	0.000	16.610	201	3434	201	3434	208	1512	100	441	"GLQAWPG-pS-AIPQFLG_GLQAWPGEAIPQFLG_80vs20"
0	0	0	8	1	1	"Bim"	"O43521"	15920	8940	200	4817	5088	2223	43	4777	4777	4807	524	10	12	7	0	1607897	0.536	100000.000	100000.000	0.000	0.000	0.000	0.000	0.000	16.610	40	311	40	311	316	2384	100	442	"S69"
0	0	0	8	2	1	"Bim"	"O43521"	16420	8940	200	5370	5498	613	11	5131	5131	5216	868	16	14	3	0	1737475	0.325	100000.000	100000.000	0.000	0.000	0.000	0.000	0.000	16.610	239	367	239	367	316	2384	100	443	"S69"
0	0	0	8	3	1	"Bim"	"O43521"	16920	8940	200	5549	5669	561	9	5387	5387	5423	512	9	26	8	0	1791453	0.480	100000.000	100000.000	0.000	0.000	0.000	0.000	0.000	16.610	162	282	162	282	316	2384	100	444	"S69"
0	0	0	8	4	1	"caspase-8"	"Q14790 "	17420	8950	200	5050	5033	421	8	4979	4979	4976	460	9	15	2	0	1590301	0.124	100000.000	100000.000	0.000	0.000	0.000	0.000	0.000	16.610	71	54	71	54	316	2384	100	445	"Y448"
0	0	0	8	5	1	"caspase-8"	"Q14790 "	17920	8950	200	5053	5068	402	7	5014	5014	5053	749	14	5	0	0	1601467	0.020	100000.000	100000.000	0.000	0.000	0.000	0.000	0.000	16.610	39	54	39	54	316	2384	100	446	"Y448"
0	0	0	8	6	1	"caspase-8"	"Q14790 "	18420	8970	110	5320	5338	412	7	5049	5049	5061	383	7	38	15	0	427045	0.723	100000.000	100000.000	0.000	0.000	0.000	0.000	0.000	16.610	271	289	271	289	80	656	100	447	"Y448"
0	0	0	8	7	1	"Cdc2"	"P06493"	18910	8970	130	5501	5525	431	7	5009	5009	5059	796	15	15	0	0	662948	0.585	100000.000	100000.000	0.000	0.000	0.000	0.000	0.000	16.610	492	516	492	516	120	940	100	448	"T161"
0	0	0	8	8	1	"Cdc2"	"P06493"	19420	8970	140	5342	5339	340	6	4820	4820	4971	1826	36	0	0	0	832931	0.202	100000.000	100000.000	0.000	0.000	0.000	0.000	0.000	16.610	522	519	522	519	156	1140	100	449	"T161"
0	0	0	8	9	1	"Cdc2"	"P06493"	19920	8960	130	5247	5281	371	7	4708	4708	4771	950	19	12	0	0	633662	0.537	100000.000	100000.000	0.000	0.000	0.000	0.000	0.000	16.610	539	573	539	573	120	940	100	450	"T161"
0	0	0	8	1	2	"FGFR1 "	"P11362"	15930	9590	200	4707	4750	334	7	4711	4711	4725	316	6	17	6	0	1500850	0.079	100000.000	100000.000	0.000	0.000	0.000	0.000	0.000	16.610	-4	39	-4	39	316	2384	100	451	"Y653"
0	0	0	8	2	2	"FGFR1 "	"P11362"	16430	9590	200	4793	4852	562	11	4871	4871	4950	1045	21	1	1	0	1533091	-0.094	100000.000	100000.000	0.000	0.000	0.000	0.000	0.000	16.610	-78	-19	-78	-19	316	2384	100	452	"Y653"
0	0	0	8	3	2	"FGFR1 "	"P11362"	16930	9590	200	5530	5582	540	9	5386	5386	5395	442	8	30	3	0	1763906	0.423	100000.000	100000.000	0.000	0.000	0.000	0.000	0.000	16.610	144	196	144	196	316	2384	100	453	"Y653"
0	0	0	8	4	2	"GIT2"	"Q14161"	17430	9610	70	5755	5764	467	8	5052	5052	5040	340	6	81	50	0	184462	2.129	100000.000	100000.000	0.000	0.000	0.000	0.000	0.000	16.610	703	712	703	712	32	236	100	454	"Y492"
0	0	0	8	5	2	"GIT2"	"Q14161"	17930	9600	200	5172	5159	391	7	5081	5081	5087	556	10	7	1	0	1630329	0.129	100000.000	100000.000	0.000	0.000	0.000	0.000	0.000	16.610	91	78	91	78	316	2384	100	455	"Y492"
0	0	0	8	6	2	"GIT2"	"Q14161"	18430	9600	80	5880	5800	633	10	5087	5087	5130	411	8	69	50	0	301592	1.630	100000.000	100000.000	0.000	0.000	0.000	0.000	0.000	16.610	793	713	793	713	52	340	100	456	"Y492"
0	0	0	8	7	2	"Grb2"	"P62993"	18920	9610	200	5046	5057	278	5	5015	5015	5024	364	7	9	1	0	1597997	0.091	100000.000	100000.000	0.000	0.000	0.000	0.000	0.000	16.610	31	42	31	42	316	2384	100	457	"Y7"
0	0	0	8	8	2	"Grb2"	"P62993"	19420	9610	200	4814	4958	1873	37	4807	4807	4871	1114	22	1	1	0	1566869	0.078	100000.000	100000.000	0.000	0.000	0.000	0.000	0.000	16.610	7	151	7	151	316	2384	100	458	"Y7"
0	0	0	8	9	2	"Grb2"	"P62993"	19920	9610	200	4694	4776	1085	22	4720	4720	4885	1807	36	0	0	0	1509367	-0.060	100000.000	100000.000	0.000	0.000	0.000	0.000	0.000	16.610	-26	56	-26	56	316	2384	100	459	"Y7"
0	0	0	8	1	3	"IKK-gamma "	"Q9Y6K9"	15940	10210	200	4661	4616	1596	34	4723	4723	4822	737	15	10	2	0	1458681	-0.280	100000.000	100000.000	0.000	0.000	0.000	0.000	0.000	16.610	-62	-107	-62	-107	316	2384	100	460	"S43"
0	0	0	8	2	3	"IKK-gamma "	"Q9Y6K9"	16440	10220	70	4993	4459	1195	26	4604	4604	4541	695	15	21	0	0	142677	-0.118	100000.000	100000.000	0.000	0.000	0.000	0.000	0.000	16.610	389	-145	389	-145	32	236	100	461	"S43"
0	0	0	8	3	3	"IKK-gamma "	"Q9Y6K9"	16920	10230	200	4959	4747	851	17	5252	5252	5271	650	12	1	0	0	1500138	-0.806	100000.000	100000.000	0.000	0.000	0.000	0.000	0.000	16.610	-293	-505	-293	-505	316	2384	100	462	"S43"
0	0	0	8	4	3	"IRAK1"	"P51617"	17420	10230	200	5239	5245	321	6	5216	5216	5252	555	10	2	0	0	1657483	-0.013	100000.000	100000.000	0.000	0.000	0.000	0.000	0.000	16.610	23	29	23	29	316	2384	100	463	"T387"
0	0	0	8	5	3	"IRAK1"	"P51617"	17920	10250	90	5541	5625	567	10	5101	5101	5121	348	6	59	26	0	292488	1.448	100000.000	100000.000	0.000	0.000	0.000	0.000	0.000	16.610	440	524	440	524	52	420	100	464	"T387"
0	0	0	8	6	3	"IRAK1"	"P51617"	18420	10250	110	5841	6395	3660	57	5155	5155	5229	1407	26	7	2	0	511621	0.829	100000.000	100000.000	0.000	0.000	0.000	0.000	0.000	16.610	686	1240	686	1240	80	656	100	465	"T387"
0	0	0	8	7	3	"Lck"	"P06239"	18920	10240	200	4961	4990	315	6	5028	5028	5041	316	6	12	2	0	1576720	-0.161	100000.000	100000.000	0.000	0.000	0.000	0.000	0.000	16.610	-67	-38	-67	-38	316	2384	100	466	"Y394"
0	0	0	8	8	3	"Lck"	"P06239"	19420	10240	200	4869	4910	302	6	4867	4867	4928	782	15	0	0	0	1551526	-0.023	100000.000	100000.000	0.000	0.000	0.000	0.000	0.000	16.610	2	43	2	43	316	2384	100	467	"Y394"
0	0	0	8	9	3	"Lck"	"P06239"	19910	10240	200	4823	4924	1781	36	4760	4760	4847	1078	22	0	0	0	1556141	0.071	100000.000	100000.000	0.000	0.000	0.000	0.000	0.000	16.610	63	164	63	164	316	2384	100	468	"Y394"
0	0	0	8	1	4	"CDK2"	"P24941"	15910	10880	160	5271	5318	721	13	4796	4796	4805	309	6	61	40	0	1106155	1.660	100000.000	100000.000	0.000	0.000	0.000	0.000	0.000	16.610	475	522	475	522	208	1512	100	469	"T160"
0	0	0	8	2	4	"CDK2"	"P24941"	16420	10880	200	5062	5157	524	10	4898	4898	4903	715	14	19	3	0	1629684	0.355	100000.000	100000.000	0.000	0.000	0.000	0.000	0.000	16.610	164	259	164	259	316	2384	100	470	"T160"
0	0	0	8	3	4	"CDK2"	"P24941"	16930	10880	110	5991	5945	445	7	5272	5272	5301	414	7	73	42	0	475603	1.556	100000.000	100000.000	0.000	0.000	0.000	0.000	0.000	16.610	719	673	719	673	80	656	100	471	"T160"
0	0	0	8	4	4	"MDM2"	"Q00987"	17420	10880	200	5216	5245	463	8	5374	5374	5430	598	11	2	0	0	1657379	-0.309	100000.000	100000.000	0.000	0.000	0.000	0.000	0.000	16.610	-158	-129	-158	-129	316	2384	100	472	"S186/8"
0	0	0	8	5	4	"MDM2"	"Q00987"	17920	10880	200	5117	5113	413	8	5158	5158	5175	381	7	12	1	0	1615570	-0.163	100000.000	100000.000	0.000	0.000	0.000	0.000	0.000	16.610	-41	-45	-41	-45	316	2384	100	473	"S186/8"
0	0	0	8	6	4	"MDM2"	"Q00987"	18410	10880	200	5162	5182	333	6	5230	5230	5311	1705	32	0	0	0	1637572	-0.076	100000.000	100000.000	0.000	0.000	0.000	0.000	0.000	16.610	-68	-48	-68	-48	316	2384	100	474	"S186/8"
0	0	0	8	7	4	"NFkB-p65 "	"Q04206"	18920	10890	110	9122	9060	776	8	5152	5152	5182	305	5	98	98	0	724771	12.715	100000.000	100000.000	0.000	0.000	0.000	0.000	0.000	16.610	3970	3908	3970	3908	80	656	100	475	"S536"
0	0	0	8	8	4	"NFkB-p65 "	"Q04206"	19420	10890	120	8952	8473	1403	16	5008	5008	5081	1178	23	89	80	0	1016729	2.879	100000.000	100000.000	0.000	0.000	0.000	0.000	0.000	16.610	3944	3465	3944	3465	120	820	100	476	"S536"
0	0	0	8	9	4	"NFkB-p65 "	"Q04206"	19920	10880	120	8625	8066	1738	21	4833	4833	4854	358	7	84	83	0	967900	8.972	100000.000	100000.000	0.000	0.000	0.000	0.000	0.000	16.610	3792	3233	3792	3233	120	820	100	477	"S536"
0	0	0	8	1	5	"PLCG2"	"P16885"	15930	11540	90	5618	5625	310	5	4857	4857	4871	285	5	96	71	0	292496	2.646	100000.000	100000.000	0.000	0.000	0.000	0.000	0.000	16.610	761	768	761	768	52	420	100	478	"Y759"
0	0	0	8	2	5	"PLCG2"	"P16885"	16440	11530	100	5447	5460	496	9	4872	4872	4879	292	5	68	50	0	436829	1.990	100000.000	100000.000	0.000	0.000	0.000	0.000	0.000	16.610	575	588	575	588	80	560	100	479	"Y759"
0	0	0	8	3	5	"PLCG2"	"P16885"	16930	11550	90	6049	6197	1224	19	5021	5021	5011	353	7	92	71	0	322264	3.360	100000.000	100000.000	0.000	0.000	0.000	0.000	0.000	16.610	1028	1176	1028	1176	52	420	100	480	"Y759"
0	0	0	8	4	5	"pyk2"	"Q14289"	17420	11540	200	5361	5429	517	9	5305	5305	5348	701	13	6	0	0	1715579	0.116	100000.000	100000.000	0.000	0.000	0.000	0.000	0.000	16.610	56	124	56	124	316	2384	100	481	"S213"
0	0	0	8	5	5	"pyk2"	"Q14289"	17920	11540	200	5288	5308	355	6	5220	5220	5240	544	10	9	0	0	1677323	0.125	100000.000	100000.000	0.000	0.000	0.000	0.000	0.000	16.610	68	88	68	88	316	2384	100	482	"S213"
0	0	0	8	6	5	"pyk2"	"Q14289"	18420	11550	80	5636	5708	348	6	5194	5194	5197	328	6	73	32	0	296793	1.558	100000.000	100000.000	0.000	0.000	0.000	0.000	0.000	16.610	442	514	442	514	52	340	100	483	"S213"
0	0	0	8	7	5	"SOC3"	"O14543"	18920	11540	200	5160	5178	408	7	5187	5187	5210	448	8	5	0	0	1636291	-0.071	100000.000	100000.000	0.000	0.000	0.000	0.000	0.000	16.610	-27	-9	-27	-9	316	2384	100	484	"Y221"
0	0	0	8	8	5	"SOC3"	"O14543"	19420	11540	200	5016	5039	301	5	5065	5065	5088	432	8	6	0	0	1592466	-0.113	100000.000	100000.000	0.000	0.000	0.000	0.000	0.000	16.610	-49	-26	-49	-26	316	2384	100	485	"Y221"
0	0	0	8	9	5	"SOC3"	"O14543"	19910	11540	200	4922	4929	300	6	4929	4929	4984	739	14	1	0	0	1557702	-0.074	100000.000	0.000	0.000	0.000	0.000	0.000	0.000	16.610	-7	0	-7	0	316	2384	100	486	"Y221"
0	0	0	8	1	6	"STAT4"	"Q14765"	15920	12170	200	4906	4918	269	5	4936	4936	4960	608	12	0	0	0	1554032	-0.069	100000.000	100000.000	0.000	0.000	0.000	0.000	0.000	16.610	-30	-18	-30	-18	316	2384	100	487	"Y693"
0	0	0	8	2	6	"STAT4"	"Q14765"	16420	12170	200	4974	5005	323	6	4980	4980	4988	302	6	20	2	0	1581726	0.056	100000.000	100000.000	0.000	0.000	0.000	0.000	0.000	16.610	-6	25	-6	25	316	2384	100	488	"Y693"
0	0	0	8	3	6	"STAT4"	"Q14765"	16920	12170	200	5149	5182	451	8	5081	5081	5080	422	8	12	1	0	1637601	0.242	100000.000	100000.000	0.000	0.000	0.000	0.000	0.000	16.610	68	101	68	101	316	2384	100	489	"Y693"
0	0	0	8	4	6	"STMN1"	"P16949"	17410	12170	200	5045	5059	322	6	5268	5268	5286	711	13	0	0	0	1598660	-0.319	100000.000	100000.000	0.000	0.000	0.000	0.000	0.000	16.610	-223	-209	-223	-209	316	2384	100	490	"S24"
0	0	0	8	5	6	"STMN1"	"P16949"	17910	12170	200	5051	5105	358	7	5353	5353	5380	744	13	0	0	0	1613127	-0.370	100000.000	100000.000	0.000	0.000	0.000	0.000	0.000	16.610	-302	-248	-302	-248	316	2384	100	491	"S24"
0	0	0	8	6	6	"STMN1"	"P16949"	18410	12170	200	5095	5129	781	15	5281	5281	5287	308	5	5	1	0	1620626	-0.513	100000.000	100000.000	0.000	0.000	0.000	0.000	0.000	16.610	-186	-152	-186	-152	316	2384	100	492	"S24"
0	0	0	8	7	6	"GIT2"	"Q14161"	18910	12170	200	5353	5396	588	10	5286	5286	5309	416	7	14	1	0	1705224	0.209	100000.000	100000.000	0.000	0.000	0.000	0.000	0.000	16.610	67	110	67	110	316	2384	100	493	"Y592"
0	0	0	8	8	6	"GIT2"	"Q14161"	19410	12170	200	5177	5198	340	6	5151	5151	5170	378	7	12	3	0	1642475	0.074	100000.000	100000.000	0.000	0.000	0.000	0.000	0.000	16.610	26	47	26	47	316	2384	100	494	"Y592"
0	0	0	8	9	6	"GIT2"	"Q14161"	19910	12170	90	5206	5190	394	7	5024	5024	5037	241	4	36	26	0	269891	0.635	100000.000	100000.000	0.000	0.000	0.000	0.000	0.000	16.610	182	166	182	166	52	420	100	495	"Y592"
-75	0	0	8	1	7	"empty"	"empty"	15920	12810	200	4908	4907	281	5	4928	4928	4979	982	19	0	0	0	1550594	-0.073	100000.000	100000.000	0.000	0.000	0.000	0.000	0.000	16.610	-20	-21	-20	-21	316	2384	100	496	"empty"
-75	0	0	8	2	7	"empty"	"empty"	16420	12810	200	5031	5021	342	6	5018	5018	5030	390	7	10	0	0	1586569	-0.023	100000.000	100000.000	0.000	0.000	0.000	0.000	0.000	16.610	13	3	13	3	316	2384	100	497	"empty"
-75	0	0	8	3	7	"empty"	"empty"	16920	12810	200	5207	5206	334	6	5196	5196	5192	300	5	16	1	0	1645216	0.047	100000.000	100000.000	0.000	0.000	0.000	0.000	0.000	16.610	11	10	11	10	316	2384	100	498	"empty"
-75	0	0	8	4	7	"empty"	"empty"	17420	12810	200	5403	5508	1821	33	5321	5321	5352	709	13	1	0	0	1740556	0.220	100000.000	100000.000	0.000	0.000	0.000	0.000	0.000	16.610	82	187	82	187	316	2384	100	499	"empty"
-75	0	0	8	5	7	"empty"	"empty"	17920	12810	200	5604	5597	352	6	5482	5482	5482	357	6	21	2	0	1768657	0.322	100000.000	100000.000	0.000	0.000	0.000	0.000	0.000	16.610	122	115	122	115	316	2384	100	500	"empty"
-75	0	0	8	6	7	"empty"	"empty"	18420	12810	200	5566	5566	544	9	5440	5440	5446	383	7	24	3	0	1758890	0.313	100000.000	100000.000	0.000	0.000	0.000	0.000	0.000	16.610	126	126	126	126	316	2384	100	501	"empty"
0	0	0	8	7	7	"Control-Spot"	"Mouse_IgG"	18920	12830	160	7053	6966	1316	18	5474	5474	5574	576	10	83	75	0	1448841	2.417	100000.000	100000.000	0.000	0.000	0.000	0.000	0.000	16.610	1579	1492	1579	1492	208	1512	100	502	"Control-Spot"
0	0	0	8	8	7	"Control-Spot"	"Mouse_IgG"	19420	12830	160	6890	6858	731	10	5270	5270	5412	1090	20	85	12	0	1426382	1.327	100000.000	100000.000	0.000	0.000	0.000	0.000	0.000	16.610	1620	1588	1620	1588	208	1512	100	503	"Control-Spot"
0	0	0	8	9	7	"Control-Spot"	"Mouse_IgG"	19920	12820	140	8386	8352	1368	16	5033	5033	5042	264	5	98	96	0	1302907	12.538	100000.000	100000.000	0.000	0.000	0.000	0.000	0.000	16.610	3353	3319	3353	3319	156	1140	100	504	"Control-Spot"
0	0	0	9	1	1	"AMPK1"	"Q13131"	2450	13470	100	10485	9894	4028	40	5632	5632	5804	951	16	75	71	0	791548	4.301	100000.000	100000.000	0.000	0.000	0.000	0.000	0.000	16.610	4853	4262	4853	4262	80	560	100	505	"T174/5"
0	0	0	9	2	1	"AMPK1"	"Q13131"	2940	13470	110	10616	10161	3153	31	5501	5501	5626	640	11	83	80	0	812872	7.086	100000.000	100000.000	0.000	0.000	0.000	0.000	0.000	16.610	5115	4660	5115	4660	80	656	100	506	"T174/5"
0	0	0	9	3	1	"AMPK1"	"Q13131"	3450	13460	100	10749	10523	3798	36	5558	5558	5679	655	11	87	83	0	841846	7.395	100000.000	100000.000	0.000	0.000	0.000	0.000	0.000	16.610	5191	4965	5191	4965	80	560	100	507	"T174/5"
0	0	0	9	4	1	"aura"	"O14965"	3950	13450	170	7228	7244	1020	14	5870	5870	5838	761	13	69	45	0	1506743	1.848	100000.000	100000.000	0.000	0.000	0.000	0.000	0.000	16.610	1358	1374	1358	1374	208	1660	100	508	"T287"
0	0	0	9	5	1	"aura"	"O14965"	4450	13460	160	7164	7136	852	11	5824	5824	5817	788	13	66	43	0	1484309	1.674	100000.000	100000.000	0.000	0.000	0.000	0.000	0.000	16.610	1340	1312	1340	1312	208	1512	100	509	"T287"
0	0	0	9	6	1	"aura"	"O14965"	4950	13450	160	7185	7112	818	11	5955	5955	5899	912	15	57	22	0	1479347	1.330	100000.000	100000.000	0.000	0.000	0.000	0.000	0.000	16.610	1230	1157	1230	1157	208	1512	100	510	"T287"
0	0	0	9	7	1	"CFTR"	"P13569"	5450	13450	120	6862	6980	1165	16	5982	5982	6007	1160	19	44	3	0	837624	0.839	100000.000	100000.000	0.000	0.000	0.000	0.000	0.000	16.610	880	998	880	998	120	820	100	511	"S737"
0	0	0	9	8	1	"CFTR"	"P13569"	5940	13470	110	7575	7364	573	7	5949	5949	5970	415	6	92	85	0	589107	3.359	100000.000	100000.000	0.000	0.000	0.000	0.000	0.000	16.610	1626	1415	1626	1415	80	656	100	512	"S737"
0	0	0	9	9	1	"CFTR"	"P13569"	6440	13450	100	7455	7378	814	11	6067	6067	6357	3954	62	1	0	0	590201	0.258	100000.000	100000.000	0.000	0.000	0.000	0.000	0.000	16.610	1388	1311	1388	1311	80	560	100	513	"S737"
0	0	0	9	1	2	"CREB "	"P16220"	2450	14110	110	17116	17337	2608	15	5774	5774	5922	1023	17	100	100	0	1386969	11.158	100000.000	100000.000	0.000	0.000	0.000	0.000	0.000	16.610	11342	11563	11342	11563	80	656	100	514	"S133"
0	0	0	9	2	2	"CREB "	"P16220"	2950	14110	120	16143	15189	5430	35	5518	5518	5664	1504	26	88	83	0	1822734	6.333	100000.000	100000.000	0.000	0.000	0.000	0.000	0.000	16.610	10625	9671	10625	9671	120	820	100	515	"S133"
0	0	0	9	3	2	"CREB "	"P16220"	3460	14100	130	15773	14160	4235	29	5623	5623	5729	693	12	90	85	0	1699254	12.166	100000.000	100000.000	0.000	0.000	0.000	0.000	0.000	16.610	10150	8537	10150	8537	120	940	100	516	"S133"
0	0	0	9	4	2	"blank-control__"	"AA"	3940	14100	150	6023	6010	575	9	5713	5713	5810	1147	19	7	0	0	937511	0.174	100000.000	100000.000	0.000	0.000	0.000	0.000	0.000	16.610	310	297	310	297	156	1272	100	517	"blank-control__"
0	0	0	9	5	2	"blank-control__"	"AA"	4450	14110	80	6347	6266	617	9	5834	5834	5744	664	11	42	5	0	325822	0.786	100000.000	100000.000	0.000	0.000	0.000	0.000	0.000	16.610	513	432	513	432	52	340	100	518	"blank-control__"
0	0	0	9	6	2	"blank-control__"	"AA"	4930	14090	100	5961	5964	779	13	5950	5950	5866	1035	17	6	0	0	477150	0.095	100000.000	100000.000	0.000	0.000	0.000	0.000	0.000	16.610	11	14	11	14	80	560	100	519	"blank-control__"
0	0	0	9	7	2	"IKK-alpha "	"O15111"	5450	14080	150	7622	7639	762	9	5846	5846	5753	580	10	96	82	0	1191746	3.252	100000.000	100000.000	0.000	0.000	0.000	0.000	0.000	16.610	1776	1793	1776	1793	156	1272	100	520	"S180"
0	0	0	9	8	2	"IKK-alpha "	"O15111"	5950	14090	160	7888	7897	1250	15	5975	5975	5929	578	9	93	80	0	1642552	3.405	100000.000	100000.000	0.000	0.000	0.000	0.000	0.000	16.610	1913	1922	1913	1922	208	1512	100	521	"S180"
0	0	0	9	9	2	"IKK-alpha "	"O15111"	6450	14080	150	7738	7685	982	12	6148	6148	6028	624	10	85	64	0	1198890	2.655	100000.000	100000.000	0.000	0.000	0.000	0.000	0.000	16.610	1590	1537	1590	1537	156	1272	100	522	"S180"
0	0	0	9	1	3	"JAK2"	"O60674"	2450	14760	140	7832	8708	4554	52	5665	5665	5949	1747	29	64	19	0	1358491	1.579	100000.000	100000.000	0.000	0.000	0.000	0.000	0.000	16.610	2167	3043	2167	3043	156	1140	100	523	"Y119"
0	0	0	9	2	3	"JAK2"	"O60674"	2950	14750	140	7286	7187	1157	16	5474	5474	5624	1143	20	71	21	0	1121204	1.367	100000.000	100000.000	0.000	0.000	0.000	0.000	0.000	16.610	1812	1713	1812	1713	156	1140	100	524	"Y119"
0	0	0	9	3	3	"JAK2"	"O60674"	3450	14740	140	7121	7091	921	12	5521	5521	5668	1054	18	77	26	0	1106206	1.350	100000.000	100000.000	0.000	0.000	0.000	0.000	0.000	16.610	1600	1570	1600	1570	156	1140	100	525	"Y119"
0	0	0	9	4	3	"K8"	"P05787"	3950	14740	200	5663	5643	939	16	5694	5694	5746	1336	23	2	1	0	1783153	-0.077	100000.000	100000.000	0.000	0.000	0.000	0.000	0.000	16.610	-31	-51	-31	-51	316	2384	100	526	"Y267"
0	0	0	9	5	3	"K8"	"P05787"	4450	14740	200	5447	5489	846	15	5851	5851	5723	1018	17	3	0	0	1734670	-0.230	100000.000	100000.000	0.000	0.000	0.000	0.000	0.000	16.610	-404	-362	-404	-362	316	2384	100	527	"Y267"
0	0	0	9	6	3	"K8"	"P05787"	4950	14740	200	5671	5682	1099	19	5931	5931	5814	1032	17	2	1	0	1795616	-0.128	100000.000	100000.000	0.000	0.000	0.000	0.000	0.000	16.610	-260	-249	-260	-249	316	2384	100	528	"Y267"
0	0	0	9	7	3	"blank-control__"	"AA"	5450	14740	200	6124	6050	630	10	5956	5956	5893	1127	19	1	0	0	1911886	0.139	100000.000	100000.000	0.000	0.000	0.000	0.000	0.000	16.610	168	94	168	94	316	2384	100	529	"blank-control__"
0	0	0	9	8	3	"blank-control__"	"AA"	5950	14730	200	6231	6211	426	6	6117	6117	6106	1015	16	0	0	0	1962745	0.103	100000.000	100000.000	0.000	0.000	0.000	0.000	0.000	16.610	114	94	114	94	316	2384	100	530	"blank-control__"
0	0	0	9	9	3	"blank-control__"	"AA"	6450	14730	200	6307	6286	414	6	6173	6173	6113	640	10	6	0	0	1986368	0.270	100000.000	100000.000	0.000	0.000	0.000	0.000	0.000	16.610	134	113	134	113	316	2384	100	531	"blank-control__"
0	0	0	9	1	4	"Mnk1"	"Q9BUB5"	2460	15390	90	11779	11924	2167	18	5740	5740	6042	1663	27	100	92	0	620039	3.537	100000.000	100000.000	0.000	0.000	0.000	0.000	0.000	16.610	6039	6184	6039	6184	52	420	100	532	"T255"
0	0	0	9	2	4	"Mnk1"	"Q9BUB5"	2940	15390	130	7228	8111	2430	29	5658	5658	5821	1026	17	55	46	0	973366	2.232	100000.000	100000.000	0.000	0.000	0.000	0.000	0.000	16.610	1570	2453	1570	2453	120	940	100	533	"T255"
0	0	0	9	3	4	"Mnk1"	"Q9BUB5"	3460	15400	80	9474	9253	2115	22	5551	5551	5646	814	14	84	82	0	481165	4.431	100000.000	100000.000	0.000	0.000	0.000	0.000	0.000	16.610	3923	3702	3923	3702	52	340	100	534	"T255"
0	0	0	9	4	4	"NFkB-p100 "	"Q00653"	3960	15390	110	6324	6531	920	14	5826	5826	5811	1347	23	27	1	0	522509	0.535	100000.000	100000.000	0.000	0.000	0.000	0.000	0.000	16.610	498	705	498	705	80	656	100	535	"S108"
0	0	0	9	5	4	"NFkB-p100 "	"Q00653"	4450	15370	110	6275	6637	1509	22	5883	5883	5857	1113	19	32	7	0	530963	0.701	100000.000	100000.000	0.000	0.000	0.000	0.000	0.000	16.610	392	754	392	754	80	656	100	536	"S108"
0	0	0	9	6	4	"NFkB-p100 "	"Q00653"	4950	15380	80	6468	6535	824	12	5819	5819	5844	1877	32	7	0	0	339811	0.368	100000.000	100000.000	0.000	0.000	0.000	0.000	0.000	16.610	649	716	649	716	52	340	100	537	"S108"
0	0	0	9	7	4	"PIK3R1 "	"P27986"	5450	15370	200	5787	5762	583	10	5894	5894	5880	886	15	1	0	0	1820707	-0.133	100000.000	100000.000	0.000	0.000	0.000	0.000	0.000	16.610	-107	-132	-107	-132	316	2384	100	538	"Y556"
0	0	0	9	8	4	"PIK3R1 "	"P27986"	5950	15370	200	5843	5901	641	10	6023	6023	6018	550	9	4	2	0	1864608	-0.213	100000.000	100000.000	0.000	0.000	0.000	0.000	0.000	16.610	-180	-122	-180	-122	316	2384	100	539	"Y556"
0	0	0	9	9	4	"PIK3R1 "	"P27986"	6450	15370	200	5816	5774	552	9	6163	6163	6135	700	11	0	0	0	1824706	-0.516	100000.000	100000.000	0.000	0.000	0.000	0.000	0.000	16.610	-347	-389	-347	-389	316	2384	100	540	"Y556"
0	0	0	9	1	5	"blank-control__"	"AA"	2410	16000	200	6004	6301	2352	37	5819	5819	5997	1207	20	11	5	0	1991131	0.252	100000.000	100000.000	0.000	0.000	0.000	0.000	0.000	16.610	185	482	185	482	316	2384	100	541	"blank-control__"
0	0	0	9	2	5	"blank-control__"	"AA"	2920	16000	120	5733	6011	1273	21	5675	5675	5793	783	13	20	9	0	721363	0.278	100000.000	100000.000	0.000	0.000	0.000	0.000	0.000	16.610	58	336	58	336	120	820	100	542	"blank-control__"
0	0	0	9	3	5	"blank-control__"	"AA"	3430	16010	200	5595	5816	1485	25	5604	5604	5806	1761	30	3	1	0	1838001	0.006	100000.000	100000.000	0.000	0.000	0.000	0.000	0.000	16.610	-9	212	-9	212	316	2384	100	543	"blank-control__"
0	0	0	9	4	5	"Rack1"	"P63244"	3950	16020	120	6023	6198	995	16	5748	5748	5876	2253	38	2	0	0	743762	0.143	100000.000	100000.000	0.000	0.000	0.000	0.000	0.000	16.610	275	450	275	450	120	820	100	544	"y52"
0	0	0	9	5	5	"Rack1"	"P63244"	4450	16020	200	6034	5810	829	14	5913	5913	5834	979	16	7	0	0	1836080	-0.025	100000.000	100000.000	0.000	0.000	0.000	0.000	0.000	16.610	121	-103	121	-103	316	2384	100	545	"y52"
0	0	0	9	6	5	"Rack1"	"P63244"	4950	16030	80	6621	6770	1704	25	5977	5977	5909	1023	17	40	3	0	352028	0.842	100000.000	100000.000	0.000	0.000	0.000	0.000	0.000	16.610	644	793	644	793	52	340	100	546	"y52"
0	0	0	9	7	5	"Shc1"	"P29353"	5460	16020	70	8789	8989	1332	14	6079	6079	6023	535	8	96	90	0	287651	5.544	100000.000	100000.000	0.000	0.000	0.000	0.000	0.000	16.610	2710	2910	2710	2910	32	236	100	547	"Y349"
0	0	0	9	8	5	"Shc1"	"P29353"	5950	16020	80	8701	9076	2145	23	6272	6272	6302	412	6	88	84	0	471976	6.733	100000.000	100000.000	0.000	0.000	0.000	0.000	0.000	16.610	2429	2804	2429	2804	52	340	100	548	"Y349"
0	0	0	9	9	5	"Shc1"	"P29353"	6450	16010	200	6472	6622	951	14	6317	6317	6261	766	12	17	12	0	2092685	0.471	100000.000	100000.000	0.000	0.000	0.000	0.000	0.000	16.610	155	305	155	305	316	2384	100	549	"Y349"
0	0	0	9	1	6	"Smad6"	"O43541"	2450	16660	200	6087	6194	1064	17	6072	6072	6253	1496	23	6	1	0	1957227	-0.039	100000.000	100000.000	0.000	0.000	0.000	0.000	0.000	16.610	15	122	15	122	316	2384	100	550	"S435"
0	0	0	9	2	6	"Smad6"	"O43541"	2960	16660	160	5987	6205	1240	19	5867	5867	6001	1016	16	14	6	0	1290603	0.201	100000.000	100000.000	0.000	0.000	0.000	0.000	0.000	16.610	120	338	120	338	208	1512	100	551	"S435"
0	0	0	9	3	6	"Smad6"	"O43541"	3450	16670	90	6199	6505	1134	17	5595	5595	5788	1575	27	23	5	0	338239	0.455	100000.000	100000.000	0.000	0.000	0.000	0.000	0.000	16.610	604	910	604	910	52	420	100	552	"S435"
0	0	0	9	4	6	"TGFBR1"	"P36897"	3950	16660	200	5732	5924	1958	33	5863	5863	5915	1486	25	2	2	0	1872032	0.006	100000.000	100000.000	0.000	0.000	0.000	0.000	0.000	16.610	-131	61	-131	61	316	2384	100	553	"T200"
0	0	0	9	5	6	"TGFBR1"	"P36897"	4450	16660	200	5788	5687	940	16	6023	6023	5902	867	14	5	1	0	1796993	-0.248	100000.000	100000.000	0.000	0.000	0.000	0.000	0.000	16.610	-235	-336	-235	-336	316	2384	100	554	"T200"
0	0	0	9	6	6	"TGFBR1"	"P36897"	4950	16660	200	5767	5694	964	16	5955	5955	5910	1162	19	1	1	0	1799429	-0.186	100000.000	100000.000	0.000	0.000	0.000	0.000	0.000	16.610	-188	-261	-188	-261	316	2384	100	555	"T200"
0	0	0	9	7	6	"TrKA"	"P04629"	5460	16660	140	12749	11869	3815	32	5934	5934	5945	1203	20	83	81	0	1851515	4.924	100000.000	100000.000	0.000	0.000	0.000	0.000	0.000	16.610	6815	5935	6815	5935	156	1140	100	556	"Y757"
0	0	0	9	8	6	"TrKA"	"P04629"	5960	16660	140	12963	11817	3086	26	6117	6117	6132	834	13	84	83	0	1843444	6.817	100000.000	100000.000	0.000	0.000	0.000	0.000	0.000	16.610	6846	5700	6846	5700	156	1140	100	557	"Y757"
0	0	0	9	9	6	"TrKA"	"P04629"	6460	16660	130	12335	11944	1481	12	6272	6272	6210	509	8	98	96	0	1433320	11.265	100000.000	100000.000	0.000	0.000	0.000	0.000	0.000	16.610	6063	5672	6063	5672	120	940	100	558	"Y757"
-75	0	0	9	1	7	"empty"	"empty"	2440	17290	200	6273	6672	2322	34	6125	6125	7204	6575	91	2	0	0	2108207	-0.081	100000.000	100000.000	0.000	0.000	0.000	0.000	0.000	16.610	148	547	148	547	316	2384	100	559	"empty"
-75	0	0	9	2	7	"empty"	"empty"	2940	17290	200	6036	6188	779	12	6044	6044	6235	1346	21	6	1	0	1955350	-0.035	100000.000	100000.000	0.000	0.000	0.000	0.000	0.000	16.610	-8	144	-8	144	316	2384	100	560	"empty"
-75	0	0	9	3	7	"empty"	"empty"	3440	17290	200	5987	6365	3639	57	6092	6092	6163	1051	17	6	2	0	2011309	0.192	100000.000	100000.000	0.000	0.000	0.000	0.000	0.000	16.610	-105	273	-105	273	316	2384	100	561	"empty"
-75	0	0	9	4	7	"empty"	"empty"	3940	17290	200	6026	5957	891	14	6061	6061	6016	1116	18	2	0	0	1882460	-0.053	100000.000	100000.000	0.000	0.000	0.000	0.000	0.000	16.610	-35	-104	-35	-104	316	2384	100	562	"empty"
-75	0	0	9	5	7	"empty"	"empty"	4440	17290	200	6136	5973	652	10	6136	6136	6014	1156	19	0	0	0	1887579	-0.035	0.000	100000.000	0.000	0.000	0.000	0.000	0.000	Error	0	-163	0	-163	316	2384	100	563	"empty"
-75	0	0	9	6	7	"empty"	"empty"	4940	17290	200	6001	5919	675	11	6086	6086	6015	855	14	3	0	0	1870272	-0.112	100000.000	100000.000	0.000	0.000	0.000	0.000	0.000	16.610	-85	-167	-85	-167	316	2384	100	564	"empty"
-75	0	0	9	7	7	"empty"	"empty"	5440	17290	200	6017	6025	902	14	6212	6212	6182	822	13	2	0	0	1903822	-0.191	100000.000	100000.000	0.000	0.000	0.000	0.000	0.000	16.610	-195	-187	-195	-187	316	2384	100	565	"empty"
-75	0	0	9	8	7	"empty"	"empty"	5940	17290	200	6102	6064	358	5	6278	6278	6276	653	10	0	0	0	1916162	-0.325	100000.000	100000.000	0.000	0.000	0.000	0.000	0.000	16.610	-176	-214	-176	-214	316	2384	100	566	"empty"
-75	0	0	9	9	7	"empty"	"empty"	6440	17290	200	6199	6149	479	7	6248	6248	6212	852	13	0	0	0	1942935	-0.074	100000.000	100000.000	0.000	0.000	0.000	0.000	0.000	16.610	-49	-99	-49	-99	316	2384	100	567	"empty"
0	0	0	10	1	1	"PPP2CA "	"P67775"	6950	13520	200	6115	6027	725	12	6020	6020	5911	640	10	12	0	0	1904585	0.181	100000.000	100000.000	0.000	0.000	0.000	0.000	0.000	16.610	95	7	95	7	316	2384	100	568	"T304"
0	0	0	10	2	1	"PPP2CA "	"P67775"	7450	13510	200	6052	5994	1738	28	5956	5956	5879	676	11	10	0	0	1894005	0.170	100000.000	100000.000	0.000	0.000	0.000	0.000	0.000	16.610	96	38	96	38	316	2384	100	569	"T304"
0	0	0	10	3	1	"PPP2CA "	"P67775"	7950	13510	200	5844	5872	663	11	5899	5899	5861	743	12	10	1	0	1855591	0.015	100000.000	100000.000	0.000	0.000	0.000	0.000	0.000	16.610	-55	-27	-55	-27	316	2384	100	570	"T304"
0	0	0	10	4	1	"Rab4"	"P20338"	8460	13510	80	9516	9181	1121	12	5850	5850	5848	437	7	96	92	0	477393	7.627	100000.000	100000.000	0.000	0.000	0.000	0.000	0.000	16.610	3666	3331	3666	3331	52	340	100	571	"S199"
0	0	0	10	5	1	"Rab4"	"P20338"	8960	13520	90	8852	8593	885	10	5625	5625	5707	1383	24	92	75	0	446813	2.087	100000.000	100000.000	0.000	0.000	0.000	0.000	0.000	16.610	3227	2968	3227	2968	52	420	100	572	"S199"
0	0	0	10	6	1	"Rab4"	"P20338"	9460	13500	90	8708	8412	997	11	5608	5608	5695	1449	25	88	67	0	437418	1.875	100000.000	100000.000	0.000	0.000	0.000	0.000	0.000	16.610	3100	2804	3100	2804	52	420	100	573	"S199"
0	0	0	10	7	1	"STAT1 "	"P42224"	9960	13500	200	5519	5583	487	8	5564	5564	5602	756	13	7	0	0	1764307	-0.025	100000.000	100000.000	0.000	0.000	0.000	0.000	0.000	16.610	-45	19	-45	19	316	2384	100	574	"S727"
0	0	0	10	8	1	"STAT1 "	"P42224"	10460	13500	200	5694	5619	549	9	5637	5637	5591	540	9	18	0	0	1775671	0.052	100000.000	100000.000	0.000	0.000	0.000	0.000	0.000	16.610	57	-18	57	-18	316	2384	100	575	"S727"
0	0	0	10	9	1	"STAT1 "	"P42224"	10960	13490	200	5677	5604	603	10	5602	5602	5570	591	10	16	0	0	1770968	0.058	100000.000	100000.000	0.000	0.000	0.000	0.000	0.000	16.610	75	2	75	2	316	2384	100	576	"S727"
0	0	0	10	1	2	"STAT4 "	"Q14765"	6960	14160	170	8121	7960	926	11	6098	6098	5991	640	10	89	71	0	1655697	3.077	100000.000	100000.000	0.000	0.000	0.000	0.000	0.000	16.610	2023	1862	2023	1862	208	1660	100	577	"S722"
0	0	0	10	2	2	"STAT4 "	"Q14765"	7460	14150	190	7619	7708	1094	14	6219	6219	6049	1217	20	54	21	0	1973152	1.363	100000.000	100000.000	0.000	0.000	0.000	0.000	0.000	16.610	1400	1489	1400	1489	256	2088	100	578	"S722"
0	0	0	10	3	2	"STAT4 "	"Q14765"	7960	14150	180	7535	7601	2759	36	6000	6000	6084	2074	34	30	0	0	1945802	0.731	100000.000	100000.000	0.000	0.000	0.000	0.000	0.000	16.610	1535	1601	1535	1601	256	1924	100	579	"S722"
0	0	0	10	4	2	"STMN1"	"P16949"	8450	14150	200	5690	5656	657	11	5834	5834	5860	575	9	8	0	0	1787249	-0.355	100000.000	100000.000	0.000	0.000	0.000	0.000	0.000	16.610	-144	-178	-144	-178	316	2384	100	580	"S37"
0	0	0	10	5	2	"STMN1"	"P16949"	8960	14140	200	5508	5514	617	11	5702	5702	5769	1382	23	0	0	0	1742533	-0.185	100000.000	100000.000	0.000	0.000	0.000	0.000	0.000	16.610	-194	-188	-194	-188	316	2384	100	581	"S37"
0	0	0	10	6	2	"STMN1"	"P16949"	9460	14140	200	5440	5425	573	10	5582	5582	5649	621	10	6	0	0	1714286	-0.361	100000.000	100000.000	0.000	0.000	0.000	0.000	0.000	16.610	-142	-157	-142	-157	316	2384	100	582	"S37"
0	0	0	10	7	2	"ACC1"	"Q13085 "	9950	14150	70	6670	6620	1018	15	5401	5401	5527	575	10	84	62	0	211843	1.901	100000.000	100000.000	0.000	0.000	0.000	0.000	0.000	16.610	1269	1219	1269	1219	32	236	100	583	"S1263"
0	0	0	10	8	2	"ACC1"	"Q13085 "	10470	14140	70	7027	7141	744	10	5674	5674	5670	642	11	90	59	0	228500	2.291	100000.000	100000.000	0.000	0.000	0.000	0.000	0.000	16.610	1353	1467	1353	1467	32	236	100	584	"S1263"
0	0	0	10	9	2	"ACC1"	"Q13085 "	10960	14140	70	6830	7020	557	7	5647	5647	5704	558	9	100	65	0	224632	2.358	100000.000	100000.000	0.000	0.000	0.000	0.000	0.000	16.610	1183	1373	1183	1373	32	236	100	585	"S1263"
0	0	0	10	1	3	"TRAF6"	"Q9Y4K3"	6960	14800	200	6244	6138	643	10	6223	6223	6122	778	12	6	0	0	1939470	0.021	100000.000	100000.000	0.000	0.000	0.000	0.000	0.000	16.610	21	-85	21	-85	316	2384	100	586	"Y353"
0	0	0	10	2	3	"TRAF6"	"Q9Y4K3"	7460	14800	200	6160	6002	769	12	6128	6128	6073	1438	23	0	0	0	1896647	-0.049	100000.000	100000.000	0.000	0.000	0.000	0.000	0.000	16.610	32	-126	32	-126	316	2384	100	587	"Y353"
0	0	0	10	3	3	"TRAF6"	"Q9Y4K3"	7960	14800	200	6086	6027	1085	18	5986	5986	5997	890	14	6	0	0	1904585	0.034	100000.000	100000.000	0.000	0.000	0.000	0.000	0.000	16.610	100	41	100	41	316	2384	100	588	"Y353"
0	0	0	10	4	3	"BLNK"	"Q8WV28"	8470	14800	80	9429	8588	1890	22	5946	5946	5948	493	8	78	73	0	446564	5.355	100000.000	100000.000	0.000	0.000	0.000	0.000	0.000	16.610	3483	2642	3483	2642	52	340	100	589	"Y72"
0	0	0	10	5	3	"BLNK"	"Q8WV28"	8970	14810	80	9538	9009	1533	17	5770	5770	5794	343	5	96	86	0	468450	9.373	100000.000	100000.000	0.000	0.000	0.000	0.000	0.000	16.610	3768	3239	3768	3239	52	340	100	590	"Y72"
0	0	0	10	6	3	"BLNK"	"Q8WV28"	9470	14810	70	9069	8710	1199	13	5685	5685	5677	383	6	90	90	0	278717	7.919	100000.000	100000.000	0.000	0.000	0.000	0.000	0.000	16.610	3384	3025	3384	3025	32	236	100	591	"Y72"
0	0	0	10	7	3	"CD19"	"P15391"	9970	14800	200	5729	5798	730	12	5542	5542	5613	625	11	34	7	0	1832177	0.296	100000.000	100000.000	0.000	0.000	0.000	0.000	0.000	16.610	187	256	187	256	316	2384	100	592	"Y531"
0	0	0	10	8	3	"CD19"	"P15391"	10470	14790	70	6430	6556	855	13	5720	5720	5711	1103	19	34	3	0	209782	0.766	100000.000	100000.000	0.000	0.000	0.000	0.000	0.000	16.610	710	836	710	836	32	236	100	593	"Y531"
0	0	0	10	9	3	"CD19"	"P15391"	10970	14780	200	5836	5790	685	11	5621	5621	5608	543	9	34	4	0	1829718	0.335	100000.000	100000.000	0.000	0.000	0.000	0.000	0.000	16.610	215	169	215	169	316	2384	100	594	"Y531"
0	0	0	10	1	4	"p300"	"Q09472"	6950	15430	200	5920	5985	899	15	6279	6279	6128	876	14	1	0	0	1891306	-0.163	100000.000	100000.000	0.000	0.000	0.000	0.000	0.000	16.610	-359	-294	-359	-294	316	2384	100	595	"S2279"
0	0	0	10	2	4	"p300"	"Q09472"	7450	15430	200	5799	5954	937	15	6295	6295	6131	1085	17	1	0	0	1881402	-0.163	100000.000	100000.000	0.000	0.000	0.000	0.000	0.000	16.610	-496	-341	-496	-341	316	2384	100	596	"S2279"
0	0	0	10	3	4	"p300"	"Q09472"	7950	15430	200	5720	5993	916	15	6230	6230	6142	741	12	16	0	0	1893733	-0.201	100000.000	100000.000	0.000	0.000	0.000	0.000	0.000	16.610	-510	-237	-510	-237	316	2384	100	597	"S2279"
0	0	0	10	4	4	"fyn"	"P06241"	8450	15430	200	6012	6082	628	10	6099	6099	6103	632	10	18	0	0	1921762	-0.033	100000.000	100000.000	0.000	0.000	0.000	0.000	0.000	16.610	-87	-17	-87	-17	316	2384	100	598	"Y420"
0	0	0	10	5	4	"fyn"	"P06241"	8950	15430	200	5893	5947	614	10	5915	5915	5940	417	7	18	1	0	1879173	0.017	100000.000	100000.000	0.000	0.000	0.000	0.000	0.000	16.610	-22	32	-22	32	316	2384	100	599	"Y420"
0	0	0	10	6	4	"fyn"	"P06241"	9450	15430	200	5638	5731	478	8	5754	5754	5808	585	10	13	0	0	1811116	-0.132	100000.000	100000.000	0.000	0.000	0.000	0.000	0.000	16.610	-116	-23	-116	-23	316	2384	100	600	"Y420"
0	0	0	10	7	4	"HSP27"	"P04792"	9960	15440	100	6773	6817	568	8	5646	5646	5750	852	14	65	27	0	545371	1.252	100000.000	100000.000	0.000	0.000	0.000	0.000	0.000	16.610	1127	1171	1127	1171	80	560	100	601	"S78"
0	0	0	10	8	4	"HSP27"	"P04792"	10450	15440	100	6578	6685	722	10	5669	5669	5726	610	10	66	47	0	534828	1.572	100000.000	100000.000	0.000	0.000	0.000	0.000	0.000	16.610	909	1016	909	1016	80	560	100	602	"S78"
0	0	0	10	9	4	"HSP27"	"P04792"	10960	15430	100	6652	6701	601	8	5683	5683	5766	1489	25	28	0	0	536052	0.628	100000.000	100000.000	0.000	0.000	0.000	0.000	0.000	16.610	969	1018	969	1018	80	560	100	603	"S78"
0	0	0	10	1	5	"IL-8R B "	"P25025"	6950	16070	200	6384	6215	750	12	6364	6364	6215	881	14	2	0	0	1963984	0.000	100000.000	100000.000	0.000	0.000	0.000	0.000	0.000	16.610	20	-149	20	-149	316	2384	100	604	"S352"
0	0	0	10	2	5	"IL-8R B "	"P25025"	7450	16070	200	6435	6189	825	13	6249	6249	6147	906	14	6	0	0	1955761	0.046	100000.000	100000.000	0.000	0.000	0.000	0.000	0.000	16.610	186	-60	186	-60	316	2384	100	605	"S352"
0	0	0	10	3	5	"IL-8R B "	"P25025"	7950	16070	200	6423	6169	826	13	6160	6160	6199	1871	30	1	0	0	1949287	-0.016	100000.000	100000.000	0.000	0.000	0.000	0.000	0.000	16.610	263	9	263	9	316	2384	100	606	"S352"
0	0	0	10	4	5	"IRF-3 "	"Q14653"	8450	16070	200	6178	6157	551	8	5992	5992	6030	545	9	23	3	0	1945567	0.233	100000.000	100000.000	0.000	0.000	0.000	0.000	0.000	16.610	186	165	186	165	316	2384	100	607	"S385"
0	0	0	10	5	5	"IRF-3 "	"Q14653"	8950	16070	200	5949	6014	464	7	5935	5935	5962	479	8	18	5	0	1900530	0.109	100000.000	100000.000	0.000	0.000	0.000	0.000	0.000	16.610	14	79	14	79	316	2384	100	608	"S385"
0	0	0	10	6	5	"IRF-3 "	"Q14653"	9460	16080	90	6446	6579	425	6	5748	5748	5832	480	8	78	34	0	342124	1.556	100000.000	100000.000	0.000	0.000	0.000	0.000	0.000	16.610	698	831	698	831	52	420	100	609	"S385"
0	0	0	10	7	5	"LSD1"	"O60341"	9960	16080	90	10347	9935	1328	13	5848	5848	5868	598	10	98	98	0	516617	6.801	100000.000	100000.000	0.000	0.000	0.000	0.000	0.000	16.610	4499	4087	4499	4087	52	420	100	610	"S131"
0	0	0	10	8	5	"LSD1"	"O60341"	10450	16080	100	9454	9132	1445	15	5985	5985	5915	626	10	92	91	0	730563	5.139	100000.000	100000.000	0.000	0.000	0.000	0.000	0.000	16.610	3469	3147	3469	3147	80	560	100	611	"S131"
0	0	0	10	9	5	"LSD1"	"O60341"	10960	16080	100	8680	8658	1182	13	5794	5794	5864	561	9	95	87	0	692656	4.980	100000.000	100000.000	0.000	0.000	0.000	0.000	0.000	16.610	2886	2864	2886	2864	80	560	100	612	"S131"
0	0	0	10	1	6	"MAPKAPK5"	"Q8IW41"	6960	16710	100	10861	10634	2223	20	6318	6318	6094	706	11	87	87	0	850703	6.431	100000.000	100000.000	0.000	0.000	0.000	0.000	0.000	16.610	4543	4316	4543	4316	80	560	100	613	"T182"
0	0	0	10	2	6	"MAPKAPK5"	"Q8IW41"	7480	16690	130	7425	8591	2759	32	6291	6291	6140	873	14	53	48	0	1030949	2.808	100000.000	100000.000	0.000	0.000	0.000	0.000	0.000	16.610	1134	2300	1134	2300	120	940	100	614	"T182"
0	0	0	10	3	6	"MAPKAPK5"	"Q8IW41"	7960	16700	130	7139	8403	2580	30	6229	6229	6185	753	12	52	46	0	1008394	2.946	100000.000	100000.000	0.000	0.000	0.000	0.000	0.000	16.610	910	2174	910	2174	120	940	100	615	"T182"
0	0	0	10	4	6	"P27kip1"	"P46527"	8450	16730	120	6459	6482	1070	16	6219	6219	6197	596	9	35	6	0	777862	0.478	100000.000	100000.000	0.000	0.000	0.000	0.000	0.000	16.610	240	263	240	263	120	820	100	616	"T157"
0	0	0	10	5	6	"P27kip1"	"P46527"	8950	16720	200	6036	6059	507	8	6079	6079	6113	402	6	10	2	0	1914586	-0.134	100000.000	100000.000	0.000	0.000	0.000	0.000	0.000	16.610	-43	-20	-43	-20	316	2384	100	617	"T157"
0	0	0	10	6	6	"P27kip1"	"P46527"	9450	16720	200	6071	6075	470	7	5979	5979	6032	535	8	15	2	0	1919855	0.080	100000.000	100000.000	0.000	0.000	0.000	0.000	0.000	16.610	92	96	92	96	316	2384	100	618	"T157"
0	0	0	10	7	6	"p67phox"	"P19878"	9950	16720	200	5572	5525	605	10	5954	5954	6004	619	10	4	0	0	1746025	-0.774	100000.000	100000.000	0.000	0.000	0.000	0.000	0.000	16.610	-382	-429	-382	-429	316	2384	100	619	"T233"
0	0	0	10	8	6	"p67phox"	"P19878"	10450	16720	200	5549	5493	623	11	6002	6002	5976	674	11	1	0	0	1735630	-0.717	100000.000	100000.000	0.000	0.000	0.000	0.000	0.000	16.610	-453	-509	-453	-509	316	2384	100	620	"T233"
0	0	0	10	9	6	"p67phox"	"P19878"	10950	16720	200	5509	5485	732	13	5979	5979	5997	1271	21	0	0	0	1733233	-0.403	100000.000	100000.000	0.000	0.000	0.000	0.000	0.000	16.610	-470	-494	-470	-494	316	2384	100	621	"T233"
-75	0	0	10	1	7	"empty"	"empty"	6950	17360	200	6201	6088	718	11	6289	6289	6179	768	12	4	0	0	1923881	-0.118	100000.000	100000.000	0.000	0.000	0.000	0.000	0.000	16.610	-88	-201	-88	-201	316	2384	100	622	"empty"
-75	0	0	10	2	7	"empty"	"empty"	7450	17360	200	6159	6253	1768	28	6284	6284	6160	803	13	9	1	0	1975878	0.116	100000.000	100000.000	0.000	0.000	0.000	0.000	0.000	16.610	-125	-31	-125	-31	316	2384	100	623	"empty"
-75	0	0	10	3	7	"empty"	"empty"	7950	17360	200	6359	6203	673	10	6256	6256	6206	740	11	10	0	0	1960223	-0.004	100000.000	100000.000	0.000	0.000	0.000	0.000	0.000	16.610	103	-53	103	-53	316	2384	100	624	"empty"
-75	0	0	10	4	7	"empty"	"empty"	8450	17360	200	6409	6313	536	8	6305	6305	6306	528	8	19	0	0	1994841	0.013	100000.000	100000.000	0.000	0.000	0.000	0.000	0.000	16.610	104	8	104	8	316	2384	100	625	"empty"
-75	0	0	10	5	7	"empty"	"empty"	8950	17360	200	6261	6282	435	6	6217	6217	6233	422	6	14	2	0	1984956	0.116	100000.000	100000.000	0.000	0.000	0.000	0.000	0.000	16.610	44	65	44	65	316	2384	100	626	"empty"
-75	0	0	10	6	7	"empty"	"empty"	9450	17360	200	6170	6213	432	6	6127	6127	6151	434	7	19	4	0	1963187	0.143	100000.000	100000.000	0.000	0.000	0.000	0.000	0.000	16.610	43	86	43	86	316	2384	100	627	"empty"
-75	0	0	10	7	7	"empty"	"empty"	9950	17360	200	6206	6121	611	9	6071	6071	6111	603	9	22	0	0	1934241	0.017	100000.000	100000.000	0.000	0.000	0.000	0.000	0.000	16.610	135	50	135	50	316	2384	100	628	"empty"
-75	0	0	10	8	7	"empty"	"empty"	10450	17360	200	6150	6156	727	11	6178	6178	6147	660	10	17	0	0	1945241	0.014	100000.000	100000.000	0.000	0.000	0.000	0.000	0.000	16.610	-28	-22	-28	-22	316	2384	100	629	"empty"
-75	0	0	10	9	7	"empty"	"empty"	10950	17360	200	6099	6110	644	10	6056	6056	6094	891	14	3	0	0	1930894	0.018	100000.000	100000.000	0.000	0.000	0.000	0.000	0.000	16.610	43	54	43	54	316	2384	100	630	"empty"
0	0	0	11	1	1	"Jak2 "	"O60674"	11430	13480	160	9575	8969	2149	23	5688	5688	5645	477	8	80	72	0	1865500	6.969	100000.000	100000.000	0.000	0.000	0.000	0.000	0.000	16.610	3887	3281	3887	3281	208	1512	100	631	"Y221"
0	0	0	11	2	1	"Jak2 "	"O60674"	11930	13480	170	10299	9239	2326	25	5792	5792	5839	1580	27	70	66	0	1921636	2.152	100000.000	100000.000	0.000	0.000	0.000	0.000	0.000	16.610	4507	3447	4507	3447	208	1660	100	632	"Y221"
0	0	0	11	3	1	"Jak2 "	"O60674"	12430	13460	170	10761	9764	2958	30	5922	5922	5917	338	5	81	75	0	2030918	11.382	100000.000	100000.000	0.000	0.000	0.000	0.000	0.000	16.610	4839	3842	4839	3842	208	1660	100	633	"Y221"
0	0	0	11	4	1	"K8"	"P05787"	12930	13440	200	5428	6790	7167	105	5913	5913	6221	2665	42	4	4	0	2145775	0.214	100000.000	100000.000	0.000	0.000	0.000	0.000	0.000	16.610	-485	877	-485	877	316	2384	100	634	"S74"
0	0	0	11	5	1	"K8"	"P05787"	13430	13440	200	5210	5271	899	17	5510	5510	5906	3656	61	0	0	0	1665709	-0.174	100000.000	100000.000	0.000	0.000	0.000	0.000	0.000	16.610	-300	-239	-300	-239	316	2384	100	635	"S74"
0	0	0	11	6	1	"K8"	"P05787"	13930	13440	200	5278	5391	1045	19	5768	5768	6067	2971	48	0	0	0	1703524	-0.228	100000.000	100000.000	0.000	0.000	0.000	0.000	0.000	16.610	-490	-377	-490	-377	316	2384	100	636	"S74"
0	0	0	11	7	1	"Met "	"P08581"	14430	13440	200	5941	6656	5379	80	5987	5987	6042	890	14	3	2	0	2103396	0.690	100000.000	100000.000	0.000	0.000	0.000	0.000	0.000	16.610	-46	669	-46	669	316	2384	100	637	"Y1234"
0	0	0	11	8	1	"Met "	"P08581"	14930	13440	200	5841	5828	368	6	5821	5821	5861	610	10	4	0	0	1841728	-0.054	100000.000	100000.000	0.000	0.000	0.000	0.000	0.000	16.610	20	7	20	7	316	2384	100	638	"Y1234"
0	0	0	11	9	1	"Met "	"P08581"	15430	13440	200	5374	5408	493	9	5338	5338	5344	467	8	13	2	0	1708823	0.137	100000.000	100000.000	0.000	0.000	0.000	0.000	0.000	16.610	36	70	36	70	316	2384	100	639	"Y1234"
0	0	0	11	1	2	"MSK2"	"O75676"	11430	14080	200	5726	5734	507	8	5700	5700	5699	680	11	5	0	0	1811899	0.051	100000.000	100000.000	0.000	0.000	0.000	0.000	0.000	16.610	26	34	26	34	316	2384	100	640	"S360"
0	0	0	11	2	2	"MSK2"	"O75676"	11930	14080	200	5702	5718	355	6	5718	5718	5720	397	6	12	1	0	1806799	-0.005	100000.000	0.000	0.000	0.000	0.000	0.000	0.000	16.610	-16	0	-16	0	316	2384	100	641	"S360"
0	0	0	11	3	2	"MSK2"	"O75676"	12430	14080	200	5866	5831	438	7	5831	5831	5814	442	7	9	0	0	1842680	0.038	100000.000	0.000	0.000	0.000	0.000	0.000	0.000	16.610	35	0	35	0	316	2384	100	642	"S360"
0	0	0	11	4	2	"NFkB-p100 "	"Q00653"	12930	14080	200	5345	5446	1252	22	5868	5868	5864	563	9	2	0	0	1721082	-0.742	100000.000	100000.000	0.000	0.000	0.000	0.000	0.000	16.610	-523	-422	-523	-422	316	2384	100	643	"S99"
0	0	0	11	5	2	"NFkB-p100 "	"Q00653"	13430	14080	200	4856	4965	659	13	5510	5510	5638	1757	31	0	0	0	1568942	-0.383	100000.000	100000.000	0.000	0.000	0.000	0.000	0.000	16.610	-654	-545	-654	-545	316	2384	100	644	"S99"
0	0	0	11	6	2	"NFkB-p100 "	"Q00653"	13930	14080	200	5155	5291	951	17	5712	5712	5962	2180	36	1	0	0	1671874	-0.308	100000.000	100000.000	0.000	0.000	0.000	0.000	0.000	16.610	-557	-421	-557	-421	316	2384	100	645	"S99"
0	0	0	11	7	2	"PKACa "	"P17612"	14430	14080	200	5812	5834	493	8	5940	5940	6129	2621	42	0	0	0	1843658	-0.113	100000.000	100000.000	0.000	0.000	0.000	0.000	0.000	16.610	-128	-106	-128	-106	316	2384	100	646	"S10"
0	0	0	11	8	2	"PKACa "	"P17612"	14930	14080	200	5968	5948	666	11	5958	5958	6068	1849	30	1	0	0	1879493	-0.065	100000.000	100000.000	0.000	0.000	0.000	0.000	0.000	16.610	10	-10	10	-10	316	2384	100	647	"S10"
0	0	0	11	9	2	"PKACa "	"P17612"	15430	14080	200	5766	5673	481	8	5804	5804	5862	1013	17	0	0	0	1792621	-0.187	100000.000	100000.000	0.000	0.000	0.000	0.000	0.000	16.610	-38	-131	-38	-131	316	2384	100	648	"S10"
0	0	0	11	1	3	"p70S6K"	"P23443"	11430	14720	200	5823	5997	1880	31	5737	5737	5729	693	12	5	1	0	1895112	0.387	100000.000	100000.000	0.000	0.000	0.000	0.000	0.000	16.610	86	260	86	260	316	2384	100	649	"S447"
0	0	0	11	2	3	"p70S6K"	"P23443"	11930	14720	200	5931	5922	374	6	5874	5874	5880	765	13	0	0	0	1871422	0.055	100000.000	100000.000	0.000	0.000	0.000	0.000	0.000	16.610	57	48	57	48	316	2384	100	650	"S447"
0	0	0	11	3	3	"p70S6K"	"P23443"	12430	14720	200	5940	5956	336	5	5928	5928	5908	411	6	12	0	0	1881987	0.117	100000.000	100000.000	0.000	0.000	0.000	0.000	0.000	16.610	12	28	12	28	316	2384	100	651	"S447"
0	0	0	11	4	3	"PDK1"	"O15530"	12930	14740	130	8271	9003	3197	35	5969	5969	5975	1320	22	53	49	0	1080333	2.294	100000.000	100000.000	0.000	0.000	0.000	0.000	0.000	16.610	2302	3034	2302	3034	120	940	100	652	"Y376"
0	0	0	11	5	3	"PDK1"	"O15530"	13430	14760	130	8883	9272	3321	35	5796	5796	5924	1289	21	56	51	0	1112628	2.597	100000.000	100000.000	0.000	0.000	0.000	0.000	0.000	16.610	3087	3476	3087	3476	120	940	100	653	"Y376"
0	0	0	11	6	3	"PDK1"	"O15530"	13930	14750	120	7482	9023	3737	41	5546	5546	5552	536	9	54	50	0	1082787	6.476	100000.000	100000.000	0.000	0.000	0.000	0.000	0.000	16.610	1936	3477	1936	3477	120	820	100	654	"Y376"
0	0	0	11	7	3	"Ripk1"	"Q13546"	14430	14720	200	5619	5667	474	8	5899	5899	5955	761	12	2	0	0	1790838	-0.378	100000.000	100000.000	0.000	0.000	0.000	0.000	0.000	16.610	-280	-232	-280	-232	316	2384	100	655	"Y694"
0	0	0	11	8	3	"Ripk1"	"Q13546"	14930	14720	200	5624	5974	3674	61	5957	5957	5992	975	16	2	1	0	1887749	-0.018	100000.000	100000.000	0.000	0.000	0.000	0.000	0.000	16.610	-333	17	-333	17	316	2384	100	656	"Y694"
0	0	0	11	9	3	"Ripk1"	"Q13546"	15430	14720	200	5573	5613	470	8	5873	5873	5886	410	6	3	0	0	1773835	-0.666	100000.000	100000.000	0.000	0.000	0.000	0.000	0.000	16.610	-300	-260	-300	-260	316	2384	100	657	"Y694"
0	0	0	11	1	4	"SHC3"	"Q92529"	11410	15370	150	5901	5874	791	13	5744	5744	5723	469	8	30	5	0	916356	0.322	100000.000	100000.000	0.000	0.000	0.000	0.000	0.000	16.610	157	130	157	130	156	1272	100	658	"Y341"
0	0	0	11	2	4	"SHC3"	"Q92529"	11910	15370	200	5714	5779	352	6	5757	5757	5773	519	8	9	1	0	1826297	0.012	100000.000	100000.000	0.000	0.000	0.000	0.000	0.000	16.610	-43	22	-43	22	316	2384	100	659	"Y341"
0	0	0	11	3	4	"SHC3"	"Q92529"	12410	15370	200	5947	5986	366	6	5900	5900	5900	496	8	13	1	0	1891521	0.173	100000.000	100000.000	0.000	0.000	0.000	0.000	0.000	16.610	47	86	47	86	316	2384	100	660	"Y341"
0	0	0	11	4	4	"Smad3 "	"P84022"	12910	15370	200	5935	5956	500	8	5900	5900	5875	419	7	18	6	0	1882104	0.193	100000.000	100000.000	0.000	0.000	0.000	0.000	0.000	16.610	35	56	35	56	316	2384	100	661	"S208"
0	0	0	11	5	4	"Smad3 "	"P84022"	13410	15370	200	6003	6014	521	8	5927	5927	5928	546	9	11	3	0	1900481	0.158	100000.000	100000.000	0.000	0.000	0.000	0.000	0.000	16.610	76	87	76	87	316	2384	100	662	"S208"
0	0	0	11	6	4	"Smad3 "	"P84022"	13910	15370	200	5498	5508	484	8	5573	5573	5600	591	10	2	0	0	1740675	-0.156	100000.000	100000.000	0.000	0.000	0.000	0.000	0.000	16.610	-75	-65	-75	-65	316	2384	100	663	"S208"
0	0	0	11	7	4	"TAK1 "	"O43318"	14410	15370	200	5824	5830	432	7	5870	5870	5998	1581	26	0	0	0	1842162	-0.106	100000.000	100000.000	0.000	0.000	0.000	0.000	0.000	16.610	-46	-40	-46	-40	316	2384	100	664	"T187"
0	0	0	11	8	4	"TAK1 "	"O43318"	14910	15370	200	5840	6132	2439	39	5955	5955	6163	2270	36	1	1	0	1937573	-0.014	100000.000	100000.000	0.000	0.000	0.000	0.000	0.000	16.610	-115	177	-115	177	316	2384	100	665	"T187"
0	0	0	11	9	4	"TAK1 "	"O43318"	15410	15370	200	6036	5960	389	6	5971	5971	5990	418	6	9	0	0	1883417	-0.072	100000.000	100000.000	0.000	0.000	0.000	0.000	0.000	16.610	65	-11	65	-11	316	2384	100	666	"T187"
0	0	0	11	1	5	"ACC1"	"P68133"	11430	16000	200	5798	5817	495	8	6001	6001	5980	656	10	0	0	0	1838274	-0.248	100000.000	100000.000	0.000	0.000	0.000	0.000	0.000	16.610	-203	-184	-203	-184	316	2384	100	667	"Y93"
0	0	0	11	2	5	"ACC1"	"P68133"	11930	16000	200	5858	5898	375	6	6035	6035	6061	766	12	1	0	0	1863836	-0.213	100000.000	100000.000	0.000	0.000	0.000	0.000	0.000	16.610	-177	-137	-177	-137	316	2384	100	668	"Y93"
0	0	0	11	3	5	"ACC1"	"P68133"	12430	16000	200	5868	5881	467	7	6105	6105	6089	382	6	7	0	0	1858430	-0.545	100000.000	100000.000	0.000	0.000	0.000	0.000	0.000	16.610	-237	-224	-237	-224	316	2384	100	669	"Y93"
0	0	0	11	4	5	"A-Raf"	"P10398"	12930	16000	200	5817	5758	504	8	6061	6061	5994	535	8	2	0	0	1819388	-0.441	100000.000	100000.000	0.000	0.000	0.000	0.000	0.000	16.610	-244	-303	-244	-303	316	2384	100	670	"T20"
0	0	0	11	5	5	"A-Raf"	"P10398"	13430	16000	200	5706	5714	485	8	5900	5900	5883	467	7	8	0	0	1805769	-0.362	100000.000	100000.000	0.000	0.000	0.000	0.000	0.000	16.610	-194	-186	-194	-186	316	2384	100	671	"T20"
0	0	0	11	6	5	"A-Raf"	"P10398"	13930	16000	200	5778	5963	1654	27	5654	5654	5685	819	14	7	3	0	1884165	0.339	100000.000	100000.000	0.000	0.000	0.000	0.000	0.000	16.610	124	309	124	309	316	2384	100	672	"T20"
0	0	0	11	7	5	"BCAP"	"Q6ZUJ8"	14430	16000	200	5540	5572	467	8	5652	5652	5696	1160	20	0	0	0	1760596	-0.107	100000.000	100000.000	0.000	0.000	0.000	0.000	0.000	16.610	-112	-80	-112	-80	316	2384	100	673	"Y570"
0	0	0	11	8	5	"BCAP"	"Q6ZUJ8"	14930	16000	200	6019	6012	406	6	5914	5914	6029	1548	25	0	0	0	1899889	-0.011	100000.000	100000.000	0.000	0.000	0.000	0.000	0.000	16.610	105	98	105	98	316	2384	100	674	"Y570"
0	0	0	11	9	5	"BCAP"	"Q6ZUJ8"	15430	16000	200	6118	6099	353	5	6020	6020	6085	1318	21	0	0	0	1927318	0.011	100000.000	100000.000	0.000	0.000	0.000	0.000	0.000	16.610	98	79	98	79	316	2384	100	675	"Y570"
0	0	0	11	1	6	"Cofilin 1"	"P23528"	11440	16690	130	6752	6849	925	13	6061	6061	6045	454	7	53	45	0	821869	1.771	100000.000	100000.000	0.000	0.000	0.000	0.000	0.000	16.610	691	788	691	788	120	940	100	676	"Y139"
0	0	0	11	2	6	"Cofilin 1"	"P23528"	11920	16700	150	6363	6690	906	13	6031	6031	6076	1718	28	16	0	0	1043710	0.357	100000.000	100000.000	0.000	0.000	0.000	0.000	0.000	16.610	332	659	332	659	156	1272	100	677	"Y139"
0	0	0	11	3	6	"Cofilin 1"	"P23528"	12430	16700	150	6272	6461	849	13	6027	6027	6009	368	6	41	28	0	1007901	1.228	100000.000	100000.000	0.000	0.000	0.000	0.000	0.000	16.610	245	434	245	434	156	1272	100	678	"Y139"
0	0	0	11	4	6	"CTNNB1"	"P35222"	12930	16650	200	5754	5737	464	8	6034	6034	5991	582	9	2	0	0	1812890	-0.436	100000.000	100000.000	0.000	0.000	0.000	0.000	0.000	16.610	-280	-297	-280	-297	316	2384	100	679	"Y654"
0	0	0	11	5	6	"CTNNB1"	"P35222"	13430	16650	200	5763	5716	491	8	5897	5897	5937	958	16	0	0	0	1806144	-0.231	100000.000	100000.000	0.000	0.000	0.000	0.000	0.000	16.610	-134	-181	-134	-181	316	2384	100	680	"Y654"
0	0	0	11	6	6	"CTNNB1"	"P35222"	13930	16650	200	5652	5635	419	7	5893	5893	5918	653	11	1	0	0	1780603	-0.433	100000.000	100000.000	0.000	0.000	0.000	0.000	0.000	16.610	-241	-258	-241	-258	316	2384	100	681	"Y654"
0	0	0	11	7	6	"IFNGR1 "	"P15260"	14430	16650	200	5119	5159	411	7	5561	5561	5618	1227	21	0	0	0	1630306	-0.374	100000.000	100000.000	0.000	0.000	0.000	0.000	0.000	16.610	-442	-402	-442	-402	316	2384	100	682	"S495"
0	0	0	11	8	6	"IFNGR1 "	"P15260"	14930	16650	200	5881	5935	1602	26	5874	5874	5888	684	11	4	0	0	1875580	0.069	100000.000	100000.000	0.000	0.000	0.000	0.000	0.000	16.610	7	61	7	61	316	2384	100	683	"S495"
0	0	0	11	9	6	"IFNGR1 "	"P15260"	15430	16650	200	5821	5880	1268	21	6023	6023	6818	5939	87	0	0	0	1858216	-0.158	100000.000	100000.000	0.000	0.000	0.000	0.000	0.000	16.610	-202	-143	-202	-143	316	2384	100	684	"S495"
-75	0	0	11	1	7	"empty"	"empty"	11430	17290	200	6084	6078	453	7	6082	6082	6097	518	8	14	0	0	1920514	-0.037	100000.000	100000.000	0.000	0.000	0.000	0.000	0.000	16.610	2	-4	2	-4	316	2384	100	685	"empty"
-75	0	0	11	2	7	"empty"	"empty"	11930	17290	200	5960	5971	331	5	6101	6101	6107	455	7	3	0	0	1886822	-0.299	100000.000	100000.000	0.000	0.000	0.000	0.000	0.000	16.610	-141	-130	-141	-130	316	2384	100	686	"empty"
-75	0	0	11	3	7	"empty"	"empty"	12430	17290	200	6014	6003	395	6	6193	6193	6191	833	13	0	0	0	1896909	-0.226	100000.000	100000.000	0.000	0.000	0.000	0.000	0.000	16.610	-179	-190	-179	-190	316	2384	100	687	"empty"
-75	0	0	11	4	7	"empty"	"empty"	12930	17290	200	6105	6114	839	13	6131	6131	6114	620	10	3	0	0	1932055	0.000	100000.000	100000.000	0.000	0.000	0.000	0.000	0.000	16.610	-26	-17	-26	-17	316	2384	100	688	"empty"
-75	0	0	11	5	7	"empty"	"empty"	13430	17290	200	5962	5965	411	6	6036	6036	6035	536	8	7	0	0	1884975	-0.131	100000.000	100000.000	0.000	0.000	0.000	0.000	0.000	16.610	-74	-71	-74	-71	316	2384	100	689	"empty"
-75	0	0	11	6	7	"empty"	"empty"	13930	17290	200	6022	6017	402	6	6012	6012	6011	500	8	11	0	0	1901266	0.012	100000.000	100000.000	0.000	0.000	0.000	0.000	0.000	16.610	10	5	10	5	316	2384	100	690	"empty"
0	0	0	11	7	7	"GLQAWPG-pS-AIPQFLG_GLQAWPGEAIPQFLG_60vs40"	"GLQAWPG-pS-AIPQFLG_GLQAWPGEAIPQFLG_60vs40"	14420	17310	130	6495	10795	6533	60	5882	5882	5890	1119	18	38	35	0	1295454	4.383	100000.000	100000.000	0.000	0.000	0.000	0.000	0.000	16.610	613	4913	613	4913	120	940	100	691	"GLQAWPG-pS-AIPQFLG_GLQAWPGEAIPQFLG_60vs40"
0	0	0	11	8	7	"GLQAWPG-pS-AIPQFLG_GLQAWPGEAIPQFLG_60vs40"	"GLQAWPG-pS-AIPQFLG_GLQAWPGEAIPQFLG_60vs40"	14930	17310	130	6012	9741	5845	60	5654	5654	5728	1163	20	32	31	0	1168958	3.451	100000.000	100000.000	0.000	0.000	0.000	0.000	0.000	16.610	358	4087	358	4087	120	940	100	692	"GLQAWPG-pS-AIPQFLG_GLQAWPGEAIPQFLG_60vs40"
0	0	0	11	9	7	"GLQAWPG-pS-AIPQFLG_GLQAWPGEAIPQFLG_60vs40"	"GLQAWPG-pS-AIPQFLG_GLQAWPGEAIPQFLG_60vs40"	15440	17330	130	6857	11804	6590	55	5884	5884	6243	3949	63	42	37	0	1416525	1.408	100000.000	100000.000	0.000	0.000	0.000	0.000	0.000	16.610	973	5920	973	5920	120	940	100	693	"GLQAWPG-pS-AIPQFLG_GLQAWPGEAIPQFLG_60vs40"
0	0	0	12	1	1	"BLNK "	"Q8WV28"	15930	13460	80	6646	6490	1121	17	4945	4945	4945	296	5	84	80	0	337494	5.220	100000.000	100000.000	0.000	0.000	0.000	0.000	0.000	16.610	1701	1545	1701	1545	52	340	100	694	"Y178"
0	0	0	12	2	1	"BLNK "	"Q8WV28"	16430	13470	80	6590	6521	615	9	5043	5043	5043	288	5	92	90	0	339086	5.132	100000.000	100000.000	0.000	0.000	0.000	0.000	0.000	16.610	1547	1478	1547	1478	52	340	100	695	"Y178"
0	0	0	12	3	1	"BLNK "	"Q8WV28"	16920	13460	90	7176	6940	783	11	5307	5307	5323	323	6	88	88	0	360867	5.006	100000.000	100000.000	0.000	0.000	0.000	0.000	0.000	16.610	1869	1633	1869	1633	52	420	100	696	"Y178"
0	0	0	12	4	1	"Catalase"	"P04040"	17440	13460	80	7242	7067	764	10	5361	5361	5370	365	6	92	84	0	367499	4.649	100000.000	100000.000	0.000	0.000	0.000	0.000	0.000	16.610	1881	1706	1881	1706	52	340	100	697	"Y385"
0	0	0	12	5	1	"Catalase"	"P04040"	17930	13460	70	7653	7591	780	10	5581	5581	5607	403	7	96	93	0	242908	4.923	100000.000	100000.000	0.000	0.000	0.000	0.000	0.000	16.610	2072	2010	2072	2010	32	236	100	698	"Y385"
0	0	0	12	6	1	"Catalase"	"P04040"	18430	13460	80	7398	7231	817	11	5478	5478	5508	446	8	88	86	0	376021	3.863	100000.000	100000.000	0.000	0.000	0.000	0.000	0.000	16.610	1920	1753	1920	1753	52	340	100	699	"Y385"
0	0	0	12	7	1	"Cdc42"	"P60953"	18930	13460	80	6159	6169	584	9	5429	5429	5447	284	5	73	61	0	320765	2.542	100000.000	100000.000	0.000	0.000	0.000	0.000	0.000	16.610	730	740	730	740	52	340	100	700	"Y64"
0	0	0	12	8	1	"Cdc42"	"P60953"	19430	13460	90	6340	6236	489	7	5340	5340	5331	303	5	86	78	0	324262	2.987	100000.000	100000.000	0.000	0.000	0.000	0.000	0.000	16.610	1000	896	1000	896	52	420	100	701	"Y64"
0	0	0	12	9	1	"Cdc42"	"P60953"	19920	13450	200	5188	5288	477	9	5144	5144	5169	606	11	11	5	0	1670920	0.196	100000.000	100000.000	0.000	0.000	0.000	0.000	0.000	16.610	44	144	44	144	316	2384	100	702	"Y64"
0	0	0	12	1	2	"Flt3"	"P36888"	15950	14120	70	6152	6154	404	6	5201	5201	5201	271	5	96	84	0	196939	3.517	100000.000	100000.000	0.000	0.000	0.000	0.000	0.000	16.610	951	953	951	953	32	236	100	703	"Y842"
0	0	0	12	2	2	"Flt3"	"P36888"	16440	14110	70	6297	6162	585	9	5185	5185	5195	289	5	81	81	0	197182	3.346	100000.000	100000.000	0.000	0.000	0.000	0.000	0.000	16.610	1112	977	1112	977	32	236	100	704	"Y842"
0	0	0	12	3	2	"Flt3"	"P36888"	16940	14100	200	5341	5435	512	9	5309	5309	5320	361	6	19	12	0	1717416	0.319	100000.000	100000.000	0.000	0.000	0.000	0.000	0.000	16.610	32	126	32	126	316	2384	100	705	"Y842"
0	0	0	12	4	2	"gp130 "	"P40189"	17440	14100	80	6112	6102	670	10	5402	5402	5422	381	7	76	46	0	317326	1.785	100000.000	100000.000	0.000	0.000	0.000	0.000	0.000	16.610	710	700	710	700	52	340	100	706	"S782"
0	0	0	12	5	2	"gp130 "	"P40189"	17940	14090	80	6319	6314	419	6	5689	5689	5716	406	7	75	28	0	328340	1.473	100000.000	100000.000	0.000	0.000	0.000	0.000	0.000	16.610	630	625	630	625	52	340	100	707	"S782"
0	0	0	12	6	2	"gp130 "	"P40189"	18440	14100	80	6199	6235	324	5	5648	5648	5699	446	7	65	15	0	324217	1.202	100000.000	100000.000	0.000	0.000	0.000	0.000	0.000	16.610	551	587	551	587	52	340	100	708	"S782"
0	0	0	12	7	2	"HSP60"	"P10809"	18930	14090	200	5531	5768	2184	37	5537	5537	5572	552	9	6	1	0	1822648	0.355	100000.000	100000.000	0.000	0.000	0.000	0.000	0.000	16.610	-6	231	-6	231	316	2384	100	709	"S70"
0	0	0	12	8	2	"HSP60"	"P10809"	19430	14090	200	5366	5376	297	5	5337	5337	5347	286	5	17	4	0	1698891	0.101	100000.000	100000.000	0.000	0.000	0.000	0.000	0.000	16.610	29	39	29	39	316	2384	100	710	"S70"
0	0	0	12	9	2	"HSP60"	"P10809"	19930	14090	200	5243	5266	368	6	5191	5191	5221	635	12	2	1	0	1664083	0.071	100000.000	100000.000	0.000	0.000	0.000	0.000	0.000	16.610	52	75	52	75	316	2384	100	711	"S70"
0	0	0	12	1	3	"IL7R "	"P16871"	15950	14760	130	7258	7214	705	9	5783	5783	5761	462	8	90	80	0	865630	3.145	100000.000	100000.000	0.000	0.000	0.000	0.000	0.000	16.610	1475	1431	1475	1431	120	940	100	712	"Y449"
0	0	0	12	2	3	"IL7R "	"P16871"	16450	14760	140	6983	6816	706	10	5218	5218	5216	320	6	89	87	0	1063355	5.000	100000.000	100000.000	0.000	0.000	0.000	0.000	0.000	16.610	1765	1598	1765	1598	156	1140	100	713	"Y449"
0	0	0	12	3	3	"IL7R "	"P16871"	16950	14760	130	7070	7014	541	7	5367	5367	5369	342	6	95	94	0	841622	4.810	100000.000	100000.000	0.000	0.000	0.000	0.000	0.000	16.610	1703	1647	1703	1647	120	940	100	714	"Y449"
0	0	0	12	4	3	"IRAK4"	"P51617"	17440	14750	200	5329	5360	728	13	5485	5485	5498	408	7	1	0	0	1693890	-0.338	100000.000	100000.000	0.000	0.000	0.000	0.000	0.000	16.610	-156	-125	-156	-125	316	2384	100	715	"T345"
0	0	0	12	5	3	"IRAK4"	"P51617"	17940	14750	200	5350	5365	320	5	5611	5611	5624	350	6	3	0	0	1695185	-0.740	100000.000	100000.000	0.000	0.000	0.000	0.000	0.000	16.610	-261	-246	-261	-246	316	2384	100	716	"T345"
0	0	0	12	6	3	"IRAK4"	"P51617"	18440	14740	200	5547	5576	394	7	5794	5794	5805	367	6	8	1	0	1762003	-0.624	100000.000	100000.000	0.000	0.000	0.000	0.000	0.000	16.610	-247	-218	-247	-218	316	2384	100	717	"T345"
0	0	0	12	7	3	"LIMK1"	"P53667"	18940	14750	110	8015	8012	1212	15	5599	5599	5611	349	6	95	92	0	640934	6.880	100000.000	100000.000	0.000	0.000	0.000	0.000	0.000	16.610	2416	2413	2416	2413	80	656	100	718	"T508"
0	0	0	12	8	3	"LIMK1"	"P53667"	19440	14740	110	7467	7356	578	7	5476	5476	5483	345	6	96	92	0	588497	5.429	100000.000	100000.000	0.000	0.000	0.000	0.000	0.000	16.610	1991	1880	1991	1880	80	656	100	719	"T508"
0	0	0	12	9	3	"LIMK1"	"P53667"	19950	14740	110	7131	7014	650	9	5289	5289	5295	307	5	93	91	0	561149	5.599	100000.000	100000.000	0.000	0.000	0.000	0.000	0.000	16.610	1842	1725	1842	1725	80	656	100	720	"T508"
0	0	0	12	1	4	"p38-alpha "	"Q16539"	15950	15390	200	5990	6064	650	10	6077	6077	6174	1433	23	1	0	0	1916134	-0.077	100000.000	100000.000	0.000	0.000	0.000	0.000	0.000	16.610	-87	-13	-87	-13	316	2384	100	721	"T122"
0	0	0	12	2	4	"p38-alpha "	"Q16539"	16450	15390	200	5751	5869	1342	22	5527	5527	5598	774	13	10	2	0	1854739	0.350	100000.000	100000.000	0.000	0.000	0.000	0.000	0.000	16.610	224	342	224	342	316	2384	100	722	"T122"
0	0	0	12	3	4	"p38-alpha "	"Q16539"	16950	15390	160	5980	6015	586	9	5481	5481	5476	300	5	70	33	0	1251072	1.797	100000.000	100000.000	0.000	0.000	0.000	0.000	0.000	16.610	499	534	499	534	208	1512	100	723	"T122"
0	0	0	12	4	4	"MEK1 "	"Q02750"	17460	15390	90	6486	6424	373	5	5644	5644	5632	298	5	90	71	0	334063	2.658	100000.000	100000.000	0.000	0.000	0.000	0.000	0.000	16.610	842	780	842	780	52	420	100	724	"S297"
0	0	0	12	5	4	"MEK1 "	"Q02750"	17940	15390	110	6490	6373	496	7	5728	5728	5721	335	5	76	57	0	509857	1.946	100000.000	100000.000	0.000	0.000	0.000	0.000	0.000	16.610	762	645	762	645	80	656	100	725	"S297"
0	0	0	12	6	4	"MEK1 "	"Q02750"	18440	15380	110	6392	6437	517	8	5909	5909	5943	400	6	57	31	0	514957	1.235	100000.000	100000.000	0.000	0.000	0.000	0.000	0.000	16.610	483	528	483	528	80	656	100	726	"S297"
0	0	0	12	7	4	"P27kip1"	"P46527"	18940	15390	200	5807	5805	393	6	5716	5716	5740	553	9	10	0	0	1834235	0.118	100000.000	100000.000	0.000	0.000	0.000	0.000	0.000	16.610	91	89	91	89	316	2384	100	727	"Y74"
0	0	0	12	8	4	"P27kip1"	"P46527"	19440	15400	100	5925	5953	310	5	5465	5465	5477	303	5	68	28	0	476245	1.571	100000.000	100000.000	0.000	0.000	0.000	0.000	0.000	16.610	460	488	460	488	80	560	100	728	"Y74"
0	0	0	12	9	4	"P27kip1"	"P46527"	19940	15390	100	5870	5837	374	6	5330	5330	5346	267	4	78	50	0	466981	1.839	100000.000	100000.000	0.000	0.000	0.000	0.000	0.000	16.610	540	507	540	507	80	560	100	729	"Y74"
0	0	0	12	1	5	"PPARG "	"P37231"	15950	16040	200	6067	6056	485	8	6153	6153	6218	1462	23	0	0	0	1913657	-0.111	100000.000	100000.000	0.000	0.000	0.000	0.000	0.000	16.610	-86	-97	-86	-97	316	2384	100	730	"S112"
0	0	0	12	2	5	"PPARG "	"P37231"	16450	16040	200	6130	6121	398	6	6094	6094	6090	447	7	15	1	0	1934106	0.069	100000.000	100000.000	0.000	0.000	0.000	0.000	0.000	16.610	36	27	36	27	316	2384	100	731	"S112"
0	0	0	12	3	5	"PPARG "	"P37231"	16950	16040	200	5596	5605	428	7	5540	5540	5552	277	4	16	2	0	1771176	0.191	100000.000	100000.000	0.000	0.000	0.000	0.000	0.000	16.610	56	65	56	65	316	2384	100	732	"S112"
0	0	0	12	4	5	"Pyk2 "	"Q14289"	17450	16040	190	18784	16830	5424	32	5654	5654	5671	289	5	88	86	0	4308601	38.612	100000.000	100000.000	0.000	0.000	0.000	0.000	0.000	16.610	13130	11176	13130	11176	256	2088	100	733	"S399"
0	0	0	12	5	5	"Pyk2 "	"Q14289"	17950	16040	180	18925	17055	5186	30	5692	5692	5706	317	5	90	87	0	4366142	35.801	100000.000	100000.000	0.000	0.000	0.000	0.000	0.000	16.610	13233	11363	13233	11363	256	1924	100	734	"S399"
0	0	0	12	6	5	"Pyk2 "	"Q14289"	18450	16040	180	19394	17156	5496	32	5828	5828	5859	491	8	85	83	0	4392043	23.008	100000.000	100000.000	0.000	0.000	0.000	0.000	0.000	16.610	13566	11328	13566	11328	256	1924	100	735	"S399"
0	0	0	12	7	5	"STAT1 "	"P42224"	18940	16030	200	5949	5953	514	8	5878	5878	5893	353	5	23	5	0	1881296	0.170	100000.000	100000.000	0.000	0.000	0.000	0.000	0.000	16.610	71	75	71	75	316	2384	100	736	"S708"
0	0	0	12	8	5	"STAT1 "	"P42224"	19430	16020	150	5938	6011	909	15	5595	5595	5627	918	16	6	1	0	937727	0.418	100000.000	100000.000	0.000	0.000	0.000	0.000	0.000	16.610	343	416	343	416	156	1272	100	737	"S708"
0	0	0	12	9	5	"STAT1 "	"P42224"	19920	16010	200	5686	5694	303	5	5388	5388	5421	637	11	12	0	0	1799426	0.429	100000.000	100000.000	0.000	0.000	0.000	0.000	0.000	16.610	298	306	298	306	316	2384	100	738	"S708"
0	0	0	12	1	6	"STAT5B "	"P51692"	15960	16680	200	6180	6201	385	6	6111	6111	6154	582	9	10	0	0	1959516	0.081	100000.000	100000.000	0.000	0.000	0.000	0.000	0.000	16.610	69	90	69	90	316	2384	100	739	"S731"
0	0	0	12	2	6	"STAT5B "	"P51692"	16460	16680	200	6475	6465	343	5	6369	6369	6386	517	8	11	0	0	2042977	0.153	100000.000	100000.000	0.000	0.000	0.000	0.000	0.000	16.610	106	96	106	96	316	2384	100	740	"S731"
0	0	0	12	3	6	"STAT5B "	"P51692"	16950	16680	200	5875	5928	380	6	5836	5836	5936	518	8	13	2	0	1873217	-0.015	100000.000	100000.000	0.000	0.000	0.000	0.000	0.000	16.610	39	92	39	92	316	2384	100	741	"S731"
0	0	0	12	4	6	"Syk "	"P43405"	17450	16680	80	9822	9347	1474	15	5665	5665	5668	222	3	96	94	0	486036	16.572	100000.000	100000.000	0.000	0.000	0.000	0.000	0.000	16.610	4157	3682	4157	3682	52	340	100	742	"Y348"
0	0	0	12	5	6	"Syk "	"P43405"	17950	16670	90	10459	9983	1477	14	5736	5736	5754	418	7	92	92	0	519096	10.117	100000.000	100000.000	0.000	0.000	0.000	0.000	0.000	16.610	4723	4247	4723	4247	52	420	100	743	"Y348"
0	0	0	12	6	6	"Syk "	"P43405"	18450	16670	90	10740	10234	1415	13	5741	5741	5777	401	6	96	96	0	532151	11.115	100000.000	100000.000	0.000	0.000	0.000	0.000	0.000	16.610	4999	4493	4999	4493	52	420	100	744	"Y348"
0	0	0	12	7	6	"Calmodulin "	"P62158"	18950	16680	110	6976	6960	540	7	5871	5871	5870	369	6	90	75	0	556823	2.954	100000.000	100000.000	0.000	0.000	0.000	0.000	0.000	16.610	1105	1089	1105	1089	80	656	100	745	"Y99"
0	0	0	12	8	6	"Calmodulin "	"P62158"	19450	16670	110	6666	6711	688	10	5500	5500	5497	292	5	97	87	0	536908	4.158	100000.000	100000.000	0.000	0.000	0.000	0.000	0.000	16.610	1166	1211	1166	1211	80	656	100	746	"Y99"
0	0	0	12	9	6	"Calmodulin "	"P62158"	19950	16670	100	6564	6626	505	7	5368	5368	5383	303	5	98	96	0	530059	4.102	100000.000	100000.000	0.000	0.000	0.000	0.000	0.000	16.610	1196	1258	1196	1258	80	560	100	747	"Y99"
-75	0	0	12	1	7	"empty"	"empty"	15940	17310	200	5790	5830	373	6	5959	5959	5994	550	9	5	0	0	1842182	-0.298	100000.000	100000.000	0.000	0.000	0.000	0.000	0.000	16.610	-169	-129	-169	-129	316	2384	100	748	"empty"
-75	0	0	12	2	7	"empty"	"empty"	16440	17310	200	6305	6311	305	4	6352	6352	6356	387	6	6	1	0	1994349	-0.116	100000.000	100000.000	0.000	0.000	0.000	0.000	0.000	16.610	-47	-41	-47	-41	316	2384	100	749	"empty"
-75	0	0	12	3	7	"empty"	"empty"	16940	17310	200	6595	6576	364	5	6365	6365	6363	508	7	18	1	0	2078131	0.419	100000.000	100000.000	0.000	0.000	0.000	0.000	0.000	16.610	230	211	230	211	316	2384	100	750	"empty"
-75	0	0	12	4	7	"empty"	"empty"	17440	17310	200	5776	5776	259	4	5756	5756	5780	406	7	5	0	0	1825174	-0.010	100000.000	100000.000	0.000	0.000	0.000	0.000	0.000	16.610	20	20	20	20	316	2384	100	751	"empty"
-75	0	0	12	5	7	"empty"	"empty"	17940	17310	200	5821	5846	316	5	5792	5792	5907	2286	38	0	0	0	1847279	-0.027	100000.000	100000.000	0.000	0.000	0.000	0.000	0.000	16.610	29	54	29	54	316	2384	100	752	"empty"
-75	0	0	12	6	7	"empty"	"empty"	18440	17310	200	5745	5774	332	5	5792	5792	5801	325	5	14	2	0	1824630	-0.083	100000.000	100000.000	0.000	0.000	0.000	0.000	0.000	16.610	-47	-18	-47	-18	316	2384	100	753	"empty"
0	0	0	12	7	7	"Control-Spot"	"Tau"	18940	17320	130	7166	7121	454	6	5966	5966	5967	333	5	96	83	0	854544	3.465	100000.000	100000.000	0.000	0.000	0.000	0.000	0.000	16.610	1200	1155	1200	1155	120	940	100	754	"Control-Spot"
0	0	0	12	8	7	"Control-Spot"	"Tau"	19450	17310	130	7127	7237	2106	29	5682	5682	5688	339	5	91	89	0	868479	4.569	100000.000	100000.000	0.000	0.000	0.000	0.000	0.000	16.610	1445	1555	1445	1555	120	940	100	755	"Control-Spot"
0	0	0	12	9	7	"Control-Spot"	"Tau"	19950	17310	120	6708	6694	517	7	5374	5374	5412	676	12	89	49	0	803280	1.896	100000.000	100000.000	0.000	0.000	0.000	0.000	0.000	16.610	1334	1320	1334	1320	120	820	100	756	"Control-Spot"
0	0	0	13	1	1	"Anxa1"	"P04083"	2430	18020	100	7370	7599	1763	23	5943	5943	6074	1573	25	46	16	0	607920	0.969	100000.000	100000.000	0.000	0.000	0.000	0.000	0.000	16.610	1427	1656	1427	1656	80	560	100	757	"Y20"
0	0	0	13	2	1	"Anxa1"	"P04083"	2930	18020	200	6231	6577	2106	32	6161	6161	6300	1087	17	17	7	0	2078422	0.255	100000.000	100000.000	0.000	0.000	0.000	0.000	0.000	16.610	70	416	70	416	316	2384	100	758	"Y20"
0	0	0	13	3	1	"Anxa1"	"P04083"	3430	18020	110	7301	7441	991	13	6397	6397	6610	1731	26	23	0	0	595243	0.480	100000.000	100000.000	0.000	0.000	0.000	0.000	0.000	16.610	904	1044	904	1044	80	656	100	759	"Y20"
0	0	0	13	4	1	"Bax"	"Q07812"	3950	18010	170	6263	6624	2873	43	6166	6166	6141	1849	30	5	2	0	1377753	0.261	100000.000	100000.000	0.000	0.000	0.000	0.000	0.000	16.610	97	458	97	458	208	1660	100	760	"S184"
0	0	0	13	5	1	"Bax"	"Q07812"	4430	18010	200	6117	6201	2416	38	6160	6160	6084	1264	20	3	1	0	1959553	0.093	100000.000	100000.000	0.000	0.000	0.000	0.000	0.000	16.610	-43	41	-43	41	316	2384	100	761	"S184"
0	0	0	13	6	1	"Bax"	"Q07812"	4930	18010	200	6361	6211	1047	16	6198	6198	6073	907	14	4	1	0	1962751	0.152	100000.000	100000.000	0.000	0.000	0.000	0.000	0.000	16.610	163	13	163	13	316	2384	100	762	"S184"
0	0	0	13	7	1	"CHOP"	"P35638"	5430	18000	80	6615	6680	1073	16	6245	6245	6168	625	10	40	17	0	347342	0.819	100000.000	100000.000	0.000	0.000	0.000	0.000	0.000	16.610	370	435	370	435	52	340	100	763	"S79"
0	0	0	13	8	1	"CHOP"	"P35638"	5930	18010	70	7234	7271	417	5	6504	6504	6541	574	8	65	12	0	232665	1.272	100000.000	100000.000	0.000	0.000	0.000	0.000	0.000	16.610	730	767	730	767	32	236	100	764	"S79"
0	0	0	13	9	1	"CHOP"	"P35638"	6420	18000	200	6688	6752	913	13	6487	6487	6491	699	10	26	5	0	2133671	0.373	100000.000	100000.000	0.000	0.000	0.000	0.000	0.000	16.610	201	265	201	265	316	2384	100	765	"S79"
0	0	0	13	1	2	"Crk "	"P46108"	2450	18640	120	5997	6200	1181	19	5796	5796	5896	980	16	23	9	0	743962	0.310	100000.000	100000.000	0.000	0.000	0.000	0.000	0.000	16.610	201	404	201	404	120	820	100	766	"Y221"
0	0	0	13	2	2	"Crk "	"P46108"	2960	18660	100	6485	6748	867	12	6217	6217	6361	902	14	33	6	0	539830	0.429	100000.000	100000.000	0.000	0.000	0.000	0.000	0.000	16.610	268	531	268	531	80	560	100	767	"Y221"
0	0	0	13	3	2	"Crk "	"P46108"	3440	18660	80	7272	7259	797	10	6216	6216	6369	1142	17	46	7	0	377449	0.779	100000.000	100000.000	0.000	0.000	0.000	0.000	0.000	16.610	1056	1043	1056	1043	52	340	100	768	"Y221"
0	0	0	13	4	2	"EEA1"	"Q15075"	3920	18640	130	6282	6312	827	13	6129	6129	6237	2183	35	2	0	0	757430	0.034	100000.000	100000.000	0.000	0.000	0.000	0.000	0.000	16.610	153	183	153	183	120	940	100	769	"T431"
0	0	0	13	5	2	"EEA1"	"Q15075"	4430	18660	70	6703	6798	638	9	6202	6202	6076	839	13	43	6	0	217536	0.861	100000.000	100000.000	0.000	0.000	0.000	0.000	0.000	16.610	501	596	501	596	32	236	100	770	"T431"
0	0	0	13	6	2	"EEA1"	"Q15075"	4950	18630	70	6632	6941	2171	31	6374	6374	6232	1053	16	15	6	0	222098	0.673	100000.000	100000.000	0.000	0.000	0.000	0.000	0.000	16.610	258	567	258	567	32	236	100	771	"T431"
0	0	0	13	7	2	"IKK-alpha "	"O15111"	5430	18650	90	8512	8477	865	10	6323	6323	6259	604	9	94	90	0	440817	3.672	100000.000	100000.000	0.000	0.000	0.000	0.000	0.000	16.610	2189	2154	2189	2154	52	420	100	772	"T23"
0	0	0	13	8	2	"IKK-alpha "	"O15111"	5930	18640	80	8332	8259	560	6	6452	6452	6411	420	6	96	96	0	429489	4.400	100000.000	100000.000	0.000	0.000	0.000	0.000	0.000	16.610	1880	1807	1880	1807	52	340	100	773	"T23"
0	0	0	13	9	2	"IKK-alpha "	"O15111"	6420	18650	150	7372	7539	845	11	6714	6714	6741	1703	25	15	0	0	1176148	0.469	100000.000	100000.000	0.000	0.000	0.000	0.000	0.000	16.610	658	825	658	825	156	1272	100	774	"T23"
0	0	0	13	1	3	"Jak2 "	"O60674"	2430	19290	200	5935	6141	1386	22	5893	5893	5994	1001	16	13	5	0	1940693	0.147	100000.000	100000.000	0.000	0.000	0.000	0.000	0.000	16.610	42	248	42	248	316	2384	100	775	"Y1007"
0	0	0	13	2	3	"Jak2 "	"O60674"	2930	19290	200	6205	6381	1594	24	6102	6102	6234	1013	16	8	2	0	2016315	0.145	100000.000	100000.000	0.000	0.000	0.000	0.000	0.000	16.610	103	279	103	279	316	2384	100	776	"Y1007"
0	0	0	13	3	3	"Jak2 "	"O60674"	3430	19290	200	6282	6418	1057	16	6397	6397	6552	1290	19	5	1	0	2028190	-0.104	100000.000	100000.000	0.000	0.000	0.000	0.000	0.000	16.610	-115	21	-115	21	316	2384	100	777	"Y1007"
0	0	0	13	4	3	"Keap1"	"Q14145"	3910	19290	80	6675	7285	2907	39	6346	6346	6359	817	12	30	13	0	378804	1.133	100000.000	100000.000	0.000	0.000	0.000	0.000	0.000	16.610	329	939	329	939	52	340	100	778	"Y141"
0	0	0	13	5	3	"Keap1"	"Q14145"	4430	19280	200	6167	6108	799	13	6273	6273	6296	1786	28	0	0	0	1930240	-0.105	100000.000	100000.000	0.000	0.000	0.000	0.000	0.000	16.610	-106	-165	-106	-165	316	2384	100	779	"Y141"
0	0	0	13	6	3	"Keap1"	"Q14145"	4930	19280	200	6375	6538	2665	40	6316	6316	6227	979	15	6	2	0	2065994	0.318	100000.000	100000.000	0.000	0.000	0.000	0.000	0.000	16.610	59	222	59	222	316	2384	100	780	"Y141"
0	0	0	13	7	3	"MK2"	"P16389"	5440	19280	80	6863	6916	854	12	6374	6374	6299	623	9	44	15	0	359655	0.990	100000.000	100000.000	0.000	0.000	0.000	0.000	0.000	16.610	489	542	489	542	52	340	100	781	"Y132"
0	0	0	13	8	3	"MK2"	"P16389"	5940	19290	70	7108	7248	531	7	6454	6454	6463	327	5	81	50	0	231923	2.401	100000.000	100000.000	0.000	0.000	0.000	0.000	0.000	16.610	654	794	654	794	32	236	100	782	"Y132"
0	0	0	13	9	3	"MK2"	"P16389"	6430	19280	200	6551	6510	555	8	6556	6556	6571	622	9	11	0	0	2057127	-0.098	100000.000	100000.000	0.000	0.000	0.000	0.000	0.000	16.610	-5	-46	-5	-46	316	2384	100	783	"Y132"
0	0	0	13	1	4	"MyD88"	"Q99836"	2440	19940	180	9554	9520	3066	32	5867	5867	6066	1400	23	80	65	0	2437222	2.467	100000.000	100000.000	0.000	0.000	0.000	0.000	0.000	16.610	3687	3653	3687	3653	256	1924	100	784	"Y257"
0	0	0	13	2	4	"MyD88"	"Q99836"	2940	19940	170	9105	9277	1706	18	5912	5912	6090	1280	21	94	67	0	1929577	2.490	100000.000	100000.000	0.000	0.000	0.000	0.000	0.000	16.610	3193	3365	3193	3365	208	1660	100	785	"Y257"
0	0	0	13	3	4	"MyD88"	"Q99836"	3440	19940	170	9016	9217	1776	19	6315	6315	6436	1154	17	94	65	0	1917123	2.410	100000.000	100000.000	0.000	0.000	0.000	0.000	0.000	16.610	2701	2902	2701	2902	208	1660	100	786	"Y257"
0	0	0	13	4	4	"NFkB-p105 "	"P19838"	3930	19930	200	6241	6464	2123	32	6372	6372	6383	1199	18	4	2	0	2042696	0.068	100000.000	100000.000	0.000	0.000	0.000	0.000	0.000	16.610	-131	92	-131	92	316	2384	100	787	"S337"
0	0	0	13	5	4	"NFkB-p105 "	"P19838"	4430	19930	200	6094	5893	722	12	6241	6241	6153	1155	18	0	0	0	1862120	-0.225	100000.000	100000.000	0.000	0.000	0.000	0.000	0.000	16.610	-147	-348	-147	-348	316	2384	100	788	"S337"
0	0	0	13	6	4	"NFkB-p105 "	"P19838"	4930	19930	200	6247	6088	769	12	6300	6300	6210	1049	16	2	0	0	1923888	-0.116	100000.000	100000.000	0.000	0.000	0.000	0.000	0.000	16.610	-53	-212	-53	-212	316	2384	100	789	"S337"
0	0	0	13	7	4	"PKACa "	"P17612"	5430	19920	200	6547	6584	771	11	6383	6383	6354	862	13	11	2	0	2080556	0.267	100000.000	100000.000	0.000	0.000	0.000	0.000	0.000	16.610	164	201	164	201	316	2384	100	790	"S338"
0	0	0	13	8	4	"PKACa "	"P17612"	5930	19920	200	6682	6786	1442	21	6505	6505	6523	1073	16	1	0	0	2144436	0.245	100000.000	100000.000	0.000	0.000	0.000	0.000	0.000	16.610	177	281	177	281	316	2384	100	791	"S338"
0	0	0	13	9	4	"PKACa "	"P17612"	6430	19920	200	6541	6432	482	7	6541	6541	6620	1302	19	0	0	0	2032499	-0.144	0.000	100000.000	0.000	0.000	0.000	0.000	0.000	Error	0	-109	0	-109	316	2384	100	792	"S338"
0	0	0	13	1	5	"PDK1"	"O15530"	2450	20580	120	8908	13670	8446	61	5839	5839	6062	1824	30	53	49	0	1640418	4.171	100000.000	100000.000	0.000	0.000	0.000	0.000	0.000	16.610	3069	7831	3069	7831	120	820	100	793	"Y373"
0	0	0	13	2	5	"PDK1"	"O15530"	2950	20580	120	16761	14154	7686	54	5929	5929	6173	2528	40	57	56	0	1698534	3.157	100000.000	100000.000	0.000	0.000	0.000	0.000	0.000	16.610	10832	8225	10832	8225	120	820	100	794	"Y373"
0	0	0	13	3	5	"PDK1"	"O15530"	3450	20580	100	19856	19010	6833	35	6183	6183	6798	4334	63	85	83	0	1520835	2.818	100000.000	100000.000	0.000	0.000	0.000	0.000	0.000	16.610	13673	12827	13673	12827	80	560	100	795	"Y373"
0	0	0	13	4	5	"Ripk1"	"Q13546"	3950	20580	70	7171	8911	6147	68	6477	6477	6447	776	12	46	37	0	285157	3.175	100000.000	100000.000	0.000	0.000	0.000	0.000	0.000	16.610	694	2434	694	2434	32	236	100	796	"Y424"
0	0	0	13	5	5	"Ripk1"	"Q13546"	4460	20570	100	6584	6541	872	13	6138	6138	6148	1161	18	20	0	0	523257	0.339	100000.000	100000.000	0.000	0.000	0.000	0.000	0.000	16.610	446	403	446	403	80	560	100	797	"Y424"
0	0	0	13	6	5	"Ripk1"	"Q13546"	4950	20570	80	7173	7192	1536	21	6447	6447	6464	2025	31	3	1	0	373974	0.360	100000.000	100000.000	0.000	0.000	0.000	0.000	0.000	16.610	726	745	726	745	52	340	100	798	"Y424"
0	0	0	13	7	5	"Smad1 "	"Q15797"	5440	20560	200	6436	6591	1818	27	6504	6504	6477	1020	15	2	1	0	2082894	0.112	100000.000	100000.000	0.000	0.000	0.000	0.000	0.000	16.610	-68	87	-68	87	316	2384	100	799	"S463"
0	0	0	13	8	5	"Smad1 "	"Q15797"	5940	20560	200	6589	6592	359	5	6573	6573	6563	531	8	6	0	0	2083118	0.055	100000.000	100000.000	0.000	0.000	0.000	0.000	0.000	16.610	16	19	16	19	316	2384	100	800	"S463"
0	0	0	13	9	5	"Smad1 "	"Q15797"	6440	20560	200	6606	6515	470	7	6520	6520	6449	478	7	11	0	0	2058764	0.138	100000.000	100000.000	0.000	0.000	0.000	0.000	0.000	16.610	86	-5	86	-5	316	2384	100	801	"S463"
0	0	0	13	1	6	"TAB1"	"Q15750"	2450	21230	130	12173	12832	3774	29	5768	5768	6126	2035	33	97	85	0	1539868	3.295	100000.000	100000.000	0.000	0.000	0.000	0.000	0.000	16.610	6405	7064	6405	7064	120	940	100	802	"S438"
0	0	0	13	2	6	"TAB1"	"Q15750"	2950	21240	150	10623	10430	3293	31	5833	5833	6042	1340	22	77	70	0	1627150	3.275	100000.000	100000.000	0.000	0.000	0.000	0.000	0.000	16.610	4790	4597	4790	4597	156	1272	100	803	"S438"
0	0	0	13	3	6	"TAB1"	"Q15750"	3450	21230	140	10375	10514	4423	42	6102	6102	6333	1984	31	73	57	0	1640190	2.107	100000.000	100000.000	0.000	0.000	0.000	0.000	0.000	16.610	4273	4412	4273	4412	156	1140	100	804	"S438"
0	0	0	13	4	6	"Tgfbr2"	"P37173"	3940	21220	200	6507	6474	1106	17	6611	6611	6573	1010	15	4	1	0	2045629	-0.098	100000.000	100000.000	0.000	0.000	0.000	0.000	0.000	16.610	-104	-137	-104	-137	316	2384	100	805	"Y259"
0	0	0	13	5	6	"Tgfbr2"	"P37173"	4440	21220	200	6288	6402	2601	40	6447	6447	6398	1338	20	1	0	0	2022936	0.003	100000.000	100000.000	0.000	0.000	0.000	0.000	0.000	16.610	-159	-45	-159	-45	316	2384	100	806	"Y259"
0	0	0	13	6	6	"Tgfbr2"	"P37173"	4940	21210	200	6324	6330	1489	23	6374	6374	6275	712	11	10	3	0	2000428	0.077	100000.000	100000.000	0.000	0.000	0.000	0.000	0.000	16.610	-50	-44	-50	-44	316	2384	100	807	"Y259"
0	0	0	13	7	6	"XIAP "	"P98170"	5440	21210	90	21454	20497	5191	25	6429	6429	6335	551	8	94	94	0	1065853	25.702	100000.000	100000.000	0.000	0.000	0.000	0.000	0.000	16.610	15025	14068	15025	14068	52	420	100	808	"S87"
0	0	0	13	8	6	"XIAP "	"P98170"	5940	21200	80	21182	20269	3643	17	6480	6480	6484	317	4	98	98	0	1053986	43.486	100000.000	100000.000	0.000	0.000	0.000	0.000	0.000	16.610	14702	13789	14702	13789	52	340	100	809	"S87"
0	0	0	13	9	6	"XIAP "	"P98170"	6430	21200	120	14585	14477	7570	52	6681	6681	6590	481	7	66	58	0	1737271	16.397	100000.000	100000.000	0.000	0.000	0.000	0.000	0.000	16.610	7904	7796	7904	7796	120	820	100	810	"S87"
-75	0	0	13	1	7	"empty"	"empty"	2430	21850	200	6125	6211	1144	18	5956	5956	6113	1321	21	8	3	0	1962673	0.074	100000.000	100000.000	0.000	0.000	0.000	0.000	0.000	16.610	169	255	169	255	316	2384	100	811	"empty"
-75	0	0	13	2	7	"empty"	"empty"	2930	21850	200	5886	6051	1099	18	5806	5806	6008	1262	21	5	2	0	1912246	0.034	100000.000	100000.000	0.000	0.000	0.000	0.000	0.000	16.610	80	245	80	245	316	2384	100	812	"empty"
-75	0	0	13	3	7	"empty"	"empty"	3430	21850	200	6052	6265	2034	32	5962	5962	6134	1250	20	4	1	0	1979648	0.105	100000.000	100000.000	0.000	0.000	0.000	0.000	0.000	16.610	90	303	90	303	316	2384	100	813	"empty"
-75	0	0	13	4	7	"empty"	"empty"	3930	21850	200	6723	6643	1727	25	6510	6510	6542	1543	23	2	0	0	2099066	0.065	100000.000	100000.000	0.000	0.000	0.000	0.000	0.000	16.610	213	133	213	133	316	2384	100	814	"empty"
-75	0	0	13	5	7	"empty"	"empty"	4430	21850	200	6740	6570	1962	29	6424	6424	6372	874	13	15	1	0	2076150	0.227	100000.000	100000.000	0.000	0.000	0.000	0.000	0.000	16.610	316	146	316	146	316	2384	100	815	"empty"
-75	0	0	13	6	7	"empty"	"empty"	4930	21850	200	6380	6279	1668	26	6410	6410	6349	1045	16	3	0	0	1984280	-0.067	100000.000	100000.000	0.000	0.000	0.000	0.000	0.000	16.610	-30	-131	-30	-131	316	2384	100	816	"empty"
-75	0	0	13	7	7	"empty"	"empty"	5430	21850	200	6367	6303	608	9	6497	6497	6478	1372	21	0	0	0	1991871	-0.128	100000.000	100000.000	0.000	0.000	0.000	0.000	0.000	16.610	-130	-194	-130	-194	316	2384	100	817	"empty"
-75	0	0	13	8	7	"empty"	"empty"	5930	21850	200	6677	6650	339	5	6706	6706	6719	622	9	1	0	0	2101457	-0.111	100000.000	100000.000	0.000	0.000	0.000	0.000	0.000	16.610	-29	-56	-29	-56	316	2384	100	818	"empty"
-75	0	0	13	9	7	"empty"	"empty"	6430	21850	200	6557	6494	408	6	6548	6548	6652	2554	38	0	0	0	2052234	-0.062	100000.000	100000.000	0.000	0.000	0.000	0.000	0.000	16.610	9	-54	9	-54	316	2384	100	819	"empty"
0	0	0	14	1	1	"PTEN"	"P60484"	6950	17970	200	6549	6345	831	13	6395	6395	6197	783	12	8	4	0	2004976	0.189	100000.000	100000.000	0.000	0.000	0.000	0.000	0.000	16.610	154	-50	154	-50	316	2384	100	820	"T382/3/5"
0	0	0	14	2	1	"PTEN"	"P60484"	7450	17970	200	6556	6280	929	14	6280	6280	6128	847	13	11	5	0	1984352	0.179	100000.000	0.000	0.000	0.000	0.000	0.000	0.000	16.610	276	0	276	0	316	2384	100	821	"T382/3/5"
0	0	0	14	3	1	"PTEN"	"P60484"	7960	17980	80	7106	7178	955	13	6432	6432	6130	778	12	42	23	0	373267	1.347	100000.000	100000.000	0.000	0.000	0.000	0.000	0.000	16.610	674	746	674	746	52	340	100	822	"T382/3/5"
0	0	0	14	4	1	"Rab5A"	"P20339"	8460	17980	200	5777	5826	599	10	6205	6205	6223	655	10	4	0	0	1841010	-0.606	100000.000	100000.000	0.000	0.000	0.000	0.000	0.000	16.610	-428	-379	-428	-379	316	2384	100	823	"S123"
0	0	0	14	5	1	"Rab5A"	"P20339"	8960	17980	200	5811	5811	449	7	6112	6112	6168	793	12	0	0	0	1836380	-0.450	100000.000	100000.000	0.000	0.000	0.000	0.000	0.000	16.610	-301	-301	-301	-301	316	2384	100	824	"S123"
0	0	0	14	6	1	"Rab5A"	"P20339"	9460	17980	200	5690	5743	475	8	6077	6077	6140	732	11	1	0	0	1814653	-0.542	100000.000	100000.000	0.000	0.000	0.000	0.000	0.000	16.610	-387	-334	-387	-334	316	2384	100	825	"S123"
0	0	0	14	7	1	"STAT1 "	"P42224"	9960	17980	200	5783	5747	720	12	6206	6206	6212	748	12	2	0	0	1816060	-0.622	100000.000	100000.000	0.000	0.000	0.000	0.000	0.000	16.610	-423	-459	-423	-459	316	2384	100	826	"Y701"
0	0	0	14	8	1	"STAT1 "	"P42224"	10460	17980	200	5897	5850	729	12	6331	6331	6271	899	14	1	0	0	1848537	-0.468	100000.000	100000.000	0.000	0.000	0.000	0.000	0.000	16.610	-434	-481	-434	-481	316	2384	100	827	"Y701"
0	0	0	14	9	1	"STAT1 "	"P42224"	10960	17980	200	5913	5897	785	13	6284	6284	6252	633	10	5	0	0	1863435	-0.561	100000.000	100000.000	0.000	0.000	0.000	0.000	0.000	16.610	-371	-387	-371	-387	316	2384	100	828	"Y701"
0	0	0	14	1	2	"STAT5B "	"P51692"	6970	18620	200	6026	6025	729	12	6391	6391	6248	723	11	2	0	0	1903862	-0.308	100000.000	100000.000	0.000	0.000	0.000	0.000	0.000	16.610	-365	-366	-365	-366	316	2384	100	829	"Y699"
0	0	0	14	2	2	"STAT5B "	"P51692"	7470	18620	200	5825	5927	835	14	6225	6225	6129	753	12	10	0	0	1873050	-0.268	100000.000	100000.000	0.000	0.000	0.000	0.000	0.000	16.610	-400	-298	-400	-298	316	2384	100	830	"Y699"
0	0	0	14	3	2	"STAT5B "	"P51692"	7970	18620	200	5698	5888	815	13	6219	6219	6148	962	15	2	0	0	1860580	-0.270	100000.000	100000.000	0.000	0.000	0.000	0.000	0.000	16.610	-521	-331	-521	-331	316	2384	100	831	"Y699"
0	0	0	14	4	2	"Syk "	"P43405"	8480	18620	90	34984	27280	13436	49	6066	6066	6106	512	8	92	80	0	1418568	41.355	100000.000	100000.000	0.000	0.000	0.000	0.000	0.000	16.610	28918	21214	28918	21214	52	420	100	832	"Y352"
0	0	0	14	5	2	"Syk "	"P43405"	8970	18640	70	34146	30113	9905	32	6118	6118	6268	1302	20	87	87	0	963610	18.314	100000.000	100000.000	0.000	0.000	0.000	0.000	0.000	16.610	28028	23995	28028	23995	32	236	100	833	"Y352"
0	0	0	14	6	2	"Syk "	"P43405"	9470	18620	80	33275	30202	9302	30	6092	6092	6122	493	8	100	98	0	1570506	48.844	100000.000	100000.000	0.000	0.000	0.000	0.000	0.000	16.610	27183	24110	27183	24110	52	340	100	834	"Y352"
0	0	0	14	7	2	"ACC1"	"Q13085"	9970	18620	200	5470	5595	1849	33	6075	6075	6142	631	10	5	0	0	1767967	-0.867	100000.000	100000.000	0.000	0.000	0.000	0.000	0.000	16.610	-605	-480	-605	-480	316	2384	100	835	"S80"
0	0	0	14	8	2	"ACC1"	"Q13085"	10470	18620	200	5544	5575	653	11	6314	6314	6265	631	10	3	0	0	1761822	-1.094	100000.000	100000.000	0.000	0.000	0.000	0.000	0.000	16.610	-770	-739	-770	-739	316	2384	100	836	"S80"
0	0	0	14	9	2	"ACC1"	"Q13085"	10970	18620	200	5664	5653	699	12	6337	6337	6306	700	11	2	0	0	1786339	-0.933	100000.000	100000.000	0.000	0.000	0.000	0.000	0.000	16.610	-673	-684	-673	-684	316	2384	100	837	"S80"
0	0	0	14	1	3	"TrKA"	"P04629"	6970	19260	120	7537	7714	1103	14	6249	6249	6140	678	11	74	47	0	925730	2.322	100000.000	100000.000	0.000	0.000	0.000	0.000	0.000	16.610	1288	1465	1288	1465	120	820	100	838	"Y680"
0	0	0	14	2	3	"TrKA"	"P04629"	7460	19260	110	8018	7986	1086	13	6247	6247	6119	776	12	76	51	0	638908	2.406	100000.000	100000.000	0.000	0.000	0.000	0.000	0.000	16.610	1771	1739	1771	1739	80	656	100	839	"Y680"
0	0	0	14	3	3	"TrKA"	"P04629"	7970	19250	120	7546	7592	1105	14	6232	6232	6117	721	11	74	48	0	911001	2.046	100000.000	100000.000	0.000	0.000	0.000	0.000	0.000	16.610	1314	1360	1314	1360	120	820	100	840	"Y680"
0	0	0	14	4	3	"BRAF1"	"P15056"	8460	19250	200	6024	6029	609	10	6167	6167	6179	755	12	6	0	0	1905099	-0.199	100000.000	100000.000	0.000	0.000	0.000	0.000	0.000	16.610	-143	-138	-143	-138	316	2384	100	841	"S579"
0	0	0	14	5	3	"BRAF1"	"P15056"	8960	19250	200	5792	5832	558	9	6165	6165	6174	434	7	7	0	0	1842823	-0.788	100000.000	100000.000	0.000	0.000	0.000	0.000	0.000	16.610	-373	-333	-373	-333	316	2384	100	842	"S579"
0	0	0	14	6	3	"BRAF1"	"P15056"	9460	19250	200	5752	5743	563	9	6084	6084	6141	501	8	6	0	0	1814671	-0.794	100000.000	100000.000	0.000	0.000	0.000	0.000	0.000	16.610	-332	-341	-332	-341	316	2384	100	843	"S579"
0	0	0	14	7	3	"Cdc2"	"P06493"	9960	19260	100	7291	7333	642	8	6169	6169	6149	632	10	80	43	0	586667	1.873	100000.000	100000.000	0.000	0.000	0.000	0.000	0.000	16.610	1122	1164	1122	1164	80	560	100	844	"Y15"
0	0	0	14	8	3	"Cdc2"	"P06493"	10460	19260	100	7250	7149	684	9	6321	6321	6263	1032	16	47	0	0	571943	0.859	100000.000	100000.000	0.000	0.000	0.000	0.000	0.000	16.610	929	828	929	828	80	560	100	845	"Y15"
0	0	0	14	9	3	"Cdc2"	"P06493"	10970	19260	100	7164	7165	623	8	6145	6145	6194	557	8	72	46	0	573218	1.743	100000.000	100000.000	0.000	0.000	0.000	0.000	0.000	16.610	1019	1020	1019	1020	80	560	100	846	"Y15"
0	0	0	14	1	4	"ERK3"	"Q16659"	6960	19900	170	7291	7174	696	9	6564	6564	6473	874	13	42	2	0	1492227	0.802	100000.000	100000.000	0.000	0.000	0.000	0.000	0.000	16.610	727	610	727	610	208	1660	100	847	"S189"
0	0	0	14	2	4	"ERK3"	"Q16659"	7480	19900	160	6697	6885	878	12	6289	6289	6143	778	12	46	12	0	1432135	0.954	100000.000	100000.000	0.000	0.000	0.000	0.000	0.000	16.610	408	596	408	596	208	1512	100	848	"S189"
0	0	0	14	3	4	"ERK3"	"Q16659"	7980	19900	170	6747	6764	735	10	6046	6046	6034	697	11	50	20	0	1406987	1.047	100000.000	100000.000	0.000	0.000	0.000	0.000	0.000	16.610	701	718	701	718	208	1660	100	849	"S189"
0	0	0	14	4	4	"GIT2"	"Q14161"	8470	19900	200	5916	5941	529	8	6021	6021	6047	532	8	17	0	0	1877351	-0.199	100000.000	100000.000	0.000	0.000	0.000	0.000	0.000	16.610	-105	-80	-105	-80	316	2384	100	850	"Y484"
0	0	0	14	5	4	"GIT2"	"Q14161"	8970	19900	200	5964	6058	1072	17	5954	5954	5984	555	9	7	0	0	1914379	0.133	100000.000	100000.000	0.000	0.000	0.000	0.000	0.000	16.610	10	104	10	104	316	2384	100	851	"Y484"
0	0	0	14	6	4	"GIT2"	"Q14161"	9470	19900	200	5932	5963	477	7	5980	5980	5998	478	7	16	0	0	1884265	-0.073	100000.000	100000.000	0.000	0.000	0.000	0.000	0.000	16.610	-48	-17	-48	-17	316	2384	100	852	"Y484"
0	0	0	14	7	4	"HSP70 "	"P08107"	9960	19900	200	5989	5930	592	9	6066	6066	6076	602	9	8	0	0	1874018	-0.243	100000.000	100000.000	0.000	0.000	0.000	0.000	0.000	16.610	-77	-136	-77	-136	316	2384	100	853	"Y525"
0	0	0	14	8	4	"HSP70 "	"P08107"	10460	19900	200	6075	6096	629	10	6198	6198	6170	610	9	13	0	0	1926276	-0.121	100000.000	100000.000	0.000	0.000	0.000	0.000	0.000	16.610	-123	-102	-123	-102	316	2384	100	854	"Y525"
0	0	0	14	9	4	"HSP70 "	"P08107"	10960	19900	200	6042	6120	737	12	6240	6240	6228	585	9	10	0	0	1933861	-0.185	100000.000	100000.000	0.000	0.000	0.000	0.000	0.000	16.610	-198	-120	-198	-120	316	2384	100	855	"Y525"
0	0	0	14	1	5	"iNOS "	"P35228"	6980	20540	80	7187	7070	726	10	6432	6432	6322	639	10	53	19	0	367629	1.171	100000.000	100000.000	0.000	0.000	0.000	0.000	0.000	16.610	755	638	755	638	52	340	100	856	"Y151"
0	0	0	14	2	5	"iNOS "	"P35228"	7470	20530	200	6307	6131	770	12	6169	6169	6107	758	12	16	1	0	1937242	0.032	100000.000	100000.000	0.000	0.000	0.000	0.000	0.000	16.610	138	-38	138	-38	316	2384	100	857	"Y151"
0	0	0	14	3	5	"iNOS "	"P35228"	7970	20530	200	6345	6113	738	12	6058	6058	6034	737	12	21	0	0	1931795	0.107	100000.000	100000.000	0.000	0.000	0.000	0.000	0.000	16.610	287	55	287	55	316	2384	100	858	"Y151"
0	0	0	14	4	5	"IRF-3 "	"Q14653"	8470	20530	200	5924	5888	480	8	5952	5952	6000	958	15	0	0	0	1860672	-0.117	100000.000	100000.000	0.000	0.000	0.000	0.000	0.000	16.610	-28	-64	-28	-64	316	2384	100	859	"S402"
0	0	0	14	5	5	"IRF-3 "	"Q14653"	8970	20540	200	5904	5905	343	5	5929	5929	5968	739	12	1	0	0	1866120	-0.085	100000.000	100000.000	0.000	0.000	0.000	0.000	0.000	16.610	-25	-24	-25	-24	316	2384	100	860	"S402"
0	0	0	14	6	5	"IRF-3 "	"Q14653"	9470	20540	200	5837	5871	403	6	5878	5878	5930	584	9	9	0	0	1855175	-0.101	100000.000	100000.000	0.000	0.000	0.000	0.000	0.000	16.610	-41	-7	-41	-7	316	2384	100	861	"S402"
0	0	0	14	7	5	"M6PR"	"P20645"	9970	20540	200	6101	6098	1063	17	5952	5952	6011	615	10	20	4	0	1926992	0.141	100000.000	100000.000	0.000	0.000	0.000	0.000	0.000	16.610	149	146	149	146	316	2384	100	862	"S267"
0	0	0	14	8	5	"M6PR"	"P20645"	10470	20540	70	7044	7056	1068	15	6244	6244	6250	2149	34	3	3	0	225781	0.375	100000.000	100000.000	0.000	0.000	0.000	0.000	0.000	16.610	800	812	800	812	32	236	100	863	"S267"
0	0	0	14	9	5	"M6PR"	"P20645"	10960	20540	200	6313	6213	601	9	6257	6257	6254	1472	23	1	0	0	1963455	-0.028	100000.000	100000.000	0.000	0.000	0.000	0.000	0.000	16.610	56	-44	56	-44	316	2384	100	864	"S267"
0	0	0	14	1	6	"MDM2"	"Q00987"	6970	21190	200	6461	6333	705	11	6497	6497	6436	886	13	4	0	0	2001177	-0.116	100000.000	100000.000	0.000	0.000	0.000	0.000	0.000	16.610	-36	-164	-36	-164	316	2384	100	865	"S166"
0	0	0	14	2	6	"MDM2"	"Q00987"	7470	21190	200	6212	6145	725	11	6338	6338	6166	808	13	4	0	0	1941891	-0.026	100000.000	100000.000	0.000	0.000	0.000	0.000	0.000	16.610	-126	-193	-126	-193	316	2384	100	866	"S166"
0	0	0	14	3	6	"MDM2"	"Q00987"	7970	21190	200	6079	6011	706	11	6195	6195	6071	760	12	5	0	0	1899402	-0.079	100000.000	100000.000	0.000	0.000	0.000	0.000	0.000	16.610	-116	-184	-116	-184	316	2384	100	867	"S166"
0	0	0	14	4	6	"p38 delta"	"O15264"	8470	21190	140	7373	7259	715	9	6045	6045	6058	509	8	85	66	0	1132372	2.360	100000.000	100000.000	0.000	0.000	0.000	0.000	0.000	16.610	1328	1214	1328	1214	156	1140	100	868	"Y182"
0	0	0	14	5	6	"p38 delta"	"O15264"	8980	21200	140	7339	7216	495	6	5957	5957	5977	348	5	91	87	0	1125667	3.560	100000.000	100000.000	0.000	0.000	0.000	0.000	0.000	16.610	1382	1259	1382	1259	156	1140	100	869	"Y182"
0	0	0	14	6	6	"p38 delta"	"O15264"	9470	21190	130	7070	7071	608	8	6017	6017	6030	428	7	85	65	0	848547	2.432	100000.000	100000.000	0.000	0.000	0.000	0.000	0.000	16.610	1053	1054	1053	1054	120	940	100	870	"Y182"
0	0	0	14	7	6	"p70S6K"	"P23443"	9970	21190	200	6076	5968	570	9	6139	6139	6108	551	9	10	0	0	1885815	-0.254	100000.000	100000.000	0.000	0.000	0.000	0.000	0.000	16.610	-63	-171	-63	-171	316	2384	100	871	"T412"
0	0	0	14	8	6	"p70S6K"	"P23443"	10460	21190	200	6054	6039	603	9	6133	6133	6121	564	9	14	0	0	1908429	-0.145	100000.000	100000.000	0.000	0.000	0.000	0.000	0.000	16.610	-79	-94	-79	-94	316	2384	100	872	"T412"
0	0	0	14	9	6	"p70S6K"	"P23443"	10960	21190	200	6070	6107	1013	16	6134	6134	6137	542	8	16	1	0	1929841	-0.055	100000.000	100000.000	0.000	0.000	0.000	0.000	0.000	16.610	-64	-27	-64	-27	316	2384	100	873	"T412"
-75	0	0	14	1	7	"empty"	"empty"	6970	21820	200	6458	6330	968	15	6429	6429	6361	1505	23	1	0	0	2000262	-0.021	100000.000	100000.000	0.000	0.000	0.000	0.000	0.000	16.610	29	-99	29	-99	316	2384	100	874	"empty"
-75	0	0	14	2	7	"empty"	"empty"	7470	21820	200	6307	6171	724	11	6334	6334	6173	749	12	7	1	0	1949917	-0.003	100000.000	100000.000	0.000	0.000	0.000	0.000	0.000	16.610	-27	-163	-27	-163	316	2384	100	875	"empty"
-75	0	0	14	3	7	"empty"	"empty"	7970	21820	200	6061	6010	655	10	6143	6143	6039	915	15	0	0	0	1899185	-0.032	100000.000	100000.000	0.000	0.000	0.000	0.000	0.000	16.610	-82	-133	-82	-133	316	2384	100	876	"empty"
-75	0	0	14	4	7	"empty"	"empty"	8470	21820	200	6115	6124	613	10	6038	6038	6097	1167	19	1	0	0	1935050	0.023	100000.000	100000.000	0.000	0.000	0.000	0.000	0.000	16.610	77	86	77	86	316	2384	100	877	"empty"
-75	0	0	14	5	7	"empty"	"empty"	8970	21820	200	5994	5999	315	5	5945	5945	5995	774	12	1	0	0	1895763	0.005	100000.000	100000.000	0.000	0.000	0.000	0.000	0.000	16.610	49	54	49	54	316	2384	100	878	"empty"
-75	0	0	14	6	7	"empty"	"empty"	9470	21820	200	6043	6052	367	6	6006	6006	6056	946	15	0	0	0	1912554	-0.004	100000.000	100000.000	0.000	0.000	0.000	0.000	0.000	16.610	37	46	37	46	316	2384	100	879	"empty"
-75	0	0	14	7	7	"empty"	"empty"	9970	21820	200	6291	6157	599	9	6145	6145	6133	542	8	27	0	0	1945689	0.044	100000.000	100000.000	0.000	0.000	0.000	0.000	0.000	16.610	146	12	146	12	316	2384	100	880	"empty"
-75	0	0	14	8	7	"empty"	"empty"	10470	21820	200	6130	6136	576	9	6201	6201	6176	624	10	11	0	0	1938859	-0.064	100000.000	100000.000	0.000	0.000	0.000	0.000	0.000	16.610	-71	-65	-71	-65	316	2384	100	881	"empty"
-75	0	0	14	9	7	"empty"	"empty"	10970	21820	200	6263	6260	528	8	6268	6268	6279	866	13	1	0	0	1978227	-0.022	100000.000	100000.000	0.000	0.000	0.000	0.000	0.000	16.610	-5	-8	-5	-8	316	2384	100	882	"empty"
0	0	0	15	1	1	"JNK1"	"P45983"	11530	17950	110	7345	7343	468	6	6258	6258	6268	354	5	96	78	0	587436	3.037	100000.000	100000.000	0.000	0.000	0.000	0.000	0.000	16.610	1087	1085	1087	1085	80	656	100	883	"T183"
0	0	0	15	2	1	"JNK1"	"P45983"	12030	17960	100	7239	7199	427	5	6137	6137	6152	445	7	92	71	0	575955	2.353	100000.000	100000.000	0.000	0.000	0.000	0.000	0.000	16.610	1102	1062	1102	1062	80	560	100	884	"T183"
0	0	0	15	3	1	"JNK1"	"P45983"	12520	17960	100	7159	7118	580	8	6089	6089	6074	397	6	88	67	0	569462	2.630	100000.000	100000.000	0.000	0.000	0.000	0.000	0.000	16.610	1070	1029	1070	1029	80	560	100	885	"T183"
0	0	0	15	4	1	"Keap1"	"Q14145"	13030	17940	70	6577	6571	394	5	6045	6045	6011	867	14	18	0	0	210277	0.646	100000.000	100000.000	0.000	0.000	0.000	0.000	0.000	16.610	532	526	532	526	32	236	100	886	"S293/5"
0	0	0	15	5	1	"Keap1"	"Q14145"	13540	17940	80	6712	6831	1402	20	5926	5926	5915	426	7	67	42	0	355220	2.150	100000.000	100000.000	0.000	0.000	0.000	0.000	0.000	16.610	786	905	786	905	52	340	100	887	"S293/5"
0	0	0	15	6	1	"Keap1"	"Q14145"	14040	17940	80	6609	6672	473	7	5928	5928	5949	364	6	78	42	0	346967	1.986	100000.000	100000.000	0.000	0.000	0.000	0.000	0.000	16.610	681	744	681	744	52	340	100	888	"S293/5"
0	0	0	15	7	1	"MK2"	"P16389"	14530	17940	200	5839	5853	291	4	5836	5836	5810	381	6	10	1	0	1849488	0.113	100000.000	100000.000	0.000	0.000	0.000	0.000	0.000	16.610	3	17	3	17	316	2384	100	889	"Y415"
0	0	0	15	8	1	"MK2"	"P16389"	15030	17940	200	5730	5827	1224	21	5610	5610	5617	454	8	14	2	0	1841311	0.463	100000.000	100000.000	0.000	0.000	0.000	0.000	0.000	16.610	120	217	120	217	316	2384	100	890	"Y415"
0	0	0	15	9	1	"MK2"	"P16389"	15530	17940	200	5969	5970	357	5	5999	5999	6368	4083	64	0	0	0	1886447	-0.097	100000.000	100000.000	0.000	0.000	0.000	0.000	0.000	16.610	-30	-29	-30	-29	316	2384	100	891	"Y415"
0	0	0	15	1	2	"NFAT1 "	"Q13469"	11540	18570	200	6164	6184	426	6	6267	6267	6273	460	7	5	0	0	1954137	-0.193	100000.000	100000.000	0.000	0.000	0.000	0.000	0.000	16.610	-103	-83	-103	-83	316	2384	100	892	"S110"
0	0	0	15	2	2	"NFAT1 "	"Q13469"	12040	18570	200	6309	6477	2121	32	6327	6327	6322	357	5	10	2	0	2046645	0.434	100000.000	100000.000	0.000	0.000	0.000	0.000	0.000	16.610	-18	150	-18	150	316	2384	100	893	"S110"
0	0	0	15	3	2	"NFAT1 "	"Q13469"	12540	18570	200	6406	6362	597	9	6275	6275	6229	412	6	13	1	0	2010427	0.323	100000.000	100000.000	0.000	0.000	0.000	0.000	0.000	16.610	131	87	131	87	316	2384	100	894	"S110"
0	0	0	15	4	2	"NFkB-p105 "	"P19838"	13040	18570	200	6221	6135	480	7	6184	6184	6126	639	10	5	0	0	1938666	0.014	100000.000	100000.000	0.000	0.000	0.000	0.000	0.000	16.610	37	-49	37	-49	316	2384	100	895	"S907"
0	0	0	15	5	2	"NFkB-p105 "	"P19838"	13540	18570	200	6000	6001	484	8	6008	6008	6001	516	8	16	0	0	1896212	0.000	100000.000	100000.000	0.000	0.000	0.000	0.000	0.000	16.610	-8	-7	-8	-7	316	2384	100	896	"S907"
0	0	0	15	6	2	"NFkB-p105 "	"P19838"	14040	18570	200	5929	5981	1589	26	5921	5921	5950	418	7	14	1	0	1890071	0.074	100000.000	100000.000	0.000	0.000	0.000	0.000	0.000	16.610	8	60	8	60	316	2384	100	897	"S907"
0	0	0	15	7	2	"process-control__"	"GGSGGSGDYKDDDDK"	14540	18570	70	6908	6657	757	11	5831	5831	5830	284	4	71	68	0	213023	2.912	100000.000	100000.000	0.000	0.000	0.000	0.000	0.000	16.610	1077	826	1077	826	32	236	100	898	"process-control__"
0	0	0	15	8	2	"process-control__"	"GGSGGSGDYKDDDDK"	15040	18570	200	5380	5463	513	9	5676	5676	5663	607	10	6	0	0	1726399	-0.329	100000.000	100000.000	0.000	0.000	0.000	0.000	0.000	16.610	-296	-213	-296	-213	316	2384	100	899	"process-control__"
0	0	0	15	9	2	"process-control__"	"GGSGGSGDYKDDDDK"	15540	18570	200	5935	5952	430	7	5770	5770	5790	564	9	18	2	0	1880688	0.287	100000.000	100000.000	0.000	0.000	0.000	0.000	0.000	16.610	165	182	165	182	316	2384	100	900	"process-control__"
0	0	0	15	1	3	"PAK4"	"O96013"	11520	19230	160	6985	7644	1789	23	6176	6176	6192	974	15	49	45	0	1589978	1.491	100000.000	100000.000	0.000	0.000	0.000	0.000	0.000	16.610	809	1468	809	1468	208	1512	100	901	"S474"
0	0	0	15	2	3	"PAK4"	"O96013"	12040	19220	150	8844	8031	1549	19	6212	6212	6226	373	5	66	60	0	1252882	4.839	100000.000	100000.000	0.000	0.000	0.000	0.000	0.000	16.610	2632	1819	2632	1819	156	1272	100	902	"S474"
0	0	0	15	3	3	"PAK4"	"O96013"	12540	19240	160	6821	7521	1447	19	6276	6276	6291	787	12	47	43	0	1564274	1.563	100000.000	100000.000	0.000	0.000	0.000	0.000	0.000	16.610	545	1245	545	1245	208	1512	100	903	"S474"
0	0	0	15	4	3	"Rab5A"	"P20339"	13040	19200	200	6233	6230	1465	23	6201	6201	6185	656	10	4	0	0	1968525	0.069	100000.000	100000.000	0.000	0.000	0.000	0.000	0.000	16.610	32	29	32	29	316	2384	100	904	"Y205"
0	0	0	15	5	3	"Rab5A"	"P20339"	13540	19200	200	6159	6139	460	7	6136	6136	6105	459	7	10	1	0	1939951	0.074	100000.000	100000.000	0.000	0.000	0.000	0.000	0.000	16.610	23	3	23	3	316	2384	100	905	"Y205"
0	0	0	15	6	3	"Rab5A"	"P20339"	14040	19200	200	6098	6114	413	6	6044	6044	6070	762	12	3	0	0	1931907	0.058	100000.000	100000.000	0.000	0.000	0.000	0.000	0.000	16.610	54	70	54	70	316	2384	100	906	"Y205"
0	0	0	15	7	3	"Sek1"	"P45985"	14540	19200	200	5590	5497	531	9	5909	5909	5919	311	5	5	0	0	1737182	-1.357	100000.000	100000.000	0.000	0.000	0.000	0.000	0.000	16.610	-319	-412	-319	-412	316	2384	100	907	"S257"
0	0	0	15	8	3	"Sek1"	"P45985"	15040	19200	200	5381	5408	564	10	5832	5832	5819	409	7	5	0	0	1708859	-1.005	100000.000	100000.000	0.000	0.000	0.000	0.000	0.000	16.610	-451	-424	-451	-424	316	2384	100	908	"S257"
0	0	0	15	9	3	"Sek1"	"P45985"	15540	19200	200	5250	5179	539	10	5606	5606	5697	1615	28	0	0	0	1636671	-0.321	100000.000	100000.000	0.000	0.000	0.000	0.000	0.000	16.610	-356	-427	-356	-427	316	2384	100	909	"S257"
0	0	0	15	1	4	"Smad1 "	"Q15797"	11550	19840	200	6305	6295	389	6	6250	6250	6251	489	7	11	1	0	1989174	0.090	100000.000	100000.000	0.000	0.000	0.000	0.000	0.000	16.610	55	45	55	45	316	2384	100	910	"S214"
0	0	0	15	2	4	"Smad1 "	"Q15797"	12050	19840	200	6384	6399	331	5	6257	6257	6247	395	6	21	3	0	2022233	0.385	100000.000	100000.000	0.000	0.000	0.000	0.000	0.000	16.610	127	142	127	142	316	2384	100	911	"S214"
0	0	0	15	3	4	"Smad1 "	"Q15797"	12550	19840	80	17891	29356	22163	75	6277	6277	6233	416	6	94	92	13	1526535	55.584	100000.000	100000.000	0.000	0.000	0.000	0.000	0.000	16.610	11614	23079	11614	23079	52	340	100	912	"S214"
0	0	0	15	4	4	"Smad3 "	"P84022"	13050	19840	200	6305	6275	568	9	6182	6182	6148	532	8	18	5	0	1982918	0.239	100000.000	100000.000	0.000	0.000	0.000	0.000	0.000	16.610	123	93	123	93	316	2384	100	913	"T179"
0	0	0	15	5	4	"Smad3 "	"P84022"	13550	19840	200	6257	6240	611	9	6068	6068	6069	442	7	31	9	0	1971923	0.387	100000.000	100000.000	0.000	0.000	0.000	0.000	0.000	16.610	189	172	189	172	316	2384	100	914	"T179"
0	0	0	15	6	4	"Smad3 "	"P84022"	14050	19840	200	6154	6214	578	9	5988	5988	6016	847	14	11	0	0	1963477	0.234	100000.000	100000.000	0.000	0.000	0.000	0.000	0.000	16.610	166	226	166	226	316	2384	100	915	"T179"
0	0	0	15	7	4	"TGFBR1"	"P36897"	14550	19840	200	5850	5903	898	15	5872	5872	5891	444	7	8	0	0	1865339	0.027	100000.000	100000.000	0.000	0.000	0.000	0.000	0.000	16.610	-22	31	-22	31	316	2384	100	916	"t204"
0	0	0	15	8	4	"TGFBR1"	"P36897"	15050	19840	200	5777	5766	310	5	5799	5799	5801	332	5	8	1	0	1822029	-0.105	100000.000	100000.000	0.000	0.000	0.000	0.000	0.000	16.610	-22	-33	-22	-33	316	2384	100	917	"t204"
0	0	0	15	9	4	"TGFBR1"	"P36897"	15550	19840	200	5702	5605	659	11	5718	5718	5795	1718	29	0	0	0	1771274	-0.111	100000.000	100000.000	0.000	0.000	0.000	0.000	0.000	16.610	-16	-113	-16	-113	316	2384	100	918	"t204"
0	0	0	15	1	5	"Akt1"	"P31749"	11550	20500	200	6278	6292	825	13	6253	6253	6260	552	8	5	1	0	1988347	0.058	100000.000	100000.000	0.000	0.000	0.000	0.000	0.000	16.610	25	39	25	39	316	2384	100	919	"S473"
0	0	0	15	2	5	"Akt1"	"P31749"	12050	20500	200	6224	6232	289	4	6243	6243	6246	397	6	6	0	0	1969215	-0.035	100000.000	100000.000	0.000	0.000	0.000	0.000	0.000	16.610	-19	-11	-19	-11	316	2384	100	920	"S473"
0	0	0	15	3	5	"Akt1"	"P31749"	12550	20500	200	6310	6318	339	5	6255	6255	6219	411	6	16	0	0	1996562	0.241	100000.000	100000.000	0.000	0.000	0.000	0.000	0.000	16.610	55	63	55	63	316	2384	100	921	"S473"
0	0	0	15	4	5	"aura"	"O14965"	13050	20500	200	5946	5935	497	8	6188	6188	6139	481	7	5	0	0	1875395	-0.424	100000.000	100000.000	0.000	0.000	0.000	0.000	0.000	16.610	-242	-253	-242	-253	316	2384	100	922	"S342"
0	0	0	15	5	5	"aura"	"O14965"	13550	20500	200	5940	5965	549	9	6086	6086	6084	503	8	6	1	0	1884970	-0.237	100000.000	100000.000	0.000	0.000	0.000	0.000	0.000	16.610	-146	-121	-146	-121	316	2384	100	923	"S342"
0	0	0	15	6	5	"aura"	"O14965"	14050	20500	200	5948	5926	390	6	5989	5989	6021	779	12	0	0	0	1872678	-0.122	100000.000	100000.000	0.000	0.000	0.000	0.000	0.000	16.610	-41	-63	-41	-63	316	2384	100	924	"S342"
0	0	0	15	7	5	"Cdk4"	"P11802"	14550	20490	90	6631	6609	447	6	5907	5907	5930	332	5	73	53	0	343674	2.045	100000.000	100000.000	0.000	0.000	0.000	0.000	0.000	16.610	724	702	724	702	52	420	100	925	"T172"
0	0	0	15	8	5	"Cdk4"	"P11802"	15050	20500	110	6356	6384	560	8	5806	5806	5820	357	6	70	35	0	510743	1.580	100000.000	100000.000	0.000	0.000	0.000	0.000	0.000	16.610	550	578	550	578	80	656	100	926	"T172"
0	0	0	15	9	5	"Cdk4"	"P11802"	15550	20520	100	6513	6509	407	6	5717	5717	5699	282	4	93	77	0	520689	2.872	100000.000	100000.000	0.000	0.000	0.000	0.000	0.000	16.610	796	792	796	792	80	560	100	927	"T172"
0	0	0	15	1	6	"CREB "	"P16220"	11540	21130	200	6181	6174	385	6	6237	6237	6405	2944	45	0	0	0	1950858	-0.078	100000.000	100000.000	0.000	0.000	0.000	0.000	0.000	16.610	-56	-63	-56	-63	316	2384	100	928	"S117"
0	0	0	15	2	6	"CREB "	"P16220"	12040	21130	200	6207	6195	368	5	6254	6254	6265	723	11	1	0	0	1957559	-0.097	100000.000	100000.000	0.000	0.000	0.000	0.000	0.000	16.610	-47	-59	-47	-59	316	2384	100	929	"S117"
0	0	0	15	3	6	"CREB "	"P16220"	12540	21130	200	6370	6300	431	6	6300	6300	6296	777	12	1	0	0	1990935	0.005	100000.000	0.000	0.000	0.000	0.000	0.000	0.000	16.610	70	0	70	0	316	2384	100	930	"S117"
0	0	0	15	4	6	"EEA1"	"Q15075"	13040	21130	200	6231	6419	2532	39	6190	6190	6194	801	12	5	1	0	2028302	0.281	100000.000	100000.000	0.000	0.000	0.000	0.000	0.000	16.610	41	229	41	229	316	2384	100	931	"T1392"
0	0	0	15	5	6	"EEA1"	"Q15075"	13540	21130	200	6125	6095	527	8	6151	6151	6146	498	8	7	0	0	1925987	-0.102	100000.000	100000.000	0.000	0.000	0.000	0.000	0.000	16.610	-26	-56	-26	-56	316	2384	100	932	"T1392"
0	0	0	15	6	6	"EEA1"	"Q15075"	14040	21130	200	6053	6051	393	6	6038	6038	6052	483	7	10	0	0	1912167	-0.002	100000.000	100000.000	0.000	0.000	0.000	0.000	0.000	16.610	15	13	15	13	316	2384	100	933	"T1392"
0	0	0	15	7	6	"IKK-alpha "	"O15111"	14540	21130	200	5508	5578	767	13	5869	5869	5896	687	11	0	0	0	1762686	-0.463	100000.000	100000.000	0.000	0.000	0.000	0.000	0.000	16.610	-361	-291	-361	-291	316	2384	100	934	"S473"
0	0	0	15	8	6	"IKK-alpha "	"O15111"	15040	21130	200	5445	5459	356	6	5764	5764	5763	429	7	1	0	0	1724967	-0.709	100000.000	100000.000	0.000	0.000	0.000	0.000	0.000	16.610	-319	-305	-319	-305	316	2384	100	935	"S473"
0	0	0	15	9	6	"IKK-alpha "	"O15111"	15540	21130	200	5287	5300	393	7	5639	5639	5641	313	5	6	0	0	1674654	-1.089	100000.000	100000.000	0.000	0.000	0.000	0.000	0.000	16.610	-352	-339	-352	-339	316	2384	100	936	"S473"
-75	0	0	15	1	7	"empty"	"empty"	11540	21770	200	6354	6351	390	6	6335	6335	6344	670	10	3	0	0	2006793	0.010	100000.000	100000.000	0.000	0.000	0.000	0.000	0.000	16.610	19	16	19	16	316	2384	100	937	"empty"
-75	0	0	15	2	7	"empty"	"empty"	12040	21770	200	6329	6330	302	4	6276	6276	6279	469	7	7	0	0	2000235	0.109	100000.000	100000.000	0.000	0.000	0.000	0.000	0.000	16.610	53	54	53	54	316	2384	100	938	"empty"
-75	0	0	15	3	7	"empty"	"empty"	12540	21770	200	6350	6366	348	5	6268	6268	6277	779	12	1	0	0	2011625	0.114	100000.000	100000.000	0.000	0.000	0.000	0.000	0.000	16.610	82	98	82	98	316	2384	100	939	"empty"
-75	0	0	15	4	7	"empty"	"empty"	13040	21770	200	5993	6043	477	7	6182	6182	6149	534	8	6	0	0	1909654	-0.199	100000.000	100000.000	0.000	0.000	0.000	0.000	0.000	16.610	-189	-139	-189	-139	316	2384	100	940	"empty"
-75	0	0	15	5	7	"empty"	"empty"	13540	21770	200	6075	6065	400	6	6071	6071	6065	487	8	11	0	0	1916422	0.000	100000.000	100000.000	0.000	0.000	0.000	0.000	0.000	16.610	4	-6	4	-6	316	2384	100	941	"empty"
-75	0	0	15	6	7	"empty"	"empty"	14040	21770	200	5918	5924	364	6	5970	5970	5992	737	12	1	0	0	1872097	-0.092	100000.000	100000.000	0.000	0.000	0.000	0.000	0.000	16.610	-52	-46	-52	-46	316	2384	100	942	"empty"
0	0	0	15	7	7	"GLQAWPG-pS-AIPQFLG_GLQAWPGEAIPQFLG_40vs60"	"GLQAWPG-pS-AIPQFLG_GLQAWPGEAIPQFLG_40vs60"	14540	21800	90	15684	14331	3653	25	5860	5860	5863	281	4	90	90	0	745208	30.135	100000.000	100000.000	0.000	0.000	0.000	0.000	0.000	16.610	9824	8471	9824	8471	52	420	100	943	"GLQAWPG-pS-AIPQFLG_GLQAWPGEAIPQFLG_40vs60"
0	0	0	15	8	7	"GLQAWPG-pS-AIPQFLG_GLQAWPGEAIPQFLG_40vs60"	"GLQAWPG-pS-AIPQFLG_GLQAWPGEAIPQFLG_40vs60"	15050	21800	90	15356	14879	2175	14	5689	5689	5697	368	6	100	100	0	773722	24.951	100000.000	100000.000	0.000	0.000	0.000	0.000	0.000	16.610	9667	9190	9667	9190	52	420	100	944	"GLQAWPG-pS-AIPQFLG_GLQAWPGEAIPQFLG_40vs60"
0	0	0	15	9	7	"GLQAWPG-pS-AIPQFLG_GLQAWPGEAIPQFLG_40vs60"	"GLQAWPG-pS-AIPQFLG_GLQAWPGEAIPQFLG_40vs60"	15560	21790	120	6096	9391	4441	47	5650	5650	5677	413	7	50	47	0	1126955	8.993	100000.000	100000.000	0.000	0.000	0.000	0.000	0.000	16.610	446	3741	446	3741	120	820	100	945	"GLQAWPG-pS-AIPQFLG_GLQAWPGEAIPQFLG_40vs60"
0	0	0	16	1	1	"Calmodulin"	"P62158"	16020	17930	200	6168	6146	328	5	6122	6122	6139	578	9	3	0	0	1942180	0.012	100000.000	100000.000	0.000	0.000	0.000	0.000	0.000	16.610	46	24	46	24	316	2384	100	946	"T79"
0	0	0	16	2	1	"Calmodulin"	"P62158"	16520	17930	200	6603	6594	349	5	6417	6417	6438	849	13	3	0	0	2083811	0.184	100000.000	100000.000	0.000	0.000	0.000	0.000	0.000	16.610	186	177	186	177	316	2384	100	947	"T79"
0	0	0	16	3	1	"Calmodulin"	"P62158"	17020	17930	200	6713	6867	1998	29	6665	6665	6743	1454	21	0	0	0	2169861	0.085	100000.000	100000.000	0.000	0.000	0.000	0.000	0.000	16.610	48	202	48	202	316	2384	100	948	"T79"
0	0	0	16	4	1	"Caveolin-1"	"Q03135"	17520	17930	200	5861	5855	270	4	5930	5930	6199	2657	42	0	0	0	1850158	-0.129	100000.000	100000.000	0.000	0.000	0.000	0.000	0.000	16.610	-69	-75	-69	-75	316	2384	100	949	"Y25"
0	0	0	16	5	1	"Caveolin-1"	"Q03135"	18020	17930	200	5732	5780	475	8	5724	5724	5754	974	16	0	0	0	1826453	0.027	100000.000	100000.000	0.000	0.000	0.000	0.000	0.000	16.610	8	56	8	56	316	2384	100	950	"Y25"
0	0	0	16	6	1	"Caveolin-1"	"Q03135"	18520	17930	200	5698	5744	351	6	5679	5679	5702	440	7	15	1	0	1815078	0.095	100000.000	100000.000	0.000	0.000	0.000	0.000	0.000	16.610	19	65	19	65	316	2384	100	951	"Y25"
0	0	0	16	7	1	"eNOS "	"P29474"	19020	17940	100	7594	7771	2322	29	5705	5705	5677	394	6	97	92	0	621645	5.315	100000.000	100000.000	0.000	0.000	0.000	0.000	0.000	16.610	1889	2066	1889	2066	80	560	100	952	"S1176"
0	0	0	16	8	1	"eNOS "	"P29474"	19520	17930	110	7116	7133	856	12	5559	5559	5588	397	7	91	90	0	570677	3.892	100000.000	100000.000	0.000	0.000	0.000	0.000	0.000	16.610	1557	1574	1557	1574	80	656	100	953	"S1176"
0	0	0	16	9	1	"eNOS "	"P29474"	20030	17920	110	7026	6876	582	8	5348	5348	5367	282	5	93	92	0	550113	5.351	100000.000	100000.000	0.000	0.000	0.000	0.000	0.000	16.610	1678	1528	1678	1528	80	656	100	954	"S1176"
0	0	0	16	1	2	"Fos "	"P01100"	16030	18580	70	6929	6981	570	8	6030	6030	6052	341	5	93	59	0	223406	2.724	100000.000	100000.000	0.000	0.000	0.000	0.000	0.000	16.610	899	951	899	951	32	236	100	955	"T232"
0	0	0	16	2	2	"Fos "	"P01100"	16530	18580	200	6269	6303	370	5	6275	6275	6289	439	6	12	2	0	1991787	0.032	100000.000	100000.000	0.000	0.000	0.000	0.000	0.000	16.610	-6	28	-6	28	316	2384	100	956	"T232"
0	0	0	16	3	2	"Fos "	"P01100"	17030	18580	70	7833	7803	393	5	6664	6664	6689	340	5	93	87	0	249696	3.276	100000.000	100000.000	0.000	0.000	0.000	0.000	0.000	16.610	1169	1139	1169	1139	32	236	100	957	"T232"
0	0	0	16	4	2	"Grb10 "	"Q13322"	17520	18570	200	6760	6761	341	5	6496	6496	6442	459	7	26	2	0	2136506	0.695	100000.000	100000.000	0.000	0.000	0.000	0.000	0.000	16.610	264	265	264	265	316	2384	100	958	"S150"
0	0	0	16	5	2	"Grb10 "	"Q13322"	18020	18570	200	5873	5928	538	9	5754	5754	5760	311	5	26	9	0	1873210	0.540	100000.000	100000.000	0.000	0.000	0.000	0.000	0.000	16.610	119	174	119	174	316	2384	100	959	"S150"
0	0	0	16	6	2	"Grb10 "	"Q13322"	18520	18570	80	5971	5997	334	5	5695	5695	5725	446	7	34	1	0	311854	0.610	100000.000	100000.000	0.000	0.000	0.000	0.000	0.000	16.610	276	302	276	302	52	340	100	960	"S150"
0	0	0	16	7	2	"IRS-1"	"P35568"	19030	18570	140	5815	5895	517	8	5697	5697	5832	2540	43	0	0	0	919557	0.025	100000.000	100000.000	0.000	0.000	0.000	0.000	0.000	16.610	118	198	118	198	156	1140	100	961	"S616"
0	0	0	16	8	2	"IRS-1"	"P35568"	19520	18570	200	5670	5687	334	5	5599	5599	5614	646	11	4	0	0	1797029	0.113	100000.000	100000.000	0.000	0.000	0.000	0.000	0.000	16.610	71	88	71	88	316	2384	100	962	"S616"
0	0	0	16	9	2	"IRS-1"	"P35568"	20020	18580	70	5882	5872	397	6	5334	5334	5347	277	5	78	43	0	187919	1.895	100000.000	100000.000	0.000	0.000	0.000	0.000	0.000	16.610	548	538	548	538	32	236	100	963	"S616"
0	0	0	16	1	3	"inos"	"P35228"	16010	19190	200	6030	6030	440	7	6027	6027	6091	874	14	0	0	0	1905352	-0.070	100000.000	100000.000	0.000	0.000	0.000	0.000	0.000	16.610	3	3	3	3	316	2384	100	964	"S745"
0	0	0	16	2	3	"inos"	"P35228"	16510	19190	200	6160	6382	1980	31	6167	6167	6183	706	11	5	2	0	2016719	0.282	100000.000	100000.000	0.000	0.000	0.000	0.000	0.000	16.610	-7	215	-7	215	316	2384	100	965	"S745"
0	0	0	16	3	3	"inos"	"P35228"	17010	19190	200	6450	6458	304	4	6421	6421	6445	473	7	6	0	0	2040775	0.027	100000.000	100000.000	0.000	0.000	0.000	0.000	0.000	16.610	29	37	29	37	316	2384	100	966	"S745"
0	0	0	16	4	3	"IRF-3 "	"Q14653"	17510	19190	200	6173	6230	476	7	6664	6664	6685	590	8	0	0	0	1968645	-0.771	100000.000	100000.000	0.000	0.000	0.000	0.000	0.000	16.610	-491	-434	-491	-434	316	2384	100	967	"S396"
0	0	0	16	5	3	"IRF-3 "	"Q14653"	18010	19190	200	5683	5715	322	5	6008	6008	6073	480	7	1	0	0	1806061	-0.746	100000.000	100000.000	0.000	0.000	0.000	0.000	0.000	16.610	-325	-293	-325	-293	316	2384	100	968	"S396"
0	0	0	16	6	3	"IRF-3 "	"Q14653"	18510	19190	200	5514	5538	423	7	5686	5686	5695	380	6	5	1	0	1749871	-0.413	100000.000	100000.000	0.000	0.000	0.000	0.000	0.000	16.610	-172	-148	-172	-148	316	2384	100	969	"S396"
0	0	0	16	7	3	"Lyn"	"P07948"	19010	19190	200	5528	5542	338	6	5617	5617	5637	471	8	6	0	0	1751372	-0.202	100000.000	100000.000	0.000	0.000	0.000	0.000	0.000	16.610	-89	-75	-89	-75	316	2384	100	970	"Y396"
0	0	0	16	8	3	"Lyn"	"P07948"	19510	19190	200	5591	5609	503	8	5564	5564	5569	349	6	13	1	0	1772391	0.115	100000.000	100000.000	0.000	0.000	0.000	0.000	0.000	16.610	27	45	27	45	316	2384	100	971	"Y396"
0	0	0	16	9	3	"Lyn"	"P07948"	20010	19190	200	5369	5359	244	4	5333	5333	5353	683	12	0	0	0	1693575	0.009	100000.000	100000.000	0.000	0.000	0.000	0.000	0.000	16.610	36	26	36	26	316	2384	100	972	"Y396"
0	0	0	16	1	4	"MAPK14"	"Q16539"	16030	19850	200	5686	5757	429	7	5801	5801	5870	1435	24	0	0	0	1819286	-0.079	100000.000	100000.000	0.000	0.000	0.000	0.000	0.000	16.610	-115	-44	-115	-44	316	2384	100	973	"Y322"
0	0	0	16	2	4	"MAPK14"	"Q16539"	16540	19870	80	7153	7108	532	7	6187	6187	6170	336	5	84	75	0	369624	2.792	100000.000	100000.000	0.000	0.000	0.000	0.000	0.000	16.610	966	921	966	921	52	340	100	974	"Y322"
0	0	0	16	3	4	"MAPK14"	"Q16539"	17040	19860	80	7060	7084	676	9	6202	6202	6208	363	5	75	65	0	368343	2.413	100000.000	100000.000	0.000	0.000	0.000	0.000	0.000	16.610	858	882	858	882	52	340	100	975	"Y322"
0	0	0	16	4	4	"Mek1"	"Q02750"	17530	19850	200	6532	6539	351	5	6444	6444	6462	448	6	12	1	0	2066456	0.172	100000.000	100000.000	0.000	0.000	0.000	0.000	0.000	16.610	88	95	88	95	316	2384	100	976	"S217"
0	0	0	16	5	4	"Mek1"	"Q02750"	18030	19850	200	6537	6556	390	5	6407	6407	6380	653	10	8	0	0	2071670	0.270	100000.000	100000.000	0.000	0.000	0.000	0.000	0.000	16.610	130	149	130	149	316	2384	100	977	"S217"
0	0	0	16	6	4	"Mek1"	"Q02750"	18530	19850	200	5660	5731	425	7	5565	5565	5586	572	10	13	2	0	1811043	0.253	100000.000	100000.000	0.000	0.000	0.000	0.000	0.000	16.610	95	166	95	166	316	2384	100	978	"S217"
0	0	0	16	7	4	"P300"	"Q09472"	19030	19840	80	5711	5731	383	6	5465	5465	5485	305	5	48	23	0	298012	0.807	100000.000	100000.000	0.000	0.000	0.000	0.000	0.000	16.610	246	266	246	266	52	340	100	979	"S89"
0	0	0	16	8	4	"P300"	"Q09472"	19530	19850	200	5631	5688	552	9	5471	5471	5499	714	12	5	1	0	1797414	0.265	100000.000	100000.000	0.000	0.000	0.000	0.000	0.000	16.610	160	217	160	217	316	2384	100	980	"S89"
0	0	0	16	9	4	"P300"	"Q09472"	20030	19840	70	5218	5189	500	9	5364	5364	5452	578	10	3	0	0	166041	-0.455	100000.000	100000.000	0.000	0.000	0.000	0.000	0.000	16.610	-146	-175	-146	-175	32	236	100	981	"S89"
0	0	0	16	1	5	"PPP2CA "	"P67775"	16010	20470	200	5731	5715	453	7	5654	5654	5625	439	7	16	3	0	1805987	0.205	100000.000	100000.000	0.000	0.000	0.000	0.000	0.000	16.610	77	61	77	61	316	2384	100	982	"T307"
0	0	0	16	2	5	"PPP2CA "	"P67775"	16510	20470	200	6282	6286	328	5	6115	6115	6110	418	6	24	2	0	1986512	0.421	100000.000	100000.000	0.000	0.000	0.000	0.000	0.000	16.610	167	171	167	171	316	2384	100	983	"T307"
0	0	0	16	3	5	"PPP2CA "	"P67775"	17010	20470	200	6347	6522	2855	43	6183	6183	6248	1192	19	2	0	0	2060817	0.230	100000.000	100000.000	0.000	0.000	0.000	0.000	0.000	16.610	164	339	164	339	316	2384	100	984	"T307"
0	0	0	16	4	5	"rab4"	"P20338"	17510	20470	200	6185	6294	912	14	6171	6171	6287	2304	36	2	0	0	1988871	0.003	100000.000	100000.000	0.000	0.000	0.000	0.000	0.000	16.610	14	123	14	123	316	2384	100	985	"Y189"
0	0	0	16	5	5	"rab4"	"P20338"	18010	20470	200	6512	6502	346	5	6462	6462	6571	2080	31	0	0	0	2054607	-0.033	100000.000	100000.000	0.000	0.000	0.000	0.000	0.000	16.610	50	40	50	40	316	2384	100	986	"Y189"
0	0	0	16	6	5	"rab4"	"P20338"	18510	20470	200	5905	5884	479	8	5894	5894	5984	1086	18	0	0	0	1859366	-0.092	100000.000	100000.000	0.000	0.000	0.000	0.000	0.000	16.610	11	-10	11	-10	316	2384	100	987	"Y189"
0	0	0	16	7	5	"STAT2 "	"P52630"	19030	20500	180	12299	11350	2525	22	5476	5476	5519	789	14	91	88	0	2905541	7.390	100000.000	100000.000	0.000	0.000	0.000	0.000	0.000	16.610	6823	5874	6823	5874	256	1924	100	988	"Y690"
0	0	0	16	8	5	"STAT2 "	"P52630"	19530	20500	170	12323	11850	1790	15	5466	5466	5466	303	5	99	99	0	2464837	21.069	100000.000	100000.000	0.000	0.000	0.000	0.000	0.000	16.610	6857	6384	6857	6384	208	1660	100	989	"Y690"
0	0	0	16	9	5	"STAT2 "	"P52630"	20010	20490	180	11855	10358	2905	28	5381	5381	5406	466	8	82	79	0	2651736	10.627	100000.000	100000.000	0.000	0.000	0.000	0.000	0.000	16.610	6474	4977	6474	4977	256	1924	100	990	"Y690"
0	0	0	16	1	6	"STAT5B "	"P51692"	16010	21120	200	5849	5857	355	6	5558	5558	5580	1050	18	3	0	0	1850782	0.264	100000.000	100000.000	0.000	0.000	0.000	0.000	0.000	16.610	291	299	291	299	316	2384	100	991	"Y740"
0	0	0	16	2	6	"STAT5B "	"P51692"	16510	21120	200	6023	6028	387	6	5938	5938	5939	618	10	7	0	0	1904907	0.144	100000.000	100000.000	0.000	0.000	0.000	0.000	0.000	16.610	85	90	85	90	316	2384	100	992	"Y740"
0	0	0	16	3	6	"STAT5B "	"P51692"	17010	21120	200	6255	6253	339	5	6218	6218	6233	512	8	5	1	0	1975864	0.039	100000.000	100000.000	0.000	0.000	0.000	0.000	0.000	16.610	37	35	37	35	316	2384	100	993	"Y740"
0	0	0	16	4	6	"Syk "	"P43405"	17510	21120	200	5990	5962	406	6	6133	6133	6162	586	9	0	0	0	1884107	-0.341	100000.000	100000.000	0.000	0.000	0.000	0.000	0.000	16.610	-143	-171	-143	-171	316	2384	100	994	"Y525/6"
0	0	0	16	5	6	"Syk "	"P43405"	18010	21120	200	6217	6223	449	7	6323	6323	6337	421	6	8	0	0	1966418	-0.271	100000.000	100000.000	0.000	0.000	0.000	0.000	0.000	16.610	-106	-100	-106	-100	316	2384	100	995	"Y525/6"
0	0	0	16	6	6	"Syk "	"P43405"	18510	21120	200	6361	6317	384	6	6374	6374	6370	647	10	1	0	0	1996221	-0.082	100000.000	100000.000	0.000	0.000	0.000	0.000	0.000	16.610	-13	-57	-13	-57	316	2384	100	996	"Y525/6"
0	0	0	16	7	6	"14-3-3 beta"	"P31946"	19010	21120	200	6389	6427	953	14	5534	5534	5556	345	6	56	50	0	2031085	2.525	100000.000	100000.000	0.000	0.000	0.000	0.000	0.000	16.610	855	893	855	893	316	2384	100	997	"S59"
0	0	0	16	8	6	"14-3-3 beta"	"P31946"	19510	21120	200	5951	6234	1133	18	5370	5370	5398	406	7	52	47	0	1969875	2.059	100000.000	100000.000	0.000	0.000	0.000	0.000	0.000	16.610	581	864	581	864	316	2384	100	998	"S59"
0	0	0	16	9	6	"14-3-3 beta"	"P31946"	20010	21120	200	5995	6239	856	13	5315	5315	5340	394	7	58	49	0	1971464	2.282	100000.000	100000.000	0.000	0.000	0.000	0.000	0.000	16.610	680	924	680	924	316	2384	100	999	"S59"
-75	0	0	16	1	7	"empty"	"empty"	16010	21760	200	5643	5676	354	6	5664	5664	5694	778	13	0	0	0	1793494	-0.023	100000.000	100000.000	0.000	0.000	0.000	0.000	0.000	16.610	-21	12	-21	12	316	2384	100	1000	"empty"
-75	0	0	16	2	7	"empty"	"empty"	16510	21760	200	5545	5504	493	8	5702	5702	5681	416	7	8	1	0	1739265	-0.425	100000.000	100000.000	0.000	0.000	0.000	0.000	0.000	16.610	-157	-198	-157	-198	316	2384	100	1001	"empty"
-75	0	0	16	3	7	"empty"	"empty"	17010	21760	200	6027	6040	288	4	6029	6029	6172	2135	34	0	0	0	1908558	-0.062	100000.000	100000.000	0.000	0.000	0.000	0.000	0.000	16.610	-2	11	-2	11	316	2384	100	1002	"empty"
-75	0	0	16	4	7	"empty"	"empty"	17510	21760	200	6094	6289	2403	38	6087	6087	6105	580	9	3	0	0	1987316	0.317	100000.000	100000.000	0.000	0.000	0.000	0.000	0.000	16.610	7	202	7	202	316	2384	100	1003	"empty"
-75	0	0	16	5	7	"empty"	"empty"	18010	21760	200	5931	5952	361	6	5964	5964	5986	383	6	6	1	0	1880696	-0.089	100000.000	100000.000	0.000	0.000	0.000	0.000	0.000	16.610	-33	-12	-33	-12	316	2384	100	1004	"empty"
-75	0	0	16	6	7	"empty"	"empty"	18510	21760	200	6248	6270	390	6	6195	6195	6228	556	8	9	1	0	1981421	0.076	100000.000	100000.000	0.000	0.000	0.000	0.000	0.000	16.610	53	75	53	75	316	2384	100	1005	"empty"
0	0	0	16	7	7	"Control-Spot"	"p-Tyr"	19030	21770	110	5888	12673	12747	100	5645	5645	5746	1291	22	27	25	0	1013849	5.366	100000.000	100000.000	0.000	0.000	0.000	0.000	0.000	16.610	243	7028	243	7028	80	656	100	1006	"Control-Spot"
0	0	0	16	8	7	"Control-Spot"	"p-Tyr"	19530	21760	110	5464	13789	13526	98	5294	5294	5306	261	4	45	36	0	1103081	32.502	100000.000	100000.000	0.000	0.000	0.000	0.000	0.000	16.610	170	8495	170	8495	80	656	100	1007	"Control-Spot"
0	0	0	16	9	7	"Control-Spot"	"p-Tyr"	20040	21770	120	5551	13456	13369	99	5229	5229	5252	322	6	50	36	0	1614728	25.478	100000.000	100000.000	0.000	0.000	0.000	0.000	0.000	16.610	322	8227	322	8227	120	820	100	1008	"Control-Spot"
0	0	0	17	1	1	"ACTA1"	"P68133"	2480	24330	200	8234	8522	1837	21	8253	8253	8575	1800	20	10	5	0	2692867	-0.029	100000.000	100000.000	0.000	0.000	0.000	0.000	0.000	16.610	-19	269	-19	269	316	2384	100	1009	"Y55"
0	0	0	17	2	1	"ACTA1"	"P68133"	2980	24330	150	8739	9743	4752	48	8222	8222	8961	4529	50	7	3	0	1519839	0.173	100000.000	100000.000	0.000	0.000	0.000	0.000	0.000	16.610	517	1521	517	1521	156	1272	100	1010	"Y55"
0	0	0	17	3	1	"ACTA1"	"P68133"	3480	24330	200	7980	8304	2215	26	8036	8036	8410	2198	26	5	1	0	2623959	-0.048	100000.000	100000.000	0.000	0.000	0.000	0.000	0.000	16.610	-56	268	-56	268	316	2384	100	1011	"Y55"
0	0	0	17	4	1	"A-Raf"	"P10398"	3990	24330	150	7826	8098	1765	21	7791	7791	8029	1599	19	13	3	0	1263251	0.043	100000.000	100000.000	0.000	0.000	0.000	0.000	0.000	16.610	35	307	35	307	156	1272	100	1012	"S214"
0	0	0	17	5	1	"A-Raf"	"P10398"	4490	24320	200	7862	7991	1563	19	8124	8124	8460	2601	30	3	0	0	2525109	-0.180	100000.000	100000.000	0.000	0.000	0.000	0.000	0.000	16.610	-262	-133	-262	-133	316	2384	100	1013	"S214"
0	0	0	17	6	1	"A-Raf"	"P10398"	4990	24320	200	7799	7816	985	12	7837	7837	8047	1660	20	4	0	0	2469976	-0.139	100000.000	100000.000	0.000	0.000	0.000	0.000	0.000	16.610	-38	-21	-38	-21	316	2384	100	1014	"S214"
0	0	0	17	7	1	"Cdk2"	"P24941"	5490	24320	200	7381	7411	776	10	7359	7359	7432	1004	13	6	0	0	2341987	-0.021	100000.000	100000.000	0.000	0.000	0.000	0.000	0.000	16.610	22	52	22	52	316	2384	100	1015	"Y179"
0	0	0	17	8	1	"Cdk2"	"P24941"	5990	24310	200	7415	7521	607	8	7327	7327	7397	823	11	11	3	0	2376621	0.151	100000.000	100000.000	0.000	0.000	0.000	0.000	0.000	16.610	88	194	88	194	316	2384	100	1016	"Y179"
0	0	0	17	9	1	"Cdk2"	"P24941"	6490	24310	200	7160	7270	1772	24	6979	6979	7019	816	11	11	2	0	2297274	0.308	100000.000	100000.000	0.000	0.000	0.000	0.000	0.000	16.610	181	291	181	291	316	2384	100	1017	"Y179"
0	0	0	17	1	2	"Cofilin 1"	"P23528"	2480	25000	200	6271	6442	773	11	6307	6307	6762	1920	28	3	0	0	2035565	-0.167	100000.000	100000.000	0.000	0.000	0.000	0.000	0.000	16.610	-36	135	-36	135	316	2384	100	1018	"S2"
0	0	0	17	2	2	"Cofilin 1"	"P23528"	2980	25000	200	6290	6536	934	14	6096	6096	6424	1482	23	6	0	0	2065279	0.076	100000.000	100000.000	0.000	0.000	0.000	0.000	0.000	16.610	194	440	194	440	316	2384	100	1019	"S2"
0	0	0	17	3	2	"Cofilin 1"	"P23528"	3490	25000	80	7068	7148	869	12	6318	6318	6284	589	9	51	30	0	371704	1.467	100000.000	100000.000	0.000	0.000	0.000	0.000	0.000	16.610	750	830	750	830	52	340	100	1020	"S2"
0	0	0	17	4	2	"CTNNB1"	"P35222"	3990	24990	200	6139	6327	2617	41	6287	6287	6306	946	15	5	2	0	1999259	0.022	100000.000	100000.000	0.000	0.000	0.000	0.000	0.000	16.610	-148	40	-148	40	316	2384	100	1021	"S675"
0	0	0	17	5	2	"CTNNB1"	"P35222"	4490	24990	200	6091	6145	1035	16	6568	6568	6590	1336	20	1	0	0	1941931	-0.333	100000.000	100000.000	0.000	0.000	0.000	0.000	0.000	16.610	-477	-423	-477	-423	316	2384	100	1022	"S675"
0	0	0	17	6	2	"CTNNB1"	"P35222"	4990	24990	200	6244	6410	2253	35	6798	6798	6854	2069	30	1	1	0	2025418	-0.215	100000.000	100000.000	0.000	0.000	0.000	0.000	0.000	16.610	-554	-388	-554	-388	316	2384	100	1023	"S675"
0	0	0	17	7	2	"EGFR"	"P00533"	5490	24990	200	6508	6416	522	8	6682	6682	6628	558	8	3	0	0	2027510	-0.380	100000.000	100000.000	0.000	0.000	0.000	0.000	0.000	16.610	-174	-266	-174	-266	316	2384	100	1024	"T693"
0	0	0	17	8	2	"EGFR"	"P00533"	5990	24980	200	6529	6513	402	6	6674	6674	6673	716	10	1	0	0	2058241	-0.223	100000.000	100000.000	0.000	0.000	0.000	0.000	0.000	16.610	-145	-161	-145	-161	316	2384	100	1025	"T693"
0	0	0	17	9	2	"EGFR"	"P00533"	6490	24980	200	6417	6384	500	7	6646	6646	6617	576	8	2	0	0	2017368	-0.405	100000.000	100000.000	0.000	0.000	0.000	0.000	0.000	16.610	-229	-262	-229	-262	316	2384	100	1026	"T693"
0	0	0	17	1	3	"JAK1"	"P23458"	2520	25630	90	8423	8983	5208	57	6040	6040	6205	1850	29	55	28	0	467123	1.502	100000.000	100000.000	0.000	0.000	0.000	0.000	0.000	16.610	2383	2943	2383	2943	52	420	100	1027	"Y1035"
0	0	0	17	2	3	"JAK1"	"P23458"	3000	25630	120	6743	7868	3420	43	6117	6117	6191	676	10	48	42	0	944209	2.481	100000.000	100000.000	0.000	0.000	0.000	0.000	0.000	16.610	626	1751	626	1751	120	820	100	1028	"Y1035"
0	0	0	17	3	3	"JAK1"	"P23458"	3520	25640	90	8127	7925	1825	23	6117	6117	6185	743	12	65	55	0	412093	2.342	100000.000	100000.000	0.000	0.000	0.000	0.000	0.000	16.610	2010	1808	2010	1808	52	420	100	1029	"Y1035"
0	0	0	17	4	3	"JNK2"	"P45984"	4020	25620	130	8573	8843	1856	20	6290	6290	6271	968	15	90	65	0	1061115	2.657	100000.000	100000.000	0.000	0.000	0.000	0.000	0.000	16.610	2283	2553	2283	2553	120	940	100	1030	"T183"
0	0	0	17	5	3	"JNK2"	"P45984"	4520	25630	120	8652	8577	1593	18	6430	6430	6402	1124	17	80	49	0	1029250	1.935	100000.000	100000.000	0.000	0.000	0.000	0.000	0.000	16.610	2222	2147	2222	2147	120	820	100	1031	"T183"
0	0	0	17	6	3	"JNK2"	"P45984"	5020	25630	130	8748	8591	1003	11	6671	6671	6592	621	9	90	73	0	1030972	3.219	100000.000	100000.000	0.000	0.000	0.000	0.000	0.000	16.610	2077	1920	2077	1920	120	940	100	1032	"T183"
0	0	0	17	7	3	"Kit "	"P10721"	5510	25620	200	6650	6639	462	6	6601	6601	6576	937	14	2	0	0	2097788	0.067	100000.000	100000.000	0.000	0.000	0.000	0.000	0.000	16.610	49	38	49	38	316	2384	100	1033	"Y721"
0	0	0	17	8	3	"Kit "	"P10721"	6010	25620	200	6736	6710	432	6	6591	6591	6577	381	5	21	4	0	2120356	0.349	100000.000	100000.000	0.000	0.000	0.000	0.000	0.000	16.610	145	119	145	119	316	2384	100	1034	"Y721"
0	0	0	17	9	3	"Kit "	"P10721"	6510	25620	200	6723	6715	835	12	6578	6578	6531	471	7	18	1	0	2121862	0.391	100000.000	100000.000	0.000	0.000	0.000	0.000	0.000	16.610	145	137	145	137	316	2384	100	1035	"Y721"
0	0	0	17	1	4	"MK3"	"P22001"	2530	26280	90	11158	11635	3516	30	5990	5990	6119	780	12	98	94	0	604999	7.072	100000.000	100000.000	0.000	0.000	0.000	0.000	0.000	16.610	5168	5645	5168	5645	52	420	100	1036	"Y187"
0	0	0	17	2	4	"MK3"	"P22001"	3030	26270	100	9242	8902	2260	25	5978	5978	6087	705	11	73	65	0	712157	3.993	100000.000	100000.000	0.000	0.000	0.000	0.000	0.000	16.610	3264	2924	3264	2924	80	560	100	1037	"Y187"
0	0	0	17	3	4	"MK3"	"P22001"	3520	26270	130	7591	8024	2121	26	6187	6187	6364	2156	33	41	10	0	962937	0.770	100000.000	100000.000	0.000	0.000	0.000	0.000	0.000	16.610	1404	1837	1404	1837	120	940	100	1038	"Y187"
0	0	0	17	4	4	"NFAT1 "	"Q13469"	4000	26270	160	6228	6179	624	10	6291	6291	6340	1563	24	1	0	0	1285135	-0.103	100000.000	100000.000	0.000	0.000	0.000	0.000	0.000	16.610	-63	-112	-63	-112	208	1512	100	1039	"S326"
0	0	0	17	5	4	"NFAT1 "	"Q13469"	4510	26260	200	6315	6509	2265	34	6418	6418	6600	3104	47	1	1	0	2056947	-0.029	100000.000	100000.000	0.000	0.000	0.000	0.000	0.000	16.610	-103	91	-103	91	316	2384	100	1040	"S326"
0	0	0	17	6	4	"NFAT1 "	"Q13469"	5010	26260	200	6534	6518	697	10	6813	6813	6757	789	11	2	0	0	2059606	-0.303	100000.000	100000.000	0.000	0.000	0.000	0.000	0.000	16.610	-279	-295	-279	-295	316	2384	100	1041	"S326"
0	0	0	17	7	4	"NFkB-p65 "	"Q04206"	5510	26260	200	6903	7031	1586	22	6882	6882	6859	722	10	6	2	0	2221748	0.238	100000.000	100000.000	0.000	0.000	0.000	0.000	0.000	16.610	21	149	21	149	316	2384	100	1042	"S276"
0	0	0	17	8	4	"NFkB-p65 "	"Q04206"	6010	26260	200	6886	6912	443	6	6812	6812	7053	3518	49	0	0	0	2184211	-0.040	100000.000	100000.000	0.000	0.000	0.000	0.000	0.000	16.610	74	100	74	100	316	2384	100	1043	"S276"
0	0	0	17	9	4	"NFkB-p65 "	"Q04206"	6510	26260	200	6792	6721	452	6	6661	6661	6631	461	6	12	1	0	2123879	0.195	100000.000	100000.000	0.000	0.000	0.000	0.000	0.000	16.610	131	60	131	60	316	2384	100	1044	"S276"
0	0	0	17	1	5	"PDGFRb"	"P09619"	2520	26920	130	16377	14551	6736	46	6029	6029	6296	1539	24	75	72	0	1746125	5.364	100000.000	100000.000	0.000	0.000	0.000	0.000	0.000	16.610	10348	8522	10348	8522	120	940	100	1045	"Y686"
0	0	0	17	2	5	"PDGFRb"	"P09619"	3030	26910	110	16716	15677	4345	27	5972	5972	6148	755	12	90	87	0	1254180	12.621	100000.000	100000.000	0.000	0.000	0.000	0.000	0.000	16.610	10744	9705	10744	9705	80	656	100	1046	"Y686"
0	0	0	17	3	5	"PDGFRb"	"P09619"	3520	26900	90	16905	16110	4585	28	6037	6037	6467	3153	48	86	86	0	837706	3.058	100000.000	100000.000	0.000	0.000	0.000	0.000	0.000	16.610	10868	10073	10868	10073	52	420	100	1047	"Y686"
0	0	0	17	4	5	"PELI2"	"Q96FA3"	4020	26910	140	8224	9292	5354	57	6264	6264	6388	2093	32	43	8	0	1449607	1.387	100000.000	100000.000	0.000	0.000	0.000	0.000	0.000	16.610	1960	3028	1960	3028	156	1140	100	1048	"T290"
0	0	0	17	5	5	"PELI2"	"Q96FA3"	4520	26910	130	8219	8182	901	11	6478	6478	6451	675	10	93	68	0	981827	2.564	100000.000	100000.000	0.000	0.000	0.000	0.000	0.000	16.610	1741	1704	1741	1704	120	940	100	1049	"T290"
0	0	0	17	6	5	"PELI2"	"Q96FA3"	5030	26910	120	8278	8242	1106	13	6701	6701	6684	1250	18	57	10	0	989076	1.246	100000.000	100000.000	0.000	0.000	0.000	0.000	0.000	16.610	1577	1541	1577	1541	120	820	100	1050	"T290"
0	0	0	17	7	5	"sek1"	"P45985"	5520	26900	200	7071	7049	467	6	6925	6925	7038	2564	36	0	0	0	2227593	0.004	100000.000	100000.000	0.000	0.000	0.000	0.000	0.000	16.610	146	124	146	124	316	2384	100	1051	"S2315"
0	0	0	17	8	5	"sek1"	"P45985"	6010	26900	200	6927	6926	317	4	6851	6851	6865	891	12	0	0	0	2188753	0.068	100000.000	100000.000	0.000	0.000	0.000	0.000	0.000	16.610	76	75	76	75	316	2384	100	1052	"S2315"
0	0	0	17	9	5	"sek1"	"P45985"	6510	26900	200	6715	6711	585	8	6724	6724	6678	461	6	11	0	0	2120629	0.072	100000.000	100000.000	0.000	0.000	0.000	0.000	0.000	16.610	-9	-13	-9	-13	316	2384	100	1053	"S2315"
0	0	0	17	1	6	"SMAD3"	"Q15796"	2520	27550	200	6393	7018	2750	39	6127	6127	6508	2151	33	11	5	0	2217761	0.237	100000.000	100000.000	0.000	0.000	0.000	0.000	0.000	16.610	266	891	266	891	316	2384	100	1054	"S416"
0	0	0	17	2	6	"SMAD3"	"Q15796"	3020	27550	160	6416	7059	2636	37	5995	5995	6255	1242	19	24	11	0	1468284	0.647	100000.000	100000.000	0.000	0.000	0.000	0.000	0.000	16.610	421	1064	421	1064	208	1512	100	1055	"S416"
0	0	0	17	3	6	"SMAD3"	"Q15796"	3510	27550	200	6198	6555	1855	28	6157	6157	6447	2404	37	4	1	0	2071491	0.045	100000.000	100000.000	0.000	0.000	0.000	0.000	0.000	16.610	41	398	41	398	316	2384	100	1056	"S416"
0	0	0	17	4	6	"TAK1 "	"O43318"	4010	27550	140	8450	8706	3353	38	6348	6348	6408	1216	18	76	33	0	1358121	1.890	100000.000	100000.000	0.000	0.000	0.000	0.000	0.000	16.610	2102	2358	2102	2358	156	1140	100	1057	"T178"
0	0	0	17	5	6	"TAK1 "	"O43318"	4520	27540	180	8138	8607	3782	43	6508	6508	6493	962	14	70	42	0	2203361	2.198	100000.000	100000.000	0.000	0.000	0.000	0.000	0.000	16.610	1630	2099	1630	2099	256	1924	100	1058	"T178"
0	0	0	17	6	6	"TAK1 "	"O43318"	5030	27550	170	8075	8228	2056	24	6692	6692	6632	566	8	84	61	0	1711462	2.820	100000.000	100000.000	0.000	0.000	0.000	0.000	0.000	16.610	1383	1536	1383	1536	208	1660	100	1059	"T178"
0	0	0	17	7	6	"TNIK"	"Q9UKE5"	5520	27550	110	9212	9074	647	7	6977	6977	6937	393	5	93	93	0	725942	5.438	100000.000	100000.000	0.000	0.000	0.000	0.000	0.000	16.610	2235	2097	2235	2097	80	656	100	1060	"T181"
0	0	0	17	8	6	"TNIK"	"Q9UKE5"	6020	27550	120	8805	9001	3427	38	6853	6853	6882	419	6	83	81	0	1080090	5.057	100000.000	100000.000	0.000	0.000	0.000	0.000	0.000	16.610	1952	2148	1952	2148	120	820	100	1061	"T181"
0	0	0	17	9	6	"TNIK"	"Q9UKE5"	6520	27540	110	8975	8903	668	7	6727	6727	6720	623	9	97	93	0	712233	3.504	100000.000	100000.000	0.000	0.000	0.000	0.000	0.000	16.610	2248	2176	2248	2176	80	656	100	1062	"T181"
-75	0	0	17	1	7	"empty"	"empty"	2510	28190	200	6311	6631	1313	19	6250	6250	6805	3476	51	2	0	0	2095421	-0.050	100000.000	100000.000	0.000	0.000	0.000	0.000	0.000	16.610	61	381	61	381	316	2384	100	1063	"empty"
-75	0	0	17	2	7	"empty"	"empty"	3010	28190	200	6148	6345	894	14	6091	6091	6370	1530	24	6	2	0	2004923	-0.016	100000.000	100000.000	0.000	0.000	0.000	0.000	0.000	16.610	57	254	57	254	316	2384	100	1064	"empty"
-75	0	0	17	3	7	"empty"	"empty"	3510	28190	200	6179	6391	2052	32	6148	6148	6355	1298	20	5	3	0	2019594	0.028	100000.000	100000.000	0.000	0.000	0.000	0.000	0.000	16.610	31	243	31	243	316	2384	100	1065	"empty"
-75	0	0	17	4	7	"empty"	"empty"	4010	28190	200	6433	6480	842	12	6368	6368	6500	1560	24	5	1	0	2047653	-0.013	100000.000	100000.000	0.000	0.000	0.000	0.000	0.000	16.610	65	112	65	112	316	2384	100	1066	"empty"
-75	0	0	17	5	7	"empty"	"empty"	4510	28190	200	6511	6481	953	14	6494	6494	6521	1164	17	4	0	0	2047963	-0.034	100000.000	100000.000	0.000	0.000	0.000	0.000	0.000	16.610	17	-13	17	-13	316	2384	100	1067	"empty"
-75	0	0	17	6	7	"empty"	"empty"	5010	28190	200	6507	6475	588	9	6625	6625	6602	1390	21	0	0	0	2045973	-0.091	100000.000	100000.000	0.000	0.000	0.000	0.000	0.000	16.610	-118	-150	-118	-150	316	2384	100	1068	"empty"
-75	0	0	17	7	7	"empty"	"empty"	5510	28190	200	6887	6888	669	9	6881	6881	6842	529	7	8	0	0	2176492	0.087	100000.000	100000.000	0.000	0.000	0.000	0.000	0.000	16.610	6	7	6	7	316	2384	100	1069	"empty"
-75	0	0	17	8	7	"empty"	"empty"	6010	28190	200	6934	6969	360	5	6890	6890	6918	791	11	2	0	0	2202201	0.064	100000.000	100000.000	0.000	0.000	0.000	0.000	0.000	16.610	44	79	44	79	316	2384	100	1070	"empty"
-75	0	0	17	9	7	"empty"	"empty"	6510	28190	200	6815	6870	1059	15	6753	6753	6723	498	7	10	3	0	2171066	0.295	100000.000	100000.000	0.000	0.000	0.000	0.000	0.000	16.610	62	117	62	117	316	2384	100	1071	"empty"
0	0	0	18	1	1	"PKACa "	"P17612"	6980	24340	100	9714	9548	1344	14	7115	7115	7094	694	9	90	76	0	763818	3.536	100000.000	100000.000	0.000	0.000	0.000	0.000	0.000	16.610	2599	2433	2599	2433	80	560	100	1072	"T197"
0	0	0	18	2	1	"PKACa "	"P17612"	7470	24340	120	8489	8742	1507	17	7005	7005	7029	947	13	67	44	0	1049094	1.809	100000.000	100000.000	0.000	0.000	0.000	0.000	0.000	16.610	1484	1737	1484	1737	120	820	100	1073	"T197"
0	0	0	18	3	1	"PKACa "	"P17612"	7980	24350	110	8488	8542	1188	13	6891	6891	6889	956	13	77	45	0	683366	1.729	100000.000	100000.000	0.000	0.000	0.000	0.000	0.000	16.610	1597	1651	1597	1651	80	656	100	1074	"T197"
0	0	0	18	4	1	"PTEN"	"P60484"	8470	24340	200	6220	6299	592	9	6341	6341	6379	687	10	9	1	0	1990402	-0.116	100000.000	100000.000	0.000	0.000	0.000	0.000	0.000	16.610	-121	-42	-121	-42	316	2384	100	1075	"Y315"
0	0	0	18	5	1	"PTEN"	"P60484"	8980	24340	200	6019	6091	526	8	6265	6265	6378	542	8	4	0	0	1924886	-0.530	100000.000	100000.000	0.000	0.000	0.000	0.000	0.000	16.610	-246	-174	-246	-174	316	2384	100	1076	"Y315"
0	0	0	18	6	1	"PTEN"	"P60484"	9480	24340	200	5890	5913	403	6	6200	6200	6249	450	7	3	0	0	1868454	-0.747	100000.000	100000.000	0.000	0.000	0.000	0.000	0.000	16.610	-310	-287	-310	-287	316	2384	100	1077	"Y315"
0	0	0	18	7	1	"SOC3"	"O14543"	9980	24340	200	6075	6111	490	8	6459	6459	6449	597	9	1	0	0	1931147	-0.566	100000.000	100000.000	0.000	0.000	0.000	0.000	0.000	16.610	-384	-348	-384	-348	316	2384	100	1078	"Y204"
0	0	0	18	8	1	"SOC3"	"O14543"	10480	24350	200	6265	6299	743	11	6503	6503	6471	599	9	6	0	0	1990339	-0.287	100000.000	100000.000	0.000	0.000	0.000	0.000	0.000	16.610	-238	-204	-238	-204	316	2384	100	1079	"Y204"
0	0	0	18	9	1	"SOC3"	"O14543"	10980	24350	200	6295	6300	527	8	6599	6599	6580	765	11	0	0	0	1990685	-0.366	100000.000	100000.000	0.000	0.000	0.000	0.000	0.000	16.610	-304	-299	-304	-299	316	2384	100	1080	"Y204"
0	0	0	18	1	2	"STAT3 "	"P40763"	6980	24990	70	7270	7136	729	10	6393	6393	6376	561	8	59	37	0	228358	1.355	100000.000	100000.000	0.000	0.000	0.000	0.000	0.000	16.610	877	743	877	743	32	236	100	1081	"S691"
0	0	0	18	2	2	"STAT3 "	"P40763"	7480	24990	200	6473	6447	716	11	6434	6434	6352	645	10	20	2	0	2037300	0.147	100000.000	100000.000	0.000	0.000	0.000	0.000	0.000	16.610	39	13	39	13	316	2384	100	1082	"S691"
0	0	0	18	3	2	"STAT3 "	"P40763"	7990	25000	80	6793	6775	676	9	6345	6345	6334	616	9	46	13	0	352320	0.716	100000.000	100000.000	0.000	0.000	0.000	0.000	0.000	16.610	448	430	448	430	52	340	100	1083	"S691"
0	0	0	18	4	2	"STAT6 "	"P42226"	8480	24990	200	6294	6241	468	7	6244	6244	6266	474	7	14	0	0	1972087	-0.053	100000.000	100000.000	0.000	0.000	0.000	0.000	0.000	16.610	50	-3	50	-3	316	2384	100	1084	"T645"
0	0	0	18	5	2	"STAT6 "	"P42226"	8980	24990	200	6214	6201	314	5	6214	6214	6236	368	5	10	0	0	1959464	-0.095	0.000	100000.000	0.000	0.000	0.000	0.000	0.000	Error	0	-13	0	-13	316	2384	100	1085	"T645"
0	0	0	18	6	2	"STAT6 "	"P42226"	9480	24990	200	6215	6199	426	6	6184	6184	6203	378	6	16	2	0	1958855	-0.011	100000.000	100000.000	0.000	0.000	0.000	0.000	0.000	16.610	31	15	31	15	316	2384	100	1086	"T645"
0	0	0	18	7	2	"14-3-3 beta"	"P31946"	9980	24990	110	10468	10334	1405	13	6218	6218	6238	558	8	95	92	0	826735	7.341	100000.000	100000.000	0.000	0.000	0.000	0.000	0.000	16.610	4250	4116	4250	4116	80	656	100	1087	"S185"
0	0	0	18	8	2	"14-3-3 beta"	"P31946"	10480	24990	110	9858	9759	1583	16	6430	6430	6405	503	7	95	92	0	780752	6.668	100000.000	100000.000	0.000	0.000	0.000	0.000	0.000	16.610	3428	3329	3428	3329	80	656	100	1088	"S185"
0	0	0	18	9	2	"14-3-3 beta"	"P31946"	11000	24990	100	9461	9458	1067	11	6488	6488	6456	502	7	96	93	0	756651	5.980	100000.000	100000.000	0.000	0.000	0.000	0.000	0.000	16.610	2973	2970	2973	2970	80	560	100	1089	"S185"
0	0	0	18	1	3	"Tgfbr2"	"P37173"	6980	25630	200	6241	6306	1178	18	6495	6495	6451	647	10	3	0	0	1992799	-0.224	100000.000	100000.000	0.000	0.000	0.000	0.000	0.000	16.610	-254	-189	-254	-189	316	2384	100	1090	"S409"
0	0	0	18	2	3	"Tgfbr2"	"P37173"	7480	25630	200	6108	6084	635	10	6442	6442	6345	657	10	2	0	0	1922440	-0.397	100000.000	100000.000	0.000	0.000	0.000	0.000	0.000	16.610	-334	-358	-334	-358	316	2384	100	1091	"S409"
0	0	0	18	3	3	"Tgfbr2"	"P37173"	7980	25630	200	6011	6016	659	10	6333	6333	6315	641	10	3	0	0	1900963	-0.466	100000.000	100000.000	0.000	0.000	0.000	0.000	0.000	16.610	-322	-317	-322	-317	316	2384	100	1092	"S409"
0	0	0	18	4	3	"Tyk2"	"P29597"	8490	25620	80	7057	7064	760	10	6289	6289	6291	497	7	73	42	0	367310	1.555	100000.000	100000.000	0.000	0.000	0.000	0.000	0.000	16.610	768	775	768	775	52	340	100	1093	"Y1054/5"
0	0	0	18	5	3	"Tyk2"	"P29597"	8990	25650	70	7225	7257	357	4	6221	6221	6240	288	4	96	90	0	232208	3.531	100000.000	100000.000	0.000	0.000	0.000	0.000	0.000	16.610	1004	1036	1004	1036	32	236	100	1094	"Y1054/5"
0	0	0	18	6	3	"Tyk2"	"P29597"	9480	25640	110	6812	6798	551	8	6245	6245	6303	694	11	43	5	0	543878	0.713	100000.000	100000.000	0.000	0.000	0.000	0.000	0.000	16.610	567	553	567	553	80	656	100	1095	"Y1054/5"
0	0	0	18	7	3	"caveolin-1"	"Q03135"	9980	25630	110	7174	7080	573	8	6401	6401	6367	518	8	60	31	0	566406	1.376	100000.000	100000.000	0.000	0.000	0.000	0.000	0.000	16.610	773	679	773	679	80	656	100	1096	"Y14"
0	0	0	18	8	3	"caveolin-1"	"Q03135"	10490	25640	100	6983	6994	511	7	6445	6445	6416	523	8	51	22	0	559533	1.105	100000.000	100000.000	0.000	0.000	0.000	0.000	0.000	16.610	538	549	538	549	80	560	100	1097	"Y14"
0	0	0	18	9	3	"caveolin-1"	"Q03135"	11000	25640	120	6996	7067	562	7	6573	6573	6565	550	8	41	18	0	848001	0.913	100000.000	100000.000	0.000	0.000	0.000	0.000	0.000	16.610	423	494	423	494	120	820	100	1098	"Y14"
0	0	0	18	1	4	"Cdc42 "	"P60953"	6990	26270	200	6517	6533	585	8	6597	6597	6511	555	8	13	2	0	2064349	0.040	100000.000	100000.000	0.000	0.000	0.000	0.000	0.000	16.610	-80	-64	-80	-64	316	2384	100	1099	"Y32"
0	0	0	18	2	4	"Cdc42 "	"P60953"	7490	26270	200	6667	6592	1077	16	6501	6501	6429	693	10	15	1	0	2083028	0.235	100000.000	100000.000	0.000	0.000	0.000	0.000	0.000	16.610	166	91	166	91	316	2384	100	1100	"Y32"
0	0	0	18	3	4	"Cdc42 "	"P60953"	7990	26270	200	6446	6320	640	10	6305	6305	6320	629	9	18	0	0	1997266	0.000	100000.000	100000.000	0.000	0.000	0.000	0.000	0.000	16.610	141	15	141	15	316	2384	100	1101	"Y32"
0	0	0	18	4	4	"Flt3"	"P36888"	8490	26280	80	6876	6859	641	9	6201	6201	6229	437	7	63	28	0	356675	1.442	100000.000	100000.000	0.000	0.000	0.000	0.000	0.000	16.610	675	658	675	658	52	340	100	1102	"Y591"
0	0	0	18	5	4	"Flt3"	"P36888"	9000	26280	80	6993	6892	641	9	6206	6206	6261	587	9	61	25	0	358390	1.075	100000.000	100000.000	0.000	0.000	0.000	0.000	0.000	16.610	787	686	787	686	52	340	100	1103	"Y591"
0	0	0	18	6	4	"Flt3"	"P36888"	9490	26280	200	6375	6463	611	9	6226	6226	6246	391	6	29	12	0	2042298	0.555	100000.000	100000.000	0.000	0.000	0.000	0.000	0.000	16.610	149	237	149	237	316	2384	100	1104	"Y591"
0	0	0	18	7	4	"gp130 "	"P40189"	9990	26280	200	6384	6412	481	7	6386	6386	6404	640	9	8	1	0	2026035	0.013	100000.000	100000.000	0.000	0.000	0.000	0.000	0.000	16.610	-2	26	-2	26	316	2384	100	1105	"Y767"
0	0	0	18	8	4	"gp130 "	"P40189"	10490	26280	200	6368	6396	528	8	6502	6502	6459	534	8	9	0	0	2021212	-0.118	100000.000	100000.000	0.000	0.000	0.000	0.000	0.000	16.610	-134	-106	-134	-106	316	2384	100	1106	"Y767"
0	0	0	18	9	4	"gp130 "	"P40189"	10990	26280	200	6458	6474	490	7	6634	6634	6618	832	12	0	0	0	2045876	-0.173	100000.000	100000.000	0.000	0.000	0.000	0.000	0.000	16.610	-176	-160	-176	-160	316	2384	100	1107	"Y767"
0	0	0	18	1	5	"IKK-beta "	"O14920"	7000	26920	120	8638	8643	799	9	6633	6633	6539	626	9	96	79	0	1037126	3.361	100000.000	100000.000	0.000	0.000	0.000	0.000	0.000	16.610	2005	2010	2005	2010	120	820	100	1108	"Y199"
0	0	0	18	2	5	"IKK-beta "	"O14920"	7500	26920	120	8204	8279	923	11	6520	6520	6388	655	10	91	57	0	993499	2.887	100000.000	100000.000	0.000	0.000	0.000	0.000	0.000	16.610	1684	1759	1684	1759	120	820	100	1109	"Y199"
0	0	0	18	3	5	"IKK-beta "	"O14920"	8000	26920	120	7860	8045	802	9	6419	6419	6324	600	9	93	63	0	965423	2.868	100000.000	100000.000	0.000	0.000	0.000	0.000	0.000	16.610	1441	1626	1441	1626	120	820	100	1110	"Y199"
0	0	0	18	4	5	"IRAK1"	"P51617"	8500	26920	110	7444	7516	643	8	6227	6227	6234	435	6	90	76	0	601274	2.947	100000.000	100000.000	0.000	0.000	0.000	0.000	0.000	16.610	1217	1289	1217	1289	80	656	100	1111	"T209"
0	0	0	18	5	5	"IRAK1"	"P51617"	9000	26920	100	7381	7283	540	7	6139	6139	6137	316	5	90	85	0	582620	3.627	100000.000	100000.000	0.000	0.000	0.000	0.000	0.000	16.610	1242	1144	1242	1144	80	560	100	1112	"T209"
0	0	0	18	6	5	"IRAK1"	"P51617"	9490	26920	100	7037	7095	586	8	6198	6198	6245	371	5	78	60	0	567605	2.291	100000.000	100000.000	0.000	0.000	0.000	0.000	0.000	16.610	839	897	839	897	80	560	100	1113	"T209"
0	0	0	18	7	5	"IRS-1"	"P35568"	10000	26930	70	6758	6833	480	7	6494	6494	6443	466	7	43	9	0	218652	0.837	100000.000	100000.000	0.000	0.000	0.000	0.000	0.000	16.610	264	339	264	339	32	236	100	1114	"S312"
0	0	0	18	8	5	"IRS-1"	"P35568"	10480	26920	70	6916	7000	713	10	6442	6442	6432	510	7	50	28	0	223997	1.114	100000.000	100000.000	0.000	0.000	0.000	0.000	0.000	16.610	474	558	474	558	32	236	100	1115	"S312"
0	0	0	18	9	5	"IRS-1"	"P35568"	10970	26910	200	6500	6570	608	9	6563	6563	6551	528	8	14	0	0	2076246	0.036	100000.000	100000.000	0.000	0.000	0.000	0.000	0.000	16.610	-63	7	-63	7	316	2384	100	1116	"S312"
0	0	0	18	1	6	"Malt1"	"Q9UDY8"	6990	27570	200	6053	6141	630	10	6580	6580	6517	550	8	5	0	0	1940610	-0.684	100000.000	100000.000	0.000	0.000	0.000	0.000	0.000	16.610	-527	-439	-527	-439	316	2384	100	1117	"S135"
0	0	0	18	2	6	"Malt1"	"Q9UDY8"	7490	27570	200	5963	6117	885	14	6513	6513	6448	692	10	6	2	0	1933019	-0.478	100000.000	100000.000	0.000	0.000	0.000	0.000	0.000	16.610	-550	-396	-550	-396	316	2384	100	1118	"S135"
0	0	0	18	3	6	"Malt1"	"Q9UDY8"	7990	27570	200	5923	6054	785	12	6410	6410	6362	847	13	3	0	0	1913012	-0.364	100000.000	100000.000	0.000	0.000	0.000	0.000	0.000	16.610	-487	-356	-487	-356	316	2384	100	1119	"S135"
0	0	0	18	4	6	"MEK1 "	"Q02750"	8490	27570	200	6414	6451	526	8	6241	6241	6294	619	9	19	4	0	2038419	0.254	100000.000	100000.000	0.000	0.000	0.000	0.000	0.000	16.610	173	210	173	210	316	2384	100	1120	"T385"
0	0	0	18	5	6	"MEK1 "	"Q02750"	8980	27570	70	6586	6595	430	6	6061	6061	6072	342	5	68	31	0	211034	1.529	100000.000	100000.000	0.000	0.000	0.000	0.000	0.000	16.610	525	534	525	534	32	236	100	1121	"T385"
0	0	0	18	6	6	"MEK1 "	"Q02750"	9500	27570	80	6601	6644	290	4	6114	6114	6148	411	6	63	11	0	345482	1.207	100000.000	100000.000	0.000	0.000	0.000	0.000	0.000	16.610	487	530	487	530	52	340	100	1122	"T385"
0	0	0	18	7	6	"p47phox "	"P14598"	9980	27560	200	6239	6225	528	8	6395	6395	6378	487	7	7	1	0	1967138	-0.314	100000.000	100000.000	0.000	0.000	0.000	0.000	0.000	16.610	-156	-170	-156	-170	316	2384	100	1123	"S359"
0	0	0	18	8	6	"p47phox "	"P14598"	10480	27560	200	6498	6498	521	8	6555	6555	6544	1078	16	1	0	0	2053474	-0.043	100000.000	100000.000	0.000	0.000	0.000	0.000	0.000	16.610	-57	-57	-57	-57	316	2384	100	1124	"S359"
0	0	0	18	9	6	"p47phox "	"P14598"	10980	27560	200	6425	6443	483	7	6595	6595	6579	434	6	13	1	0	2035895	-0.313	100000.000	100000.000	0.000	0.000	0.000	0.000	0.000	16.610	-170	-152	-170	-152	316	2384	100	1125	"S359"
-75	0	0	18	1	7	"empty"	"empty"	6990	28190	200	6539	6567	597	9	6614	6614	6568	556	8	8	1	0	2075215	-0.002	100000.000	100000.000	0.000	0.000	0.000	0.000	0.000	16.610	-75	-47	-75	-47	316	2384	100	1126	"empty"
-75	0	0	18	2	7	"empty"	"empty"	7490	28190	200	6608	6493	584	8	6519	6519	6460	605	9	11	0	0	2051749	0.055	100000.000	100000.000	0.000	0.000	0.000	0.000	0.000	16.610	89	-26	89	-26	316	2384	100	1127	"empty"
-75	0	0	18	3	7	"empty"	"empty"	7990	28190	200	6399	6566	2434	37	6438	6438	6431	1165	18	0	0	0	2074711	0.116	100000.000	100000.000	0.000	0.000	0.000	0.000	0.000	16.610	-39	128	-39	128	316	2384	100	1128	"empty"
-75	0	0	18	4	7	"empty"	"empty"	8490	28190	200	6480	6535	809	12	6504	6504	10957	14400	131	0	0	0	2065136	-0.307	100000.000	100000.000	0.000	0.000	0.000	0.000	0.000	16.610	-24	31	-24	31	316	2384	100	1129	"empty"
-75	0	0	18	5	7	"empty"	"empty"	8990	28190	200	6599	6856	785	11	6459	6459	10824	13637	125	0	0	0	2166528	-0.291	100000.000	100000.000	0.000	0.000	0.000	0.000	0.000	16.610	140	397	140	397	316	2384	100	1130	"empty"
-75	0	0	18	6	7	"empty"	"empty"	9490	28190	200	6347	6322	312	4	6325	6325	6364	774	12	0	0	0	1997615	-0.054	100000.000	100000.000	0.000	0.000	0.000	0.000	0.000	16.610	22	-3	22	-3	316	2384	100	1131	"empty"
0	0	0	18	7	7	"GLQAWPG-pS-AIPQFLG_GLQAWPGEAIPQFLG_20vs80"	"GLQAWPG-pS-AIPQFLG_GLQAWPGEAIPQFLG_20vs80"	9990	28200	100	11618	10975	2135	19	6433	6433	6478	700	10	86	83	0	877981	6.424	100000.000	100000.000	0.000	0.000	0.000	0.000	0.000	16.610	5185	4542	5185	4542	80	560	100	1132	"GLQAWPG-pS-AIPQFLG_GLQAWPGEAIPQFLG_20vs80"
0	0	0	18	8	7	"GLQAWPG-pS-AIPQFLG_GLQAWPGEAIPQFLG_20vs80"	"GLQAWPG-pS-AIPQFLG_GLQAWPGEAIPQFLG_20vs80"	10490	28200	100	11687	11292	2221	19	6619	6619	6612	482	7	88	88	0	903387	9.710	100000.000	100000.000	0.000	0.000	0.000	0.000	0.000	16.610	5068	4673	5068	4673	80	560	100	1133	"GLQAWPG-pS-AIPQFLG_GLQAWPGEAIPQFLG_20vs80"
0	0	0	18	9	7	"GLQAWPG-pS-AIPQFLG_GLQAWPGEAIPQFLG_20vs80"	"GLQAWPG-pS-AIPQFLG_GLQAWPGEAIPQFLG_20vs80"	11000	28200	100	11402	10982	1966	17	6616	6616	6579	449	6	91	90	0	878550	9.806	100000.000	100000.000	0.000	0.000	0.000	0.000	0.000	16.610	4786	4366	4786	4366	80	560	100	1134	"GLQAWPG-pS-AIPQFLG_GLQAWPGEAIPQFLG_20vs80"
0	0	0	19	1	1	"JAK1"	"P23458"	11430	24310	200	6567	6545	471	7	6682	6682	6684	725	10	0	0	0	2068359	-0.192	100000.000	100000.000	0.000	0.000	0.000	0.000	0.000	16.610	-115	-137	-115	-137	316	2384	100	1135	"Y220"
0	0	0	19	2	1	"JAK1"	"P23458"	11940	24310	200	6510	6537	399	6	6678	6678	6683	335	5	8	1	0	2065732	-0.436	100000.000	100000.000	0.000	0.000	0.000	0.000	0.000	16.610	-168	-141	-168	-141	316	2384	100	1136	"Y220"
0	0	0	19	3	1	"JAK1"	"P23458"	12440	24310	200	6327	6319	349	5	6543	6543	6518	391	5	2	0	0	1996732	-0.509	100000.000	100000.000	0.000	0.000	0.000	0.000	0.000	16.610	-216	-224	-216	-224	316	2384	100	1137	"Y220"
0	0	0	19	4	1	"Jun "	"P05412"	12950	24320	80	6548	6586	497	7	6238	6238	6182	464	7	34	13	0	342461	0.871	100000.000	100000.000	0.000	0.000	0.000	0.000	0.000	16.610	310	348	310	348	52	340	100	1138	"S243"
0	0	0	19	5	1	"Jun "	"P05412"	13450	24320	100	6327	6375	530	8	6024	6024	6039	914	15	15	0	0	510026	0.368	100000.000	100000.000	0.000	0.000	0.000	0.000	0.000	16.610	303	351	303	351	80	560	100	1139	"S243"
0	0	0	19	6	1	"Jun "	"P05412"	13970	24310	80	6300	6326	554	8	5867	5867	5948	712	11	32	5	0	328972	0.531	100000.000	100000.000	0.000	0.000	0.000	0.000	0.000	16.610	433	459	433	459	52	340	100	1140	"S243"
0	0	0	19	7	1	"Kit "	"P10721"	14450	24300	110	5844	6188	725	11	5793	5793	5996	2801	46	0	0	0	495033	0.069	100000.000	100000.000	0.000	0.000	0.000	0.000	0.000	16.610	51	395	51	395	80	656	100	1141	"Y568/70"
0	0	0	19	8	1	"Kit "	"P10721"	14960	24300	200	5684	5820	541	9	5679	5679	5687	323	5	18	11	0	1839050	0.412	100000.000	100000.000	0.000	0.000	0.000	0.000	0.000	16.610	5	141	5	141	316	2384	100	1142	"Y568/70"
0	0	0	19	9	1	"Kit "	"P10721"	15460	24300	200	5584	5670	450	7	5551	5551	5570	383	6	16	7	0	1791600	0.261	100000.000	100000.000	0.000	0.000	0.000	0.000	0.000	16.610	33	119	33	119	316	2384	100	1143	"Y568/70"
0	0	0	19	1	2	"Mlk3"	"Q16584"	11450	24960	200	6679	6644	457	6	6646	6646	6637	740	11	3	0	0	2099426	0.009	100000.000	100000.000	0.000	0.000	0.000	0.000	0.000	16.610	33	-2	33	-2	316	2384	100	1144	"S281"
0	0	0	19	2	2	"Mlk3"	"Q16584"	11950	24960	200	6618	6602	313	4	6675	6675	6670	421	6	3	0	0	2086183	-0.162	100000.000	100000.000	0.000	0.000	0.000	0.000	0.000	16.610	-57	-73	-57	-73	316	2384	100	1145	"S281"
0	0	0	19	3	2	"Mlk3"	"Q16584"	12450	24960	200	6463	6491	344	5	6613	6613	6598	491	7	4	0	0	2051023	-0.218	100000.000	100000.000	0.000	0.000	0.000	0.000	0.000	16.610	-150	-122	-150	-122	316	2384	100	1146	"S281"
0	0	0	19	4	2	"NFAT2 "	"O95644"	12960	24960	200	6416	6368	469	7	6403	6403	6375	465	7	9	1	0	2012276	-0.015	100000.000	100000.000	0.000	0.000	0.000	0.000	0.000	16.610	13	-35	13	-35	316	2384	100	1147	"S172"
0	0	0	19	5	2	"NFAT2 "	"O95644"	13470	24970	80	6227	6333	498	7	6111	6111	6117	411	6	36	13	0	329331	0.526	100000.000	100000.000	0.000	0.000	0.000	0.000	0.000	16.610	116	222	116	222	52	340	100	1148	"S172"
0	0	0	19	6	2	"NFAT2 "	"O95644"	13960	24960	200	6018	6049	487	8	5954	5954	5956	480	8	14	3	0	1911509	0.194	100000.000	100000.000	0.000	0.000	0.000	0.000	0.000	16.610	64	95	64	95	316	2384	100	1149	"S172"
0	0	0	19	7	2	"PI3-kinase p85 subunit beta"	"O00459"	14460	24960	200	5819	5941	675	11	5754	5754	5773	327	5	23	10	0	1877347	0.514	100000.000	100000.000	0.000	0.000	0.000	0.000	0.000	16.610	65	187	65	187	316	2384	100	1150	"Y464"
0	0	0	19	8	2	"PI3-kinase p85 subunit beta"	"O00459"	14970	24960	80	7463	7181	1008	14	5581	5581	5599	256	4	82	78	0	373432	6.180	100000.000	100000.000	0.000	0.000	0.000	0.000	0.000	16.610	1882	1600	1882	1600	52	340	100	1151	"Y464"
0	0	0	19	9	2	"PI3-kinase p85 subunit beta"	"O00459"	15470	24960	80	7517	7157	1004	14	5465	5465	5460	236	4	86	84	0	372173	7.191	100000.000	100000.000	0.000	0.000	0.000	0.000	0.000	16.610	2052	1692	2052	1692	52	340	100	1152	"Y464"
0	0	0	19	1	3	"p47phox "	"P14598"	11460	25590	200	6112	6178	582	9	6666	6666	6652	448	6	5	0	0	1952230	-1.058	100000.000	100000.000	0.000	0.000	0.000	0.000	0.000	16.610	-554	-488	-554	-488	316	2384	100	1153	"S370"
0	0	0	19	2	3	"p47phox "	"P14598"	11960	25590	200	5777	5902	569	9	6630	6630	6633	329	4	2	1	0	1864985	-2.222	100000.000	100000.000	0.000	0.000	0.000	0.000	0.000	16.610	-853	-728	-853	-728	316	2384	100	1154	"S370"
0	0	0	19	3	3	"p47phox "	"P14598"	12460	25590	200	5879	5937	633	10	6495	6495	6558	1796	27	0	0	0	1876129	-0.346	100000.000	100000.000	0.000	0.000	0.000	0.000	0.000	16.610	-616	-558	-616	-558	316	2384	100	1155	"S370"
0	0	0	19	4	3	"PDGFRb"	"P09619"	12960	25590	200	6182	6172	470	7	6257	6257	6249	478	7	5	0	0	1950199	-0.161	100000.000	100000.000	0.000	0.000	0.000	0.000	0.000	16.610	-75	-85	-75	-85	316	2384	100	1156	"Y716"
0	0	0	19	5	3	"PDGFRb"	"P09619"	13460	25590	200	6151	6134	420	6	6082	6082	6071	408	6	22	1	0	1938378	0.154	100000.000	100000.000	0.000	0.000	0.000	0.000	0.000	16.610	69	52	69	52	316	2384	100	1157	"Y716"
0	0	0	19	6	3	"PDGFRb"	"P09619"	13970	25590	80	6235	6317	485	7	5914	5914	5912	373	6	50	32	0	328486	1.086	100000.000	100000.000	0.000	0.000	0.000	0.000	0.000	16.610	321	403	321	403	52	340	100	1158	"Y716"
0	0	0	19	7	3	"Rack1"	"P63244"	14470	25600	140	6516	6500	369	5	5753	5753	5781	792	13	47	1	0	1013958	0.908	100000.000	100000.000	0.000	0.000	0.000	0.000	0.000	16.610	763	747	763	747	156	1140	100	1159	"y246"
0	0	0	19	8	3	"Rack1"	"P63244"	14970	25600	120	6591	6585	271	4	5591	5591	5598	283	5	100	95	0	790213	3.488	100000.000	100000.000	0.000	0.000	0.000	0.000	0.000	16.610	1000	994	1000	994	120	820	100	1160	"y246"
0	0	0	19	9	3	"Rack1"	"P63244"	15470	25610	140	6264	6446	1404	21	5473	5473	5494	963	17	32	1	0	1005543	0.989	100000.000	100000.000	0.000	0.000	0.000	0.000	0.000	16.610	791	973	791	973	156	1140	100	1161	"y246"
0	0	0	19	1	4	"Sek1"	"P45985"	11460	26240	200	5699	5919	1769	29	6739	6739	6728	528	7	1	0	0	1870336	-1.532	100000.000	100000.000	0.000	0.000	0.000	0.000	0.000	16.610	-1040	-820	-1040	-820	316	2384	100	1162	"S80"
0	0	0	19	2	4	"Sek1"	"P45985"	11960	26240	200	5503	5754	664	11	6720	6720	6727	366	5	1	0	0	1818299	-2.658	100000.000	100000.000	0.000	0.000	0.000	0.000	0.000	16.610	-1217	-966	-1217	-966	316	2384	100	1163	"S80"
0	0	0	19	3	4	"Sek1"	"P45985"	12460	26240	200	5481	5638	646	11	6600	6600	6586	416	6	2	0	0	1781611	-2.279	100000.000	100000.000	0.000	0.000	0.000	0.000	0.000	16.610	-1119	-962	-1119	-962	316	2384	100	1164	"S80"
0	0	0	19	4	4	"process-control__"	"GGSGGSGDYKDDDDK"	12970	26250	70	6799	6856	611	8	6390	6390	6344	412	6	50	37	0	219407	1.243	100000.000	100000.000	0.000	0.000	0.000	0.000	0.000	16.610	409	466	409	466	32	236	100	1165	"process-control__"
0	0	0	19	5	4	"process-control__"	"GGSGGSGDYKDDDDK"	13460	26240	200	6288	6300	536	8	6119	6119	6119	463	7	28	8	0	1990760	0.391	100000.000	100000.000	0.000	0.000	0.000	0.000	0.000	16.610	169	181	169	181	316	2384	100	1166	"process-control__"
0	0	0	19	6	4	"process-control__"	"GGSGGSGDYKDDDDK"	13960	26240	80	6699	6778	775	11	6025	6025	6037	392	6	73	42	0	352477	1.890	100000.000	100000.000	0.000	0.000	0.000	0.000	0.000	16.610	674	753	674	753	52	340	100	1167	"process-control__"
0	0	0	19	7	4	"TAB1"	"Q15750"	14460	26240	70	6548	6493	404	6	5766	5766	5758	231	4	84	78	0	207791	3.182	100000.000	100000.000	0.000	0.000	0.000	0.000	0.000	16.610	782	727	782	727	32	236	100	1168	"S423"
0	0	0	19	8	4	"TAB1"	"Q15750"	14970	26240	70	6567	6540	300	4	5615	5615	5668	506	8	93	34	0	209285	1.723	100000.000	100000.000	0.000	0.000	0.000	0.000	0.000	16.610	952	925	952	925	32	236	100	1169	"S423"
0	0	0	19	9	4	"TAB1"	"Q15750"	15470	26260	70	6460	6454	270	4	5531	5531	5504	323	5	96	87	0	206539	2.941	100000.000	100000.000	0.000	0.000	0.000	0.000	0.000	16.610	929	923	929	923	32	236	100	1170	"S423"
0	0	0	19	1	5	"4E-BP1 "	"Q13541"	11480	26870	200	6733	6747	499	7	6744	6744	6717	394	5	15	1	0	2132194	0.076	100000.000	100000.000	0.000	0.000	0.000	0.000	0.000	16.610	-11	3	-11	3	316	2384	100	1171	"T46"
0	0	0	19	2	5	"4E-BP1 "	"Q13541"	11980	26870	200	6714	6752	730	10	6723	6723	6720	316	4	12	3	0	2133575	0.101	100000.000	100000.000	0.000	0.000	0.000	0.000	0.000	16.610	-9	29	-9	29	316	2384	100	1172	"T46"
0	0	0	19	3	5	"4E-BP1 "	"Q13541"	12480	26870	200	6594	6583	371	5	6621	6621	6602	448	6	4	0	0	2080202	-0.042	100000.000	100000.000	0.000	0.000	0.000	0.000	0.000	16.610	-27	-38	-27	-38	316	2384	100	1173	"T46"
0	0	0	19	4	5	"Akt1"	"P31749"	12970	26870	200	6578	6588	430	6	6399	6399	6388	626	9	13	0	0	2081813	0.319	100000.000	100000.000	0.000	0.000	0.000	0.000	0.000	16.610	179	189	179	189	316	2384	100	1174	"T450"
0	0	0	19	5	5	"Akt1"	"P31749"	13480	26890	90	6563	6648	519	7	6144	6144	6158	434	7	48	30	0	345707	1.129	100000.000	100000.000	0.000	0.000	0.000	0.000	0.000	16.610	419	504	419	504	52	420	100	1175	"T450"
0	0	0	19	6	5	"Akt1"	"P31749"	13970	26880	80	6754	6746	401	5	6043	6043	6018	347	5	82	51	0	350766	2.098	100000.000	100000.000	0.000	0.000	0.000	0.000	0.000	16.610	711	703	711	703	52	340	100	1176	"T450"
0	0	0	19	7	5	"Bax"	"Q07812"	14480	26880	100	7579	7435	884	11	5820	5820	5847	464	7	86	86	0	594766	3.422	100000.000	100000.000	0.000	0.000	0.000	0.000	0.000	16.610	1759	1615	1759	1615	80	560	100	1177	"S163"
0	0	0	19	8	5	"Bax"	"Q07812"	14970	26880	110	7602	7479	661	8	5631	5631	5649	363	6	93	91	0	598318	5.041	100000.000	100000.000	0.000	0.000	0.000	0.000	0.000	16.610	1971	1848	1971	1848	80	656	100	1178	"S163"
0	0	0	19	9	5	"Bax"	"Q07812"	15470	26890	110	7260	7156	781	10	5568	5568	5573	448	8	88	86	0	572488	3.533	100000.000	100000.000	0.000	0.000	0.000	0.000	0.000	16.610	1692	1588	1692	1588	80	656	100	1179	"S163"
0	0	0	19	1	6	"CFTR"	"P13569"	11490	27510	200	6495	6478	355	5	6612	6612	6638	762	11	0	0	0	2047174	-0.210	100000.000	100000.000	0.000	0.000	0.000	0.000	0.000	16.610	-117	-134	-117	-134	316	2384	100	1180	"S813"
0	0	0	19	2	6	"CFTR"	"P13569"	11980	27510	200	6678	6680	322	4	6797	6797	6810	451	6	2	0	0	2110729	-0.288	100000.000	100000.000	0.000	0.000	0.000	0.000	0.000	16.610	-119	-117	-119	-117	316	2384	100	1181	"S813"
0	0	0	19	3	6	"CFTR"	"P13569"	12480	27510	200	6566	6586	456	6	6681	6681	6661	374	5	6	2	0	2081252	-0.201	100000.000	100000.000	0.000	0.000	0.000	0.000	0.000	16.610	-115	-95	-115	-95	316	2384	100	1182	"S813"
0	0	0	19	4	6	"Crk "	"P46108"	12980	27520	200	5402	5481	498	9	6483	6483	6459	586	9	0	0	0	1731915	-1.669	100000.000	100000.000	0.000	0.000	0.000	0.000	0.000	16.610	-1081	-1002	-1081	-1002	316	2384	100	1183	"Y108"
0	0	0	19	5	6	"Crk "	"P46108"	13470	27520	200	5408	5434	477	8	6228	6228	6231	567	9	0	0	0	1717168	-1.406	100000.000	100000.000	0.000	0.000	0.000	0.000	0.000	16.610	-820	-794	-820	-794	316	2384	100	1184	"Y108"
0	0	0	19	6	6	"Crk "	"P46108"	13970	27520	200	5259	5299	439	8	6046	6046	6045	339	5	1	0	0	1674346	-2.201	100000.000	100000.000	0.000	0.000	0.000	0.000	0.000	16.610	-787	-747	-787	-747	316	2384	100	1185	"Y108"
0	0	0	19	7	6	"EGFR"	"P00533"	14470	27530	100	6391	6365	384	6	5834	5834	5852	347	5	65	38	0	509182	1.478	100000.000	100000.000	0.000	0.000	0.000	0.000	0.000	16.610	557	531	557	531	80	560	100	1186	"S1070"
0	0	0	19	8	6	"EGFR"	"P00533"	14970	27520	90	6392	6391	265	4	5697	5697	5715	261	4	98	75	0	332312	2.590	100000.000	100000.000	0.000	0.000	0.000	0.000	0.000	16.610	695	694	695	694	52	420	100	1187	"S1070"
0	0	0	19	9	6	"EGFR"	"P00533"	15470	27540	80	6350	6325	287	4	5709	5709	5690	235	4	88	69	0	328918	2.702	100000.000	100000.000	0.000	0.000	0.000	0.000	0.000	16.610	641	616	641	616	52	340	100	1188	"S1070"
-75	0	0	19	1	7	"empty"	"empty"	11450	28150	200	6680	6646	361	5	6681	6681	6692	471	7	7	0	0	2100215	-0.098	100000.000	100000.000	0.000	0.000	0.000	0.000	0.000	16.610	-1	-35	-1	-35	316	2384	100	1189	"empty"
-75	0	0	19	2	7	"empty"	"empty"	11950	28150	200	6762	6791	454	6	6848	6848	6831	345	5	8	1	0	2145887	-0.116	100000.000	100000.000	0.000	0.000	0.000	0.000	0.000	16.610	-86	-57	-86	-57	316	2384	100	1190	"empty"
-75	0	0	19	3	7	"empty"	"empty"	12450	28150	200	6851	6861	293	4	6815	6815	6810	466	6	6	0	0	2168185	0.109	100000.000	100000.000	0.000	0.000	0.000	0.000	0.000	16.610	36	46	36	46	316	2384	100	1191	"empty"
-75	0	0	19	4	7	"empty"	"empty"	12950	28150	200	6536	6487	410	6	6582	6582	6534	440	6	9	0	0	2049985	-0.107	100000.000	100000.000	0.000	0.000	0.000	0.000	0.000	16.610	-46	-95	-46	-95	316	2384	100	1192	"empty"
-75	0	0	19	5	7	"empty"	"empty"	13450	28150	200	6288	6272	404	6	6307	6307	6294	412	6	13	0	0	1982071	-0.053	100000.000	100000.000	0.000	0.000	0.000	0.000	0.000	16.610	-19	-35	-19	-35	316	2384	100	1193	"empty"
-75	0	0	19	6	7	"empty"	"empty"	13950	28150	200	6070	6091	306	5	6087	6087	6122	799	13	0	0	0	1924612	-0.039	100000.000	100000.000	0.000	0.000	0.000	0.000	0.000	16.610	-17	4	-17	4	316	2384	100	1194	"empty"
0	0	0	19	7	7	"GLQAWPG-pS-AIPQFLG_100"	"GLQAWPG-pS-AIPQFLG_100"	14470	28170	100	26228	22023	9212	41	5913	5913	5911	304	5	97	88	0	1761846	53.000	100000.000	100000.000	0.000	0.000	0.000	0.000	0.000	16.610	20315	16110	20315	16110	80	560	100	1195	"GLQAWPG-pS-AIPQFLG_100"
0	0	0	19	8	7	"GLQAWPG-pS-AIPQFLG_100"	"GLQAWPG-pS-AIPQFLG_100"	14970	28170	100	25324	20613	8172	39	5742	5742	5749	247	4	97	95	0	1649054	60.178	100000.000	100000.000	0.000	0.000	0.000	0.000	0.000	16.610	19582	14871	19582	14871	80	560	100	1196	"GLQAWPG-pS-AIPQFLG_100"
0	0	0	19	9	7	"GLQAWPG-pS-AIPQFLG_100"	"GLQAWPG-pS-AIPQFLG_100"	15460	28180	110	25195	20214	8681	42	5843	5843	5838	274	4	95	87	0	1617145	52.467	100000.000	100000.000	0.000	0.000	0.000	0.000	0.000	16.610	19352	14371	19352	14371	80	656	100	1197	"GLQAWPG-pS-AIPQFLG_100"
0	0	0	20	1	1	"Bcl-2"	"P10415"	15930	24250	200	5612	5756	1892	32	5519	5519	5527	322	5	19	5	0	1819035	0.711	100000.000	100000.000	0.000	0.000	0.000	0.000	0.000	16.610	93	237	93	237	316	2384	100	1198	"S87"
0	0	0	20	2	1	"Bcl-2"	"P10415"	16430	24250	200	5531	5529	281	5	5547	5547	5584	652	11	0	0	0	1747283	-0.084	100000.000	100000.000	0.000	0.000	0.000	0.000	0.000	16.610	-16	-18	-16	-18	316	2384	100	1199	"S87"
0	0	0	20	3	1	"Bcl-2"	"P10415"	16940	24250	200	5634	5627	252	4	5638	5638	5676	909	16	0	0	0	1778030	-0.054	100000.000	100000.000	0.000	0.000	0.000	0.000	0.000	16.610	-4	-11	-4	-11	316	2384	100	1200	"S87"
0	0	0	20	4	1	"Casp3 "	"P42574"	17450	24260	100	13607	13108	2368	18	5723	5723	5680	462	8	96	95	0	1048676	16.078	100000.000	100000.000	0.000	0.000	0.000	0.000	0.000	16.610	7884	7385	7884	7385	80	560	100	1201	"S150"
0	0	0	20	5	1	"Casp3 "	"P42574"	17950	24250	120	13503	12724	2495	19	6053	6053	6435	2973	46	87	79	0	1526878	2.115	100000.000	100000.000	0.000	0.000	0.000	0.000	0.000	16.610	7450	6671	7450	6671	120	820	100	1202	"S150"
0	0	0	20	6	1	"Casp3 "	"P42574"	18440	24260	100	13459	13350	858	6	6045	6045	6054	371	6	100	100	0	1068035	19.666	100000.000	100000.000	0.000	0.000	0.000	0.000	0.000	16.610	7414	7305	7414	7305	80	560	100	1203	"S150"
0	0	0	20	7	1	"CD19"	"P15391"	18940	24260	70	6314	6201	357	5	5826	5826	5825	320	5	65	21	0	198443	1.175	100000.000	100000.000	0.000	0.000	0.000	0.000	0.000	16.610	488	375	488	375	32	236	100	1204	"Y500"
0	0	0	20	8	1	"CD19"	"P15391"	19440	24250	200	5940	5969	385	6	5862	5862	5873	346	5	23	8	0	1886140	0.277	100000.000	100000.000	0.000	0.000	0.000	0.000	0.000	16.610	78	107	78	107	316	2384	100	1205	"Y500"
0	0	0	20	9	1	"CD19"	"P15391"	19950	24250	200	5676	5745	409	7	5670	5670	5688	591	10	9	1	0	1815390	0.096	100000.000	100000.000	0.000	0.000	0.000	0.000	0.000	16.610	6	75	6	75	316	2384	100	1206	"Y500"
0	0	0	20	1	2	"EP300"	"Q09472"	15940	24900	200	5378	5399	335	6	5422	5422	5424	342	6	12	1	0	1706026	-0.073	100000.000	100000.000	0.000	0.000	0.000	0.000	0.000	16.610	-44	-23	-44	-23	316	2384	100	1207	"S2366"
0	0	0	20	2	2	"EP300"	"Q09472"	16440	24900	200	5499	5510	338	6	5520	5520	5526	279	5	14	3	0	1741229	-0.057	100000.000	100000.000	0.000	0.000	0.000	0.000	0.000	16.610	-21	-10	-21	-10	316	2384	100	1208	"S2366"
0	0	0	20	3	2	"EP300"	"Q09472"	16940	24900	200	5585	5591	395	7	5600	5600	5620	448	7	5	1	0	1766818	-0.065	100000.000	100000.000	0.000	0.000	0.000	0.000	0.000	16.610	-15	-9	-15	-9	316	2384	100	1209	"S2366"
0	0	0	20	4	2	"fyn"	"P06241"	17440	24900	200	5719	5742	320	5	5613	5613	5591	512	9	7	0	0	1814421	0.295	100000.000	100000.000	0.000	0.000	0.000	0.000	0.000	16.610	106	129	106	129	316	2384	100	1210	"Y531"
0	0	0	20	5	2	"fyn"	"P06241"	17940	24900	200	5802	5841	408	6	5756	5756	5718	567	9	8	0	0	1845897	0.217	100000.000	100000.000	0.000	0.000	0.000	0.000	0.000	16.610	46	85	46	85	316	2384	100	1211	"Y531"
0	0	0	20	6	2	"fyn"	"P06241"	18440	24910	80	6175	6187	565	9	6022	6022	6019	319	5	36	11	0	321728	0.527	100000.000	100000.000	0.000	0.000	0.000	0.000	0.000	16.610	153	165	153	165	52	340	100	1212	"Y531"
0	0	0	20	7	2	"Grb2"	"P62993"	18940	24910	80	6866	6748	520	7	5791	5791	5975	1396	23	19	0	0	350911	0.554	100000.000	100000.000	0.000	0.000	0.000	0.000	0.000	16.610	1075	957	1075	957	52	340	100	1213	"Y209"
0	0	0	20	8	2	"Grb2"	"P62993"	19440	24900	100	6530	7443	4042	54	5617	5617	5627	281	4	77	63	0	595411	6.463	100000.000	100000.000	0.000	0.000	0.000	0.000	0.000	16.610	913	1826	913	1826	80	560	100	1214	"Y209"
0	0	0	20	9	2	"Grb2"	"P62993"	19960	24890	80	6794	6750	375	5	5818	5818	5843	319	5	94	80	0	351010	2.843	100000.000	100000.000	0.000	0.000	0.000	0.000	0.000	16.610	976	932	976	932	52	340	100	1215	"Y209"
0	0	0	20	1	3	"IKK-beta "	"O14920"	15950	25540	200	5566	5574	331	5	5507	5507	5529	547	9	4	0	0	1761372	0.082	100000.000	100000.000	0.000	0.000	0.000	0.000	0.000	16.610	59	67	59	67	316	2384	100	1216	"Y188"
0	0	0	20	2	3	"IKK-beta "	"O14920"	16450	25540	90	6048	6072	503	8	5656	5656	5658	285	5	59	25	0	315739	1.453	100000.000	100000.000	0.000	0.000	0.000	0.000	0.000	16.610	392	416	392	416	52	420	100	1217	"Y188"
0	0	0	20	3	3	"IKK-beta "	"O14920"	16970	25540	70	6071	6110	279	4	5776	5776	5764	271	4	53	25	0	195513	1.277	100000.000	100000.000	0.000	0.000	0.000	0.000	0.000	16.610	295	334	295	334	32	236	100	1218	"Y188"
0	0	0	20	4	3	"IRAK1"	"P51617"	17460	25530	200	5544	5365	552	10	5638	5638	5647	291	5	8	0	0	1695206	-0.969	100000.000	100000.000	0.000	0.000	0.000	0.000	0.000	16.610	-94	-273	-94	-273	316	2384	100	1219	"T100"
0	0	0	20	5	3	"IRAK1"	"P51617"	17950	25530	200	4924	4839	649	13	5608	5608	5594	718	12	0	0	0	1529093	-1.052	100000.000	100000.000	0.000	0.000	0.000	0.000	0.000	16.610	-684	-769	-684	-769	316	2384	100	1220	"T100"
0	0	0	20	6	3	"IRAK1"	"P51617"	18450	25530	200	5713	5547	990	17	5944	5944	5968	803	13	1	0	0	1752941	-0.524	100000.000	100000.000	0.000	0.000	0.000	0.000	0.000	16.610	-231	-397	-231	-397	316	2384	100	1221	"T100"
0	0	0	20	7	3	"IRF-7 "	"Q92985"	18970	25520	80	6020	6098	458	7	5874	5874	5883	324	5	26	17	0	317105	0.664	100000.000	100000.000	0.000	0.000	0.000	0.000	0.000	16.610	146	224	146	224	52	340	100	1222	"S471"
0	0	0	20	8	3	"IRF-7 "	"Q92985"	19440	25530	120	5800	5841	408	6	5615	5615	5633	303	5	39	15	0	700913	0.686	100000.000	100000.000	0.000	0.000	0.000	0.000	0.000	16.610	185	226	185	226	120	820	100	1223	"S471"
0	0	0	20	9	3	"IRF-7 "	"Q92985"	19960	25530	110	6266	6348	475	7	5935	5935	5950	300	5	53	32	0	507831	1.327	100000.000	100000.000	0.000	0.000	0.000	0.000	0.000	16.610	331	413	331	413	80	656	100	1224	"S471"
0	0	0	20	1	4	"Lyn "	"P07948"	15970	26180	200	5705	5706	324	5	5639	5639	5670	740	13	1	0	0	1803064	0.049	100000.000	100000.000	0.000	0.000	0.000	0.000	0.000	16.610	66	67	66	67	316	2384	100	1225	"Y507"
0	0	0	20	2	4	"Lyn "	"P07948"	16460	26180	200	5736	5746	325	5	5710	5710	5714	298	5	11	0	0	1815826	0.107	100000.000	100000.000	0.000	0.000	0.000	0.000	0.000	16.610	26	36	26	36	316	2384	100	1226	"Y507"
0	0	0	20	3	4	"Lyn "	"P07948"	16960	26180	200	5768	5774	263	4	5728	5728	5731	252	4	21	4	0	1824733	0.171	100000.000	100000.000	0.000	0.000	0.000	0.000	0.000	16.610	40	46	40	46	316	2384	100	1227	"Y507"
0	0	0	20	4	4	"MAVS"	"Q7Z434"	17460	26190	80	8931	8835	713	8	5716	5716	5726	277	4	98	96	0	459416	11.224	100000.000	100000.000	0.000	0.000	0.000	0.000	0.000	16.610	3215	3119	3215	3119	52	340	100	1228	"S233/4"
0	0	0	20	5	4	"MAVS"	"Q7Z434"	17960	26190	90	8688	8769	578	6	5708	5708	5946	2509	42	86	1	0	455998	1.125	100000.000	100000.000	0.000	0.000	0.000	0.000	0.000	16.610	2980	3061	2980	3061	52	420	100	1229	"S233/4"
0	0	0	20	6	4	"MAVS"	"Q7Z434"	18450	26180	80	8815	9035	2907	32	5604	5604	5687	676	11	90	90	0	469843	4.953	100000.000	100000.000	0.000	0.000	0.000	0.000	0.000	16.610	3211	3431	3211	3431	52	340	100	1230	"S233/4"
0	0	0	20	7	4	"Mek2"	"P36507"	18940	26190	100	7032	7170	932	12	5871	5871	5928	1110	18	56	5	0	573597	1.119	100000.000	100000.000	0.000	0.000	0.000	0.000	0.000	16.610	1161	1299	1161	1299	80	560	100	1231	"s226"
0	0	0	20	8	4	"Mek2"	"P36507"	19460	26190	120	6577	7017	5407	77	5619	5619	5763	1571	27	5	0	0	842010	0.798	100000.000	100000.000	0.000	0.000	0.000	0.000	0.000	16.610	958	1398	958	1398	120	820	100	1232	"s226"
0	0	0	20	9	4	"Mek2"	"P36507"	19940	26170	200	5811	6104	816	13	5724	5724	5753	478	8	35	22	0	1928971	0.734	100000.000	100000.000	0.000	0.000	0.000	0.000	0.000	16.610	87	380	87	380	316	2384	100	1233	"s226"
0	0	0	20	1	5	"PKCE"	"Q02156"	15970	26830	150	7904	7365	1149	15	5643	5643	5650	291	5	80	71	0	1149000	5.893	100000.000	100000.000	0.000	0.000	0.000	0.000	0.000	16.610	2261	1722	2261	1722	156	1272	100	1234	"T566"
0	0	0	20	2	5	"PKCE"	"Q02156"	16460	26840	140	8137	7904	1073	13	5697	5697	5745	988	17	85	76	0	1233026	2.185	100000.000	100000.000	0.000	0.000	0.000	0.000	0.000	16.610	2440	2207	2440	2207	156	1140	100	1235	"T566"
0	0	0	20	3	5	"PKCE"	"Q02156"	16960	26840	130	8293	8169	598	7	5770	5770	5785	315	5	96	95	0	980310	7.568	100000.000	100000.000	0.000	0.000	0.000	0.000	0.000	16.610	2523	2399	2523	2399	120	940	100	1236	"T566"
0	0	0	20	4	5	"PTEN"	"P60484"	17470	26820	200	5742	5759	312	5	5775	5775	5784	285	4	10	3	0	1819718	-0.088	100000.000	100000.000	0.000	0.000	0.000	0.000	0.000	16.610	-33	-16	-33	-16	316	2384	100	1237	"Y240"
0	0	0	20	5	5	"PTEN"	"P60484"	17960	26810	200	5661	5646	250	4	5707	5707	5709	339	5	3	0	0	1784261	-0.186	100000.000	100000.000	0.000	0.000	0.000	0.000	0.000	16.610	-46	-61	-46	-61	316	2384	100	1238	"Y240"
0	0	0	20	6	5	"PTEN"	"P60484"	18460	26810	200	5124	5231	514	9	5520	5520	5503	560	10	5	0	0	1652967	-0.486	100000.000	100000.000	0.000	0.000	0.000	0.000	0.000	16.610	-396	-289	-396	-289	316	2384	100	1239	"Y240"
0	0	0	20	7	5	"Rab5A"	"P20339"	18950	26810	200	5939	5983	633	10	5766	5766	5913	1526	25	0	0	0	1890532	0.046	100000.000	100000.000	0.000	0.000	0.000	0.000	0.000	16.610	173	217	173	217	316	2384	100	1240	"T202"
0	0	0	20	8	5	"Rab5A"	"P20339"	19450	26810	70	6139	6160	322	5	5704	5704	5730	392	6	53	12	0	197106	1.097	100000.000	100000.000	0.000	0.000	0.000	0.000	0.000	16.610	435	456	435	456	32	236	100	1241	"T202"
0	0	0	20	9	5	"Rab5A"	"P20339"	19950	26810	110	5915	6014	495	8	5546	5546	5608	593	10	33	6	0	481084	0.685	100000.000	100000.000	0.000	0.000	0.000	0.000	0.000	16.610	369	468	369	468	80	656	100	1242	"T202"
0	0	0	20	1	6	"STAT3 "	"P40763"	15970	27490	80	6367	6389	363	5	5713	5713	5721	324	5	82	50	0	332233	2.062	100000.000	100000.000	0.000	0.000	0.000	0.000	0.000	16.610	654	676	654	676	52	340	100	1243	"S727"
0	0	0	20	2	6	"STAT3 "	"P40763"	16470	27490	80	6331	6309	250	3	5809	5809	5813	273	4	76	44	0	328065	1.817	100000.000	100000.000	0.000	0.000	0.000	0.000	0.000	16.610	522	500	522	500	52	340	100	1244	"S727"
0	0	0	20	3	6	"STAT3 "	"P40763"	16960	27470	80	6373	6366	284	4	5837	5837	5837	244	4	82	57	0	331014	2.168	100000.000	100000.000	0.000	0.000	0.000	0.000	0.000	16.610	536	529	536	529	52	340	100	1245	"S727"
0	0	0	20	4	6	"STAT6 "	"P42226"	17470	27460	200	5777	5770	271	4	5769	5769	5807	633	10	0	0	0	1823267	-0.058	100000.000	100000.000	0.000	0.000	0.000	0.000	0.000	16.610	8	1	8	1	316	2384	100	1246	"Y641"
0	0	0	20	5	6	"STAT6 "	"P42226"	17970	27460	200	5732	5736	314	5	5728	5728	5756	566	9	1	0	0	1812686	-0.035	100000.000	100000.000	0.000	0.000	0.000	0.000	0.000	16.610	4	8	4	8	316	2384	100	1247	"Y641"
0	0	0	20	6	6	"STAT6 "	"P42226"	18460	27460	200	5608	5664	509	8	5653	5653	5659	1519	26	1	0	0	1789910	0.003	100000.000	100000.000	0.000	0.000	0.000	0.000	0.000	16.610	-45	11	-45	11	316	2384	100	1248	"Y641"
0	0	0	20	7	6	"Catalase"	"Q14790"	18950	27450	200	7012	6769	1252	18	5499	5499	5509	1133	20	59	5	0	2139014	1.112	100000.000	100000.000	0.000	0.000	0.000	0.000	0.000	16.610	1513	1270	1513	1270	316	2384	100	1249	"Y448"
0	0	0	20	8	6	"Catalase"	"Q14790"	19450	27450	200	7132	6788	895	13	5673	5673	5733	864	15	64	31	0	2145074	1.221	100000.000	100000.000	0.000	0.000	0.000	0.000	0.000	16.610	1459	1115	1459	1115	316	2384	100	1250	"Y448"
0	0	0	20	9	6	"Catalase"	"Q14790"	19940	27450	200	7103	6758	982	14	5549	5549	5574	529	9	67	65	0	2135498	2.238	100000.000	100000.000	0.000	0.000	0.000	0.000	0.000	16.610	1554	1209	1554	1209	316	2384	100	1251	"Y448"
-75	0	0	20	1	7	"empty"	"empty"	15950	28080	200	5785	5788	307	5	5808	5808	5813	339	5	8	2	0	1829089	-0.074	100000.000	100000.000	0.000	0.000	0.000	0.000	0.000	16.610	-23	-20	-23	-20	316	2384	100	1252	"empty"
-75	0	0	20	2	7	"empty"	"empty"	16450	28080	200	5842	5874	296	5	5836	5836	5868	802	13	1	0	0	1856230	0.007	100000.000	100000.000	0.000	0.000	0.000	0.000	0.000	16.610	6	38	6	38	316	2384	100	1253	"empty"
-75	0	0	20	3	7	"empty"	"empty"	16950	28080	200	5866	5884	282	4	5846	5846	5868	601	10	1	0	0	1859422	0.027	100000.000	100000.000	0.000	0.000	0.000	0.000	0.000	16.610	20	38	20	38	316	2384	100	1254	"empty"
-75	0	0	20	4	7	"empty"	"empty"	17450	28080	200	5801	5807	234	4	5783	5783	5790	273	4	14	1	0	1834948	0.062	100000.000	100000.000	0.000	0.000	0.000	0.000	0.000	16.610	18	24	18	24	316	2384	100	1255	"empty"
-75	0	0	20	5	7	"empty"	"empty"	17950	28080	200	5773	5805	410	7	5751	5751	5759	286	4	18	4	0	1834456	0.161	100000.000	100000.000	0.000	0.000	0.000	0.000	0.000	16.610	22	54	22	54	316	2384	100	1256	"empty"
-75	0	0	20	6	7	"empty"	"empty"	18450	28080	200	5711	5705	313	5	5679	5679	5700	702	12	1	0	0	1802851	0.007	100000.000	100000.000	0.000	0.000	0.000	0.000	0.000	16.610	32	26	32	26	316	2384	100	1257	"empty"
0	0	0	20	7	7	"Control-Spot"	"Human_IgG"	18960	28110	160	8551	8417	1438	17	5538	5538	5520	696	12	90	88	0	1750674	4.162	100000.000	100000.000	0.000	0.000	0.000	0.000	0.000	16.610	3013	2879	3013	2879	208	1512	100	1258	"Control-Spot"
0	0	0	20	8	7	"Control-Spot"	"Human_IgG"	19450	28120	150	6659	6789	763	11	5623	5623	5673	411	7	94	76	0	1059143	2.715	100000.000	100000.000	0.000	0.000	0.000	0.000	0.000	16.610	1036	1166	1036	1166	156	1272	100	1259	"Control-Spot"
0	0	0	20	9	7	"Control-Spot"	"Human_IgG"	19940	28090	230	6307	6390	1164	18	5617	5617	5891	2957	50	1	1	0	2505015	0.169	100000.000	100000.000	0.000	0.000	0.000	0.000	0.000	16.610	690	773	690	773	392	3108	100	1260	"Control-Spot"
0	0	0	21	1	1	"Akt1"	"P31749"	2480	28870	130	8558	9031	4164	46	6088	6088	6419	1586	24	58	39	0	1083756	1.647	100000.000	100000.000	0.000	0.000	0.000	0.000	0.000	16.610	2470	2943	2470	2943	120	940	100	1261	"T308"
0	0	0	21	2	1	"Akt1"	"P31749"	2980	28880	130	8377	8430	2240	26	6054	6054	6307	1651	26	59	27	0	1011629	1.286	100000.000	100000.000	0.000	0.000	0.000	0.000	0.000	16.610	2323	2376	2323	2376	120	940	100	1262	"T308"
0	0	0	21	3	1	"Akt1"	"P31749"	3470	28870	110	8912	9054	1802	19	6154	6154	6281	897	14	88	70	0	724309	3.091	100000.000	100000.000	0.000	0.000	0.000	0.000	0.000	16.610	2758	2900	2758	2900	80	656	100	1263	"T308"
0	0	0	21	4	1	"A-Raf"	"P10398"	3980	28860	100	9369	8776	2005	22	6342	6342	6474	1708	26	62	33	0	702040	1.348	100000.000	100000.000	0.000	0.000	0.000	0.000	0.000	16.610	3027	2434	3027	2434	80	560	100	1264	"Y302"
0	0	0	21	5	1	"A-Raf"	"P10398"	4470	28860	100	9428	8967	2019	22	6470	6470	6653	1763	26	61	42	0	717389	1.313	100000.000	100000.000	0.000	0.000	0.000	0.000	0.000	16.610	2958	2497	2958	2497	80	560	100	1265	"Y302"
0	0	0	21	6	1	"A-Raf"	"P10398"	4970	28870	80	9881	10312	4335	42	6506	6506	6495	506	7	84	73	0	536208	7.543	100000.000	100000.000	0.000	0.000	0.000	0.000	0.000	16.610	3375	3806	3375	3806	52	340	100	1266	"Y302"
0	0	0	21	7	1	"Cdk4"	"P11802"	5460	28860	200	6338	6454	1362	21	6775	6775	6739	455	6	3	1	0	2039420	-0.626	100000.000	100000.000	0.000	0.000	0.000	0.000	0.000	16.610	-437	-321	-437	-321	316	2384	100	1267	"S150"
0	0	0	21	8	1	"Cdk4"	"P11802"	5960	28860	200	6471	6553	773	11	6984	6984	7001	621	8	0	0	0	2070780	-0.721	100000.000	100000.000	0.000	0.000	0.000	0.000	0.000	16.610	-513	-431	-513	-431	316	2384	100	1268	"S150"
0	0	0	21	9	1	"Cdk4"	"P11802"	6460	28850	200	6288	6266	373	5	6672	6672	6633	404	6	2	0	0	1980060	-0.908	100000.000	100000.000	0.000	0.000	0.000	0.000	0.000	16.610	-384	-406	-384	-406	316	2384	100	1269	"S150"
0	0	0	21	1	2	"CREB "	"P16220"	2490	29500	150	6689	7126	1532	21	6164	6164	6441	1446	22	25	8	0	1111702	0.474	100000.000	100000.000	0.000	0.000	0.000	0.000	0.000	16.610	525	962	525	962	156	1272	100	1270	"S111"
0	0	0	21	2	2	"CREB "	"P16220"	2990	29490	170	6460	6795	862	12	6123	6123	6399	1537	24	14	1	0	1413274	0.258	100000.000	100000.000	0.000	0.000	0.000	0.000	0.000	16.610	337	672	337	672	208	1660	100	1271	"S111"
0	0	0	21	3	2	"CREB "	"P16220"	3480	29490	200	6492	6695	1258	18	6245	6245	6499	1964	30	4	1	0	2115732	0.100	100000.000	100000.000	0.000	0.000	0.000	0.000	0.000	16.610	247	450	247	450	316	2384	100	1272	"S111"
0	0	0	21	4	2	"DVL1"	"O14640"	3980	29490	200	6440	6516	1405	21	6413	6413	6526	1880	28	2	0	0	2058978	-0.005	100000.000	100000.000	0.000	0.000	0.000	0.000	0.000	16.610	27	103	27	103	316	2384	100	1273	"S679"
0	0	0	21	5	2	"DVL1"	"O14640"	4470	29510	130	6361	6469	1007	15	6541	6541	6555	1130	17	6	2	0	776257	-0.076	100000.000	100000.000	0.000	0.000	0.000	0.000	0.000	16.610	-180	-72	-180	-72	120	940	100	1274	"S679"
0	0	0	21	6	2	"DVL1"	"O14640"	4970	29490	200	6519	6550	498	7	6589	6589	6630	1456	21	0	0	0	2069753	-0.055	100000.000	100000.000	0.000	0.000	0.000	0.000	0.000	16.610	-70	-39	-70	-39	316	2384	100	1275	"S679"
0	0	0	21	7	2	"IFNAR1 "	"P17181"	5470	29490	200	6484	6511	603	9	6721	6721	6674	471	7	4	1	0	2057619	-0.346	100000.000	100000.000	0.000	0.000	0.000	0.000	0.000	16.610	-237	-210	-237	-210	316	2384	100	1276	"Y466"
0	0	0	21	8	2	"IFNAR1 "	"P17181"	5970	29490	200	6701	6687	321	4	6994	6994	6994	404	5	1	0	0	2113004	-0.760	100000.000	100000.000	0.000	0.000	0.000	0.000	0.000	16.610	-293	-307	-293	-307	316	2384	100	1277	"Y466"
0	0	0	21	9	2	"IFNAR1 "	"P17181"	6470	29480	200	6526	6496	441	6	6706	6706	6722	566	8	2	0	0	2052821	-0.399	100000.000	100000.000	0.000	0.000	0.000	0.000	0.000	16.610	-180	-210	-180	-210	316	2384	100	1278	"Y466"
0	0	0	21	1	3	"Jak1 "	"P23458"	2470	30150	180	6684	7541	2150	28	6226	6226	6544	1530	23	30	21	0	1930558	0.652	100000.000	100000.000	0.000	0.000	0.000	0.000	0.000	16.610	458	1315	458	1315	256	1924	100	1279	"Y1034"
0	0	0	21	2	3	"Jak1 "	"P23458"	2960	30150	200	6428	7235	2496	34	6212	6212	6478	1940	29	20	7	0	2286383	0.390	100000.000	100000.000	0.000	0.000	0.000	0.000	0.000	16.610	216	1023	216	1023	316	2384	100	1280	"Y1034"
0	0	0	21	3	3	"Jak1 "	"P23458"	3460	30150	150	7176	8279	4520	54	6314	6314	6569	2808	42	17	5	0	1291503	0.609	100000.000	100000.000	0.000	0.000	0.000	0.000	0.000	16.610	862	1965	862	1965	156	1272	100	1281	"Y1034"
0	0	0	21	4	3	"Jun "	"P05412"	3960	30140	200	5810	6040	2398	39	6457	6457	6615	1894	28	2	1	0	1908723	-0.304	100000.000	100000.000	0.000	0.000	0.000	0.000	0.000	16.610	-647	-417	-647	-417	316	2384	100	1282	"S63"
0	0	0	21	5	3	"Jun "	"P05412"	4460	30140	200	5761	6080	2628	43	6576	6576	6591	1093	16	4	2	0	1921191	-0.468	100000.000	100000.000	0.000	0.000	0.000	0.000	0.000	16.610	-815	-496	-815	-496	316	2384	100	1283	"S63"
0	0	0	21	6	3	"Jun "	"P05412"	4960	30140	200	5531	5962	3039	50	6633	6633	6606	1038	15	2	1	0	1883899	-0.620	100000.000	100000.000	0.000	0.000	0.000	0.000	0.000	16.610	-1102	-671	-1102	-671	316	2384	100	1284	"S63"
0	0	0	21	7	3	"Lck"	"P06239"	5480	30150	110	7136	7143	399	5	6756	6756	6693	417	6	47	13	0	571415	1.079	100000.000	100000.000	0.000	0.000	0.000	0.000	0.000	16.610	380	387	380	387	80	656	100	1285	"Y192"
0	0	0	21	8	3	"Lck"	"P06239"	5970	30130	200	6986	7084	1921	27	6906	6906	6913	549	7	15	2	0	2238510	0.311	100000.000	100000.000	0.000	0.000	0.000	0.000	0.000	16.610	80	178	80	178	316	2384	100	1286	"Y192"
0	0	0	21	9	3	"Lck"	"P06239"	6460	30120	120	7339	7301	412	5	6882	6882	6861	447	6	52	13	0	876178	0.984	100000.000	100000.000	0.000	0.000	0.000	0.000	0.000	16.610	457	419	457	419	120	820	100	1287	"Y192"
0	0	0	21	1	4	"Mlk3"	"Q16584"	2470	30780	200	6210	6736	3487	51	6298	6298	6678	1899	28	8	3	0	2128618	0.031	100000.000	100000.000	0.000	0.000	0.000	0.000	0.000	16.610	-88	438	-88	438	316	2384	100	1288	"T277"
0	0	0	21	2	4	"Mlk3"	"Q16584"	2970	30780	200	6128	6552	3990	60	6248	6248	6478	1399	21	5	1	0	2070315	0.053	100000.000	100000.000	0.000	0.000	0.000	0.000	0.000	16.610	-120	304	-120	304	316	2384	100	1289	"T277"
0	0	0	21	3	4	"Mlk3"	"Q16584"	3460	30760	160	6184	6259	1483	23	6440	6440	6628	1520	22	1	0	0	1301853	-0.243	100000.000	100000.000	0.000	0.000	0.000	0.000	0.000	16.610	-256	-181	-256	-181	208	1512	100	1290	"T277"
0	0	0	21	4	4	"NFAT2 "	"O95644"	3980	30780	120	8475	8643	2815	32	6477	6477	6524	877	13	80	55	0	1037167	2.416	100000.000	100000.000	0.000	0.000	0.000	0.000	0.000	16.610	1998	2166	1998	2166	120	820	100	1291	"S245"
0	0	0	21	5	4	"NFAT2 "	"O95644"	4480	30780	130	8499	8457	1088	12	6615	6615	6736	1903	28	48	2	0	1014785	0.904	100000.000	100000.000	0.000	0.000	0.000	0.000	0.000	16.610	1884	1842	1884	1842	120	940	100	1292	"S245"
0	0	0	21	6	4	"NFAT2 "	"O95644"	4980	30780	120	8239	8331	1437	17	6665	6665	6707	1252	18	61	12	0	999667	1.297	100000.000	100000.000	0.000	0.000	0.000	0.000	0.000	16.610	1574	1666	1574	1666	120	820	100	1293	"S245"
0	0	0	21	7	4	"PI3-kinase p85 subunit beta"	"O00459"	5480	30770	80	7929	7837	582	7	6739	6739	6740	370	5	90	76	0	407525	2.965	100000.000	100000.000	0.000	0.000	0.000	0.000	0.000	16.610	1190	1098	1190	1098	52	340	100	1294	"Y605"
0	0	0	21	8	4	"PI3-kinase p85 subunit beta"	"O00459"	5980	30780	90	7769	7677	355	4	6984	6984	6994	590	8	69	3	0	399210	1.158	100000.000	100000.000	0.000	0.000	0.000	0.000	0.000	16.610	785	693	785	693	52	420	100	1295	"Y605"
0	0	0	21	9	4	"PI3-kinase p85 subunit beta"	"O00459"	6480	30770	80	7359	7294	399	5	6887	6887	6851	399	5	57	13	0	379293	1.110	100000.000	100000.000	0.000	0.000	0.000	0.000	0.000	16.610	472	407	472	407	52	340	100	1296	"Y605"
0	0	0	21	1	5	"PDGFRb"	"P09619"	2470	31420	200	6210	6625	1388	20	6194	6194	6546	1558	23	12	4	0	2093585	0.051	100000.000	100000.000	0.000	0.000	0.000	0.000	0.000	16.610	16	431	16	431	316	2384	100	1297	"Y740"
0	0	0	21	2	5	"PDGFRb"	"P09619"	2970	31420	200	6306	6736	1917	28	6199	6199	6477	1459	22	9	4	0	2128589	0.178	100000.000	100000.000	0.000	0.000	0.000	0.000	0.000	16.610	107	537	107	537	316	2384	100	1298	"Y740"
0	0	0	21	3	5	"PDGFRb"	"P09619"	3480	31400	160	6508	6983	2645	37	6425	6425	6558	1259	19	10	4	0	1452394	0.338	100000.000	100000.000	0.000	0.000	0.000	0.000	0.000	16.610	83	558	83	558	208	1512	100	1299	"Y740"
0	0	0	21	4	5	"Rack1"	"P63244"	3980	31420	170	7050	7508	2670	35	6439	6439	6488	868	13	37	12	0	1561656	1.175	100000.000	100000.000	0.000	0.000	0.000	0.000	0.000	16.610	611	1069	611	1069	208	1660	100	1300	"Y194"
0	0	0	21	5	5	"Rack1"	"P63244"	4480	31430	170	7039	7763	4053	52	6520	6520	6521	671	10	34	11	0	1614647	1.851	100000.000	100000.000	0.000	0.000	0.000	0.000	0.000	16.610	519	1243	519	1243	208	1660	100	1301	"Y194"
0	0	0	21	6	5	"Rack1"	"P63244"	4980	31410	200	6846	7004	2432	34	6701	6701	6710	1202	17	1	0	0	2213131	0.245	100000.000	100000.000	0.000	0.000	0.000	0.000	0.000	16.610	145	303	145	303	316	2384	100	1302	"Y194"
0	0	0	21	7	5	"SEK1 "	"P45985"	5480	31410	200	6543	6464	610	9	6885	6885	6854	358	5	5	0	0	2042470	-1.089	100000.000	100000.000	0.000	0.000	0.000	0.000	0.000	16.610	-342	-421	-342	-421	316	2384	100	1303	"T261"
0	0	0	21	8	5	"SEK1 "	"P45985"	5980	31400	200	6718	6585	618	9	6958	6958	6963	294	4	6	0	0	2080865	-1.286	100000.000	100000.000	0.000	0.000	0.000	0.000	0.000	16.610	-240	-373	-240	-373	316	2384	100	1304	"T261"
0	0	0	21	9	5	"SEK1 "	"P45985"	6480	31400	200	6706	6810	2188	32	7052	7052	7142	979	13	4	0	0	2151969	-0.339	100000.000	100000.000	0.000	0.000	0.000	0.000	0.000	16.610	-346	-242	-346	-242	316	2384	100	1305	"T261"
0	0	0	21	1	6	"Smad3 "	"P84022"	2490	32090	110	7618	8104	2049	25	6298	6298	6644	1685	25	38	11	0	648344	0.866	100000.000	100000.000	0.000	0.000	0.000	0.000	0.000	16.610	1320	1806	1320	1806	80	656	100	1306	"S423"
0	0	0	21	2	6	"Smad3 "	"P84022"	2980	32100	140	6896	7263	1336	18	6307	6307	6566	1186	18	31	10	0	1133078	0.588	100000.000	100000.000	0.000	0.000	0.000	0.000	0.000	16.610	589	956	589	956	156	1140	100	1307	"S423"
0	0	0	21	3	6	"Smad3 "	"P84022"	3480	32080	120	7265	7591	1452	19	6487	6487	6656	1528	22	19	6	0	910886	0.612	100000.000	100000.000	0.000	0.000	0.000	0.000	0.000	16.610	778	1104	778	1104	120	820	100	1308	"S423"
0	0	0	21	4	6	"TBK1 "	"Q9UHD2"	3980	32070	100	11217	12021	6477	53	6441	6441	6623	1826	27	83	78	0	961646	2.956	100000.000	100000.000	0.000	0.000	0.000	0.000	0.000	16.610	4776	5580	4776	5580	80	560	100	1309	"S172"
0	0	0	21	5	6	"TBK1 "	"Q9UHD2"	4480	32070	110	11004	10664	2055	19	6437	6437	6496	1191	18	90	82	0	853147	3.500	100000.000	100000.000	0.000	0.000	0.000	0.000	0.000	16.610	4567	4227	4567	4227	80	656	100	1310	"S172"
0	0	0	21	6	6	"TBK1 "	"Q9UHD2"	4980	32070	100	10773	10583	2137	20	6606	6606	6564	646	9	92	87	0	846669	6.221	100000.000	100000.000	0.000	0.000	0.000	0.000	0.000	16.610	4167	3977	4167	3977	80	560	100	1311	"S172"
0	0	0	21	7	6	"TrKA"	"P04629"	5490	32060	100	10473	10054	1550	15	6736	6736	6731	412	6	87	86	0	804317	8.066	100000.000	100000.000	0.000	0.000	0.000	0.000	0.000	16.610	3737	3318	3737	3318	80	560	100	1312	"Y496"
0	0	0	21	8	6	"TrKA"	"P04629"	5990	32060	110	9900	9752	843	8	6840	6840	6861	660	9	95	93	0	780176	4.380	100000.000	100000.000	0.000	0.000	0.000	0.000	0.000	16.610	3060	2912	3060	2912	80	656	100	1313	"Y496"
0	0	0	21	9	6	"TrKA"	"P04629"	6480	32060	120	9365	9248	1446	15	6904	6904	7100	2858	40	38	1	0	1109818	0.752	100000.000	100000.000	0.000	0.000	0.000	0.000	0.000	16.610	2461	2344	2461	2344	120	820	100	1314	"Y496"
-75	0	0	21	1	7	"empty"	"empty"	2470	32700	200	6114	6313	1235	19	6181	6181	6442	1234	19	6	3	0	1994845	-0.105	100000.000	100000.000	0.000	0.000	0.000	0.000	0.000	16.610	-67	132	-67	132	316	2384	100	1315	"empty"
-75	0	0	21	2	7	"empty"	"empty"	2970	32700	200	6078	6346	1056	16	6113	6113	6335	1121	17	10	4	0	2005275	0.010	100000.000	100000.000	0.000	0.000	0.000	0.000	0.000	16.610	-35	233	-35	233	316	2384	100	1316	"empty"
-75	0	0	21	3	7	"empty"	"empty"	3470	32700	200	6460	6622	2052	30	6289	6289	6556	2397	36	0	0	0	2092509	0.028	100000.000	100000.000	0.000	0.000	0.000	0.000	0.000	16.610	171	333	171	333	316	2384	100	1317	"empty"
-75	0	0	21	4	7	"empty"	"empty"	3970	32700	200	6423	6614	2457	37	6423	6423	6458	937	14	3	1	0	2089977	0.166	0.000	100000.000	0.000	0.000	0.000	0.000	0.000	Error	0	191	0	191	316	2384	100	1318	"empty"
-75	0	0	21	5	7	"empty"	"empty"	4470	32700	200	6522	6503	541	8	6535	6535	6532	1125	17	1	0	0	2054997	-0.026	100000.000	100000.000	0.000	0.000	0.000	0.000	0.000	16.610	-13	-32	-13	-32	316	2384	100	1319	"empty"
-75	0	0	21	6	7	"empty"	"empty"	4970	32700	200	6705	6649	399	6	6695	6695	6681	857	12	0	0	0	2100988	-0.037	100000.000	100000.000	0.000	0.000	0.000	0.000	0.000	16.610	10	-46	10	-46	316	2384	100	1320	"empty"
-75	0	0	21	7	7	"empty"	"empty"	5470	32700	200	6816	6880	1238	17	6842	6842	6820	370	5	11	2	0	2174087	0.162	100000.000	100000.000	0.000	0.000	0.000	0.000	0.000	16.610	-26	38	-26	38	316	2384	100	1321	"empty"
-75	0	0	21	8	7	"empty"	"empty"	5970	32700	200	6912	6927	252	3	6843	6843	6861	405	5	11	1	0	2188825	0.163	100000.000	100000.000	0.000	0.000	0.000	0.000	0.000	16.610	69	84	69	84	316	2384	100	1322	"empty"
-75	0	0	21	9	7	"empty"	"empty"	6470	32700	200	6908	6915	327	4	6864	6864	6891	749	10	0	0	0	2185159	0.032	100000.000	100000.000	0.000	0.000	0.000	0.000	0.000	16.610	44	51	44	51	316	2384	100	1323	"empty"
0	0	0	22	1	1	"PLCG2"	"P16885"	6990	28840	120	7253	7130	593	8	6541	6541	6499	547	8	54	20	0	855599	1.154	100000.000	100000.000	0.000	0.000	0.000	0.000	0.000	16.610	712	589	712	589	120	820	100	1324	"Y753"
0	0	0	22	2	1	"PLCG2"	"P16885"	7480	28840	90	6810	6809	1040	15	6533	6533	6420	580	9	42	5	0	354045	0.671	100000.000	100000.000	0.000	0.000	0.000	0.000	0.000	16.610	277	276	277	276	52	420	100	1325	"Y753"
0	0	0	22	3	1	"PLCG2"	"P16885"	8000	28840	120	6755	6706	658	9	6444	6444	6382	875	13	21	0	0	804730	0.370	100000.000	100000.000	0.000	0.000	0.000	0.000	0.000	16.610	311	262	311	262	120	820	100	1326	"Y753"
0	0	0	22	4	1	"pyk2"	"Q14289"	8510	28850	160	14788	13818	3069	22	6308	6308	6307	459	7	91	88	0	2874176	16.364	100000.000	100000.000	0.000	0.000	0.000	0.000	0.000	16.610	8480	7510	8480	7510	208	1512	100	1327	"Y402"
0	0	0	22	5	1	"pyk2"	"Q14289"	9000	28860	160	13562	14104	6136	43	6286	6286	6309	373	5	99	97	0	2933702	20.898	100000.000	100000.000	0.000	0.000	0.000	0.000	0.000	16.610	7276	7818	7276	7818	208	1512	100	1328	"Y402"
0	0	0	22	6	1	"pyk2"	"Q14289"	9510	28860	160	12360	12102	1258	10	6343	6343	6453	2018	31	96	92	0	2517232	2.799	100000.000	100000.000	0.000	0.000	0.000	0.000	0.000	16.610	6017	5759	6017	5759	208	1512	100	1329	"Y402"
0	0	0	22	7	1	"STAM2"	"Q92783"	10010	28850	200	6334	6367	542	8	6435	6435	6454	515	7	11	0	0	2011934	-0.169	100000.000	100000.000	0.000	0.000	0.000	0.000	0.000	16.610	-101	-68	-101	-68	316	2384	100	1330	"Y371"
0	0	0	22	8	1	"STAM2"	"Q92783"	10510	28850	200	6282	6300	515	8	6559	6559	6534	499	7	5	0	0	1990748	-0.469	100000.000	100000.000	0.000	0.000	0.000	0.000	0.000	16.610	-277	-259	-277	-259	316	2384	100	1331	"Y371"
0	0	0	22	9	1	"STAM2"	"Q92783"	11010	28860	200	6198	6205	436	7	6540	6540	6538	447	6	5	0	0	1960841	-0.745	100000.000	100000.000	0.000	0.000	0.000	0.000	0.000	16.610	-342	-335	-342	-335	316	2384	100	1332	"Y371"
0	0	0	22	1	2	"STAT3 "	"P40763"	7000	29490	140	7627	7558	731	9	6552	6552	6490	504	7	71	52	0	1178993	2.119	100000.000	100000.000	0.000	0.000	0.000	0.000	0.000	16.610	1075	1006	1075	1006	156	1140	100	1333	"Y705"
0	0	0	22	2	2	"STAT3 "	"P40763"	7510	29490	140	7150	7223	637	8	6470	6470	6404	587	9	52	35	0	1126771	1.395	100000.000	100000.000	0.000	0.000	0.000	0.000	0.000	16.610	680	753	680	753	156	1140	100	1334	"Y705"
0	0	0	22	3	2	"STAT3 "	"P40763"	8010	29490	140	6968	6918	770	11	6402	6402	6336	573	9	50	19	0	1079151	1.016	100000.000	100000.000	0.000	0.000	0.000	0.000	0.000	16.610	566	516	566	516	156	1140	100	1335	"Y705"
0	0	0	22	4	2	"STMN1"	"P16949"	8510	29490	200	5866	5893	580	9	6262	6262	6289	466	7	9	0	0	1862112	-0.850	100000.000	100000.000	0.000	0.000	0.000	0.000	0.000	16.610	-396	-369	-396	-369	316	2384	100	1336	"S15"
0	0	0	22	5	2	"STMN1"	"P16949"	9010	29490	200	5949	5918	537	9	6294	6294	6313	397	6	5	0	0	1870006	-0.995	100000.000	100000.000	0.000	0.000	0.000	0.000	0.000	16.610	-345	-376	-345	-376	316	2384	100	1337	"S15"
0	0	0	22	6	2	"STMN1"	"P16949"	9510	29490	200	5881	5913	579	9	6345	6345	6373	392	6	8	0	0	1868520	-1.173	100000.000	100000.000	0.000	0.000	0.000	0.000	0.000	16.610	-464	-432	-464	-432	316	2384	100	1338	"S15"
0	0	0	22	7	2	"4E-BP1 "	"Q13541"	10020	29500	200	6295	6318	669	10	6505	6505	6505	475	7	20	1	0	1996453	-0.394	100000.000	100000.000	0.000	0.000	0.000	0.000	0.000	16.610	-210	-187	-210	-187	316	2384	100	1339	"S64"
0	0	0	22	8	2	"4E-BP1 "	"Q13541"	10520	29500	200	6228	6286	865	13	6601	6601	6559	504	7	11	0	0	1986381	-0.542	100000.000	100000.000	0.000	0.000	0.000	0.000	0.000	16.610	-373	-315	-373	-315	316	2384	100	1340	"S64"
0	0	0	22	9	2	"4E-BP1 "	"Q13541"	11020	29500	200	6267	6274	597	9	6636	6636	6601	526	7	3	0	0	1982528	-0.622	100000.000	100000.000	0.000	0.000	0.000	0.000	0.000	16.610	-369	-362	-369	-362	316	2384	100	1341	"S64"
0	0	0	22	1	3	"Tgfbr2"	"P37173"	6990	30130	200	5041	5284	851	16	6595	6595	6530	477	7	2	0	0	1669761	-2.612	100000.000	100000.000	0.000	0.000	0.000	0.000	0.000	16.610	-1554	-1311	-1554	-1311	316	2384	100	1342	"Y336"
0	0	0	22	2	3	"Tgfbr2"	"P37173"	7490	30130	200	5051	5205	881	16	6507	6507	6459	583	9	0	0	0	1644881	-2.151	100000.000	100000.000	0.000	0.000	0.000	0.000	0.000	16.610	-1456	-1302	-1456	-1302	316	2384	100	1343	"Y336"
0	0	0	22	3	3	"Tgfbr2"	"P37173"	8000	30130	200	4833	5055	920	18	6333	6333	6349	697	10	3	0	0	1597460	-1.857	100000.000	100000.000	0.000	0.000	0.000	0.000	0.000	16.610	-1500	-1278	-1500	-1278	316	2384	100	1344	"Y336"
0	0	0	22	4	3	"Bid "	"P55957"	8510	30140	80	7577	7456	642	8	6357	6357	6379	457	7	78	63	0	387731	2.357	100000.000	100000.000	0.000	0.000	0.000	0.000	0.000	16.610	1220	1099	1220	1099	52	340	100	1345	"T54"
0	0	0	22	5	3	"Bid "	"P55957"	9000	30150	80	7837	7611	851	11	6353	6353	6334	368	5	86	75	0	395780	3.470	100000.000	100000.000	0.000	0.000	0.000	0.000	0.000	16.610	1484	1258	1484	1258	52	340	100	1346	"T54"
0	0	0	22	6	3	"Bid "	"P55957"	9510	30130	80	7460	7364	705	9	6362	6362	6390	381	5	75	65	0	382931	2.556	100000.000	100000.000	0.000	0.000	0.000	0.000	0.000	16.610	1098	1002	1098	1002	52	340	100	1347	"T54"
0	0	0	22	7	3	"caveolin-1"	"Q03135"	10010	30140	200	6307	6286	577	9	6442	6442	6457	561	8	9	0	0	1986491	-0.305	100000.000	100000.000	0.000	0.000	0.000	0.000	0.000	16.610	-135	-156	-135	-156	316	2384	100	1348	"Y6"
0	0	0	22	8	3	"caveolin-1"	"Q03135"	10510	30140	200	6244	6304	613	9	6488	6488	6485	525	8	9	1	0	1992040	-0.345	100000.000	100000.000	0.000	0.000	0.000	0.000	0.000	16.610	-244	-184	-244	-184	316	2384	100	1349	"Y6"
0	0	0	22	9	3	"caveolin-1"	"Q03135"	11010	30140	200	6337	6353	511	8	6585	6585	6564	496	7	5	0	0	2007505	-0.425	100000.000	100000.000	0.000	0.000	0.000	0.000	0.000	16.610	-248	-232	-248	-232	316	2384	100	1350	"Y6"
0	0	0	22	1	4	"CDK2"	"P24941"	7000	30770	140	7266	7270	572	7	6583	6583	6525	520	7	60	35	0	1134100	1.433	100000.000	100000.000	0.000	0.000	0.000	0.000	0.000	16.610	683	687	683	687	156	1140	100	1351	"Y14"
0	0	0	22	2	4	"CDK2"	"P24941"	7500	30780	120	7070	7193	833	11	6555	6555	6460	569	8	48	33	0	863200	1.288	100000.000	100000.000	0.000	0.000	0.000	0.000	0.000	16.610	515	638	515	638	120	820	100	1352	"Y14"
0	0	0	22	3	4	"CDK2"	"P24941"	8010	30770	140	7036	7118	1143	16	6465	6465	6390	639	10	46	12	0	1110386	1.139	100000.000	100000.000	0.000	0.000	0.000	0.000	0.000	16.610	571	653	571	653	156	1140	100	1353	"Y14"
0	0	0	22	4	4	"Fos "	"P01100"	8500	30760	200	6336	6322	461	7	6328	6328	6339	448	7	16	1	0	1997738	-0.038	100000.000	100000.000	0.000	0.000	0.000	0.000	0.000	16.610	8	-6	8	-6	316	2384	100	1354	"S362"
0	0	0	22	5	4	"Fos "	"P01100"	9000	30760	200	6284	6280	394	6	6346	6346	6364	388	6	9	1	0	1984423	-0.216	100000.000	100000.000	0.000	0.000	0.000	0.000	0.000	16.610	-62	-66	-62	-66	316	2384	100	1355	"S362"
0	0	0	22	6	4	"Fos "	"P01100"	9510	30770	200	6283	6355	413	6	6386	6386	6431	479	7	14	0	0	2008259	-0.159	100000.000	100000.000	0.000	0.000	0.000	0.000	0.000	16.610	-103	-31	-103	-31	316	2384	100	1356	"S362"
0	0	0	22	7	4	"Grb2"	"P62993"	10010	30750	80	6890	6998	699	9	6429	6429	6415	469	7	50	21	0	363872	1.243	100000.000	100000.000	0.000	0.000	0.000	0.000	0.000	16.610	461	569	461	569	52	340	100	1357	"Y37"
0	0	0	22	8	4	"Grb2"	"P62993"	10510	30770	200	6523	6496	499	7	6451	6451	6440	524	8	17	0	0	2052651	0.107	100000.000	100000.000	0.000	0.000	0.000	0.000	0.000	16.610	72	45	72	45	316	2384	100	1358	"Y37"
0	0	0	22	9	4	"Grb2"	"P62993"	11010	30770	200	6633	6584	478	7	6563	6563	6597	1838	27	0	0	0	2080678	-0.007	100000.000	100000.000	0.000	0.000	0.000	0.000	0.000	16.610	70	21	70	21	316	2384	100	1359	"Y37"
0	0	0	22	1	5	"IL4R "	"P24394"	7000	31410	180	7498	7486	574	7	6758	6758	6726	651	9	54	10	0	1916415	1.167	100000.000	100000.000	0.000	0.000	0.000	0.000	0.000	16.610	740	728	740	728	256	1924	100	1360	"Y713"
0	0	0	22	2	5	"IL4R "	"P24394"	7500	31410	180	7178	7216	1908	26	6522	6522	6466	650	10	50	10	0	1847260	1.154	100000.000	100000.000	0.000	0.000	0.000	0.000	0.000	16.610	656	694	656	694	256	1924	100	1361	"Y713"
0	0	0	22	3	5	"IL4R "	"P24394"	7990	31400	170	6845	6834	659	9	6361	6361	6350	552	8	49	15	0	1421515	0.877	100000.000	100000.000	0.000	0.000	0.000	0.000	0.000	16.610	484	473	484	473	208	1660	100	1362	"Y713"
0	0	0	22	4	5	"IRAK4"	"P51617"	8510	31430	170	8868	8997	1728	19	6222	6222	6225	408	6	97	97	0	1871403	6.794	100000.000	100000.000	0.000	0.000	0.000	0.000	0.000	16.610	2646	2775	2646	2775	208	1660	100	1363	"T208"
0	0	0	22	5	5	"IRAK4"	"P51617"	9010	31420	170	8685	8854	981	11	6234	6234	6249	363	5	98	98	0	1841587	7.176	100000.000	100000.000	0.000	0.000	0.000	0.000	0.000	16.610	2451	2620	2451	2620	208	1660	100	1364	"T208"
0	0	0	22	6	5	"IRAK4"	"P51617"	9510	31420	170	8870	8990	1164	12	6303	6303	6317	329	5	99	97	0	1869849	8.125	100000.000	100000.000	0.000	0.000	0.000	0.000	0.000	16.610	2567	2687	2567	2687	208	1660	100	1365	"T208"
0	0	0	22	7	5	"LDLRAP1"	"Q5SW96"	10000	31410	200	6370	6364	513	8	6481	6481	6495	471	7	10	0	0	2011134	-0.278	100000.000	100000.000	0.000	0.000	0.000	0.000	0.000	16.610	-111	-117	-111	-117	316	2384	100	1366	"S186"
0	0	0	22	8	5	"LDLRAP1"	"Q5SW96"	10500	31410	200	6384	6462	615	9	6589	6589	6575	534	8	16	0	0	2041877	-0.212	100000.000	100000.000	0.000	0.000	0.000	0.000	0.000	16.610	-205	-127	-205	-127	316	2384	100	1367	"S186"
0	0	0	22	9	5	"LDLRAP1"	"Q5SW96"	11010	31410	200	6501	6482	504	7	6653	6653	6625	447	6	11	0	0	2048206	-0.320	100000.000	100000.000	0.000	0.000	0.000	0.000	0.000	16.610	-152	-171	-152	-171	316	2384	100	1368	"S186"
0	0	0	22	1	6	"MAPK14"	"Q16539"	7010	32050	90	7519	7491	486	6	6862	6862	6814	589	8	53	13	0	389510	1.149	100000.000	100000.000	0.000	0.000	0.000	0.000	0.000	16.610	657	629	657	629	52	420	100	1369	"T179"
0	0	0	22	2	6	"MAPK14"	"Q16539"	7500	32060	110	7136	7017	695	9	6623	6623	6581	682	10	45	3	0	561344	0.639	100000.000	100000.000	0.000	0.000	0.000	0.000	0.000	16.610	513	394	513	394	80	656	100	1370	"T179"
0	0	0	22	3	6	"MAPK14"	"Q16539"	8000	32060	130	6964	6907	944	13	6492	6492	6444	562	8	48	12	0	828785	0.824	100000.000	100000.000	0.000	0.000	0.000	0.000	0.000	16.610	472	415	472	415	120	940	100	1371	"T179"
0	0	0	22	4	6	"Met "	"P08581"	8510	32060	80	7062	7121	777	10	6413	6413	6367	445	6	55	44	0	370277	1.694	100000.000	100000.000	0.000	0.000	0.000	0.000	0.000	16.610	649	708	649	708	52	340	100	1372	"Y1003"
0	0	0	22	5	6	"Met "	"P08581"	9000	32070	80	7237	7122	657	9	6369	6369	6361	318	4	76	65	0	370352	2.393	100000.000	100000.000	0.000	0.000	0.000	0.000	0.000	16.610	868	753	868	753	52	340	100	1373	"Y1003"
0	0	0	22	6	6	"Met "	"P08581"	9510	32060	80	7389	7438	396	5	6444	6444	6440	343	5	94	75	0	386780	2.910	100000.000	100000.000	0.000	0.000	0.000	0.000	0.000	16.610	945	994	945	994	52	340	100	1374	"Y1003"
0	0	0	22	7	6	"p53 "	"P04637"	10000	32060	200	6644	6604	544	8	6469	6469	6455	480	7	25	7	0	2086788	0.310	100000.000	100000.000	0.000	0.000	0.000	0.000	0.000	16.610	175	135	175	135	316	2384	100	1375	"S15"
0	0	0	22	8	6	"p53 "	"P04637"	10500	32060	200	6703	6660	576	8	6559	6559	6538	484	7	21	5	0	2104460	0.252	100000.000	100000.000	0.000	0.000	0.000	0.000	0.000	16.610	144	101	144	101	316	2384	100	1376	"S15"
0	0	0	22	9	6	"p53 "	"P04637"	11000	32060	200	6683	6706	529	7	6632	6632	6611	491	7	18	5	0	2119056	0.193	100000.000	100000.000	0.000	0.000	0.000	0.000	0.000	16.610	51	74	51	74	316	2384	100	1377	"S15"
-75	0	0	22	1	7	"empty"	"empty"	6990	32690	200	6939	6878	550	7	6830	6830	6800	557	8	19	1	0	2173333	0.140	100000.000	100000.000	0.000	0.000	0.000	0.000	0.000	16.610	109	48	109	48	316	2384	100	1378	"empty"
-75	0	0	22	2	7	"empty"	"empty"	7490	32690	200	6613	6555	560	8	6630	6630	6599	951	14	0	0	0	2071222	-0.046	100000.000	100000.000	0.000	0.000	0.000	0.000	0.000	16.610	-17	-75	-17	-75	316	2384	100	1379	"empty"
-75	0	0	22	3	7	"empty"	"empty"	7990	32690	200	6316	6306	542	8	6430	6430	6391	575	8	8	0	0	1992833	-0.148	100000.000	100000.000	0.000	0.000	0.000	0.000	0.000	16.610	-114	-124	-114	-124	316	2384	100	1380	"empty"
-75	0	0	22	4	7	"empty"	"empty"	8490	32690	200	6352	6339	389	6	6291	6291	6315	423	6	17	1	0	2003223	0.057	100000.000	100000.000	0.000	0.000	0.000	0.000	0.000	16.610	61	48	61	48	316	2384	100	1381	"empty"
-75	0	0	22	5	7	"empty"	"empty"	8990	32690	200	6290	6280	256	4	6308	6308	6322	369	5	6	0	0	1984582	-0.114	100000.000	100000.000	0.000	0.000	0.000	0.000	0.000	16.610	-18	-28	-18	-28	316	2384	100	1382	"empty"
-75	0	0	22	6	7	"empty"	"empty"	9490	32690	200	6400	6434	375	5	6388	6388	6450	1013	15	1	0	0	2033122	-0.016	100000.000	100000.000	0.000	0.000	0.000	0.000	0.000	16.610	12	46	12	46	316	2384	100	1383	"empty"
0	0	0	22	7	7	"GLQAWPGEAIPQFLG_100"	"GLQAWPGEAIPQFLG_100"	10000	32690	200	6510	6515	425	6	6469	6469	6535	1063	16	0	0	0	2058611	-0.019	100000.000	100000.000	0.000	0.000	0.000	0.000	0.000	16.610	41	46	41	46	316	2384	100	1384	"GLQAWPGEAIPQFLG_100"
0	0	0	22	8	7	"GLQAWPGEAIPQFLG_100"	"GLQAWPGEAIPQFLG_100"	10500	32690	200	6596	6603	719	10	6591	6591	6564	475	7	14	3	0	2086454	0.082	100000.000	100000.000	0.000	0.000	0.000	0.000	0.000	16.610	5	12	5	12	316	2384	100	1385	"GLQAWPGEAIPQFLG_100"
0	0	0	22	9	7	"GLQAWPGEAIPQFLG_100"	"GLQAWPGEAIPQFLG_100"	11000	32690	200	6593	6590	424	6	6659	6659	6628	442	6	9	0	0	2082424	-0.086	100000.000	100000.000	0.000	0.000	0.000	0.000	0.000	16.610	-66	-69	-66	-69	316	2384	100	1386	"GLQAWPGEAIPQFLG_100"
0	0	0	23	1	1	"JAK2"	"O60674"	11530	28850	200	6571	6592	531	8	6555	6555	6538	496	7	13	6	0	2083006	0.109	100000.000	100000.000	0.000	0.000	0.000	0.000	0.000	16.610	16	37	16	37	316	2384	100	1387	"Y813"
0	0	0	23	2	1	"JAK2"	"O60674"	12040	28850	80	7765	7711	507	6	6853	6853	6909	687	9	65	5	0	400989	1.167	100000.000	100000.000	0.000	0.000	0.000	0.000	0.000	16.610	912	858	912	858	52	340	100	1388	"Y813"
0	0	0	23	3	1	"JAK2"	"O60674"	12540	28840	70	7834	7667	565	7	6848	6848	6848	340	4	84	71	0	245356	2.409	100000.000	100000.000	0.000	0.000	0.000	0.000	0.000	16.610	986	819	986	819	32	236	100	1389	"Y813"
0	0	0	23	4	1	"Jun "	"P05412"	13040	28840	200	4284	4501	812	18	6539	6539	6532	519	7	0	0	0	1422470	-3.913	100000.000	100000.000	0.000	0.000	0.000	0.000	0.000	16.610	-2255	-2038	-2255	-2038	316	2384	100	1390	"S73"
0	0	0	23	5	1	"Jun "	"P05412"	13540	28840	200	4228	4402	757	17	6322	6322	6326	447	7	0	0	0	1391006	-4.304	100000.000	100000.000	0.000	0.000	0.000	0.000	0.000	16.610	-2094	-1920	-2094	-1920	316	2384	100	1391	"S73"
0	0	0	23	6	1	"Jun "	"P05412"	14040	28830	200	4103	4221	554	13	6061	6061	6077	365	6	0	0	0	1333764	-5.085	100000.000	100000.000	0.000	0.000	0.000	0.000	0.000	16.610	-1958	-1840	-1958	-1840	316	2384	100	1392	"S73"
0	0	0	23	7	1	"Kit "	"P10721"	14550	28820	80	6659	6669	282	4	5830	5830	5905	655	11	76	3	0	346769	1.166	100000.000	100000.000	0.000	0.000	0.000	0.000	0.000	16.610	829	839	829	839	52	340	100	1393	"Y936"
0	0	0	23	8	1	"Kit "	"P10721"	15050	28850	100	6592	6595	562	8	5791	5791	5796	301	5	81	70	0	527595	2.654	100000.000	100000.000	0.000	0.000	0.000	0.000	0.000	16.610	801	804	801	804	80	560	100	1394	"Y936"
0	0	0	23	9	1	"Kit "	"P10721"	15550	28840	100	6986	7003	471	6	5833	5833	5834	251	4	97	95	0	560229	4.657	100000.000	100000.000	0.000	0.000	0.000	0.000	0.000	16.610	1153	1170	1153	1170	80	560	100	1395	"Y936"
0	0	0	23	1	2	"Mnk1"	"Q9BUB5"	11550	29470	80	7486	7360	536	7	6635	6635	6616	363	5	76	59	0	382717	2.050	100000.000	100000.000	0.000	0.000	0.000	0.000	0.000	16.610	851	725	851	725	52	340	100	1396	"T250"
0	0	0	23	2	2	"Mnk1"	"Q9BUB5"	12050	29480	100	7165	7139	361	5	6657	6657	6668	299	4	70	42	0	571099	1.575	100000.000	100000.000	0.000	0.000	0.000	0.000	0.000	16.610	508	482	508	482	80	560	100	1397	"T250"
0	0	0	23	3	2	"Mnk1"	"Q9BUB5"	12550	29460	200	6639	6649	477	7	6719	6719	6708	367	5	14	5	0	2101201	-0.161	100000.000	100000.000	0.000	0.000	0.000	0.000	0.000	16.610	-80	-70	-80	-70	316	2384	100	1398	"T250"
0	0	0	23	4	2	"NFAT3"	"Q14934"	13050	29440	80	13551	12742	2951	23	6495	6495	6479	460	7	88	86	0	662607	13.615	100000.000	100000.000	0.000	0.000	0.000	0.000	0.000	16.610	7056	6247	7056	6247	52	340	100	1399	"S676"
0	0	0	23	5	2	"NFAT3"	"Q14934"	13550	29480	80	13581	13170	2057	15	6338	6338	6360	511	8	94	94	0	684860	13.327	100000.000	100000.000	0.000	0.000	0.000	0.000	0.000	16.610	7243	6832	7243	6832	52	340	100	1400	"S676"
0	0	0	23	6	2	"NFAT3"	"Q14934"	14070	29460	90	13453	13042	1660	12	6074	6074	6067	352	5	100	100	0	678189	19.815	100000.000	100000.000	0.000	0.000	0.000	0.000	0.000	16.610	7379	6968	7379	6968	52	420	100	1401	"S676"
0	0	0	23	7	2	"PIK3R1 "	"P27986"	14550	29460	130	7006	7022	459	6	5906	5906	5912	289	4	98	92	0	842584	3.841	100000.000	100000.000	0.000	0.000	0.000	0.000	0.000	16.610	1100	1116	1100	1116	120	940	100	1402	"Y528"
0	0	0	23	8	2	"PIK3R1 "	"P27986"	15050	29470	140	7176	7158	325	4	5937	5937	5940	307	5	98	96	0	1116664	3.967	100000.000	100000.000	0.000	0.000	0.000	0.000	0.000	16.610	1239	1221	1239	1221	156	1140	100	1403	"Y528"
0	0	0	23	9	2	"PIK3R1 "	"P27986"	15550	29470	130	6951	6951	342	4	5954	5954	5956	279	4	99	89	0	834148	3.566	100000.000	100000.000	0.000	0.000	0.000	0.000	0.000	16.610	997	997	997	997	120	940	100	1404	"Y528"
0	0	0	23	1	3	"p67phox"	"P19878"	11540	30130	200	6368	6368	443	6	6660	6660	6640	347	5	6	1	0	2012182	-0.784	100000.000	100000.000	0.000	0.000	0.000	0.000	0.000	16.610	-292	-292	-292	-292	316	2384	100	1405	"S208"
0	0	0	23	2	3	"p67phox"	"P19878"	12040	30130	200	6421	6446	673	10	6689	6689	6692	359	5	4	1	0	2036953	-0.685	100000.000	100000.000	0.000	0.000	0.000	0.000	0.000	16.610	-268	-243	-268	-243	316	2384	100	1406	"S208"
0	0	0	23	3	3	"p67phox"	"P19878"	12540	30130	200	6264	6288	417	6	6638	6638	6677	1171	17	0	0	0	1986957	-0.332	100000.000	100000.000	0.000	0.000	0.000	0.000	0.000	16.610	-374	-350	-374	-350	316	2384	100	1407	"S208"
0	0	0	23	4	3	"PDK1"	"O15530"	13040	30130	200	6548	6522	450	6	6555	6555	6532	774	11	1	0	0	2060913	-0.013	100000.000	100000.000	0.000	0.000	0.000	0.000	0.000	16.610	-7	-33	-7	-33	316	2384	100	1408	"S241"
0	0	0	23	5	3	"PDK1"	"O15530"	13550	30130	70	6614	6616	329	4	6307	6307	6293	391	6	46	9	0	211704	0.826	100000.000	100000.000	0.000	0.000	0.000	0.000	0.000	16.610	307	309	307	309	32	236	100	1409	"S241"
0	0	0	23	6	3	"PDK1"	"O15530"	14050	30130	70	6400	6412	434	6	6060	6060	6069	363	5	46	12	0	205183	0.945	100000.000	100000.000	0.000	0.000	0.000	0.000	0.000	16.610	340	352	340	352	32	236	100	1410	"S241"
0	0	0	23	7	3	"Ripk1"	"Q13546"	14550	30120	200	5698	5645	498	8	5909	5909	5927	450	7	3	0	0	1783827	-0.627	100000.000	100000.000	0.000	0.000	0.000	0.000	0.000	16.610	-211	-264	-211	-264	316	2384	100	1411	"Y384"
0	0	0	23	8	3	"Ripk1"	"Q13546"	15050	30120	200	5826	5786	576	9	5968	5968	5974	304	5	7	1	0	1828292	-0.618	100000.000	100000.000	0.000	0.000	0.000	0.000	0.000	16.610	-142	-182	-142	-182	316	2384	100	1412	"Y384"
0	0	0	23	9	3	"Ripk1"	"Q13546"	15550	30120	200	5823	5799	390	6	5917	5917	5919	287	4	12	1	0	1832372	-0.418	100000.000	100000.000	0.000	0.000	0.000	0.000	0.000	16.610	-94	-118	-94	-118	316	2384	100	1413	"Y384"
0	0	0	23	1	4	"Shc1"	"P29353"	11550	30770	70	7268	7273	548	7	6717	6717	6828	1311	19	6	0	0	232733	0.339	100000.000	100000.000	0.000	0.000	0.000	0.000	0.000	16.610	551	556	551	556	32	236	100	1414	"S36"
0	0	0	23	2	4	"Shc1"	"P29353"	12060	30760	70	7810	7751	468	6	6731	6731	6776	328	4	93	81	0	248020	2.973	100000.000	100000.000	0.000	0.000	0.000	0.000	0.000	16.610	1079	1020	1079	1020	32	236	100	1415	"S36"
0	0	0	23	3	4	"Shc1"	"P29353"	12550	30760	70	7418	7411	389	5	6581	6581	6569	427	6	81	46	0	237161	1.972	100000.000	100000.000	0.000	0.000	0.000	0.000	0.000	16.610	837	830	837	830	32	236	100	1416	"S36"
0	0	0	23	4	4	"SMAD3"	"Q15796"	13050	30760	200	6580	6601	440	6	6495	6495	6485	539	8	11	1	0	2085961	0.215	100000.000	100000.000	0.000	0.000	0.000	0.000	0.000	16.610	85	106	85	106	316	2384	100	1417	"S204"
0	0	0	23	5	4	"SMAD3"	"Q15796"	13550	30750	200	6257	6215	422	6	6235	6235	6246	596	9	5	0	0	1963782	-0.052	100000.000	100000.000	0.000	0.000	0.000	0.000	0.000	16.610	22	-20	22	-20	316	2384	100	1418	"S204"
0	0	0	23	6	4	"SMAD3"	"Q15796"	14050	30750	200	6112	6134	392	6	6003	6003	6004	363	6	24	6	0	1938364	0.358	100000.000	100000.000	0.000	0.000	0.000	0.000	0.000	16.610	109	131	109	131	316	2384	100	1419	"S204"
0	0	0	23	7	4	"TAK1 "	"O43318"	14550	30750	200	5939	5943	386	6	5997	5997	6004	337	5	8	1	0	1878094	-0.181	100000.000	100000.000	0.000	0.000	0.000	0.000	0.000	16.610	-58	-54	-58	-54	316	2384	100	1420	"S192"
0	0	0	23	8	4	"TAK1 "	"O43318"	15050	30750	200	5895	5872	301	5	5972	5972	5979	414	6	2	0	0	1855673	-0.258	100000.000	100000.000	0.000	0.000	0.000	0.000	0.000	16.610	-77	-100	-77	-100	316	2384	100	1421	"S192"
0	0	0	23	9	4	"TAK1 "	"O43318"	15550	30750	200	5883	5919	682	11	5917	5917	5937	722	12	1	0	0	1870560	-0.025	100000.000	100000.000	0.000	0.000	0.000	0.000	0.000	16.610	-34	2	-34	2	316	2384	100	1422	"S192"
0	0	0	23	1	5	"ACC1"	"Q13085 "	11560	31410	70	7920	7762	593	7	6760	6760	6768	255	3	84	78	0	248388	3.898	100000.000	100000.000	0.000	0.000	0.000	0.000	0.000	16.610	1160	1002	1160	1002	32	236	100	1423	"S29"
0	0	0	23	2	5	"ACC1"	"Q13085 "	12060	31400	70	7899	7793	501	6	6726	6726	6734	239	3	93	87	0	249374	4.431	100000.000	100000.000	0.000	0.000	0.000	0.000	0.000	16.610	1173	1067	1173	1067	32	236	100	1424	"S29"
0	0	0	23	3	5	"ACC1"	"Q13085 "	12550	31400	70	7271	7285	719	9	6704	6704	6688	316	4	68	46	0	233120	1.889	100000.000	100000.000	0.000	0.000	0.000	0.000	0.000	16.610	567	581	567	581	32	236	100	1425	"S29"
0	0	0	23	4	5	"AR"	"P10275"	13050	31390	110	7441	7297	515	7	6389	6389	6373	372	5	87	65	0	583790	2.484	100000.000	100000.000	0.000	0.000	0.000	0.000	0.000	16.610	1052	908	1052	908	80	656	100	1426	"Y363"
0	0	0	23	5	5	"AR"	"P10275"	13560	31400	110	7330	7271	475	6	6128	6128	6130	400	6	92	72	0	581648	2.853	100000.000	100000.000	0.000	0.000	0.000	0.000	0.000	16.610	1202	1143	1202	1143	80	656	100	1427	"Y363"
0	0	0	23	6	5	"AR"	"P10275"	14060	31390	100	7195	7135	488	6	5942	5942	5983	564	9	86	60	0	570830	2.043	100000.000	100000.000	0.000	0.000	0.000	0.000	0.000	16.610	1253	1193	1253	1193	80	560	100	1428	"Y363"
0	0	0	23	7	5	"process-control__"	"GGSGGSGDYKDDDDK"	14560	31390	200	6042	6151	450	7	6008	6008	6028	635	10	11	4	0	1943834	0.194	100000.000	100000.000	0.000	0.000	0.000	0.000	0.000	16.610	34	143	34	143	316	2384	100	1429	"process-control__"
0	0	0	23	8	5	"process-control__"	"GGSGGSGDYKDDDDK"	15060	31400	70	7134	7126	374	5	5933	5933	5929	307	5	96	93	0	228019	3.899	100000.000	100000.000	0.000	0.000	0.000	0.000	0.000	16.610	1201	1193	1201	1193	32	236	100	1430	"process-control__"
0	0	0	23	9	5	"process-control__"	"GGSGGSGDYKDDDDK"	15570	31400	70	7116	7066	306	4	5881	5881	5874	241	4	100	93	0	226114	4.946	100000.000	100000.000	0.000	0.000	0.000	0.000	0.000	16.610	1235	1185	1235	1185	32	236	100	1431	"process-control__"
0	0	0	23	1	6	"Ck2-B"	"Q5SRQ6"	11550	32050	200	6495	6515	367	5	6612	6612	6612	344	5	12	0	0	2058594	-0.282	100000.000	100000.000	0.000	0.000	0.000	0.000	0.000	16.610	-117	-97	-117	-97	316	2384	100	1432	"S228"
0	0	0	23	2	6	"Ck2-B"	"Q5SRQ6"	12050	32040	200	6523	6542	256	3	6540	6540	6554	400	6	6	0	0	2067422	-0.030	100000.000	100000.000	0.000	0.000	0.000	0.000	0.000	16.610	-17	2	-17	2	316	2384	100	1433	"S228"
0	0	0	23	3	6	"Ck2-B"	"Q5SRQ6"	12550	32040	200	6487	6469	342	5	6444	6444	6443	362	5	13	0	0	2044245	0.072	100000.000	100000.000	0.000	0.000	0.000	0.000	0.000	16.610	43	25	43	25	316	2384	100	1434	"S228"
0	0	0	23	4	6	"CTNNB1"	"P35222"	13050	32040	200	6295	6515	3057	46	6265	6265	6244	395	6	15	2	0	2058886	0.686	100000.000	100000.000	0.000	0.000	0.000	0.000	0.000	16.610	30	250	30	250	316	2384	100	1435	"S33"
0	0	0	23	5	6	"CTNNB1"	"P35222"	13550	32040	120	6250	6272	425	6	6025	6025	6022	336	5	40	19	0	752642	0.744	100000.000	100000.000	0.000	0.000	0.000	0.000	0.000	16.610	225	247	225	247	120	820	100	1436	"S33"
0	0	0	23	6	6	"CTNNB1"	"P35222"	14060	32040	120	6531	6542	422	6	5996	5996	6003	393	6	65	30	0	785075	1.372	100000.000	100000.000	0.000	0.000	0.000	0.000	0.000	16.610	535	546	535	546	120	820	100	1437	"S33"
0	0	0	23	7	6	"EGFR"	"P00533"	14550	32030	200	6003	6015	411	6	6071	6071	6082	375	6	12	1	0	1900680	-0.179	100000.000	100000.000	0.000	0.000	0.000	0.000	0.000	16.610	-68	-56	-68	-56	316	2384	100	1438	"Y869"
0	0	0	23	8	6	"EGFR"	"P00533"	15050	32030	200	5951	6003	922	15	6017	6017	6022	331	5	10	0	0	1897008	-0.057	100000.000	100000.000	0.000	0.000	0.000	0.000	0.000	16.610	-66	-14	-66	-14	316	2384	100	1439	"Y869"
0	0	0	23	9	6	"EGFR"	"P00533"	15550	32030	200	5918	5935	307	5	5998	5998	6003	369	6	9	0	0	1875386	-0.184	100000.000	100000.000	0.000	0.000	0.000	0.000	0.000	16.610	-80	-63	-80	-63	316	2384	100	1440	"Y869"
-75	0	0	23	1	7	"empty"	"empty"	11530	32670	200	6663	6672	317	4	6666	6666	6670	384	5	9	0	0	2108492	0.005	100000.000	100000.000	0.000	0.000	0.000	0.000	0.000	16.610	-3	6	-3	6	316	2384	100	1441	"empty"
-75	0	0	23	2	7	"empty"	"empty"	12030	32670	200	6635	6652	252	3	6598	6598	6609	384	5	9	0	0	2102185	0.112	100000.000	100000.000	0.000	0.000	0.000	0.000	0.000	16.610	37	54	37	54	316	2384	100	1442	"empty"
-75	0	0	23	3	7	"empty"	"empty"	12530	32670	200	6467	6469	259	4	6468	6468	6468	433	6	6	0	0	2044053	0.002	100000.000	100000.000	0.000	0.000	0.000	0.000	0.000	16.610	-1	1	-1	1	316	2384	100	1443	"empty"
-75	0	0	23	4	7	"empty"	"empty"	13030	32670	200	6300	6362	1224	19	6340	6340	6317	376	5	12	0	0	2010417	0.120	100000.000	100000.000	0.000	0.000	0.000	0.000	0.000	16.610	-40	22	-40	22	316	2384	100	1444	"empty"
-75	0	0	23	5	7	"empty"	"empty"	13530	32670	200	6115	6120	362	5	6147	6147	6157	751	12	1	0	0	1933930	-0.049	100000.000	100000.000	0.000	0.000	0.000	0.000	0.000	16.610	-32	-27	-32	-27	316	2384	100	1445	"empty"
-75	0	0	23	6	7	"empty"	"empty"	14030	32670	200	6116	6099	306	5	6101	6101	6119	722	11	0	0	0	1927371	-0.028	100000.000	100000.000	0.000	0.000	0.000	0.000	0.000	16.610	15	-2	15	-2	316	2384	100	1446	"empty"
0	0	0	23	7	7	"GLQAWPG-pS-AIPQFLG_GLQAWPGEAIPQFLG_80vs20"	"GLQAWPG-pS-AIPQFLG_GLQAWPGEAIPQFLG_80vs20"	14550	32670	70	25615	24480	4192	17	6153	6153	6169	390	6	96	96	0	783370	46.951	100000.000	100000.000	0.000	0.000	0.000	0.000	0.000	16.610	19462	18327	19462	18327	32	236	100	1447	"GLQAWPG-pS-AIPQFLG_GLQAWPGEAIPQFLG_80vs20"
0	0	0	23	8	7	"GLQAWPG-pS-AIPQFLG_GLQAWPGEAIPQFLG_80vs20"	"GLQAWPG-pS-AIPQFLG_GLQAWPGEAIPQFLG_80vs20"	15040	32660	130	6409	12074	8302	68	6011	6011	6016	329	5	55	44	0	1448863	18.413	100000.000	100000.000	0.000	0.000	0.000	0.000	0.000	16.610	398	6063	398	6063	120	940	100	1448	"GLQAWPG-pS-AIPQFLG_GLQAWPGEAIPQFLG_80vs20"
0	0	0	23	9	7	"GLQAWPG-pS-AIPQFLG_GLQAWPGEAIPQFLG_80vs20"	"GLQAWPG-pS-AIPQFLG_GLQAWPGEAIPQFLG_80vs20"	15550	32670	140	6442	12984	8444	65	5994	5994	6037	1079	17	43	42	0	2025544	6.438	100000.000	100000.000	0.000	0.000	0.000	0.000	0.000	16.610	448	6990	448	6990	156	1140	100	1449	"GLQAWPG-pS-AIPQFLG_GLQAWPGEAIPQFLG_80vs20"
0	0	0	24	1	1	"Bim"	"O43521"	15970	28770	200	5912	5964	392	6	5859	5859	5874	300	5	20	8	0	1884545	0.300	100000.000	100000.000	0.000	0.000	0.000	0.000	0.000	16.610	53	105	53	105	316	2384	100	1450	"S69"
0	0	0	24	2	1	"Bim"	"O43521"	16470	28770	200	6031	6123	488	7	5897	5897	5928	700	11	11	5	0	1934785	0.279	100000.000	100000.000	0.000	0.000	0.000	0.000	0.000	16.610	134	226	134	226	316	2384	100	1451	"S69"
0	0	0	24	3	1	"Bim"	"O43521"	16970	28770	200	5950	6038	479	7	5898	5898	5923	538	9	11	6	0	1907905	0.214	100000.000	100000.000	0.000	0.000	0.000	0.000	0.000	16.610	52	140	52	140	316	2384	100	1452	"S69"
0	0	0	24	4	1	"caspase-8"	"Q14790 "	17470	28770	200	5863	5955	687	11	5839	5839	5871	407	6	14	2	0	1881905	0.206	100000.000	100000.000	0.000	0.000	0.000	0.000	0.000	16.610	24	116	24	116	316	2384	100	1453	"Y448"
0	0	0	24	5	1	"caspase-8"	"Q14790 "	17980	28790	70	6423	6428	234	3	5758	5758	5763	279	4	96	68	0	205697	2.384	100000.000	100000.000	0.000	0.000	0.000	0.000	0.000	16.610	665	670	665	670	32	236	100	1454	"Y448"
0	0	0	24	6	1	"caspase-8"	"Q14790 "	18480	28770	110	5971	6032	415	6	5692	5692	5746	721	12	20	0	0	482565	0.397	100000.000	100000.000	0.000	0.000	0.000	0.000	0.000	16.610	279	340	279	340	80	656	100	1455	"Y448"
0	0	0	24	7	1	"Cdc2"	"P06493"	18970	28770	100	6166	6136	383	6	5682	5682	5708	336	5	62	30	0	490917	1.274	100000.000	100000.000	0.000	0.000	0.000	0.000	0.000	16.610	484	454	484	454	80	560	100	1456	"T161"
0	0	0	24	8	1	"Cdc2"	"P06493"	19470	28770	200	5358	5371	428	7	5207	5207	5387	2670	49	0	0	0	1697364	-0.006	100000.000	100000.000	0.000	0.000	0.000	0.000	0.000	16.610	151	164	151	164	316	2384	100	1457	"T161"
0	0	0	24	9	1	"Cdc2"	"P06493"	19970	28770	200	5805	5816	323	5	5525	5525	5540	305	5	45	14	0	1837836	0.905	100000.000	100000.000	0.000	0.000	0.000	0.000	0.000	16.610	280	291	280	291	316	2384	100	1458	"T161"
0	0	0	24	1	2	"FGFR1 "	"P11362"	15990	29400	200	5837	5848	408	6	5914	5914	5933	362	6	8	2	0	1848057	-0.235	100000.000	100000.000	0.000	0.000	0.000	0.000	0.000	16.610	-77	-66	-77	-66	316	2384	100	1459	"Y653"
0	0	0	24	2	2	"FGFR1 "	"P11362"	16490	29400	200	5915	5895	373	6	5957	5957	5966	315	5	11	1	0	1862846	-0.225	100000.000	100000.000	0.000	0.000	0.000	0.000	0.000	16.610	-42	-62	-42	-62	316	2384	100	1460	"Y653"
0	0	0	24	3	2	"FGFR1 "	"P11362"	16990	29400	200	5909	5936	354	5	5926	5926	5937	292	4	13	2	0	1875618	-0.003	100000.000	100000.000	0.000	0.000	0.000	0.000	0.000	16.610	-17	10	-17	10	316	2384	100	1461	"Y653"
0	0	0	24	4	2	"GIT2"	"Q14161"	17490	29400	200	5860	5938	442	7	5873	5873	5896	353	5	14	8	0	1876551	0.119	100000.000	100000.000	0.000	0.000	0.000	0.000	0.000	16.610	-13	65	-13	65	316	2384	100	1462	"Y492"
0	0	0	24	5	2	"GIT2"	"Q14161"	17990	29400	200	5838	5930	470	7	5787	5787	5795	304	5	25	12	0	1873754	0.444	100000.000	100000.000	0.000	0.000	0.000	0.000	0.000	16.610	51	143	51	143	316	2384	100	1463	"Y492"
0	0	0	24	6	2	"GIT2"	"Q14161"	18490	29400	200	5724	5781	405	7	5691	5691	5709	427	7	12	6	0	1826862	0.169	100000.000	100000.000	0.000	0.000	0.000	0.000	0.000	16.610	33	90	33	90	316	2384	100	1464	"Y492"
0	0	0	24	7	2	"Grb2"	"P62993"	18990	29400	200	5422	5468	354	6	5590	5590	5600	288	5	9	2	0	1727914	-0.458	100000.000	100000.000	0.000	0.000	0.000	0.000	0.000	16.610	-168	-122	-168	-122	316	2384	100	1465	"Y7"
0	0	0	24	8	2	"Grb2"	"P62993"	19490	29400	200	5056	5072	528	10	5333	5333	5310	683	12	1	0	0	1602749	-0.348	100000.000	100000.000	0.000	0.000	0.000	0.000	0.000	16.610	-277	-261	-277	-261	316	2384	100	1466	"Y7"
0	0	0	24	9	2	"Grb2"	"P62993"	19990	29400	200	5246	5245	306	5	5372	5372	5442	661	12	0	0	0	1657468	-0.298	100000.000	100000.000	0.000	0.000	0.000	0.000	0.000	16.610	-126	-127	-126	-127	316	2384	100	1467	"Y7"
0	0	0	24	1	3	"IKK-gamma "	"Q9Y6K9"	15990	30040	200	5802	5723	455	7	5919	5919	5924	307	5	9	1	0	1808400	-0.655	100000.000	100000.000	0.000	0.000	0.000	0.000	0.000	16.610	-117	-196	-117	-196	316	2384	100	1468	"S43"
0	0	0	24	2	3	"IKK-gamma "	"Q9Y6K9"	16490	30040	200	5828	5744	581	10	5935	5935	5946	281	4	8	1	0	1815015	-0.719	100000.000	100000.000	0.000	0.000	0.000	0.000	0.000	16.610	-107	-191	-107	-191	316	2384	100	1469	"S43"
0	0	0	24	3	3	"IKK-gamma "	"Q9Y6K9"	16990	30040	200	5824	5765	368	6	5880	5880	5890	336	5	7	0	0	1821637	-0.372	100000.000	100000.000	0.000	0.000	0.000	0.000	0.000	16.610	-56	-115	-56	-115	316	2384	100	1470	"S43"
0	0	0	24	4	3	"IRAK1"	"P51617"	17490	30040	200	5935	6017	739	12	5850	5850	5857	294	5	29	12	0	1901499	0.544	100000.000	100000.000	0.000	0.000	0.000	0.000	0.000	16.610	85	167	85	167	316	2384	100	1471	"T387"
0	0	0	24	5	3	"IRAK1"	"P51617"	17990	30040	200	5879	5942	380	6	5765	5765	5790	461	7	21	4	0	1877717	0.330	100000.000	100000.000	0.000	0.000	0.000	0.000	0.000	16.610	114	177	114	177	316	2384	100	1472	"T387"
0	0	0	24	6	3	"IRAK1"	"P51617"	18490	30040	200	5940	5977	372	6	5694	5694	6052	3973	65	0	0	0	1888847	-0.019	100000.000	100000.000	0.000	0.000	0.000	0.000	0.000	16.610	246	283	246	283	316	2384	100	1473	"T387"
0	0	0	24	7	3	"Lck"	"P06239"	18990	30040	200	5667	5671	263	4	5584	5584	5609	383	6	10	1	0	1792053	0.162	100000.000	100000.000	0.000	0.000	0.000	0.000	0.000	16.610	83	87	83	87	316	2384	100	1474	"Y394"
0	0	0	24	8	3	"Lck"	"P06239"	19490	30040	200	5484	5483	219	3	5464	5464	5498	445	8	2	0	0	1732623	-0.034	100000.000	100000.000	0.000	0.000	0.000	0.000	0.000	16.610	20	19	20	19	316	2384	100	1475	"Y394"
0	0	0	24	9	3	"Lck"	"P06239"	19990	30040	200	5054	5128	647	12	5247	5247	5237	444	8	5	2	0	1620497	-0.245	100000.000	100000.000	0.000	0.000	0.000	0.000	0.000	16.610	-193	-119	-193	-119	316	2384	100	1476	"Y394"
0	0	0	24	1	4	"CDK2"	"P24941"	15990	30680	200	6199	6199	426	6	5936	5936	5940	311	5	45	19	0	1958969	0.833	100000.000	100000.000	0.000	0.000	0.000	0.000	0.000	16.610	263	263	263	263	316	2384	100	1477	"T160"
0	0	0	24	2	4	"CDK2"	"P24941"	16490	30680	200	6084	6250	1837	29	5911	5911	5925	364	6	36	15	0	1975034	0.893	100000.000	100000.000	0.000	0.000	0.000	0.000	0.000	16.610	173	339	173	339	316	2384	100	1478	"T160"
0	0	0	24	3	4	"CDK2"	"P24941"	16990	30680	200	6057	6148	422	6	5883	5883	5912	457	7	30	8	0	1942742	0.516	100000.000	100000.000	0.000	0.000	0.000	0.000	0.000	16.610	174	265	174	265	316	2384	100	1479	"T160"
0	0	0	24	4	4	"MDM2"	"Q00987"	17490	30680	200	5762	5810	640	11	5855	5855	5868	305	5	8	2	0	1836042	-0.190	100000.000	100000.000	0.000	0.000	0.000	0.000	0.000	16.610	-93	-45	-93	-45	316	2384	100	1480	"S186/8"
0	0	0	24	5	4	"MDM2"	"Q00987"	17990	30680	200	5669	5659	267	4	5810	5810	5830	487	8	1	0	0	1788101	-0.351	100000.000	100000.000	0.000	0.000	0.000	0.000	0.000	16.610	-141	-151	-141	-151	316	2384	100	1481	"S186/8"
0	0	0	24	6	4	"MDM2"	"Q00987"	18490	30680	200	5598	5687	836	14	5683	5683	5704	537	9	4	2	0	1796965	-0.032	100000.000	100000.000	0.000	0.000	0.000	0.000	0.000	16.610	-85	4	-85	4	316	2384	100	1482	"S186/8"
0	0	0	24	7	4	"NFkB-p65 "	"Q04206"	18980	30700	160	6316	7378	1878	25	5561	5561	5570	262	4	59	51	0	1534586	6.901	100000.000	100000.000	0.000	0.000	0.000	0.000	0.000	16.610	755	1817	755	1817	208	1512	100	1483	"S536"
0	0	0	24	8	4	"NFkB-p65 "	"Q04206"	19480	30710	170	6815	7308	1827	25	5421	5421	5426	237	4	66	57	0	1520030	7.941	100000.000	100000.000	0.000	0.000	0.000	0.000	0.000	16.610	1394	1887	1394	1887	208	1660	100	1484	"S536"
0	0	0	24	9	4	"NFkB-p65 "	"Q04206"	20000	30710	140	8595	7730	1963	25	5409	5409	5408	404	7	64	62	0	1205901	5.748	100000.000	100000.000	0.000	0.000	0.000	0.000	0.000	16.610	3186	2321	3186	2321	156	1140	100	1485	"S536"
0	0	0	24	1	5	"PLCG2"	"P16885"	16000	31380	90	6462	6517	330	5	5901	5901	5909	284	4	90	48	0	338858	2.141	100000.000	100000.000	0.000	0.000	0.000	0.000	0.000	16.610	561	616	561	616	52	420	100	1486	"Y759"
0	0	0	24	2	5	"PLCG2"	"P16885"	16500	31360	100	6743	6696	457	6	5993	5993	6038	787	13	43	2	0	535688	0.836	100000.000	100000.000	0.000	0.000	0.000	0.000	0.000	16.610	750	703	750	703	80	560	100	1487	"Y759"
0	0	0	24	3	5	"PLCG2"	"P16885"	16990	31360	100	6801	6768	452	6	5928	5928	5941	319	5	87	71	0	541472	2.592	100000.000	100000.000	0.000	0.000	0.000	0.000	0.000	16.610	873	840	873	840	80	560	100	1488	"Y759"
0	0	0	24	4	5	"pyk2"	"Q14289"	17490	31350	70	6476	6439	361	5	5869	5869	5888	241	4	78	75	0	206055	2.286	100000.000	100000.000	0.000	0.000	0.000	0.000	0.000	16.610	607	570	607	570	32	236	100	1489	"S213"
0	0	0	24	5	5	"pyk2"	"Q14289"	18000	31340	140	5970	6061	388	6	5774	5774	5813	836	14	10	0	0	945562	0.297	100000.000	100000.000	0.000	0.000	0.000	0.000	0.000	16.610	196	287	196	287	156	1140	100	1490	"S213"
0	0	0	24	6	5	"pyk2"	"Q14289"	18480	31350	70	6314	6262	405	6	5749	5749	5754	293	5	75	43	0	200388	1.734	100000.000	100000.000	0.000	0.000	0.000	0.000	0.000	16.610	565	513	565	513	32	236	100	1491	"S213"
0	0	0	24	7	5	"SOC3"	"O14543"	18990	31350	200	5547	5547	305	5	5614	5614	5628	543	9	1	0	0	1753008	-0.149	100000.000	100000.000	0.000	0.000	0.000	0.000	0.000	16.610	-67	-67	-67	-67	316	2384	100	1492	"Y221"
0	0	0	24	8	5	"SOC3"	"O14543"	19490	31350	200	5403	5455	519	9	5451	5451	5476	501	9	3	1	0	1723848	-0.042	100000.000	100000.000	0.000	0.000	0.000	0.000	0.000	16.610	-48	4	-48	4	316	2384	100	1493	"Y221"
0	0	0	24	9	5	"SOC3"	"O14543"	19990	31350	200	5298	5340	378	7	5326	5326	5349	302	5	12	2	0	1687319	-0.030	100000.000	100000.000	0.000	0.000	0.000	0.000	0.000	16.610	-28	14	-28	14	316	2384	100	1494	"Y221"
0	0	0	24	1	6	"STAT4"	"Q14765"	15990	31960	200	6033	6061	288	4	5986	5986	5994	316	5	21	1	0	1915286	0.212	100000.000	100000.000	0.000	0.000	0.000	0.000	0.000	16.610	47	75	47	75	316	2384	100	1495	"Y693"
0	0	0	24	2	6	"STAT4"	"Q14765"	16490	31960	200	6041	6055	293	4	5976	5976	5988	361	6	14	2	0	1913247	0.186	100000.000	100000.000	0.000	0.000	0.000	0.000	0.000	16.610	65	79	65	79	316	2384	100	1496	"Y693"
0	0	0	24	3	6	"STAT4"	"Q14765"	16990	31960	200	6009	6013	296	4	5938	5938	5948	284	4	22	6	0	1900093	0.229	100000.000	100000.000	0.000	0.000	0.000	0.000	0.000	16.610	71	75	71	75	316	2384	100	1497	"Y693"
0	0	0	24	4	6	"STMN1"	"P16949"	17490	31960	200	5538	5585	360	6	5846	5846	5861	390	6	3	0	0	1764861	-0.708	100000.000	100000.000	0.000	0.000	0.000	0.000	0.000	16.610	-308	-261	-308	-261	316	2384	100	1498	"S24"
0	0	0	24	5	6	"STMN1"	"P16949"	17990	31960	200	5448	5489	559	10	5795	5795	5809	413	7	1	0	0	1734680	-0.775	100000.000	100000.000	0.000	0.000	0.000	0.000	0.000	16.610	-347	-306	-347	-306	316	2384	100	1499	"S24"
0	0	0	24	6	6	"STMN1"	"P16949"	18490	31960	200	5431	5468	360	6	5686	5686	5720	729	12	0	0	0	1727805	-0.346	100000.000	100000.000	0.000	0.000	0.000	0.000	0.000	16.610	-255	-218	-255	-218	316	2384	100	1500	"S24"
0	0	0	24	7	6	"GIT2"	"Q14161"	18990	31960	200	5496	5517	283	5	5514	5514	5530	388	7	9	1	0	1743471	-0.034	100000.000	100000.000	0.000	0.000	0.000	0.000	0.000	16.610	-18	3	-18	3	316	2384	100	1501	"Y592"
0	0	0	24	8	6	"GIT2"	"Q14161"	19490	31960	200	5365	5450	447	8	5408	5408	5426	316	5	16	6	0	1722230	0.076	100000.000	100000.000	0.000	0.000	0.000	0.000	0.000	16.610	-43	42	-43	42	316	2384	100	1502	"Y592"
0	0	0	24	9	6	"GIT2"	"Q14161"	19990	31960	110	5539	5605	330	5	5354	5354	5409	636	11	15	0	0	448365	0.308	100000.000	100000.000	0.000	0.000	0.000	0.000	0.000	16.610	185	251	185	251	80	656	100	1503	"Y592"
-75	0	0	24	1	7	"empty"	"empty"	15990	32610	200	5938	5955	253	4	6015	6015	6102	1488	24	0	0	0	1881745	-0.099	100000.000	100000.000	0.000	0.000	0.000	0.000	0.000	16.610	-77	-60	-77	-60	316	2384	100	1504	"empty"
-75	0	0	24	2	7	"empty"	"empty"	16490	32610	200	6049	6057	278	4	6034	6034	6062	698	11	0	0	0	1914127	-0.007	100000.000	100000.000	0.000	0.000	0.000	0.000	0.000	16.610	15	23	15	23	316	2384	100	1505	"empty"
-75	0	0	24	3	7	"empty"	"empty"	16990	32610	200	5943	5943	254	4	6028	6028	6047	344	5	4	0	0	1877988	-0.302	100000.000	100000.000	0.000	0.000	0.000	0.000	0.000	16.610	-85	-85	-85	-85	316	2384	100	1506	"empty"
-75	0	0	24	4	7	"empty"	"empty"	17490	32610	200	5906	5906	266	4	5956	5956	5988	344	5	7	0	0	1866380	-0.238	100000.000	100000.000	0.000	0.000	0.000	0.000	0.000	16.610	-50	-50	-50	-50	316	2384	100	1507	"empty"
-75	0	0	24	5	7	"empty"	"empty"	17990	32610	200	5846	5856	246	4	5870	5870	5915	690	11	1	0	0	1850448	-0.086	100000.000	100000.000	0.000	0.000	0.000	0.000	0.000	16.610	-24	-14	-24	-14	316	2384	100	1508	"empty"
-75	0	0	24	6	7	"empty"	"empty"	18490	32610	200	5712	5747	319	5	5766	5766	5801	478	8	4	0	0	1815934	-0.113	100000.000	100000.000	0.000	0.000	0.000	0.000	0.000	16.610	-54	-19	-54	-19	316	2384	100	1509	"empty"
0	0	0	24	7	7	"Control-Spot"	"Mouse_IgG"	18990	32640	190	7372	7342	1784	24	5657	5657	5767	695	12	73	61	0	1879654	2.266	100000.000	100000.000	0.000	0.000	0.000	0.000	0.000	16.610	1715	1685	1715	1685	256	2088	100	1510	"Control-Spot"
0	0	0	24	8	7	"Control-Spot"	"Mouse_IgG"	19490	32640	200	8865	7997	2345	29	5486	5486	5528	392	7	62	59	0	2526945	6.298	100000.000	100000.000	0.000	0.000	0.000	0.000	0.000	16.610	3379	2511	3379	2511	316	2384	100	1511	"Control-Spot"
0	0	0	24	9	7	"Control-Spot"	"Mouse_IgG"	19990	32610	200	6358	6400	1423	22	5424	5424	5507	514	9	59	45	0	2022270	1.737	100000.000	100000.000	0.000	0.000	0.000	0.000	0.000	16.610	934	976	934	976	316	2384	100	1512	"Control-Spot"
0	0	0	25	1	1	"AMPK1"	"Q13131"	2530	33270	130	9834	9488	3075	32	6318	6318	6604	1351	20	58	55	0	1138505	2.135	100000.000	100000.000	0.000	0.000	0.000	0.000	0.000	16.610	3516	3170	3516	3170	120	940	100	1513	"T174/5"
0	0	0	25	2	1	"AMPK1"	"Q13131"	3000	33290	100	10467	10205	2022	19	6173	6173	6424	1539	23	88	78	0	816420	2.457	100000.000	100000.000	0.000	0.000	0.000	0.000	0.000	16.610	4294	4032	4294	4032	80	560	100	1514	"T174/5"
0	0	0	25	3	1	"AMPK1"	"Q13131"	3510	33290	100	10270	10375	2799	26	6335	6335	6556	1815	27	87	60	0	829998	2.104	100000.000	100000.000	0.000	0.000	0.000	0.000	0.000	16.610	3935	4040	3935	4040	80	560	100	1515	"T174/5"
0	0	0	25	4	1	"aura"	"O14965"	4010	33280	170	7794	7964	3142	39	6528	6528	6577	1447	22	42	1	0	1656423	0.959	100000.000	100000.000	0.000	0.000	0.000	0.000	0.000	16.610	1266	1436	1266	1436	208	1660	100	1516	"T287"
0	0	0	25	5	1	"aura"	"O14965"	4510	33280	180	7536	7669	2468	32	6563	6563	6633	2069	31	7	0	0	1963315	0.501	100000.000	100000.000	0.000	0.000	0.000	0.000	0.000	16.610	973	1106	973	1106	256	1924	100	1517	"T287"
0	0	0	25	6	1	"aura"	"O14965"	5010	33270	160	7651	7744	1580	20	6681	6681	6836	2947	43	3	0	0	1610768	0.308	100000.000	100000.000	0.000	0.000	0.000	0.000	0.000	16.610	970	1063	970	1063	208	1512	100	1518	"T287"
0	0	0	25	7	1	"CFTR"	"P13569"	5510	33270	100	7982	7782	688	8	6741	6741	6717	391	5	86	65	0	622538	2.724	100000.000	100000.000	0.000	0.000	0.000	0.000	0.000	16.610	1241	1041	1241	1041	80	560	100	1519	"S737"
0	0	0	25	8	1	"CFTR"	"P13569"	6010	33270	100	8092	8115	698	8	6805	6805	6806	331	4	93	90	0	649224	3.955	100000.000	100000.000	0.000	0.000	0.000	0.000	0.000	16.610	1287	1310	1287	1310	80	560	100	1520	"S737"
0	0	0	25	9	1	"CFTR"	"P13569"	6510	33270	100	7566	7560	502	6	6815	6815	6807	390	5	78	47	0	604774	1.931	100000.000	100000.000	0.000	0.000	0.000	0.000	0.000	16.610	751	745	751	745	80	560	100	1521	"S737"
0	0	0	25	1	2	"CREB "	"P16220"	2510	33940	180	9975	11929	5066	42	7438	7438	8016	2712	33	48	44	0	3053710	1.443	100000.000	100000.000	0.000	0.000	0.000	0.000	0.000	16.610	2537	4491	2537	4491	256	1924	100	1522	"S133"
0	0	0	25	2	2	"CREB "	"P16220"	3000	33930	160	13345	12138	5114	42	6931	6931	7418	1868	25	62	54	0	2524656	2.527	100000.000	100000.000	0.000	0.000	0.000	0.000	0.000	16.610	6414	5207	6414	5207	208	1512	100	1523	"S133"
0	0	0	25	3	2	"CREB "	"P16220"	3510	33910	150	14681	13053	3918	30	6990	6990	7415	2312	31	70	69	0	2036278	2.439	100000.000	100000.000	0.000	0.000	0.000	0.000	0.000	16.610	7691	6063	7691	6063	156	1272	100	1524	"S133"
0	0	0	25	4	2	"blank-control__"	"AA"	4000	33900	170	7312	7502	927	12	7000	7000	7128	2276	31	6	0	0	1560505	0.164	100000.000	100000.000	0.000	0.000	0.000	0.000	0.000	16.610	312	502	312	502	208	1660	100	1525	"blank-control__"
0	0	0	25	5	2	"blank-control__"	"AA"	4490	33900	200	6941	6947	761	10	6962	6962	6993	1319	18	4	0	0	2195096	-0.035	100000.000	100000.000	0.000	0.000	0.000	0.000	0.000	16.610	-21	-15	-21	-15	316	2384	100	1526	"blank-control__"
0	0	0	25	6	2	"blank-control__"	"AA"	4990	33900	200	6981	7004	796	11	7091	7091	7151	1073	15	4	0	0	2213245	-0.137	100000.000	100000.000	0.000	0.000	0.000	0.000	0.000	16.610	-110	-87	-110	-87	316	2384	100	1527	"blank-control__"
0	0	0	25	7	2	"IKK-alpha "	"O15111"	5490	33920	150	7961	8059	1285	15	7263	7263	7261	573	7	58	16	0	1257219	1.393	100000.000	100000.000	0.000	0.000	0.000	0.000	0.000	16.610	698	796	698	796	156	1272	100	1528	"S180"
0	0	0	25	8	2	"IKK-alpha "	"O15111"	5990	33930	160	8333	8415	823	9	7310	7310	7409	656	8	73	29	0	1750271	1.534	100000.000	100000.000	0.000	0.000	0.000	0.000	0.000	16.610	1023	1105	1023	1105	208	1512	100	1529	"S180"
0	0	0	25	9	2	"IKK-alpha "	"O15111"	6490	33900	130	8584	8647	871	10	7425	7425	7561	1263	16	44	5	0	1037620	0.860	100000.000	100000.000	0.000	0.000	0.000	0.000	0.000	16.610	1159	1222	1159	1222	120	940	100	1530	"S180"
0	0	0	25	1	3	"JAK2"	"O60674"	2520	34560	170	8585	8870	3025	34	6336	6336	6591	1257	19	72	43	0	1844960	1.813	100000.000	100000.000	0.000	0.000	0.000	0.000	0.000	16.610	2249	2534	2249	2534	208	1660	100	1531	"Y119"
0	0	0	25	2	3	"JAK2"	"O60674"	3010	34550	160	7994	7882	1613	20	6195	6195	6406	1189	18	63	28	0	1639465	1.241	100000.000	100000.000	0.000	0.000	0.000	0.000	0.000	16.610	1799	1687	1799	1687	208	1512	100	1532	"Y119"
0	0	0	25	3	3	"JAK2"	"O60674"	3500	34550	180	7607	7579	1555	20	6308	6308	6423	1131	17	55	17	0	1940228	1.022	100000.000	100000.000	0.000	0.000	0.000	0.000	0.000	16.610	1299	1271	1299	1271	256	1924	100	1533	"Y119"
0	0	0	25	4	3	"K8"	"P05787"	4010	34540	200	6145	6209	1103	17	6514	6514	6669	2423	36	0	0	0	1961971	-0.190	100000.000	100000.000	0.000	0.000	0.000	0.000	0.000	16.610	-369	-305	-369	-305	316	2384	100	1534	"Y267"
0	0	0	25	5	3	"K8"	"P05787"	4510	34540	200	6016	6262	1592	25	6533	6533	6500	508	7	7	3	0	1978818	-0.469	100000.000	100000.000	0.000	0.000	0.000	0.000	0.000	16.610	-517	-271	-517	-271	316	2384	100	1535	"Y267"
0	0	0	25	6	3	"K8"	"P05787"	5010	34540	200	6028	6045	783	12	6636	6636	6709	1803	26	0	0	0	1910140	-0.368	100000.000	100000.000	0.000	0.000	0.000	0.000	0.000	16.610	-608	-591	-608	-591	316	2384	100	1536	"Y267"
0	0	0	25	7	3	"blank-control__"	"AA"	5500	34550	200	6856	6850	373	5	6834	6834	6815	593	8	4	0	0	2164503	0.059	100000.000	100000.000	0.000	0.000	0.000	0.000	0.000	16.610	22	16	22	16	316	2384	100	1537	"blank-control__"
0	0	0	25	8	3	"blank-control__"	"AA"	6000	34550	200	6954	6906	336	4	6903	6903	6944	1226	17	0	0	0	2182440	-0.031	100000.000	100000.000	0.000	0.000	0.000	0.000	0.000	16.610	51	3	51	3	316	2384	100	1538	"blank-control__"
0	0	0	25	9	3	"blank-control__"	"AA"	6500	34550	200	7022	6973	386	5	6928	6928	7040	2392	33	0	0	0	2203542	-0.028	100000.000	100000.000	0.000	0.000	0.000	0.000	0.000	16.610	94	45	94	45	316	2384	100	1539	"blank-control__"
0	0	0	25	1	4	"Mnk1"	"Q9BUB5"	2500	35210	130	9125	8967	2359	26	6293	6293	6448	1410	21	56	50	0	1076088	1.787	100000.000	100000.000	0.000	0.000	0.000	0.000	0.000	16.610	2832	2674	2832	2674	120	940	100	1540	"T255"
0	0	0	25	2	4	"Mnk1"	"Q9BUB5"	3020	35210	140	6676	7858	3055	38	6166	6166	6268	1120	17	37	33	0	1225887	1.420	100000.000	100000.000	0.000	0.000	0.000	0.000	0.000	16.610	510	1692	510	1692	156	1140	100	1541	"T255"
0	0	0	25	3	4	"Mnk1"	"Q9BUB5"	3520	35210	130	7244	8045	1791	22	6304	6304	6406	1092	17	47	41	0	965449	1.501	100000.000	100000.000	0.000	0.000	0.000	0.000	0.000	16.610	940	1741	940	1741	120	940	100	1542	"T255"
0	0	0	25	4	4	"NFkB-p100 "	"Q00653"	4020	35170	110	6637	7047	2424	34	6383	6383	6425	634	9	21	7	0	563797	0.981	100000.000	100000.000	0.000	0.000	0.000	0.000	0.000	16.610	254	664	254	664	80	656	100	1543	"S108"
0	0	0	25	5	4	"NFkB-p100 "	"Q00653"	4510	35170	200	6514	6519	683	10	6540	6540	6566	1185	18	2	1	0	2059922	-0.040	100000.000	100000.000	0.000	0.000	0.000	0.000	0.000	16.610	-26	-21	-26	-21	316	2384	100	1544	"S108"
0	0	0	25	6	4	"NFkB-p100 "	"Q00653"	5010	35170	200	6510	6572	973	14	6638	6638	6629	941	14	3	1	0	2076718	-0.061	100000.000	100000.000	0.000	0.000	0.000	0.000	0.000	16.610	-128	-66	-128	-66	316	2384	100	1545	"S108"
0	0	0	25	7	4	"PIK3R1 "	"P27986"	5510	35180	200	6545	6553	556	8	6838	6838	6803	405	5	6	1	0	2070695	-0.617	100000.000	100000.000	0.000	0.000	0.000	0.000	0.000	16.610	-293	-285	-293	-285	316	2384	100	1546	"Y556"
0	0	0	25	8	4	"PIK3R1 "	"P27986"	6010	35180	200	6643	6633	756	11	6918	6918	6933	751	10	0	0	0	2095928	-0.399	100000.000	100000.000	0.000	0.000	0.000	0.000	0.000	16.610	-275	-285	-275	-285	316	2384	100	1547	"Y556"
0	0	0	25	9	4	"PIK3R1 "	"P27986"	6510	35180	200	6574	6594	643	9	6940	6940	6930	465	6	5	2	0	2083631	-0.723	100000.000	100000.000	0.000	0.000	0.000	0.000	0.000	16.610	-366	-346	-366	-346	316	2384	100	1548	"Y556"
0	0	0	25	1	5	"blank-control__"	"AA"	2520	35790	200	6238	6553	2827	43	6188	6188	6314	1337	21	2	1	0	2070866	0.179	100000.000	100000.000	0.000	0.000	0.000	0.000	0.000	16.610	50	365	50	365	316	2384	100	1549	"blank-control__"
0	0	0	25	2	5	"blank-control__"	"AA"	3020	35800	200	6071	6134	488	7	6095	6095	6196	1222	19	1	0	0	1938348	-0.051	100000.000	100000.000	0.000	0.000	0.000	0.000	0.000	16.610	-24	39	-24	39	316	2384	100	1550	"blank-control__"
0	0	0	25	3	5	"blank-control__"	"AA"	3520	35810	110	6154	6199	388	6	6278	6278	6311	461	7	12	0	0	495913	-0.243	100000.000	100000.000	0.000	0.000	0.000	0.000	0.000	16.610	-124	-79	-124	-79	80	656	100	1551	"blank-control__"
0	0	0	25	4	5	"Rack1"	"P63244"	4010	35810	200	6463	6579	1403	21	6347	6347	6359	834	13	12	2	0	2078892	0.264	100000.000	100000.000	0.000	0.000	0.000	0.000	0.000	16.610	116	232	116	232	316	2384	100	1552	"y52"
0	0	0	25	5	5	"Rack1"	"P63244"	4510	35820	200	6740	6750	608	9	6550	6550	6672	2413	36	0	0	0	2132876	0.032	100000.000	100000.000	0.000	0.000	0.000	0.000	0.000	16.610	190	200	190	200	316	2384	100	1553	"y52"
0	0	0	25	6	5	"Rack1"	"P63244"	5010	35820	200	6842	6935	1679	24	6708	6708	6702	1185	17	7	0	0	2191384	0.197	100000.000	100000.000	0.000	0.000	0.000	0.000	0.000	16.610	134	227	134	227	316	2384	100	1554	"y52"
0	0	0	25	7	5	"Shc1"	"P29353"	5510	35830	130	7086	7384	771	10	6877	6877	6854	395	5	37	30	0	886059	1.342	100000.000	100000.000	0.000	0.000	0.000	0.000	0.000	16.610	209	507	209	507	120	940	100	1555	"Y349"
0	0	0	25	8	5	"Shc1"	"P29353"	6020	35840	70	8184	8219	376	4	7101	7101	7098	270	3	96	93	0	262999	4.152	100000.000	100000.000	0.000	0.000	0.000	0.000	0.000	16.610	1083	1118	1083	1118	32	236	100	1556	"Y349"
0	0	0	25	9	5	"Shc1"	"P29353"	6510	35840	70	7945	7823	684	8	7027	7027	7006	382	5	75	65	0	250344	2.139	100000.000	100000.000	0.000	0.000	0.000	0.000	0.000	16.610	918	796	918	796	32	236	100	1557	"Y349"
0	0	0	25	1	6	"Smad6"	"O43541"	2520	36430	200	6118	6300	1110	17	6105	6105	6188	662	10	9	4	0	1990881	0.169	100000.000	100000.000	0.000	0.000	0.000	0.000	0.000	16.610	13	195	13	195	316	2384	100	1558	"S435"
0	0	0	25	2	6	"Smad6"	"O43541"	3020	36430	200	6084	6110	440	7	6027	6027	6115	1010	16	3	0	0	1930635	-0.005	100000.000	100000.000	0.000	0.000	0.000	0.000	0.000	16.610	57	83	57	83	316	2384	100	1559	"S435"
0	0	0	25	3	6	"Smad6"	"O43541"	3520	36440	200	6320	6568	2053	31	6207	6207	6289	1016	16	4	3	0	2075340	0.275	100000.000	100000.000	0.000	0.000	0.000	0.000	0.000	16.610	113	361	113	361	316	2384	100	1560	"S435"
0	0	0	25	4	6	"TGFBR1"	"P36897"	4020	36450	200	6178	6279	1136	18	6328	6328	6353	1187	18	2	1	0	1984298	-0.062	100000.000	100000.000	0.000	0.000	0.000	0.000	0.000	16.610	-150	-49	-150	-49	316	2384	100	1561	"T200"
0	0	0	25	5	6	"TGFBR1"	"P36897"	4520	36460	200	6307	6437	1610	25	6451	6451	6430	518	8	9	1	0	2034189	0.014	100000.000	100000.000	0.000	0.000	0.000	0.000	0.000	16.610	-144	-14	-144	-14	316	2384	100	1562	"T200"
0	0	0	25	6	6	"TGFBR1"	"P36897"	5020	36460	200	6414	6404	385	6	6616	6616	6608	625	9	1	0	0	2023784	-0.326	100000.000	100000.000	0.000	0.000	0.000	0.000	0.000	16.610	-202	-212	-202	-212	316	2384	100	1563	"T200"
0	0	0	25	7	6	"TrKA"	"P04629"	5520	36490	130	10820	10681	1083	10	6857	6857	6844	349	5	97	96	0	1281671	10.994	100000.000	100000.000	0.000	0.000	0.000	0.000	0.000	16.610	3963	3824	3963	3824	120	940	100	1564	"Y757"
0	0	0	25	8	6	"TrKA"	"P04629"	6020	36480	140	10654	10198	1464	14	7029	7029	7040	314	4	90	86	0	1590903	10.057	100000.000	100000.000	0.000	0.000	0.000	0.000	0.000	16.610	3625	3169	3625	3169	156	1140	100	1565	"Y757"
0	0	0	25	9	6	"TrKA"	"P04629"	6520	36480	140	10224	9869	1260	12	7019	7019	7016	626	8	89	86	0	1539487	4.558	100000.000	100000.000	0.000	0.000	0.000	0.000	0.000	16.610	3205	2850	3205	2850	156	1140	100	1566	"Y757"
-75	0	0	25	1	7	"empty"	"empty"	2510	37100	200	6182	6259	725	11	6133	6133	6245	1233	19	2	0	0	1977969	0.011	100000.000	100000.000	0.000	0.000	0.000	0.000	0.000	16.610	49	126	49	126	316	2384	100	1567	"empty"
-75	0	0	25	2	7	"empty"	"empty"	3010	37100	200	6083	6185	1146	18	6076	6076	6135	635	10	5	0	0	1954367	0.079	100000.000	100000.000	0.000	0.000	0.000	0.000	0.000	16.610	7	109	7	109	316	2384	100	1568	"empty"
-75	0	0	25	3	7	"empty"	"empty"	3510	37100	200	6134	6179	415	6	6111	6111	6188	673	10	4	0	0	1952525	-0.013	100000.000	100000.000	0.000	0.000	0.000	0.000	0.000	16.610	23	68	23	68	316	2384	100	1569	"empty"
-75	0	0	25	4	7	"empty"	"empty"	4010	37100	200	6322	6328	465	7	6312	6312	6353	855	13	2	0	0	1999521	-0.029	100000.000	100000.000	0.000	0.000	0.000	0.000	0.000	16.610	10	16	10	16	316	2384	100	1570	"empty"
-75	0	0	25	5	7	"empty"	"empty"	4510	37100	200	6457	6485	439	6	6490	6490	6455	730	11	3	0	0	2049249	0.041	100000.000	100000.000	0.000	0.000	0.000	0.000	0.000	16.610	-33	-5	-33	-5	316	2384	100	1571	"empty"
-75	0	0	25	6	7	"empty"	"empty"	5010	37100	200	6597	6592	560	8	6639	6639	6587	480	7	12	0	0	2083082	0.010	100000.000	100000.000	0.000	0.000	0.000	0.000	0.000	16.610	-42	-47	-42	-47	316	2384	100	1572	"empty"
-75	0	0	25	7	7	"empty"	"empty"	5510	37100	200	6908	6909	417	6	6919	6919	6897	417	6	7	1	0	2183209	0.029	100000.000	100000.000	0.000	0.000	0.000	0.000	0.000	16.610	-11	-10	-11	-10	316	2384	100	1573	"empty"
-75	0	0	25	8	7	"empty"	"empty"	6010	37100	200	7086	7119	296	4	7055	7055	7075	513	7	6	0	0	2249452	0.086	100000.000	100000.000	0.000	0.000	0.000	0.000	0.000	16.610	31	64	31	64	316	2384	100	1574	"empty"
-75	0	0	25	9	7	"empty"	"empty"	6510	37100	200	7073	7128	836	11	7049	7049	7040	678	9	2	1	0	2252572	0.130	100000.000	100000.000	0.000	0.000	0.000	0.000	0.000	16.610	24	79	24	79	316	2384	100	1575	"empty"
0	0	0	26	1	1	"PPP2CA "	"P67775"	7020	33330	200	7056	7113	896	12	7052	7052	7035	660	9	14	3	0	2247670	0.118	100000.000	100000.000	0.000	0.000	0.000	0.000	0.000	16.610	4	61	4	61	316	2384	100	1576	"T304"
0	0	0	26	2	1	"PPP2CA "	"P67775"	7520	33330	200	7140	7104	783	11	6877	6877	6825	699	10	24	4	0	2244847	0.399	100000.000	100000.000	0.000	0.000	0.000	0.000	0.000	16.610	263	227	263	227	316	2384	100	1577	"T304"
0	0	0	26	3	1	"PPP2CA "	"P67775"	8020	33330	200	6804	6734	694	10	6607	6607	6581	618	9	25	3	0	2127862	0.248	100000.000	100000.000	0.000	0.000	0.000	0.000	0.000	16.610	197	127	197	127	316	2384	100	1578	"T304"
0	0	0	26	4	1	"Rab4"	"P20338"	8530	33340	100	9774	9745	1260	12	6586	6586	6613	491	7	93	91	0	779627	6.379	100000.000	100000.000	0.000	0.000	0.000	0.000	0.000	16.610	3188	3159	3188	3159	80	560	100	1579	"S199"
0	0	0	26	5	1	"Rab4"	"P20338"	9030	33340	90	10364	10374	560	5	6631	6631	6735	580	8	100	100	0	539431	6.274	100000.000	100000.000	0.000	0.000	0.000	0.000	0.000	16.610	3733	3743	3733	3743	52	420	100	1580	"S199"
0	0	0	26	6	1	"Rab4"	"P20338"	9530	33330	110	10089	9733	1303	13	6693	6693	6753	504	7	92	87	0	778639	5.913	100000.000	100000.000	0.000	0.000	0.000	0.000	0.000	16.610	3396	3040	3396	3040	80	656	100	1581	"S199"
0	0	0	26	7	1	"STAT1 "	"P42224"	10030	33330	200	6666	6668	518	7	6687	6687	6683	718	10	6	0	0	2106985	-0.021	100000.000	100000.000	0.000	0.000	0.000	0.000	0.000	16.610	-21	-19	-21	-19	316	2384	100	1582	"S727"
0	0	0	26	8	1	"STAT1 "	"P42224"	10530	33330	200	6768	6928	2190	31	6763	6763	6757	555	8	18	2	0	2189311	0.308	100000.000	100000.000	0.000	0.000	0.000	0.000	0.000	16.610	5	165	5	165	316	2384	100	1583	"S727"
0	0	0	26	9	1	"STAT1 "	"P42224"	11030	33330	200	6726	6909	2603	37	6774	6774	6790	719	10	4	1	0	2183392	0.166	100000.000	100000.000	0.000	0.000	0.000	0.000	0.000	16.610	-48	135	-48	135	316	2384	100	1584	"S727"
0	0	0	26	1	2	"STAT4 "	"Q14765"	6980	33960	200	8032	9676	8598	88	7212	7212	7582	4133	54	5	4	1	3057560	0.507	100000.000	100000.000	0.000	0.000	0.000	0.000	0.000	16.610	820	2464	820	2464	316	2384	100	1585	"S722"
0	0	0	26	2	2	"STAT4 "	"Q14765"	7490	33960	230	7499	7515	750	9	7078	7078	7012	662	9	42	12	0	2945725	0.760	100000.000	100000.000	0.000	0.000	0.000	0.000	0.000	16.610	421	437	421	437	392	3108	100	1586	"S722"
0	0	0	26	3	2	"STAT4 "	"Q14765"	8020	33980	170	7371	7339	739	10	6740	6740	6749	879	13	35	0	0	1526464	0.671	100000.000	100000.000	0.000	0.000	0.000	0.000	0.000	16.610	631	599	631	599	208	1660	100	1587	"S722"
0	0	0	26	4	2	"STMN1"	"P16949"	8510	33970	200	6262	6224	570	9	6530	6530	6565	553	8	2	0	0	1966769	-0.617	100000.000	100000.000	0.000	0.000	0.000	0.000	0.000	16.610	-268	-306	-268	-306	316	2384	100	1588	"S37"
0	0	0	26	5	2	"STMN1"	"P16949"	9010	33970	200	6142	6024	486	8	6441	6441	6501	466	7	0	0	0	1903585	-1.024	100000.000	100000.000	0.000	0.000	0.000	0.000	0.000	16.610	-299	-417	-299	-417	316	2384	100	1589	"S37"
0	0	0	26	6	2	"STMN1"	"P16949"	9510	33970	200	6292	6188	493	7	6531	6531	6553	426	6	2	0	0	1955553	-0.857	100000.000	100000.000	0.000	0.000	0.000	0.000	0.000	16.610	-239	-343	-239	-343	316	2384	100	1590	"S37"
0	0	0	26	7	2	"ACC1"	"Q13085 "	10030	33970	130	6980	7209	904	12	6569	6569	6562	464	7	47	34	0	865095	1.394	100000.000	100000.000	0.000	0.000	0.000	0.000	0.000	16.610	411	640	411	640	120	940	100	1591	"S1263"
0	0	0	26	8	2	"ACC1"	"Q13085 "	10530	33980	80	8214	8103	816	10	6668	6668	6686	417	6	84	80	0	421363	3.398	100000.000	100000.000	0.000	0.000	0.000	0.000	0.000	16.610	1546	1435	1546	1435	52	340	100	1592	"S1263"
0	0	0	26	9	2	"ACC1"	"Q13085 "	11010	33970	80	8310	8244	793	9	6802	6802	6796	371	5	88	84	0	428675	3.903	100000.000	100000.000	0.000	0.000	0.000	0.000	0.000	16.610	1508	1442	1508	1442	52	340	100	1593	"S1263"
0	0	0	26	1	3	"TRAF6"	"Q9Y4K3"	7010	34620	200	6936	6925	786	11	6983	6983	7019	632	9	3	0	0	2188309	-0.149	100000.000	100000.000	0.000	0.000	0.000	0.000	0.000	16.610	-47	-58	-47	-58	316	2384	100	1594	"Y353"
0	0	0	26	2	3	"TRAF6"	"Q9Y4K3"	7520	34620	200	6975	6977	494	7	6994	6994	6978	638	9	8	0	0	2204729	-0.002	100000.000	100000.000	0.000	0.000	0.000	0.000	0.000	16.610	-19	-17	-19	-17	316	2384	100	1595	"Y353"
0	0	0	26	3	3	"TRAF6"	"Q9Y4K3"	8020	34620	200	6664	6640	641	9	6658	6658	6643	532	8	14	1	0	2098306	-0.006	100000.000	100000.000	0.000	0.000	0.000	0.000	0.000	16.610	6	-18	6	-18	316	2384	100	1596	"Y353"
0	0	0	26	4	3	"BLNK"	"Q8WV28"	8530	34620	70	9021	8896	790	8	6622	6622	6585	386	5	93	93	0	284676	5.987	100000.000	100000.000	0.000	0.000	0.000	0.000	0.000	16.610	2399	2274	2399	2274	32	236	100	1597	"Y72"
0	0	0	26	5	3	"BLNK"	"Q8WV28"	9030	34640	70	8431	8236	785	9	6458	6458	6474	330	5	87	87	0	263557	5.339	100000.000	100000.000	0.000	0.000	0.000	0.000	0.000	16.610	1973	1778	1973	1778	32	236	100	1598	"Y72"
0	0	0	26	6	3	"BLNK"	"Q8WV28"	9530	34620	80	8383	8258	803	9	6552	6552	6587	299	4	90	86	0	429417	5.589	100000.000	100000.000	0.000	0.000	0.000	0.000	0.000	16.610	1831	1706	1831	1706	52	340	100	1599	"Y72"
0	0	0	26	7	3	"CD19"	"P15391"	10030	34610	80	7659	7597	590	7	6640	6640	6653	448	6	82	61	0	395022	2.107	100000.000	100000.000	0.000	0.000	0.000	0.000	0.000	16.610	1019	957	1019	957	52	340	100	1600	"Y531"
0	0	0	26	8	3	"CD19"	"P15391"	10510	34610	70	7430	7444	682	9	6698	6698	6716	526	7	56	43	0	238201	1.384	100000.000	100000.000	0.000	0.000	0.000	0.000	0.000	16.610	732	746	732	746	32	236	100	1601	"Y531"
0	0	0	26	9	3	"CD19"	"P15391"	11020	34610	80	7427	7456	593	7	6716	6716	6728	402	5	69	42	0	387710	1.811	100000.000	100000.000	0.000	0.000	0.000	0.000	0.000	16.610	711	740	711	740	52	340	100	1602	"Y531"
0	0	0	26	1	4	"p300"	"Q09472"	7000	35260	200	6766	6707	613	9	7033	7033	7019	522	7	6	0	0	2119536	-0.598	100000.000	100000.000	0.000	0.000	0.000	0.000	0.000	16.610	-267	-326	-267	-326	316	2384	100	1603	"S2279"
0	0	0	26	2	4	"p300"	"Q09472"	7500	35260	200	6830	6881	709	10	7188	7188	7134	641	8	5	0	0	2174329	-0.395	100000.000	100000.000	0.000	0.000	0.000	0.000	0.000	16.610	-358	-307	-358	-307	316	2384	100	1604	"S2279"
0	0	0	26	3	4	"p300"	"Q09472"	8010	35260	200	6533	6608	693	10	6763	6763	6777	836	12	2	0	0	2087990	-0.202	100000.000	100000.000	0.000	0.000	0.000	0.000	0.000	16.610	-230	-155	-230	-155	316	2384	100	1605	"S2279"
0	0	0	26	4	4	"fyn"	"P06241"	8510	35260	200	6571	6655	601	9	6611	6611	6619	403	6	23	3	0	2102856	0.089	100000.000	100000.000	0.000	0.000	0.000	0.000	0.000	16.610	-40	44	-40	44	316	2384	100	1606	"Y420"
0	0	0	26	5	4	"fyn"	"P06241"	8990	35270	140	6451	6484	402	6	6563	6563	6604	935	14	1	0	0	1011451	-0.128	100000.000	100000.000	0.000	0.000	0.000	0.000	0.000	16.610	-112	-79	-112	-79	156	1140	100	1607	"Y420"
0	0	0	26	6	4	"fyn"	"P06241"	9490	35260	100	6541	6559	413	6	6544	6544	6555	381	5	15	2	0	524714	0.010	100000.000	100000.000	0.000	0.000	0.000	0.000	0.000	16.610	-3	15	-3	15	80	560	100	1608	"Y420"
0	0	0	26	7	4	"HSP27"	"P04792"	10030	35250	90	7501	7506	862	11	6671	6671	6681	472	7	57	36	0	390329	1.748	100000.000	100000.000	0.000	0.000	0.000	0.000	0.000	16.610	830	835	830	835	52	420	100	1609	"S78"
0	0	0	26	8	4	"HSP27"	"P04792"	10530	35260	100	7358	7400	496	6	6738	6738	6740	518	7	55	30	0	592011	1.274	100000.000	100000.000	0.000	0.000	0.000	0.000	0.000	16.610	620	662	620	662	80	560	100	1610	"S78"
0	0	0	26	9	4	"HSP27"	"P04792"	11020	35260	100	7311	7320	497	6	6740	6740	6728	411	6	62	33	0	585621	1.440	100000.000	100000.000	0.000	0.000	0.000	0.000	0.000	16.610	571	580	571	580	80	560	100	1611	"S78"
0	0	0	26	1	5	"IL-8R B "	"P25025"	7030	35900	200	7187	8492	8074	95	7095	7095	7103	628	8	12	5	0	2683610	2.212	100000.000	100000.000	0.000	0.000	0.000	0.000	0.000	16.610	92	1397	92	1397	316	2384	100	1612	"S352"
0	0	0	26	2	5	"IL-8R B "	"P25025"	7530	35900	200	7180	7065	530	7	7171	7171	7113	579	8	9	0	0	2232410	-0.083	100000.000	100000.000	0.000	0.000	0.000	0.000	0.000	16.610	9	-106	9	-106	316	2384	100	1613	"S352"
0	0	0	26	3	5	"IL-8R B "	"P25025"	8030	35890	200	6687	6691	494	7	6761	6761	6781	571	8	9	0	0	2114418	-0.158	100000.000	100000.000	0.000	0.000	0.000	0.000	0.000	16.610	-74	-70	-74	-70	316	2384	100	1614	"S352"
0	0	0	26	4	5	"IRF-3 "	"Q14653"	8530	35900	110	7382	7426	513	6	6578	6578	6603	423	6	78	42	0	594112	1.946	100000.000	100000.000	0.000	0.000	0.000	0.000	0.000	16.610	804	848	804	848	80	656	100	1615	"S385"
0	0	0	26	5	5	"IRF-3 "	"Q14653"	9040	35900	110	7403	7397	232	3	6599	6599	6610	291	4	100	83	0	591756	2.704	100000.000	100000.000	0.000	0.000	0.000	0.000	0.000	16.610	804	798	804	798	80	656	100	1616	"S385"
0	0	0	26	6	5	"IRF-3 "	"Q14653"	9520	35900	130	7313	7322	624	8	6723	6723	6749	388	5	64	35	0	878642	1.477	100000.000	100000.000	0.000	0.000	0.000	0.000	0.000	16.610	590	599	590	599	120	940	100	1617	"S385"
0	0	0	26	7	5	"LSD1"	"O60341"	10030	35890	90	8472	8438	571	6	6792	6792	6786	436	6	96	94	0	438785	3.789	100000.000	100000.000	0.000	0.000	0.000	0.000	0.000	16.610	1680	1646	1680	1646	52	420	100	1618	"S131"
0	0	0	26	8	5	"LSD1"	"O60341"	10530	35900	110	8535	8448	638	7	6872	6872	6866	460	6	93	86	0	675876	3.439	100000.000	100000.000	0.000	0.000	0.000	0.000	0.000	16.610	1663	1576	1663	1576	80	656	100	1619	"S131"
0	0	0	26	9	5	"LSD1"	"O60341"	11040	35880	110	8448	8365	707	8	6711	6711	6703	414	6	91	88	0	669214	4.014	100000.000	100000.000	0.000	0.000	0.000	0.000	0.000	16.610	1737	1654	1737	1654	80	656	100	1620	"S131"
0	0	0	26	1	6	"MAPKAPK5"	"Q8IW41"	7030	36540	80	9748	9610	657	6	7001	7001	6967	439	6	96	96	0	499744	6.021	100000.000	100000.000	0.000	0.000	0.000	0.000	0.000	16.610	2747	2609	2747	2609	52	340	100	1621	"T182"
0	0	0	26	2	6	"MAPKAPK5"	"Q8IW41"	7540	36540	90	9107	9196	1179	12	7161	7161	7091	579	8	88	82	0	478215	3.636	100000.000	100000.000	0.000	0.000	0.000	0.000	0.000	16.610	1946	2035	1946	2035	52	420	100	1622	"T182"
0	0	0	26	3	6	"MAPKAPK5"	"Q8IW41"	8020	36540	80	8879	8669	967	11	6798	6798	6777	561	8	90	78	0	450813	3.373	100000.000	100000.000	0.000	0.000	0.000	0.000	0.000	16.610	2081	1871	2081	1871	52	340	100	1623	"T182"
0	0	0	26	4	6	"P27kip1"	"P46527"	8510	36540	200	6671	6651	403	6	6646	6646	6685	490	7	12	0	0	2101861	-0.069	100000.000	100000.000	0.000	0.000	0.000	0.000	0.000	16.610	25	5	25	5	316	2384	100	1624	"T157"
0	0	0	26	5	6	"P27kip1"	"P46527"	9000	36540	100	6863	6845	334	4	6623	6623	6661	435	6	27	1	0	547611	0.423	100000.000	100000.000	0.000	0.000	0.000	0.000	0.000	16.610	240	222	240	222	80	560	100	1625	"T157"
0	0	0	26	6	6	"P27kip1"	"P46527"	9520	36530	200	6716	6744	298	4	6728	6728	6796	1177	17	0	0	0	2130959	-0.044	100000.000	100000.000	0.000	0.000	0.000	0.000	0.000	16.610	-12	16	-12	16	316	2384	100	1626	"T157"
0	0	0	26	7	6	"p67phox"	"P19878"	10020	36530	200	6246	6342	1229	19	6850	6850	6862	999	14	1	0	0	2004077	-0.521	100000.000	100000.000	0.000	0.000	0.000	0.000	0.000	16.610	-604	-508	-604	-508	316	2384	100	1627	"T233"
0	0	0	26	8	6	"p67phox"	"P19878"	10510	36530	200	6277	6281	622	9	6813	6813	6802	544	7	5	0	0	1984778	-0.958	100000.000	100000.000	0.000	0.000	0.000	0.000	0.000	16.610	-536	-532	-536	-532	316	2384	100	1628	"T233"
0	0	0	26	9	6	"p67phox"	"P19878"	11010	36530	200	6013	6019	512	8	6672	6672	6661	431	6	0	0	0	1902023	-1.490	100000.000	100000.000	0.000	0.000	0.000	0.000	0.000	16.610	-659	-653	-659	-653	316	2384	100	1629	"T233"
-75	0	0	26	1	7	"empty"	"empty"	7010	37180	200	7004	7024	865	12	7041	7041	6991	801	11	2	0	0	2219669	0.041	100000.000	100000.000	0.000	0.000	0.000	0.000	0.000	16.610	-37	-17	-37	-17	316	2384	100	1630	"empty"
-75	0	0	26	2	7	"empty"	"empty"	7510	37180	200	7217	7157	565	7	7163	7163	7171	1509	21	0	0	0	2261714	-0.009	100000.000	100000.000	0.000	0.000	0.000	0.000	0.000	16.610	54	-6	54	-6	316	2384	100	1631	"empty"
-75	0	0	26	3	7	"empty"	"empty"	8010	37180	200	6880	6810	536	7	6853	6853	6868	1119	16	0	0	0	2151856	-0.052	100000.000	100000.000	0.000	0.000	0.000	0.000	0.000	16.610	27	-43	27	-43	316	2384	100	1632	"empty"
-75	0	0	26	4	7	"empty"	"empty"	8510	37180	200	6685	6680	444	6	6715	6715	6746	623	9	6	0	0	2110826	-0.106	100000.000	100000.000	0.000	0.000	0.000	0.000	0.000	16.610	-30	-35	-30	-35	316	2384	100	1633	"empty"
-75	0	0	26	5	7	"empty"	"empty"	9010	37180	200	6762	6802	499	7	6743	6743	6752	335	4	14	3	0	2149439	0.149	100000.000	100000.000	0.000	0.000	0.000	0.000	0.000	16.610	19	59	19	59	316	2384	100	1634	"empty"
-75	0	0	26	6	7	"empty"	"empty"	9510	37180	200	6708	6776	451	6	6727	6727	6764	366	5	18	2	0	2141185	0.033	100000.000	100000.000	0.000	0.000	0.000	0.000	0.000	16.610	-19	49	-19	49	316	2384	100	1635	"empty"
-75	0	0	26	7	7	"empty"	"empty"	10010	37180	200	6830	6845	440	6	6835	6835	6898	1118	16	0	0	0	2162888	-0.047	100000.000	100000.000	0.000	0.000	0.000	0.000	0.000	16.610	-5	10	-5	10	316	2384	100	1636	"empty"
-75	0	0	26	8	7	"empty"	"empty"	10510	37180	200	6940	6890	481	6	6901	6901	6888	471	6	14	0	0	2177121	0.004	100000.000	100000.000	0.000	0.000	0.000	0.000	0.000	16.610	39	-11	39	-11	316	2384	100	1637	"empty"
-75	0	0	26	9	7	"empty"	"empty"	11010	37180	200	6816	6828	447	6	6826	6826	6825	438	6	13	1	0	2157543	0.007	100000.000	100000.000	0.000	0.000	0.000	0.000	0.000	16.610	-10	2	-10	2	316	2384	100	1638	"empty"
0	0	0	27	1	1	"Jak2 "	"O60674"	11500	33320	140	12333	12043	2287	18	6749	6749	6733	394	5	94	92	0	1878759	13.477	100000.000	100000.000	0.000	0.000	0.000	0.000	0.000	16.610	5584	5294	5584	5294	156	1140	100	1639	"Y221"
0	0	0	27	2	1	"Jak2 "	"O60674"	12000	33310	130	11676	11566	897	7	6599	6599	6631	420	6	99	99	0	1387938	11.750	100000.000	100000.000	0.000	0.000	0.000	0.000	0.000	16.610	5077	4967	5077	4967	120	940	100	1640	"Y221"
0	0	0	27	3	1	"Jak2 "	"O60674"	12500	33300	130	11708	11616	975	8	6481	6481	6509	423	6	99	98	0	1393884	12.073	100000.000	100000.000	0.000	0.000	0.000	0.000	0.000	16.610	5227	5135	5227	5135	120	940	100	1641	"Y221"
0	0	0	27	4	1	"K8"	"P05787"	13000	33310	200	5890	5900	491	8	6390	6390	6390	462	7	1	0	0	1864383	-1.061	100000.000	100000.000	0.000	0.000	0.000	0.000	0.000	16.610	-500	-490	-500	-490	316	2384	100	1642	"S74"
0	0	0	27	5	1	"K8"	"P05787"	13500	33310	200	5794	5822	538	9	6246	6246	6236	400	6	5	1	0	1839647	-1.035	100000.000	100000.000	0.000	0.000	0.000	0.000	0.000	16.610	-452	-424	-452	-424	316	2384	100	1643	"S74"
0	0	0	27	6	1	"K8"	"P05787"	14000	33310	200	5848	5881	504	8	6228	6228	6239	462	7	4	0	0	1858240	-0.775	100000.000	100000.000	0.000	0.000	0.000	0.000	0.000	16.610	-380	-347	-380	-347	316	2384	100	1644	"S74"
0	0	0	27	7	1	"Met "	"P08581"	14500	33310	200	6386	6387	432	6	6221	6221	6253	557	8	10	1	0	2018291	0.241	100000.000	100000.000	0.000	0.000	0.000	0.000	0.000	16.610	165	166	165	166	316	2384	100	1645	"Y1234"
0	0	0	27	8	1	"Met "	"P08581"	15000	33310	200	6374	6396	386	6	6181	6181	6218	893	14	2	0	0	2021000	0.199	100000.000	100000.000	0.000	0.000	0.000	0.000	0.000	16.610	193	215	193	215	316	2384	100	1646	"Y1234"
0	0	0	27	9	1	"Met "	"P08581"	15500	33310	130	6438	6460	405	6	6149	6149	6160	337	5	45	15	0	775158	0.890	100000.000	100000.000	0.000	0.000	0.000	0.000	0.000	16.610	289	311	289	311	120	940	100	1647	"Y1234"
0	0	0	27	1	2	"MSK2"	"O75676"	11480	33940	200	6564	6584	342	5	6707	6707	6708	359	5	8	0	0	2080498	-0.345	100000.000	100000.000	0.000	0.000	0.000	0.000	0.000	16.610	-143	-123	-143	-123	316	2384	100	1648	"S360"
0	0	0	27	2	2	"MSK2"	"O75676"	11980	33940	200	6471	6499	314	4	6597	6597	6618	468	7	4	0	0	2053750	-0.254	100000.000	100000.000	0.000	0.000	0.000	0.000	0.000	16.610	-126	-98	-126	-98	316	2384	100	1649	"S360"
0	0	0	27	3	2	"MSK2"	"O75676"	12480	33940	200	6406	6451	353	5	6462	6462	6460	330	5	12	2	0	2038537	-0.027	100000.000	100000.000	0.000	0.000	0.000	0.000	0.000	16.610	-56	-11	-56	-11	316	2384	100	1650	"S360"
0	0	0	27	4	2	"NFkB-p100 "	"Q00653"	12980	33940	200	5638	5673	524	9	6257	6257	6254	373	5	5	0	0	1792786	-1.558	100000.000	100000.000	0.000	0.000	0.000	0.000	0.000	16.610	-619	-584	-619	-584	316	2384	100	1651	"S99"
0	0	0	27	5	2	"NFkB-p100 "	"Q00653"	13480	33940	200	5658	5753	791	13	6218	6218	6205	371	5	5	2	0	1817885	-1.218	100000.000	100000.000	0.000	0.000	0.000	0.000	0.000	16.610	-560	-465	-560	-465	316	2384	100	1652	"S99"
0	0	0	27	6	2	"NFkB-p100 "	"Q00653"	13980	33940	200	5820	6255	3644	58	6218	6218	6253	663	10	2	1	0	1976584	0.003	100000.000	100000.000	0.000	0.000	0.000	0.000	0.000	16.610	-398	37	-398	37	316	2384	100	1653	"S99"
0	0	0	27	7	2	"PKACa "	"P17612"	14480	33940	200	6227	6151	509	8	6252	6252	6261	318	5	12	1	0	1943764	-0.346	100000.000	100000.000	0.000	0.000	0.000	0.000	0.000	16.610	-25	-101	-25	-101	316	2384	100	1654	"S10"
0	0	0	27	8	2	"PKACa "	"P17612"	14980	33940	200	6130	6122	384	6	6119	6119	6121	312	5	19	4	0	1934472	0.003	100000.000	100000.000	0.000	0.000	0.000	0.000	0.000	16.610	11	3	11	3	316	2384	100	1655	"S10"
0	0	0	27	9	2	"PKACa "	"P17612"	15480	33940	200	5929	5894	376	6	6053	6053	6064	269	4	9	1	0	1862453	-0.632	100000.000	100000.000	0.000	0.000	0.000	0.000	0.000	16.610	-124	-159	-124	-159	316	2384	100	1656	"S10"
0	0	0	27	1	3	"p70S6K"	"P23443"	11500	34580	200	6693	6710	591	8	6666	6666	6677	469	7	9	0	0	2120424	0.070	100000.000	100000.000	0.000	0.000	0.000	0.000	0.000	16.610	27	44	27	44	316	2384	100	1657	"S447"
0	0	0	27	2	3	"p70S6K"	"P23443"	12000	34580	200	6571	6587	283	4	6609	6609	6613	275	4	15	2	0	2081500	-0.095	100000.000	100000.000	0.000	0.000	0.000	0.000	0.000	16.610	-38	-22	-38	-22	316	2384	100	1658	"S447"
0	0	0	27	3	3	"p70S6K"	"P23443"	12490	34570	90	6477	6497	368	5	6547	6547	6521	506	7	9	0	0	337840	-0.047	100000.000	100000.000	0.000	0.000	0.000	0.000	0.000	16.610	-70	-50	-70	-50	52	420	100	1659	"S447"
0	0	0	27	4	3	"PDK1"	"O15530"	13010	34590	90	11000	10873	836	7	6385	6385	6367	407	6	100	100	0	565389	11.071	100000.000	100000.000	0.000	0.000	0.000	0.000	0.000	16.610	4615	4488	4615	4488	52	420	100	1660	"Y376"
0	0	0	27	5	3	"PDK1"	"O15530"	13510	34590	100	11486	10880	1866	17	6267	6267	6242	350	5	93	92	0	870383	13.251	100000.000	100000.000	0.000	0.000	0.000	0.000	0.000	16.610	5219	4613	5219	4613	80	560	100	1661	"Y376"
0	0	0	27	6	3	"PDK1"	"O15530"	14000	34580	90	12529	12013	1758	14	6333	6333	6365	355	5	94	94	0	624682	15.910	100000.000	100000.000	0.000	0.000	0.000	0.000	0.000	16.610	6196	5680	6196	5680	52	420	100	1662	"Y376"
0	0	0	27	7	3	"Ripk1"	"Q13546"	14500	34580	200	6038	6037	378	6	6257	6257	6290	855	13	0	0	0	1907797	-0.296	100000.000	100000.000	0.000	0.000	0.000	0.000	0.000	16.610	-219	-220	-219	-220	316	2384	100	1663	"Y694"
0	0	0	27	8	3	"Ripk1"	"Q13546"	15000	34580	200	6060	6131	775	12	6171	6171	6172	274	4	6	2	0	1937321	-0.150	100000.000	100000.000	0.000	0.000	0.000	0.000	0.000	16.610	-111	-40	-111	-40	316	2384	100	1664	"Y694"
0	0	0	27	9	3	"Ripk1"	"Q13546"	15500	34580	200	6030	6017	328	5	6099	6099	6097	264	4	10	1	0	1901337	-0.303	100000.000	100000.000	0.000	0.000	0.000	0.000	0.000	16.610	-69	-82	-69	-82	316	2384	100	1665	"Y694"
0	0	0	27	1	4	"SHC3"	"Q92529"	11460	35240	140	6724	6895	878	12	6644	6644	6651	350	5	28	9	0	1075567	0.697	100000.000	100000.000	0.000	0.000	0.000	0.000	0.000	16.610	80	251	80	251	156	1140	100	1666	"Y341"
0	0	0	27	2	4	"SHC3"	"Q92529"	11980	35220	200	6559	6600	344	5	6610	6610	6617	367	5	13	2	0	2085502	-0.046	100000.000	100000.000	0.000	0.000	0.000	0.000	0.000	16.610	-51	-10	-51	-10	316	2384	100	1667	"Y341"
0	0	0	27	3	4	"SHC3"	"Q92529"	12480	35220	200	6497	6468	434	6	6468	6468	6473	599	9	6	0	0	2043757	-0.008	100000.000	0.000	0.000	0.000	0.000	0.000	0.000	16.610	29	0	29	0	316	2384	100	1668	"Y341"
0	0	0	27	4	4	"Smad3 "	"P84022"	12980	35220	200	6332	6368	525	8	6334	6334	6296	417	6	17	9	0	2012352	0.173	100000.000	100000.000	0.000	0.000	0.000	0.000	0.000	16.610	-2	34	-2	34	316	2384	100	1669	"S208"
0	0	0	27	5	4	"Smad3 "	"P84022"	13480	35220	200	6440	6468	483	7	6278	6278	6282	387	6	32	11	0	2043946	0.481	100000.000	100000.000	0.000	0.000	0.000	0.000	0.000	16.610	162	190	162	190	316	2384	100	1670	"S208"
0	0	0	27	6	4	"Smad3 "	"P84022"	14000	35210	130	6620	6682	505	7	6342	6342	6403	1151	17	7	0	0	801788	0.242	100000.000	100000.000	0.000	0.000	0.000	0.000	0.000	16.610	278	340	278	340	120	940	100	1671	"S208"
0	0	0	27	7	4	"TAK1 "	"O43318"	14480	35220	200	6338	6337	300	4	6281	6281	6305	336	5	13	3	0	2002545	0.095	100000.000	100000.000	0.000	0.000	0.000	0.000	0.000	16.610	57	56	57	56	316	2384	100	1672	"T187"
0	0	0	27	8	4	"TAK1 "	"O43318"	14980	35220	200	6148	6174	347	5	6205	6205	6205	397	6	6	1	0	1950868	-0.078	100000.000	100000.000	0.000	0.000	0.000	0.000	0.000	16.610	-57	-31	-57	-31	316	2384	100	1673	"T187"
0	0	0	27	9	4	"TAK1 "	"O43318"	15480	35220	200	6116	6190	943	15	6098	6098	6105	287	4	15	3	0	1956166	0.296	100000.000	100000.000	0.000	0.000	0.000	0.000	0.000	16.610	18	92	18	92	316	2384	100	1674	"T187"
0	0	0	27	1	5	"ACC1"	"P68133"	11500	35860	200	6210	6224	422	6	6569	6569	6585	510	7	2	0	0	1966828	-0.708	100000.000	100000.000	0.000	0.000	0.000	0.000	0.000	16.610	-359	-345	-359	-345	316	2384	100	1675	"Y93"
0	0	0	27	2	5	"ACC1"	"P68133"	12000	35860	200	6139	6214	410	6	6541	6541	6557	455	6	3	0	0	1963604	-0.754	100000.000	100000.000	0.000	0.000	0.000	0.000	0.000	16.610	-402	-327	-402	-327	316	2384	100	1676	"Y93"
0	0	0	27	3	5	"ACC1"	"P68133"	12500	35860	200	6086	6164	442	7	6512	6512	6520	352	5	6	0	0	1947778	-1.011	100000.000	100000.000	0.000	0.000	0.000	0.000	0.000	16.610	-426	-348	-426	-348	316	2384	100	1677	"Y93"
0	0	0	27	4	5	"A-Raf"	"P10398"	13000	35860	200	6174	6191	572	9	6428	6428	6407	385	6	4	0	0	1956474	-0.561	100000.000	100000.000	0.000	0.000	0.000	0.000	0.000	16.610	-254	-237	-254	-237	316	2384	100	1678	"T20"
0	0	0	27	5	5	"A-Raf"	"P10398"	13500	35860	200	6204	6224	384	6	6417	6417	6426	732	11	0	0	0	1966733	-0.276	100000.000	100000.000	0.000	0.000	0.000	0.000	0.000	16.610	-213	-193	-213	-193	316	2384	100	1679	"T20"
0	0	0	27	6	5	"A-Raf"	"P10398"	14000	35860	200	6240	6250	352	5	6441	6441	6447	432	6	2	0	0	1974908	-0.456	100000.000	100000.000	0.000	0.000	0.000	0.000	0.000	16.610	-201	-191	-201	-191	316	2384	100	1680	"T20"
0	0	0	27	7	5	"BCAP"	"Q6ZUJ8"	14510	35860	80	6825	6776	332	4	6448	6448	6457	311	4	55	13	0	352330	1.026	100000.000	100000.000	0.000	0.000	0.000	0.000	0.000	16.610	377	328	377	328	52	340	100	1681	"Y570"
0	0	0	27	8	5	"BCAP"	"Q6ZUJ8"	15000	35860	200	6374	6394	669	10	6317	6317	6329	421	6	9	0	0	2020384	0.154	100000.000	100000.000	0.000	0.000	0.000	0.000	0.000	16.610	57	77	57	77	316	2384	100	1682	"Y570"
0	0	0	27	9	5	"BCAP"	"Q6ZUJ8"	15500	35860	70	6783	6792	265	3	6264	6264	6272	323	5	78	28	0	217350	1.610	100000.000	100000.000	0.000	0.000	0.000	0.000	0.000	16.610	519	528	519	528	32	236	100	1683	"Y570"
0	0	0	27	1	6	"Cofilin 1"	"P23528"	11500	36520	200	6987	7031	433	6	6713	6713	6769	516	7	29	5	0	2221858	0.508	100000.000	100000.000	0.000	0.000	0.000	0.000	0.000	16.610	274	318	274	318	316	2384	100	1684	"Y139"
0	0	0	27	2	6	"Cofilin 1"	"P23528"	12000	36520	100	7270	7277	479	6	6533	6533	6545	329	5	82	58	0	582146	2.225	100000.000	100000.000	0.000	0.000	0.000	0.000	0.000	16.610	737	744	737	744	80	560	100	1685	"Y139"
0	0	0	27	3	6	"Cofilin 1"	"P23528"	12500	36510	140	6759	6878	569	8	6529	6529	6541	402	6	40	25	0	1073013	0.838	100000.000	100000.000	0.000	0.000	0.000	0.000	0.000	16.610	230	349	230	349	156	1140	100	1686	"Y139"
0	0	0	27	4	6	"CTNNB1"	"P35222"	13000	36510	200	6528	6501	346	5	6519	6519	6510	450	6	6	0	0	2054398	-0.020	100000.000	100000.000	0.000	0.000	0.000	0.000	0.000	16.610	9	-18	9	-18	316	2384	100	1687	"Y654"
0	0	0	27	5	6	"CTNNB1"	"P35222"	13500	36510	200	6146	6200	483	7	6541	6541	6536	650	9	1	0	0	1959214	-0.517	100000.000	100000.000	0.000	0.000	0.000	0.000	0.000	16.610	-395	-341	-395	-341	316	2384	100	1688	"Y654"
0	0	0	27	6	6	"CTNNB1"	"P35222"	14000	36510	200	6183	6204	367	5	6491	6491	6509	586	9	1	0	0	1960516	-0.520	100000.000	100000.000	0.000	0.000	0.000	0.000	0.000	16.610	-308	-287	-308	-287	316	2384	100	1689	"Y654"
0	0	0	27	7	6	"IFNGR1 "	"P15260"	14500	36510	200	6268	6272	496	7	6396	6396	6410	349	5	11	2	0	1981944	-0.395	100000.000	100000.000	0.000	0.000	0.000	0.000	0.000	16.610	-128	-124	-128	-124	316	2384	100	1690	"S495"
0	0	0	27	8	6	"IFNGR1 "	"P15260"	15000	36510	200	6144	6136	373	6	6314	6314	6321	620	9	1	0	0	1938831	-0.298	100000.000	100000.000	0.000	0.000	0.000	0.000	0.000	16.610	-170	-178	-170	-178	316	2384	100	1691	"S495"
0	0	0	27	9	6	"IFNGR1 "	"P15260"	15500	36510	200	6169	6119	361	5	6243	6243	6250	352	5	8	0	0	1933705	-0.372	100000.000	100000.000	0.000	0.000	0.000	0.000	0.000	16.610	-74	-124	-74	-124	316	2384	100	1692	"S495"
-75	0	0	27	1	7	"empty"	"empty"	11480	37150	200	6629	6610	315	4	6682	6682	6678	376	5	6	0	0	2088776	-0.181	100000.000	100000.000	0.000	0.000	0.000	0.000	0.000	16.610	-53	-72	-53	-72	316	2384	100	1693	"empty"
-75	0	0	27	2	7	"empty"	"empty"	11980	37150	200	6707	6710	298	4	6673	6673	6679	316	4	11	1	0	2120443	0.098	100000.000	100000.000	0.000	0.000	0.000	0.000	0.000	16.610	34	37	34	37	316	2384	100	1694	"empty"
-75	0	0	27	3	7	"empty"	"empty"	12480	37150	200	6616	6593	337	5	6630	6630	6632	367	5	7	0	0	2083395	-0.106	100000.000	100000.000	0.000	0.000	0.000	0.000	0.000	16.610	-14	-37	-14	-37	316	2384	100	1695	"empty"
-75	0	0	27	4	7	"empty"	"empty"	12980	37150	200	6627	6543	395	6	6584	6584	6559	385	5	9	0	0	2067669	-0.042	100000.000	100000.000	0.000	0.000	0.000	0.000	0.000	16.610	43	-41	43	-41	316	2384	100	1696	"empty"
-75	0	0	27	5	7	"empty"	"empty"	13480	37150	200	6515	6547	688	10	6576	6576	6578	561	8	4	0	0	2068913	-0.055	100000.000	100000.000	0.000	0.000	0.000	0.000	0.000	16.610	-61	-29	-61	-29	316	2384	100	1697	"empty"
-75	0	0	27	6	7	"empty"	"empty"	13980	37150	200	6575	6591	313	4	6563	6563	6559	373	5	13	1	0	2082661	0.086	100000.000	100000.000	0.000	0.000	0.000	0.000	0.000	16.610	12	28	12	28	316	2384	100	1698	"empty"
0	0	0	27	7	7	"GLQAWPG-pS-AIPQFLG_GLQAWPGEAIPQFLG_60vs40"	"GLQAWPG-pS-AIPQFLG_GLQAWPGEAIPQFLG_60vs40"	14510	37140	100	13514	14311	7219	50	6470	6470	6483	277	4	80	72	0	1144860	28.260	100000.000	100000.000	0.000	0.000	0.000	0.000	0.000	16.610	7044	7841	7044	7841	80	560	100	1699	"GLQAWPG-pS-AIPQFLG_GLQAWPGEAIPQFLG_60vs40"
0	0	0	27	8	7	"GLQAWPG-pS-AIPQFLG_GLQAWPGEAIPQFLG_60vs40"	"GLQAWPG-pS-AIPQFLG_GLQAWPGEAIPQFLG_60vs40"	15000	37150	130	8129	13157	7184	54	6350	6350	6348	266	4	70	56	0	1578842	25.598	100000.000	100000.000	0.000	0.000	0.000	0.000	0.000	16.610	1779	6807	1779	6807	120	940	100	1700	"GLQAWPG-pS-AIPQFLG_GLQAWPGEAIPQFLG_60vs40"
0	0	0	27	9	7	"GLQAWPG-pS-AIPQFLG_GLQAWPGEAIPQFLG_60vs40"	"GLQAWPG-pS-AIPQFLG_GLQAWPGEAIPQFLG_60vs40"	15500	37140	120	7175	12542	6970	55	6216	6216	6235	462	7	60	51	0	1505066	13.652	100000.000	100000.000	0.000	0.000	0.000	0.000	0.000	16.610	959	6326	959	6326	120	820	100	1701	"GLQAWPG-pS-AIPQFLG_GLQAWPGEAIPQFLG_60vs40"
0	0	0	28	1	1	"BLNK "	"Q8WV28"	15990	33290	130	6474	6737	738	10	6176	6176	6190	407	6	40	30	0	808476	1.344	100000.000	100000.000	0.000	0.000	0.000	0.000	0.000	16.610	298	561	298	561	120	940	100	1702	"Y178"
0	0	0	28	2	1	"BLNK "	"Q8WV28"	16500	33290	80	7791	7633	761	9	6090	6090	6152	498	8	84	75	0	396911	2.974	100000.000	100000.000	0.000	0.000	0.000	0.000	0.000	16.610	1701	1543	1701	1543	52	340	100	1703	"Y178"
0	0	0	28	3	1	"BLNK "	"Q8WV28"	16990	33280	70	8193	8203	842	10	6067	6067	6090	280	4	100	96	0	262511	7.546	100000.000	100000.000	0.000	0.000	0.000	0.000	0.000	16.610	2126	2136	2126	2136	32	236	100	1704	"Y178"
0	0	0	28	4	1	"Catalase"	"P04040"	17500	33280	80	7564	7489	610	8	5917	5917	5935	272	4	92	90	0	389443	5.713	100000.000	100000.000	0.000	0.000	0.000	0.000	0.000	16.610	1647	1572	1647	1572	52	340	100	1705	"Y385"
0	0	0	28	5	1	"Catalase"	"P04040"	17990	33280	80	7517	7311	817	11	5793	5793	5859	540	9	84	75	0	380183	2.689	100000.000	100000.000	0.000	0.000	0.000	0.000	0.000	16.610	1724	1518	1724	1518	52	340	100	1706	"Y385"
0	0	0	28	6	1	"Catalase"	"P04040"	18490	33260	130	5954	6440	937	14	5691	5691	5714	325	5	45	36	0	772820	2.234	100000.000	100000.000	0.000	0.000	0.000	0.000	0.000	16.610	263	749	263	749	120	940	100	1707	"Y385"
0	0	0	28	7	1	"Cdc42"	"P60953"	19000	33290	80	6747	6680	589	8	5554	5554	5603	595	10	82	50	0	347374	1.810	100000.000	100000.000	0.000	0.000	0.000	0.000	0.000	16.610	1193	1126	1193	1126	52	340	100	1708	"Y64"
0	0	0	28	8	1	"Cdc42"	"P60953"	19500	33290	80	6833	6594	666	10	5456	5456	5474	278	5	82	78	0	342886	4.029	100000.000	100000.000	0.000	0.000	0.000	0.000	0.000	16.610	1377	1138	1377	1138	52	340	100	1709	"Y64"
0	0	0	28	9	1	"Cdc42"	"P60953"	20000	33270	80	6758	6602	726	10	5406	5406	5406	231	4	84	76	0	343322	5.177	100000.000	100000.000	0.000	0.000	0.000	0.000	0.000	16.610	1352	1196	1352	1196	52	340	100	1710	"Y64"
0	0	0	28	1	2	"Flt3"	"P36888"	16010	33930	70	7478	7391	467	6	6029	6029	6054	393	6	96	90	0	236504	3.402	100000.000	100000.000	0.000	0.000	0.000	0.000	0.000	16.610	1449	1362	1449	1362	32	236	100	1711	"Y842"
0	0	0	28	2	2	"Flt3"	"P36888"	16510	33950	80	7481	7205	782	10	5985	5985	5999	261	4	84	73	0	374671	4.621	100000.000	100000.000	0.000	0.000	0.000	0.000	0.000	16.610	1496	1220	1496	1220	52	340	100	1712	"Y842"
0	0	0	28	3	2	"Flt3"	"P36888"	17000	33930	70	7454	7140	747	10	6014	6014	6026	243	4	84	75	0	228481	4.584	100000.000	100000.000	0.000	0.000	0.000	0.000	0.000	16.610	1440	1126	1440	1126	32	236	100	1713	"Y842"
0	0	0	28	4	2	"gp130 "	"P40189"	17510	33920	80	6705	6635	350	5	5872	5872	5885	265	4	84	73	0	345013	2.830	100000.000	100000.000	0.000	0.000	0.000	0.000	0.000	16.610	833	763	833	763	52	340	100	1714	"S782"
0	0	0	28	5	2	"gp130 "	"P40189"	18000	33930	80	6660	6650	419	6	5802	5802	5837	395	6	86	55	0	345815	2.058	100000.000	100000.000	0.000	0.000	0.000	0.000	0.000	16.610	858	848	858	848	52	340	100	1715	"S782"
0	0	0	28	6	2	"gp130 "	"P40189"	18500	33930	80	6580	6547	363	5	5618	5618	5639	398	7	94	73	0	340438	2.281	100000.000	100000.000	0.000	0.000	0.000	0.000	0.000	16.610	962	929	962	929	52	340	100	1716	"S782"
0	0	0	28	7	2	"HSP60"	"P10809"	19000	33920	200	5582	5626	331	5	5579	5579	5598	385	6	9	1	0	1777798	0.073	100000.000	100000.000	0.000	0.000	0.000	0.000	0.000	16.610	3	47	3	47	316	2384	100	1717	"S70"
0	0	0	28	8	2	"HSP60"	"P10809"	19500	33920	200	5676	5682	279	4	5596	5596	5622	706	12	1	0	0	1795660	0.085	100000.000	100000.000	0.000	0.000	0.000	0.000	0.000	16.610	80	86	80	86	316	2384	100	1718	"S70"
0	0	0	28	9	2	"HSP60"	"P10809"	20000	33920	200	5512	5550	380	6	5452	5452	5472	292	5	17	3	0	1753877	0.267	100000.000	100000.000	0.000	0.000	0.000	0.000	0.000	16.610	60	98	60	98	316	2384	100	1719	"S70"
0	0	0	28	1	3	"IL7R "	"P16871"	16010	34570	140	7967	7857	584	7	6079	6079	6080	284	4	94	94	0	1225704	6.257	100000.000	100000.000	0.000	0.000	0.000	0.000	0.000	16.610	1888	1778	1888	1778	156	1140	100	1720	"Y449"
0	0	0	28	2	3	"IL7R "	"P16871"	16520	34580	140	7917	7775	656	8	6071	6071	6163	1260	20	84	3	0	1212937	1.279	100000.000	100000.000	0.000	0.000	0.000	0.000	0.000	16.610	1846	1704	1846	1704	156	1140	100	1721	"Y449"
0	0	0	28	3	3	"IL7R "	"P16871"	17010	34570	130	8117	8089	395	4	6003	6003	6022	276	4	100	99	0	970641	7.489	100000.000	100000.000	0.000	0.000	0.000	0.000	0.000	16.610	2114	2086	2114	2086	120	940	100	1722	"Y449"
0	0	0	28	4	3	"IRAK4"	"P51617"	17510	34570	200	5720	5732	549	9	5910	5910	5940	467	7	2	1	0	1811387	-0.445	100000.000	100000.000	0.000	0.000	0.000	0.000	0.000	16.610	-190	-178	-190	-178	316	2384	100	1723	"T345"
0	0	0	28	5	3	"IRAK4"	"P51617"	18010	34570	200	5670	5694	358	6	5814	5814	5830	344	5	4	0	0	1799183	-0.395	100000.000	100000.000	0.000	0.000	0.000	0.000	0.000	16.610	-144	-120	-144	-120	316	2384	100	1724	"T345"
0	0	0	28	6	3	"IRAK4"	"P51617"	18500	34570	200	5569	5605	366	6	5693	5693	5717	580	10	1	0	0	1771089	-0.193	100000.000	100000.000	0.000	0.000	0.000	0.000	0.000	16.610	-124	-88	-124	-88	316	2384	100	1725	"T345"
0	0	0	28	7	3	"LIMK1"	"P53667"	19000	34570	90	7519	7492	366	4	5661	5661	5668	271	4	100	100	0	389605	6.731	100000.000	100000.000	0.000	0.000	0.000	0.000	0.000	16.610	1858	1831	1858	1831	52	420	100	1726	"T508"
0	0	0	28	8	3	"LIMK1"	"P53667"	19510	34580	70	7485	7461	294	3	5688	5688	5695	285	5	100	100	0	238760	6.196	100000.000	100000.000	0.000	0.000	0.000	0.000	0.000	16.610	1797	1773	1797	1773	32	236	100	1727	"T508"
0	0	0	28	9	3	"LIMK1"	"P53667"	20010	34570	100	7100	6986	902	12	5476	5476	5529	559	10	83	78	0	558845	2.606	100000.000	100000.000	0.000	0.000	0.000	0.000	0.000	16.610	1624	1510	1624	1510	80	560	100	1728	"T508"
0	0	0	28	1	4	"p38-alpha "	"Q16539"	16010	35210	200	5926	5966	475	7	6067	6067	6081	298	4	6	2	0	1885161	-0.386	100000.000	100000.000	0.000	0.000	0.000	0.000	0.000	16.610	-141	-101	-141	-101	316	2384	100	1729	"T122"
0	0	0	28	2	4	"p38-alpha "	"Q16539"	16510	35210	200	6060	6069	313	5	6023	6023	6037	297	4	16	2	0	1917718	0.108	100000.000	100000.000	0.000	0.000	0.000	0.000	0.000	16.610	37	46	37	46	316	2384	100	1730	"T122"
0	0	0	28	3	4	"p38-alpha "	"Q16539"	17010	35210	160	6291	6349	434	6	6032	6032	6032	222	3	53	28	0	1320687	1.428	100000.000	100000.000	0.000	0.000	0.000	0.000	0.000	16.610	259	317	259	317	208	1512	100	1731	"T122"
0	0	0	28	4	4	"MEK1 "	"Q02750"	17520	35210	90	6892	6852	409	5	5981	5981	6001	401	6	86	63	0	356291	2.122	100000.000	100000.000	0.000	0.000	0.000	0.000	0.000	16.610	911	871	911	871	52	420	100	1732	"S297"
0	0	0	28	5	4	"MEK1 "	"Q02750"	18000	35220	100	6724	6579	541	8	5869	5869	5911	492	8	61	40	0	526303	1.358	100000.000	100000.000	0.000	0.000	0.000	0.000	0.000	16.610	855	710	855	710	80	560	100	1733	"S297"
0	0	0	28	6	4	"MEK1 "	"Q02750"	18510	35220	90	6745	6724	771	11	5732	5732	5757	314	5	88	78	0	349647	3.080	100000.000	100000.000	0.000	0.000	0.000	0.000	0.000	16.610	1013	992	1013	992	52	420	100	1734	"S297"
0	0	0	28	7	4	"P27kip1"	"P46527"	19020	35220	90	5998	5971	363	6	5619	5619	5644	316	5	53	9	0	310510	1.035	100000.000	100000.000	0.000	0.000	0.000	0.000	0.000	16.610	379	352	379	352	52	420	100	1735	"Y74"
0	0	0	28	8	4	"P27kip1"	"P46527"	19510	35210	200	5563	5619	339	6	5501	5501	5514	265	4	25	14	0	1775676	0.396	100000.000	100000.000	0.000	0.000	0.000	0.000	0.000	16.610	62	118	62	118	316	2384	100	1736	"Y74"
0	0	0	28	9	4	"P27kip1"	"P46527"	20010	35210	90	5839	5920	459	7	5450	5450	5486	279	5	57	36	0	307841	1.556	100000.000	100000.000	0.000	0.000	0.000	0.000	0.000	16.610	389	470	389	470	52	420	100	1737	"Y74"
0	0	0	28	1	5	"PPARG "	"P37231"	16020	35860	200	6257	6272	311	4	6185	6185	6222	1002	16	0	0	0	1981969	0.050	100000.000	100000.000	0.000	0.000	0.000	0.000	0.000	16.610	72	87	72	87	316	2384	100	1738	"S112"
0	0	0	28	2	5	"PPARG "	"P37231"	16520	35860	200	6261	6363	1342	21	6162	6162	6169	319	5	18	3	0	2010771	0.608	100000.000	100000.000	0.000	0.000	0.000	0.000	0.000	16.610	99	201	99	201	316	2384	100	1739	"S112"
0	0	0	28	3	5	"PPARG "	"P37231"	17020	35850	100	6415	6418	220	3	6078	6078	6101	310	5	55	10	0	513402	1.023	100000.000	100000.000	0.000	0.000	0.000	0.000	0.000	16.610	337	340	337	340	80	560	100	1740	"S112"
0	0	0	28	4	5	"Pyk2 "	"Q14289"	17520	35860	190	21842	19807	6036	30	5949	5949	5969	478	8	89	89	0	5070512	28.950	100000.000	100000.000	0.000	0.000	0.000	0.000	0.000	16.610	15893	13858	15893	13858	256	2088	100	1741	"S399"
0	0	0	28	5	5	"Pyk2 "	"Q14289"	18010	35860	180	21962	20063	5823	29	5853	5853	5891	696	11	90	89	0	5136096	20.362	100000.000	100000.000	0.000	0.000	0.000	0.000	0.000	16.610	16109	14210	16109	14210	256	1924	100	1742	"S399"
0	0	0	28	6	5	"Pyk2 "	"Q14289"	18520	35860	180	22493	20431	6195	30	5766	5766	5782	327	5	90	89	0	5230320	44.798	100000.000	100000.000	0.000	0.000	0.000	0.000	0.000	16.610	16727	14665	16727	14665	256	1924	100	1743	"S399"
0	0	0	28	7	5	"STAT1 "	"P42224"	19030	35860	170	6291	6302	409	6	5635	5635	5671	334	5	83	47	0	1310773	1.889	100000.000	100000.000	0.000	0.000	0.000	0.000	0.000	16.610	656	667	656	667	208	1660	100	1744	"S708"
0	0	0	28	8	5	"STAT1 "	"P42224"	19530	35860	170	6082	6198	1005	16	5550	5550	5579	312	5	80	34	0	1289111	1.984	100000.000	100000.000	0.000	0.000	0.000	0.000	0.000	16.610	532	648	532	648	208	1660	100	1745	"S708"
0	0	0	28	9	5	"STAT1 "	"P42224"	20040	35850	180	6075	6139	680	11	5536	5536	5570	505	9	55	8	0	1571617	1.127	100000.000	100000.000	0.000	0.000	0.000	0.000	0.000	16.610	539	603	539	603	256	1924	100	1746	"S708"
0	0	0	28	1	6	"STAT5B "	"P51692"	16020	36500	80	7049	7005	510	7	6103	6103	6133	273	4	82	80	0	364240	3.194	100000.000	100000.000	0.000	0.000	0.000	0.000	0.000	16.610	946	902	946	902	52	340	100	1747	"S731"
0	0	0	28	2	6	"STAT5B "	"P51692"	16520	36510	70	7105	7064	363	5	6158	6158	6171	265	4	90	84	0	226045	3.370	100000.000	100000.000	0.000	0.000	0.000	0.000	0.000	16.610	947	906	947	906	32	236	100	1748	"S731"
0	0	0	28	3	6	"STAT5B "	"P51692"	17010	36510	70	7188	7219	363	5	6106	6106	6131	373	6	100	81	0	231016	2.917	100000.000	100000.000	0.000	0.000	0.000	0.000	0.000	16.610	1082	1113	1082	1113	32	236	100	1749	"S731"
0	0	0	28	4	6	"Syk "	"P43405"	17520	36500	90	14077	12267	3827	31	5982	5982	6042	593	9	78	75	0	637898	10.497	100000.000	100000.000	0.000	0.000	0.000	0.000	0.000	16.610	8095	6285	8095	6285	52	420	100	1750	"Y348"
0	0	0	28	5	6	"Syk "	"P43405"	18030	36520	90	13461	12647	2451	19	5919	5919	5946	395	6	94	94	0	657633	16.965	100000.000	100000.000	0.000	0.000	0.000	0.000	0.000	16.610	7542	6728	7542	6728	52	420	100	1751	"Y348"
0	0	0	28	6	6	"Syk "	"P43405"	18500	36500	80	12752	11482	2896	25	5808	5808	5848	643	10	84	80	0	597064	8.762	100000.000	100000.000	0.000	0.000	0.000	0.000	0.000	16.610	6944	5674	6944	5674	52	340	100	1752	"Y348"
0	0	0	28	7	6	"Calmodulin "	"P62158"	19010	36500	130	6972	6890	751	10	5661	5661	5694	365	6	83	81	0	826784	3.277	100000.000	100000.000	0.000	0.000	0.000	0.000	0.000	16.610	1311	1229	1311	1229	120	940	100	1753	"Y99"
0	0	0	28	8	6	"Calmodulin "	"P62158"	19510	36500	100	6864	6952	527	7	5585	5585	5634	313	5	97	97	0	556194	4.211	100000.000	100000.000	0.000	0.000	0.000	0.000	0.000	16.610	1279	1367	1279	1367	80	560	100	1754	"Y99"
0	0	0	28	9	6	"Calmodulin "	"P62158"	20020	36500	110	6914	7052	593	8	5507	5507	5538	308	5	100	100	0	564151	4.916	100000.000	100000.000	0.000	0.000	0.000	0.000	0.000	16.610	1407	1545	1407	1545	80	656	100	1755	"Y99"
-75	0	0	28	1	7	"empty"	"empty"	16000	37140	200	6229	6238	264	4	6227	6227	6241	359	5	9	1	0	1971337	-0.008	100000.000	100000.000	0.000	0.000	0.000	0.000	0.000	16.610	2	11	2	11	316	2384	100	1756	"empty"
-75	0	0	28	2	7	"empty"	"empty"	16500	37140	200	6249	6258	336	5	6195	6195	6206	415	6	8	1	0	1977535	0.125	100000.000	100000.000	0.000	0.000	0.000	0.000	0.000	16.610	54	63	54	63	316	2384	100	1757	"empty"
-75	0	0	28	3	7	"empty"	"empty"	17000	37140	200	6116	6125	265	4	6150	6150	6170	533	8	0	0	0	1935581	-0.084	100000.000	100000.000	0.000	0.000	0.000	0.000	0.000	16.610	-34	-25	-34	-25	316	2384	100	1758	"empty"
-75	0	0	28	4	7	"empty"	"empty"	17500	37140	200	6022	6040	258	4	6028	6028	6046	400	6	5	0	0	1908746	-0.015	100000.000	100000.000	0.000	0.000	0.000	0.000	0.000	16.610	-6	12	-6	12	316	2384	100	1759	"empty"
-75	0	0	28	5	7	"empty"	"empty"	18000	37140	200	5944	6105	2829	46	5943	5943	5963	355	5	10	1	0	1929179	0.400	100000.000	100000.000	0.000	0.000	0.000	0.000	0.000	16.610	1	162	1	162	316	2384	100	1760	"empty"
-75	0	0	28	6	7	"empty"	"empty"	18500	37140	200	5876	5890	264	4	5858	5858	5882	356	6	10	0	0	1861228	0.022	100000.000	100000.000	0.000	0.000	0.000	0.000	0.000	16.610	18	32	18	32	316	2384	100	1761	"empty"
0	0	0	28	7	7	"Control-Spot"	"Tau"	19010	37140	130	6925	7490	3482	46	5714	5714	5730	312	5	91	85	0	898856	5.641	100000.000	100000.000	0.000	0.000	0.000	0.000	0.000	16.610	1211	1776	1211	1776	120	940	100	1762	"Control-Spot"
0	0	0	28	8	7	"Control-Spot"	"Tau"	19510	37140	110	7009	7033	275	3	5595	5595	5624	417	7	100	100	0	562615	3.379	100000.000	100000.000	0.000	0.000	0.000	0.000	0.000	16.610	1414	1438	1414	1438	80	656	100	1763	"Control-Spot"
0	0	0	28	9	7	"Control-Spot"	"Tau"	20010	37130	110	7130	7152	373	5	5570	5570	5601	347	6	100	100	0	572184	4.470	100000.000	100000.000	0.000	0.000	0.000	0.000	0.000	16.610	1560	1582	1560	1582	80	656	100	1764	"Control-Spot"
0	0	0	29	1	1	"Anxa1"	"P04083"	2500	37840	100	7528	7438	639	8	6422	6422	6592	2722	41	0	0	0	595000	0.311	100000.000	100000.000	0.000	0.000	0.000	0.000	0.000	16.610	1106	1016	1106	1016	80	560	100	1765	"Y20"
0	0	0	29	2	1	"Anxa1"	"P04083"	2990	37840	80	7561	7689	846	11	6325	6325	6359	614	9	92	51	0	399815	2.166	100000.000	100000.000	0.000	0.000	0.000	0.000	0.000	16.610	1236	1364	1236	1364	52	340	100	1766	"Y20"
0	0	0	29	3	1	"Anxa1"	"P04083"	3490	37830	90	7438	7555	1083	14	6238	6238	6259	423	6	92	73	0	392883	3.064	100000.000	100000.000	0.000	0.000	0.000	0.000	0.000	16.610	1200	1317	1200	1317	52	420	100	1767	"Y20"
0	0	0	29	4	1	"Bax"	"Q07812"	3990	37830	200	6471	6445	753	11	6337	6337	6340	1016	16	1	0	0	2036507	0.103	100000.000	100000.000	0.000	0.000	0.000	0.000	0.000	16.610	134	108	134	108	316	2384	100	1768	"S184"
0	0	0	29	5	1	"Bax"	"Q07812"	4490	37820	200	6409	6402	591	9	6421	6421	6380	571	8	11	1	0	2022891	0.039	100000.000	100000.000	0.000	0.000	0.000	0.000	0.000	16.610	-12	-19	-12	-19	316	2384	100	1769	"S184"
0	0	0	29	6	1	"Bax"	"Q07812"	4990	37820	200	6487	6448	635	9	6552	6552	6580	1380	20	1	0	0	2037640	-0.096	100000.000	100000.000	0.000	0.000	0.000	0.000	0.000	16.610	-65	-104	-65	-104	316	2384	100	1770	"S184"
0	0	0	29	7	1	"CHOP"	"P35638"	5500	37820	200	6741	6752	563	8	6772	6772	6812	1392	20	1	0	0	2133631	-0.043	100000.000	100000.000	0.000	0.000	0.000	0.000	0.000	16.610	-31	-20	-31	-20	316	2384	100	1771	"S79"
0	0	0	29	8	1	"CHOP"	"P35638"	6000	37820	200	6928	6993	363	5	6950	6950	6960	704	10	5	0	0	2209684	0.047	100000.000	100000.000	0.000	0.000	0.000	0.000	0.000	16.610	-22	43	-22	43	316	2384	100	1772	"S79"
0	0	0	29	9	1	"CHOP"	"P35638"	6510	37820	100	7205	7183	553	7	6989	6989	6957	380	5	37	12	0	574675	0.595	100000.000	100000.000	0.000	0.000	0.000	0.000	0.000	16.610	216	194	216	194	80	560	100	1773	"S79"
0	0	0	29	1	2	"Crk "	"P46108"	2510	38490	70	8841	8592	963	11	6491	6491	6598	951	14	87	71	0	274929	2.097	100000.000	100000.000	0.000	0.000	0.000	0.000	0.000	16.610	2350	2101	2350	2101	32	236	100	1774	"Y221"
0	0	0	29	2	2	"Crk "	"P46108"	2990	38480	90	9164	25827	25433	98	6370	6370	6413	752	11	65	61	25	1342981	25.816	100000.000	100000.000	0.000	0.000	0.000	0.000	0.000	16.610	2794	19457	2794	19457	52	420	100	1775	"Y221"
0	0	0	29	3	2	"Crk "	"P46108"	3500	38460	130	6669	7131	2340	32	6247	6247	6430	2011	31	13	0	0	855723	0.349	100000.000	100000.000	0.000	0.000	0.000	0.000	0.000	16.610	422	884	422	884	120	940	100	1776	"Y221"
0	0	0	29	4	2	"EEA1"	"Q15075"	4000	38460	70	7585	10438	12252	117	6444	6444	7054	5070	71	6	6	3	334020	0.667	100000.000	100000.000	0.000	0.000	0.000	0.000	0.000	16.610	1141	3994	1141	3994	32	236	100	1777	"T431"
0	0	0	29	5	2	"EEA1"	"Q15075"	4510	38460	200	6614	6632	890	13	6527	6527	6498	755	11	8	2	0	2095759	0.177	100000.000	100000.000	0.000	0.000	0.000	0.000	0.000	16.610	87	105	87	105	316	2384	100	1778	"T431"
0	0	0	29	6	2	"EEA1"	"Q15075"	5020	38470	110	6676	6917	1324	19	6560	6560	6618	1275	19	8	3	0	553352	0.235	100000.000	100000.000	0.000	0.000	0.000	0.000	0.000	16.610	116	357	116	357	80	656	100	1779	"T431"
0	0	0	29	7	2	"IKK-alpha "	"O15111"	5500	38470	70	8487	8277	565	6	6776	6776	6805	551	8	96	68	0	264863	2.672	100000.000	100000.000	0.000	0.000	0.000	0.000	0.000	16.610	1711	1501	1711	1501	32	236	100	1780	"T23"
0	0	0	29	8	2	"IKK-alpha "	"O15111"	6000	38450	70	8273	8246	309	3	6863	6863	6870	353	5	100	100	0	263879	3.898	100000.000	100000.000	0.000	0.000	0.000	0.000	0.000	16.610	1410	1383	1410	1383	32	236	100	1781	"T23"
0	0	0	29	9	2	"IKK-alpha "	"O15111"	6500	38450	90	8154	8139	538	6	7002	7002	7036	999	14	67	1	0	423244	1.104	100000.000	100000.000	0.000	0.000	0.000	0.000	0.000	16.610	1152	1137	1152	1137	52	420	100	1782	"T23"
0	0	0	29	1	3	"Jak2 "	"O60674"	2500	39090	200	6452	6581	794	12	6470	6470	6878	2755	40	1	0	0	2079746	-0.108	100000.000	100000.000	0.000	0.000	0.000	0.000	0.000	16.610	-18	111	-18	111	316	2384	100	1783	"Y1007"
0	0	0	29	2	3	"Jak2 "	"O60674"	3000	39080	200	6288	6456	854	13	6266	6266	6393	1268	19	3	1	0	2039958	0.050	100000.000	100000.000	0.000	0.000	0.000	0.000	0.000	16.610	22	190	22	190	316	2384	100	1784	"Y1007"
0	0	0	29	3	3	"Jak2 "	"O60674"	3500	39080	200	6375	6363	406	6	6305	6305	6468	1840	28	0	0	0	2010802	-0.057	100000.000	100000.000	0.000	0.000	0.000	0.000	0.000	16.610	70	58	70	58	316	2384	100	1785	"Y1007"
0	0	0	29	4	3	"Keap1"	"Q14145"	4020	39060	160	6638	7225	4043	55	6377	6377	6407	812	12	14	5	0	1502831	1.007	100000.000	100000.000	0.000	0.000	0.000	0.000	0.000	16.610	261	848	261	848	208	1512	100	1786	"Y141"
0	0	0	29	5	3	"Keap1"	"Q14145"	4500	39080	200	6607	6613	637	9	6532	6532	6543	922	14	4	0	0	2089682	0.076	100000.000	100000.000	0.000	0.000	0.000	0.000	0.000	16.610	75	81	75	81	316	2384	100	1787	"Y141"
0	0	0	29	6	3	"Keap1"	"Q14145"	5000	39080	200	6729	6713	495	7	6708	6708	6755	2032	30	0	0	0	2121287	-0.021	100000.000	100000.000	0.000	0.000	0.000	0.000	0.000	16.610	21	5	21	5	316	2384	100	1788	"Y141"
0	0	0	29	7	3	"MK2"	"P16389"	5500	39070	200	7010	7210	3321	46	6906	6906	6899	619	8	10	2	0	2278443	0.502	100000.000	100000.000	0.000	0.000	0.000	0.000	0.000	16.610	104	304	104	304	316	2384	100	1789	"Y132"
0	0	0	29	8	3	"MK2"	"P16389"	5990	39100	70	7756	7729	251	3	7050	7050	7056	262	3	90	78	0	247335	2.569	100000.000	100000.000	0.000	0.000	0.000	0.000	0.000	16.610	706	679	706	679	32	236	100	1790	"Y132"
0	0	0	29	9	3	"MK2"	"P16389"	6490	39090	200	6962	6982	393	5	7001	7001	6994	436	6	11	2	0	2206280	-0.028	100000.000	100000.000	0.000	0.000	0.000	0.000	0.000	16.610	-39	-19	-39	-19	316	2384	100	1791	"Y132"
0	0	0	29	1	4	"MyD88"	"Q99836"	2510	39770	180	9502	10210	3127	30	6650	6650	6938	1257	18	83	56	0	2613695	2.603	100000.000	100000.000	0.000	0.000	0.000	0.000	0.000	16.610	2852	3560	2852	3560	256	1924	100	1792	"Y257"
0	0	0	29	2	4	"MyD88"	"Q99836"	3010	39760	160	7571	7937	1438	18	6431	6431	6565	1036	15	58	15	0	1650891	1.324	100000.000	100000.000	0.000	0.000	0.000	0.000	0.000	16.610	1140	1506	1140	1506	208	1512	100	1793	"Y257"
0	0	0	29	3	4	"MyD88"	"Q99836"	3500	39750	160	7450	7601	1021	13	6409	6409	6466	741	11	74	20	0	1581037	1.532	100000.000	100000.000	0.000	0.000	0.000	0.000	0.000	16.610	1041	1192	1041	1192	208	1512	100	1794	"Y257"
0	0	0	29	4	4	"NFkB-p105 "	"P19838"	3990	39740	110	6360	7085	4732	66	6478	6478	6754	3061	45	2	2	0	566816	0.108	100000.000	100000.000	0.000	0.000	0.000	0.000	0.000	16.610	-118	607	-118	607	80	656	100	1795	"S337"
0	0	0	29	5	4	"NFkB-p105 "	"P19838"	4500	39740	200	6423	6449	862	13	6599	6599	6583	609	9	4	0	0	2037816	-0.220	100000.000	100000.000	0.000	0.000	0.000	0.000	0.000	16.610	-176	-150	-176	-150	316	2384	100	1796	"S337"
0	0	0	29	6	4	"NFkB-p105 "	"P19838"	5000	39740	200	6536	6670	1221	18	6704	6704	6707	865	12	3	1	0	2107636	-0.043	100000.000	100000.000	0.000	0.000	0.000	0.000	0.000	16.610	-168	-34	-168	-34	316	2384	100	1797	"S337"
0	0	0	29	7	4	"PKACa "	"P17612"	5480	39750	110	7113	7138	945	13	6857	6857	6916	908	13	5	2	0	571063	0.244	100000.000	100000.000	0.000	0.000	0.000	0.000	0.000	16.610	256	281	256	281	80	656	100	1798	"S338"
0	0	0	29	8	4	"PKACa "	"P17612"	6000	39740	200	7128	7345	1893	25	7061	7061	7082	946	13	3	2	0	2321155	0.278	100000.000	100000.000	0.000	0.000	0.000	0.000	0.000	16.610	67	284	67	284	316	2384	100	1799	"S338"
0	0	0	29	9	4	"PKACa "	"P17612"	6500	39740	200	7014	7234	1707	23	7098	7098	7082	427	6	7	2	0	2286036	0.356	100000.000	100000.000	0.000	0.000	0.000	0.000	0.000	16.610	-84	136	-84	136	316	2384	100	1800	"S338"
0	0	0	29	1	5	"PDK1"	"O15530"	2510	40400	120	19418	16117	8449	52	6565	6565	6676	707	10	70	65	0	1934027	13.354	100000.000	100000.000	0.000	0.000	0.000	0.000	0.000	16.610	12853	9552	12853	9552	120	820	100	1801	"Y373"
0	0	0	29	2	5	"PDK1"	"O15530"	3000	40390	130	11073	12972	7106	54	6379	6379	6470	577	8	68	55	0	1556591	11.269	100000.000	100000.000	0.000	0.000	0.000	0.000	0.000	16.610	4694	6593	4694	6593	120	940	100	1802	"Y373"
0	0	0	29	3	5	"PDK1"	"O15530"	3500	40390	70	19165	19816	3257	16	6449	6449	6784	2097	30	100	100	0	634124	6.215	100000.000	100000.000	0.000	0.000	0.000	0.000	0.000	16.610	12716	13367	12716	13367	32	236	100	1803	"Y373"
0	0	0	29	4	5	"Ripk1"	"Q13546"	4000	40390	130	6707	6960	812	11	6537	6537	6661	1965	29	5	0	0	835238	0.152	100000.000	100000.000	0.000	0.000	0.000	0.000	0.000	16.610	170	423	170	423	120	940	100	1804	"Y424"
0	0	0	29	5	5	"Ripk1"	"Q13546"	4500	40390	130	6901	7086	886	12	6668	6668	6659	800	12	20	13	0	850331	0.534	100000.000	100000.000	0.000	0.000	0.000	0.000	0.000	16.610	233	418	233	418	120	940	100	1805	"Y424"
0	0	0	29	6	5	"Ripk1"	"Q13546"	4990	40390	130	7068	7702	3330	43	6772	6772	6757	467	6	40	26	0	924278	2.024	100000.000	100000.000	0.000	0.000	0.000	0.000	0.000	16.610	296	930	296	930	120	940	100	1806	"Y424"
0	0	0	29	7	5	"Smad1 "	"Q15797"	5500	40380	200	6979	6959	423	6	7028	7028	7094	1820	25	0	0	0	2198903	-0.074	100000.000	100000.000	0.000	0.000	0.000	0.000	0.000	16.610	-49	-69	-49	-69	316	2384	100	1807	"S463"
0	0	0	29	8	5	"Smad1 "	"Q15797"	6000	40380	200	6998	6985	308	4	7125	7125	7142	484	6	1	0	0	2207246	-0.324	100000.000	100000.000	0.000	0.000	0.000	0.000	0.000	16.610	-127	-140	-127	-140	316	2384	100	1808	"S463"
0	0	0	29	9	5	"Smad1 "	"Q15797"	6500	40380	200	7029	7070	450	6	7138	7138	7154	965	13	1	0	0	2234015	-0.087	100000.000	100000.000	0.000	0.000	0.000	0.000	0.000	16.610	-109	-68	-109	-68	316	2384	100	1809	"S463"
0	0	0	29	1	6	"TAB1"	"Q15750"	2510	41050	120	10984	11226	4374	38	6600	6600	6721	887	13	89	78	0	1347111	5.079	100000.000	100000.000	0.000	0.000	0.000	0.000	0.000	16.610	4384	4626	4384	4626	120	820	100	1810	"S438"
0	0	0	29	2	6	"TAB1"	"Q15750"	3010	41050	130	10565	15091	13423	88	6490	6490	6791	2758	40	63	31	5	1810898	3.009	100000.000	100000.000	0.000	0.000	0.000	0.000	0.000	16.610	4075	8601	4075	8601	120	940	100	1811	"S438"
0	0	0	29	3	6	"TAB1"	"Q15750"	3510	41040	120	9209	9593	3617	37	6403	6403	6606	2207	33	70	5	0	1151205	1.353	100000.000	100000.000	0.000	0.000	0.000	0.000	0.000	16.610	2806	3190	2806	3190	120	820	100	1812	"S438"
0	0	0	29	4	6	"Tgfbr2"	"P37173"	4010	41040	200	6583	6602	572	8	6588	6588	6979	4308	61	0	0	0	2086350	-0.088	100000.000	100000.000	0.000	0.000	0.000	0.000	0.000	16.610	-5	14	-5	14	316	2384	100	1813	"Y259"
0	0	0	29	5	6	"Tgfbr2"	"P37173"	4510	41030	200	6690	6937	2742	39	6680	6680	6751	2060	30	3	1	0	2191949	0.090	100000.000	100000.000	0.000	0.000	0.000	0.000	0.000	16.610	10	257	10	257	316	2384	100	1814	"Y259"
0	0	0	29	6	6	"Tgfbr2"	"P37173"	5000	41030	200	6711	6673	577	8	6783	6783	6802	998	14	1	0	0	2108558	-0.129	100000.000	100000.000	0.000	0.000	0.000	0.000	0.000	16.610	-72	-110	-72	-110	316	2384	100	1815	"Y259"
0	0	0	29	7	6	"XIAP "	"P98170"	5510	41030	190	7312	11346	10544	92	7010	7010	7035	1390	19	29	25	1	2904505	3.101	100000.000	100000.000	0.000	0.000	0.000	0.000	0.000	16.610	302	4336	302	4336	256	2088	100	1816	"S87"
0	0	0	29	8	6	"XIAP "	"P98170"	6010	41030	90	17861	17248	2657	15	7065	7065	7080	380	5	98	96	0	896902	26.758	100000.000	100000.000	0.000	0.000	0.000	0.000	0.000	16.610	10796	10183	10796	10183	52	420	100	1817	"S87"
0	0	0	29	9	6	"XIAP "	"P98170"	6510	41030	100	16335	14412	4093	28	7167	7167	7161	454	6	90	87	0	1152938	15.971	100000.000	100000.000	0.000	0.000	0.000	0.000	0.000	16.610	9168	7245	9168	7245	80	560	100	1818	"S87"
-75	0	0	29	1	7	"empty"	"empty"	2510	41650	200	6556	6681	619	9	6700	6700	6868	1443	21	2	0	0	2111162	-0.130	100000.000	100000.000	0.000	0.000	0.000	0.000	0.000	16.610	-144	-19	-144	-19	316	2384	100	1819	"empty"
-75	0	0	29	2	7	"empty"	"empty"	3010	41650	200	6553	6606	546	8	6533	6533	6731	2005	29	1	0	0	2087387	-0.062	100000.000	100000.000	0.000	0.000	0.000	0.000	0.000	16.610	20	73	20	73	316	2384	100	1820	"empty"
-75	0	0	29	3	7	"empty"	"empty"	3510	41650	200	6554	6583	547	8	6515	6515	6608	1129	17	1	0	0	2080301	-0.022	100000.000	100000.000	0.000	0.000	0.000	0.000	0.000	16.610	39	68	39	68	316	2384	100	1821	"empty"
-75	0	0	29	4	7	"empty"	"empty"	4010	41650	200	6537	7130	4723	66	6599	6599	6982	3969	56	2	1	0	2253134	0.037	100000.000	100000.000	0.000	0.000	0.000	0.000	0.000	16.610	-62	531	-62	531	316	2384	100	1822	"empty"
-75	0	0	29	5	7	"empty"	"empty"	4510	41650	200	6692	6668	683	10	6650	6650	6643	769	11	1	1	0	2106960	0.033	100000.000	100000.000	0.000	0.000	0.000	0.000	0.000	16.610	42	18	42	18	316	2384	100	1823	"empty"
-75	0	0	29	6	7	"empty"	"empty"	5010	41650	200	6767	6860	1752	25	6805	6805	6867	1345	19	1	0	0	2167615	-0.005	100000.000	100000.000	0.000	0.000	0.000	0.000	0.000	16.610	-38	55	-38	55	316	2384	100	1824	"empty"
-75	0	0	29	7	7	"empty"	"empty"	5510	41650	200	6949	6966	381	5	6952	6952	6945	518	7	6	0	0	2201385	0.041	100000.000	100000.000	0.000	0.000	0.000	0.000	0.000	16.610	-3	14	-3	14	316	2384	100	1825	"empty"
-75	0	0	29	8	7	"empty"	"empty"	6010	41650	200	7107	7173	521	7	7107	7107	7117	526	7	4	2	0	2266648	0.106	0.000	100000.000	0.000	0.000	0.000	0.000	0.000	Error	0	66	0	66	316	2384	100	1826	"empty"
-75	0	0	29	9	7	"empty"	"empty"	6510	41650	200	7054	7041	325	4	7078	7078	7121	880	12	0	0	0	2224979	-0.091	100000.000	100000.000	0.000	0.000	0.000	0.000	0.000	16.610	-24	-37	-24	-37	316	2384	100	1827	"empty"
0	0	0	30	1	1	"PTEN"	"P60484"	7020	37800	70	7440	7602	645	8	7010	7010	6912	506	7	46	34	0	243262	1.364	100000.000	100000.000	0.000	0.000	0.000	0.000	0.000	16.610	430	592	430	592	32	236	100	1828	"T382/3/5"
0	0	0	30	2	1	"PTEN"	"P60484"	7520	37800	200	7315	7292	700	9	7120	7120	7073	597	8	28	2	0	2304310	0.367	100000.000	100000.000	0.000	0.000	0.000	0.000	0.000	16.610	195	172	195	172	316	2384	100	1829	"T382/3/5"
0	0	0	30	3	1	"PTEN"	"P60484"	8030	37810	70	7247	7332	355	4	6886	6886	6843	549	8	21	12	0	234621	0.891	100000.000	100000.000	0.000	0.000	0.000	0.000	0.000	16.610	361	446	361	446	32	236	100	1830	"T382/3/5"
0	0	0	30	4	1	"Rab5A"	"P20339"	8520	37790	200	6483	6596	823	12	6794	6794	6789	501	7	9	2	0	2084223	-0.385	100000.000	100000.000	0.000	0.000	0.000	0.000	0.000	16.610	-311	-198	-311	-198	316	2384	100	1831	"S123"
0	0	0	30	5	1	"Rab5A"	"P20339"	9020	37790	200	6513	6521	439	6	6746	6746	6777	362	5	10	1	0	2060542	-0.707	100000.000	100000.000	0.000	0.000	0.000	0.000	0.000	16.610	-233	-225	-233	-225	316	2384	100	1832	"S123"
0	0	0	30	6	1	"Rab5A"	"P20339"	9520	37780	200	6401	6439	506	7	6794	6794	6828	515	7	3	0	0	2034794	-0.755	100000.000	100000.000	0.000	0.000	0.000	0.000	0.000	16.610	-393	-355	-393	-355	316	2384	100	1833	"S123"
0	0	0	30	7	1	"STAT1 "	"P42224"	10020	37780	200	6425	6715	2244	33	6899	6899	6902	667	9	2	2	0	2122011	-0.280	100000.000	100000.000	0.000	0.000	0.000	0.000	0.000	16.610	-474	-184	-474	-184	316	2384	100	1834	"Y701"
0	0	0	30	8	1	"STAT1 "	"P42224"	10510	37770	200	6435	6485	949	14	6875	6875	6869	781	11	1	0	0	2049223	-0.492	100000.000	100000.000	0.000	0.000	0.000	0.000	0.000	16.610	-440	-390	-440	-390	316	2384	100	1835	"Y701"
0	0	0	30	9	1	"STAT1 "	"P42224"	11010	37770	200	6396	6423	490	7	6878	6878	6872	703	10	0	0	0	2029569	-0.639	100000.000	100000.000	0.000	0.000	0.000	0.000	0.000	16.610	-482	-455	-482	-455	316	2384	100	1836	"Y701"
0	0	0	30	1	2	"STAT5B "	"P51692"	7030	38450	200	6567	6649	701	10	6944	6944	6916	590	8	4	0	0	2101124	-0.453	100000.000	100000.000	0.000	0.000	0.000	0.000	0.000	16.610	-377	-295	-377	-295	316	2384	100	1837	"Y699"
0	0	0	30	2	2	"STAT5B "	"P51692"	7530	38450	200	6851	6940	806	11	7089	7089	7063	662	9	16	1	0	2192883	-0.186	100000.000	100000.000	0.000	0.000	0.000	0.000	0.000	16.610	-238	-149	-238	-149	316	2384	100	1838	"Y699"
0	0	0	30	3	2	"STAT5B "	"P51692"	8030	38440	200	6744	6795	754	11	6963	6963	6968	697	10	12	0	0	2147183	-0.248	100000.000	100000.000	0.000	0.000	0.000	0.000	0.000	16.610	-219	-168	-219	-168	316	2384	100	1839	"Y699"
0	0	0	30	4	2	"Syk "	"P43405"	8530	38440	80	8869	8564	1169	13	6886	6886	6876	560	8	78	73	0	445327	3.014	100000.000	100000.000	0.000	0.000	0.000	0.000	0.000	16.610	1983	1678	1983	1678	52	340	100	1840	"Y352"
0	0	0	30	5	2	"Syk "	"P43405"	9030	38450	80	8791	8545	1064	12	6846	6846	6881	621	9	82	75	0	444326	2.680	100000.000	100000.000	0.000	0.000	0.000	0.000	0.000	16.610	1945	1699	1945	1699	52	340	100	1841	"Y352"
0	0	0	30	6	2	"Syk "	"P43405"	9520	38440	130	7258	7843	3561	45	6795	6795	6840	544	7	45	34	0	941151	1.844	100000.000	100000.000	0.000	0.000	0.000	0.000	0.000	16.610	463	1048	463	1048	120	940	100	1842	"Y352"
0	0	0	30	7	2	"ACC1"	"Q13085"	10020	38430	200	6281	6299	665	10	6896	6896	6889	485	7	5	0	0	1990526	-1.216	100000.000	100000.000	0.000	0.000	0.000	0.000	0.000	16.610	-615	-597	-615	-597	316	2384	100	1843	"S80"
0	0	0	30	8	2	"ACC1"	"Q13085"	10520	38430	200	6211	6244	592	9	6869	6869	6841	619	9	1	0	0	1973188	-0.964	100000.000	100000.000	0.000	0.000	0.000	0.000	0.000	16.610	-658	-625	-658	-625	316	2384	100	1844	"S80"
0	0	0	30	9	2	"ACC1"	"Q13085"	11020	38430	200	6213	6539	3861	59	6863	6863	6847	633	9	3	0	0	2066371	-0.487	100000.000	100000.000	0.000	0.000	0.000	0.000	0.000	16.610	-650	-324	-650	-324	316	2384	100	1845	"S80"
0	0	0	30	1	3	"TrKA"	"P04629"	7030	39080	120	8133	8412	1319	15	6995	6995	6945	603	8	78	48	0	1009458	2.433	100000.000	100000.000	0.000	0.000	0.000	0.000	0.000	16.610	1138	1417	1138	1417	120	820	100	1846	"Y680"
0	0	0	30	2	3	"TrKA"	"P04629"	7530	39080	110	8621	8525	820	9	7004	7004	6976	794	11	82	51	0	682020	1.951	100000.000	100000.000	0.000	0.000	0.000	0.000	0.000	16.610	1617	1521	1617	1521	80	656	100	1847	"Y680"
0	0	0	30	3	3	"TrKA"	"P04629"	8040	39080	120	7839	7978	907	11	7045	7045	6992	560	8	63	39	0	957418	1.761	100000.000	100000.000	0.000	0.000	0.000	0.000	0.000	16.610	794	933	794	933	120	820	100	1848	"Y680"
0	0	0	30	4	3	"BRAF1"	"P15056"	8530	39070	200	6309	6239	871	13	6763	6763	6802	675	9	3	1	0	1971541	-0.834	100000.000	100000.000	0.000	0.000	0.000	0.000	0.000	16.610	-454	-524	-454	-524	316	2384	100	1849	"S579"
0	0	0	30	5	3	"BRAF1"	"P15056"	9030	39070	200	6399	6133	705	11	6791	6791	6870	1238	18	0	0	0	1938031	-0.595	100000.000	100000.000	0.000	0.000	0.000	0.000	0.000	16.610	-392	-658	-392	-658	316	2384	100	1850	"S579"
0	0	0	30	6	3	"BRAF1"	"P15056"	9520	39060	200	6457	6174	821	13	6846	6846	6887	879	12	0	0	0	1951140	-0.811	100000.000	100000.000	0.000	0.000	0.000	0.000	0.000	16.610	-389	-672	-389	-672	316	2384	100	1851	"S579"
0	0	0	30	7	3	"Cdc2"	"P06493"	10030	39060	100	7411	7396	541	7	6845	6845	6857	437	6	57	33	0	591683	1.233	100000.000	100000.000	0.000	0.000	0.000	0.000	0.000	16.610	566	551	566	551	80	560	100	1852	"Y15"
0	0	0	30	8	3	"Cdc2"	"P06493"	10530	39060	90	7304	7378	565	7	6856	6856	6853	502	7	48	26	0	383643	1.046	100000.000	100000.000	0.000	0.000	0.000	0.000	0.000	16.610	448	522	448	522	52	420	100	1853	"Y15"
0	0	0	30	9	3	"Cdc2"	"P06493"	11020	39070	100	7428	7316	595	8	6846	6846	6802	476	6	57	28	0	585259	1.080	100000.000	100000.000	0.000	0.000	0.000	0.000	0.000	16.610	582	470	582	470	80	560	100	1854	"Y15"
0	0	0	30	1	4	"ERK3"	"Q16659"	7030	39720	170	7504	7481	609	8	6988	6988	6993	609	8	46	8	0	1556069	0.801	100000.000	100000.000	0.000	0.000	0.000	0.000	0.000	16.610	516	493	516	493	208	1660	100	1855	"S189"
0	0	0	30	2	4	"ERK3"	"Q16659"	7530	39690	150	7327	7337	623	8	7068	7068	7024	951	13	7	0	0	1144561	0.329	100000.000	100000.000	0.000	0.000	0.000	0.000	0.000	16.610	259	269	259	269	156	1272	100	1856	"S189"
0	0	0	30	3	4	"ERK3"	"Q16659"	8020	39700	200	7309	7322	616	8	7211	7211	7224	1217	16	1	0	0	2313724	0.081	100000.000	100000.000	0.000	0.000	0.000	0.000	0.000	16.610	98	111	98	111	316	2384	100	1857	"S189"
0	0	0	30	4	4	"GIT2"	"Q14161"	8520	39700	200	6731	6777	542	7	6859	6859	6925	1036	14	0	0	0	2141415	-0.143	100000.000	100000.000	0.000	0.000	0.000	0.000	0.000	16.610	-128	-82	-128	-82	316	2384	100	1858	"Y484"
0	0	0	30	5	4	"GIT2"	"Q14161"	9020	39700	200	6723	6735	338	5	6776	6776	6783	350	5	10	0	0	2128320	-0.137	100000.000	100000.000	0.000	0.000	0.000	0.000	0.000	16.610	-53	-41	-53	-41	316	2384	100	1859	"Y484"
0	0	0	30	6	4	"GIT2"	"Q14161"	9520	39700	200	6788	6808	487	7	6823	6823	6878	1100	15	0	0	0	2151433	-0.064	100000.000	100000.000	0.000	0.000	0.000	0.000	0.000	16.610	-35	-15	-35	-15	316	2384	100	1860	"Y484"
0	0	0	30	7	4	"HSP70 "	"P08107"	10020	39700	200	6865	6908	517	7	7001	7001	6981	551	7	11	1	0	2182829	-0.132	100000.000	100000.000	0.000	0.000	0.000	0.000	0.000	16.610	-136	-93	-136	-93	316	2384	100	1861	"Y525"
0	0	0	30	8	4	"HSP70 "	"P08107"	10520	39690	200	6828	6809	539	7	6912	6912	6913	855	12	1	0	0	2151537	-0.122	100000.000	100000.000	0.000	0.000	0.000	0.000	0.000	16.610	-84	-103	-84	-103	316	2384	100	1862	"Y525"
0	0	0	30	9	4	"HSP70 "	"P08107"	11020	39690	200	6827	6848	528	7	6872	6872	6861	413	6	16	1	0	2164043	-0.031	100000.000	100000.000	0.000	0.000	0.000	0.000	0.000	16.610	-45	-24	-45	-24	316	2384	100	1863	"Y525"
0	0	0	30	1	5	"iNOS "	"P35228"	7030	40350	200	7029	7022	503	7	7023	7023	7011	793	11	2	0	0	2219008	0.014	100000.000	100000.000	0.000	0.000	0.000	0.000	0.000	16.610	6	-1	6	-1	316	2384	100	1864	"Y151"
0	0	0	30	2	5	"iNOS "	"P35228"	7530	40350	200	7068	7002	551	7	7047	7047	7079	1985	28	0	0	0	2212681	-0.039	100000.000	100000.000	0.000	0.000	0.000	0.000	0.000	16.610	21	-45	21	-45	316	2384	100	1865	"Y151"
0	0	0	30	3	5	"iNOS "	"P35228"	8030	40350	200	7269	7222	566	7	7162	7162	7168	1375	19	1	0	0	2282135	0.039	100000.000	100000.000	0.000	0.000	0.000	0.000	0.000	16.610	107	60	107	60	316	2384	100	1866	"Y151"
0	0	0	30	4	5	"IRF-3 "	"Q14653"	8530	40350	200	6898	7801	5999	76	7002	7002	7043	1149	16	4	3	0	2465090	0.660	100000.000	100000.000	0.000	0.000	0.000	0.000	0.000	16.610	-104	799	-104	799	316	2384	100	1867	"S402"
0	0	0	30	5	5	"IRF-3 "	"Q14653"	9030	40350	200	6739	6824	615	9	6834	6834	6909	1221	17	1	0	0	2156508	-0.070	100000.000	100000.000	0.000	0.000	0.000	0.000	0.000	16.610	-95	-10	-95	-10	316	2384	100	1868	"S402"
0	0	0	30	6	5	"IRF-3 "	"Q14653"	9530	40350	200	6816	6861	928	13	6873	6873	6890	372	5	11	2	0	2168214	-0.078	100000.000	100000.000	0.000	0.000	0.000	0.000	0.000	16.610	-57	-12	-57	-12	316	2384	100	1869	"S402"
0	0	0	30	7	5	"M6PR"	"P20645"	10040	40360	70	7754	7840	367	4	6961	6961	6927	413	5	90	46	0	250869	2.211	100000.000	100000.000	0.000	0.000	0.000	0.000	0.000	16.610	793	879	793	879	32	236	100	1870	"S267"
0	0	0	30	8	5	"M6PR"	"P20645"	10540	40350	70	7654	7839	650	8	6939	6939	6952	621	8	59	31	0	250863	1.428	100000.000	100000.000	0.000	0.000	0.000	0.000	0.000	16.610	715	900	715	900	32	236	100	1871	"S267"
0	0	0	30	9	5	"M6PR"	"P20645"	11030	40360	110	7360	7448	640	8	6946	6946	6981	702	10	36	5	0	595839	0.665	100000.000	100000.000	0.000	0.000	0.000	0.000	0.000	16.610	414	502	414	502	80	656	100	1872	"S267"
0	0	0	30	1	6	"MDM2"	"Q00987"	7040	41010	200	7081	7325	3654	49	7042	7042	7016	718	10	5	1	0	2314750	0.430	100000.000	100000.000	0.000	0.000	0.000	0.000	0.000	16.610	39	283	39	283	316	2384	100	1873	"S166"
0	0	0	30	2	6	"MDM2"	"Q00987"	7540	41010	200	7019	6978	506	7	7053	7053	6996	627	8	6	0	0	2205000	-0.029	100000.000	100000.000	0.000	0.000	0.000	0.000	0.000	16.610	-34	-75	-34	-75	316	2384	100	1874	"S166"
0	0	0	30	3	6	"MDM2"	"Q00987"	8040	41010	200	6939	6930	591	8	7098	7098	7086	682	9	4	0	0	2189951	-0.229	100000.000	100000.000	0.000	0.000	0.000	0.000	0.000	16.610	-159	-168	-159	-168	316	2384	100	1875	"S166"
0	0	0	30	4	6	"p38 delta"	"O15264"	8540	41010	130	8070	8275	1758	21	7203	7203	7251	430	5	89	50	0	992945	2.381	100000.000	100000.000	0.000	0.000	0.000	0.000	0.000	16.610	867	1072	867	1072	120	940	100	1876	"Y182"
0	0	0	30	5	6	"p38 delta"	"O15264"	9050	41030	130	8004	7967	330	4	6923	6923	6973	455	6	94	74	0	956072	2.185	100000.000	100000.000	0.000	0.000	0.000	0.000	0.000	16.610	1081	1044	1081	1044	120	940	100	1877	"Y182"
0	0	0	30	6	6	"p38 delta"	"O15264"	9550	41010	140	7762	7757	599	7	6845	6845	6885	749	10	66	11	0	1210140	1.164	100000.000	100000.000	0.000	0.000	0.000	0.000	0.000	16.610	917	912	917	912	156	1140	100	1878	"Y182"
0	0	0	30	7	6	"p70S6K"	"P23443"	10040	41010	200	6739	6690	472	7	6931	6931	6949	608	8	0	0	0	2114084	-0.426	100000.000	100000.000	0.000	0.000	0.000	0.000	0.000	16.610	-192	-241	-192	-241	316	2384	100	1879	"T412"
0	0	0	30	8	6	"p70S6K"	"P23443"	10540	41020	200	6715	6742	541	8	6898	6898	6898	533	7	4	0	0	2130342	-0.293	100000.000	100000.000	0.000	0.000	0.000	0.000	0.000	16.610	-183	-156	-183	-156	316	2384	100	1880	"T412"
0	0	0	30	9	6	"p70S6K"	"P23443"	11040	41020	200	6663	6679	367	5	6858	6858	6860	489	7	1	0	0	2110586	-0.370	100000.000	100000.000	0.000	0.000	0.000	0.000	0.000	16.610	-195	-179	-195	-179	316	2384	100	1881	"T412"
-75	0	0	30	1	7	"empty"	"empty"	7050	41640	200	6998	6958	452	6	7053	7053	7051	521	7	7	0	0	2198844	-0.179	100000.000	100000.000	0.000	0.000	0.000	0.000	0.000	16.610	-55	-95	-55	-95	316	2384	100	1882	"empty"
-75	0	0	30	2	7	"empty"	"empty"	7550	41640	200	7035	7103	1857	26	7082	7082	7033	564	8	16	0	0	2244668	0.124	100000.000	100000.000	0.000	0.000	0.000	0.000	0.000	16.610	-47	21	-47	21	316	2384	100	1883	"empty"
-75	0	0	30	3	7	"empty"	"empty"	8050	41640	200	7032	7013	498	7	7029	7029	7030	622	8	7	0	0	2216017	-0.027	100000.000	100000.000	0.000	0.000	0.000	0.000	0.000	16.610	3	-16	3	-16	316	2384	100	1884	"empty"
-75	0	0	30	4	7	"empty"	"empty"	8550	41640	200	7242	7288	674	9	7183	7183	7206	1016	14	1	0	0	2303125	0.081	100000.000	100000.000	0.000	0.000	0.000	0.000	0.000	16.610	59	105	59	105	316	2384	100	1885	"empty"
-75	0	0	30	5	7	"empty"	"empty"	9050	41640	200	7068	7126	675	9	7029	7029	7048	417	5	7	2	0	2251699	0.187	100000.000	100000.000	0.000	0.000	0.000	0.000	0.000	16.610	39	97	39	97	316	2384	100	1886	"empty"
-75	0	0	30	6	7	"empty"	"empty"	9550	41640	200	6834	6849	681	9	6854	6854	6879	595	8	2	0	0	2164149	-0.050	100000.000	100000.000	0.000	0.000	0.000	0.000	0.000	16.610	-20	-5	-20	-5	316	2384	100	1887	"empty"
-75	0	0	30	7	7	"empty"	"empty"	10050	41640	200	6867	6863	397	5	6880	6880	6888	606	8	5	0	0	2168734	-0.041	100000.000	100000.000	0.000	0.000	0.000	0.000	0.000	16.610	-13	-17	-13	-17	316	2384	100	1888	"empty"
-75	0	0	30	8	7	"empty"	"empty"	10550	41640	200	6942	6913	515	7	6860	6860	6872	512	7	12	1	0	2184475	0.080	100000.000	100000.000	0.000	0.000	0.000	0.000	0.000	16.610	82	53	82	53	316	2384	100	1889	"empty"
-75	0	0	30	9	7	"empty"	"empty"	11050	41640	200	6939	6922	431	6	6891	6891	6892	452	6	11	1	0	2187354	0.066	100000.000	100000.000	0.000	0.000	0.000	0.000	0.000	16.610	48	31	48	31	316	2384	100	1890	"empty"
0	0	0	31	1	1	"JNK1"	"P45983"	11580	37760	150	7437	7366	621	8	6776	6776	6794	419	6	57	37	0	1149093	1.365	100000.000	100000.000	0.000	0.000	0.000	0.000	0.000	16.610	661	590	661	590	156	1272	100	1891	"T183"
0	0	0	31	2	1	"JNK1"	"P45983"	12100	37750	170	7100	7210	631	8	6642	6642	6691	970	14	33	0	0	1499583	0.535	100000.000	100000.000	0.000	0.000	0.000	0.000	0.000	16.610	458	568	458	568	208	1660	100	1892	"T183"
0	0	0	31	3	1	"JNK1"	"P45983"	12600	37760	160	6999	7183	691	9	6517	6517	6530	834	12	37	5	0	1493984	0.783	100000.000	100000.000	0.000	0.000	0.000	0.000	0.000	16.610	482	666	482	666	208	1512	100	1893	"T183"
0	0	0	31	4	1	"Keap1"	"Q14145"	13100	37760	80	7054	7065	359	5	6518	6518	6476	359	5	75	28	0	367394	1.641	100000.000	100000.000	0.000	0.000	0.000	0.000	0.000	16.610	536	547	536	547	52	340	100	1894	"S293/5"
0	0	0	31	5	1	"Keap1"	"Q14145"	13600	37760	110	7217	7111	567	7	6568	6568	6557	477	7	61	23	0	568894	1.161	100000.000	100000.000	0.000	0.000	0.000	0.000	0.000	16.610	649	543	649	543	80	656	100	1895	"S293/5"
0	0	0	31	6	1	"Keap1"	"Q14145"	14110	37760	100	7136	7033	614	8	6493	6493	6493	372	5	62	42	0	562624	1.452	100000.000	100000.000	0.000	0.000	0.000	0.000	0.000	16.610	643	540	643	540	80	560	100	1896	"S293/5"
0	0	0	31	7	1	"MK2"	"P16389"	14600	37760	200	6552	6556	351	5	6411	6411	6427	725	11	2	0	0	2071714	0.178	100000.000	100000.000	0.000	0.000	0.000	0.000	0.000	16.610	141	145	141	145	316	2384	100	1897	"Y415"
0	0	0	31	8	1	"MK2"	"P16389"	15090	37760	200	6358	6391	497	7	6331	6331	6338	325	5	13	1	0	2019536	0.163	100000.000	100000.000	0.000	0.000	0.000	0.000	0.000	16.610	27	60	27	60	316	2384	100	1898	"Y415"
0	0	0	31	9	1	"MK2"	"P16389"	15590	37760	200	6277	6307	284	4	6298	6298	6301	318	5	13	1	0	1993089	0.019	100000.000	100000.000	0.000	0.000	0.000	0.000	0.000	16.610	-21	9	-21	9	316	2384	100	1899	"Y415"
0	0	0	31	1	2	"NFAT1 "	"Q13469"	11620	38390	90	7045	7071	312	4	6705	6705	6719	315	4	53	15	0	367714	1.117	100000.000	100000.000	0.000	0.000	0.000	0.000	0.000	16.610	340	366	340	366	52	420	100	1900	"S110"
0	0	0	31	2	2	"NFAT1 "	"Q13469"	12110	38390	120	6867	6857	312	4	6633	6633	6636	315	4	38	6	0	822890	0.702	100000.000	100000.000	0.000	0.000	0.000	0.000	0.000	16.610	234	224	234	224	120	820	100	1901	"S110"
0	0	0	31	3	2	"NFAT1 "	"Q13469"	12620	38380	130	6876	6846	351	5	6602	6602	6586	352	5	40	5	0	821518	0.739	100000.000	100000.000	0.000	0.000	0.000	0.000	0.000	16.610	274	244	274	244	120	940	100	1902	"S110"
0	0	0	31	4	2	"NFkB-p105 "	"P19838"	13110	38390	200	6483	6487	415	6	6600	6600	6579	424	6	9	0	0	2049750	-0.217	100000.000	100000.000	0.000	0.000	0.000	0.000	0.000	16.610	-117	-113	-117	-113	316	2384	100	1903	"S907"
0	0	0	31	5	2	"NFkB-p105 "	"P19838"	13610	38390	200	6474	6502	409	6	6584	6584	6618	1027	15	0	0	0	2054491	-0.113	100000.000	100000.000	0.000	0.000	0.000	0.000	0.000	16.610	-110	-82	-110	-82	316	2384	100	1904	"S907"
0	0	0	31	6	2	"NFkB-p105 "	"P19838"	14110	38390	200	6529	6650	1672	25	6504	6504	6571	1322	20	1	1	0	2101335	0.060	100000.000	100000.000	0.000	0.000	0.000	0.000	0.000	16.610	25	146	25	146	316	2384	100	1905	"S907"
0	0	0	31	7	2	"process-control__"	"GGSGGSGDYKDDDDK"	14610	38390	140	6557	6698	598	8	6425	6425	6429	297	4	41	23	0	1044905	0.906	100000.000	100000.000	0.000	0.000	0.000	0.000	0.000	16.610	132	273	132	273	156	1140	100	1906	"process-control__"
0	0	0	31	8	2	"process-control__"	"GGSGGSGDYKDDDDK"	15110	38400	70	7602	7494	487	6	6409	6409	6410	270	4	93	90	0	239811	4.015	100000.000	100000.000	0.000	0.000	0.000	0.000	0.000	16.610	1193	1085	1193	1085	32	236	100	1907	"process-control__"
0	0	0	31	9	2	"process-control__"	"GGSGGSGDYKDDDDK"	15600	38400	200	6247	6232	406	6	6294	6294	6304	433	6	4	0	0	1969175	-0.166	100000.000	100000.000	0.000	0.000	0.000	0.000	0.000	16.610	-47	-62	-47	-62	316	2384	100	1908	"process-control__"
0	0	0	31	1	3	"PAK4"	"O96013"	11580	39050	160	7302	8046	1355	16	6802	6802	6872	1576	22	43	7	0	1673496	0.745	100000.000	100000.000	0.000	0.000	0.000	0.000	0.000	16.610	500	1244	500	1244	208	1512	100	1909	"S474"
0	0	0	31	2	3	"PAK4"	"O96013"	12090	39030	150	9367	8706	1427	16	6734	6734	6803	1067	15	64	57	0	1358201	1.784	100000.000	100000.000	0.000	0.000	0.000	0.000	0.000	16.610	2633	1972	2633	1972	156	1272	100	1910	"S474"
0	0	0	31	3	3	"PAK4"	"O96013"	12610	39050	120	9594	9287	1110	11	6694	6694	6676	344	5	90	86	0	1114469	7.590	100000.000	100000.000	0.000	0.000	0.000	0.000	0.000	16.610	2900	2593	2900	2593	120	820	100	1911	"S474"
0	0	0	31	4	3	"Rab5A"	"P20339"	13100	39030	200	6723	6730	397	5	6688	6688	6678	484	7	13	0	0	2126543	0.107	100000.000	100000.000	0.000	0.000	0.000	0.000	0.000	16.610	35	42	35	42	316	2384	100	1912	"Y205"
0	0	0	31	5	3	"Rab5A"	"P20339"	13590	39020	130	6911	6927	569	8	6656	6656	6663	398	5	30	7	0	831191	0.663	100000.000	100000.000	0.000	0.000	0.000	0.000	0.000	16.610	255	271	255	271	120	940	100	1913	"Y205"
0	0	0	31	6	3	"Rab5A"	"P20339"	14090	39030	200	6567	6550	362	5	6552	6552	6554	409	6	10	0	0	2069808	-0.010	100000.000	100000.000	0.000	0.000	0.000	0.000	0.000	16.610	15	-2	15	-2	316	2384	100	1914	"Y205"
0	0	0	31	7	3	"Sek1"	"P45985"	14590	39030	200	6101	6004	558	9	6437	6437	6458	509	7	1	0	0	1897239	-0.892	100000.000	100000.000	0.000	0.000	0.000	0.000	0.000	16.610	-336	-433	-336	-433	316	2384	100	1915	"S257"
0	0	0	31	8	3	"Sek1"	"P45985"	15090	39040	200	5879	5850	764	13	6361	6361	6368	385	6	3	0	0	1848579	-1.345	100000.000	100000.000	0.000	0.000	0.000	0.000	0.000	16.610	-482	-511	-482	-511	316	2384	100	1916	"S257"
0	0	0	31	9	3	"Sek1"	"P45985"	15590	39040	200	5912	5853	520	8	6248	6248	6247	364	5	5	0	0	1849444	-1.082	100000.000	100000.000	0.000	0.000	0.000	0.000	0.000	16.610	-336	-395	-336	-395	316	2384	100	1917	"S257"
0	0	0	31	1	4	"Smad1 "	"Q15797"	11600	39710	70	7693	7616	477	6	6847	6847	6858	288	4	84	75	0	243703	2.632	100000.000	100000.000	0.000	0.000	0.000	0.000	0.000	16.610	846	769	846	769	32	236	100	1918	"S214"
0	0	0	31	2	4	"Smad1 "	"Q15797"	12100	39690	140	6901	7009	476	6	6710	6710	6708	295	4	37	22	0	1093447	1.020	100000.000	100000.000	0.000	0.000	0.000	0.000	0.000	16.610	191	299	191	299	156	1140	100	1919	"S214"
0	0	0	31	3	4	"Smad1 "	"Q15797"	12600	39700	70	7591	7609	369	4	6656	6656	6684	318	4	96	87	0	243494	2.909	100000.000	100000.000	0.000	0.000	0.000	0.000	0.000	16.610	935	953	935	953	32	236	100	1920	"S214"
0	0	0	31	4	4	"Smad3 "	"P84022"	13100	39690	150	6716	6763	544	8	6635	6635	6633	747	11	12	0	0	1055057	0.174	100000.000	100000.000	0.000	0.000	0.000	0.000	0.000	16.610	81	128	81	128	156	1272	100	1921	"T179"
0	0	0	31	5	4	"Smad3 "	"P84022"	13610	39690	70	7849	7903	417	5	6643	6643	6673	369	5	96	93	0	252906	3.333	100000.000	100000.000	0.000	0.000	0.000	0.000	0.000	16.610	1206	1260	1206	1260	32	236	100	1922	"T179"
0	0	0	31	6	4	"Smad3 "	"P84022"	14100	39690	140	6763	6961	577	8	6653	6653	6645	333	5	39	24	0	1085879	0.949	100000.000	100000.000	0.000	0.000	0.000	0.000	0.000	16.610	110	308	110	308	156	1140	100	1923	"T179"
[truncated: 229,466 more chars]
