# Supplementary material for: PIIKA 2.5: Enhanced quality control of peptide microarrays for kinome analysis
Source: PLoS One. 2021 Sep 10;16(9):e0257232. doi: 10.1371/journal.pone.0257232 (PMC8432839; doi:10.1371/journal.pone.0257232)
Supplement: S1 File — All arrays used in this experiment are available as txt files in the GPR format contained within a single zip folder. Individual files are named as in Table 1, where the first number, which follows S, represents the identifier for the samples. Samples 1 2, and 3 are control, 4,5 and 6 are treated with LPS, and 7,8, and 9 are treated with both LPS and cortisol. The number following this represents the day of experiment. For example, S1_2.txt contains the data for sample number 1 from the experiment performed on day 2. (ZIP) [file pone.0257232.s001.zip › arrays/S9_3.txt]

ATF	1.0
31	42    
"Type=GenePix Export 3"
"DateTime=2018/08/24 12:36:16"
"Settings="
"GalFile=T:\Arrays\Human Pig Gal File\Human Pig Gal File with Calibration spots  - Lot 3200 - Copy.txt"
"PixelSize=10"
"Wavelengths=532"
"ImageFiles=T:\Arrays\Method Development Day 3 - August 24, 2018\S9_0003_532.tif 0"
"NormalizationMethod=None"
"NormalizationFactors=1"
"JpegImage="
"StdDev=Type 1"
"RatioFormulations=W1/W2 (532/)"
"FeatureType=Circular"
"Barcode="
"BackgroundSubtraction=LocalFeature"
"ImageOrigin=0, 0"
"JpegOrigin=1530, 4390"
"Creator=GenePix Pro 6.0.1.25"
"Scanner=GenePix 4200A 01  [116282]"
"FocusPosition=0"
"Temperature=22.81"
"LinesAveraged=1"
"Comment="
"PMTGain=340"
"ScanPower=100"
"LaserPower=2.61"
"Filters=Standard Green"
"ScanRegion=0,0,2200,7150"
"Supplier=Genetix Ltd."
"ArrayerSoftwareName=MicroArraying"
"ArrayerSoftwareVersion=QSoft XP Build 6700 (Revision 4)"
"Flags"	"Normalize"	"Autoflag"	"Block"	"Column"	"Row"	"Name"	"ID"	"X"	"Y"	"Dia."	"F532 Median"	"F532 Mean"	"F532 SD"	"F532 CV"	"B532"	"B532 Median"	"B532 Mean"	"B532 SD"	"B532 CV"	"% > B532+1SD"	"% > B532+2SD"	"F532 % Sat."	"F532 Total Intensity"	"SNR 532"	"Ratio of Medians (532/2)"	"Ratio of Means (532/2)"	"Median of Ratios (532/2)"	"Mean of Ratios (532/2)"	"Ratios SD (532/2)"	"Rgn Ratio (532/2)"	"Rgn R2 (532/2)"	"Log Ratio (532/2)"	"F532 Median - B532"	"F532 Mean - B532"	"Sum of Medians (532/2)"	"Sum of Means (532/2)"	"F Pixels"	"B Pixels"	"Circularity"	"Index"	"Target"
0	0	0	1	1	1	"ACTA1"	"P68133"	2380	4820	140	4620	6529	5820	89	4280	4280	5748	4506	78	12	9	0	1018584	0.173	100000.000	100000.000	0.000	0.000	0.000	0.000	0.000	16.610	340	2249	340	2249	156	1140	100	1	"Y55"
0	0	0	1	2	1	"ACTA1"	"P68133"	2910	4800	200	4384	5665	3868	68	4076	4076	5371	4017	74	12	4	0	1790015	0.073	100000.000	100000.000	0.000	0.000	0.000	0.000	0.000	16.610	308	1589	308	1589	316	2384	100	2	"Y55"
0	0	0	1	3	1	"ACTA1"	"P68133"	3410	4810	230	4445	5757	4385	76	4253	4253	5365	3728	69	11	6	0	2256828	0.105	100000.000	100000.000	0.000	0.000	0.000	0.000	0.000	16.610	192	1504	192	1504	392	3108	100	3	"Y55"
0	0	0	1	4	1	"A-Raf"	"P10398"	3910	4800	200	4593	5965	4323	72	4416	4416	5414	3376	62	14	7	0	1884867	0.163	100000.000	100000.000	0.000	0.000	0.000	0.000	0.000	16.610	177	1549	177	1549	316	2384	100	4	"S214"
0	0	0	1	5	1	"A-Raf"	"P10398"	4420	4800	210	4769	6126	4133	67	4383	4383	5323	3540	66	17	5	0	1935971	0.227	100000.000	100000.000	0.000	0.000	0.000	0.000	0.000	16.610	386	1743	386	1743	316	2572	100	5	"S214"
0	0	0	1	6	1	"A-Raf"	"P10398"	4930	4810	180	4476	5656	3179	56	4314	4314	4943	2695	54	17	9	0	1447919	0.265	100000.000	100000.000	0.000	0.000	0.000	0.000	0.000	16.610	162	1342	162	1342	256	1924	100	6	"S214"
0	0	0	1	7	1	"Cdk2"	"P24941"	5420	4800	200	4688	5492	2668	48	4238	4238	4745	1930	40	19	7	0	1735443	0.387	100000.000	100000.000	0.000	0.000	0.000	0.000	0.000	16.610	450	1254	450	1254	316	2384	100	7	"Y179"
0	0	0	1	8	1	"Cdk2"	"P24941"	5920	4800	200	4781	5310	2011	37	4156	4156	4556	1476	32	25	10	0	1678078	0.511	100000.000	100000.000	0.000	0.000	0.000	0.000	0.000	16.610	625	1154	625	1154	316	2384	100	8	"Y179"
0	0	0	1	9	1	"Cdk2"	"P24941"	6450	4820	210	4698	5157	1970	38	4031	4031	4350	1553	35	23	7	0	1629468	0.520	100000.000	100000.000	0.000	0.000	0.000	0.000	0.000	16.610	667	1126	667	1126	316	2572	100	9	"Y179"
0	0	0	1	1	2	"Cofilin 1"	"P23528"	2380	5400	200	4149	6225	6188	99	4739	4739	6632	5834	87	9	6	0	1967050	-0.070	100000.000	100000.000	0.000	0.000	0.000	0.000	0.000	16.610	-590	1486	-590	1486	316	2384	100	10	"S2"
0	0	0	1	2	2	"Cofilin 1"	"P23528"	2890	5410	160	4175	5633	4148	73	4637	4637	5970	4251	71	10	6	0	1171593	-0.079	100000.000	100000.000	0.000	0.000	0.000	0.000	0.000	16.610	-462	996	-462	996	208	1512	100	11	"S2"
0	0	0	1	3	2	"Cofilin 1"	"P23528"	3400	5410	220	4516	5921	4440	74	4652	4652	6145	4569	74	10	5	0	2320986	-0.049	100000.000	100000.000	0.000	0.000	0.000	0.000	0.000	16.610	-136	1269	-136	1269	392	2896	100	12	"S2"
0	0	0	1	4	2	"CTNNB1"	"P35222"	3900	5410	200	4289	5462	4282	78	4536	4536	5642	3617	64	7	5	0	1725943	-0.050	100000.000	100000.000	0.000	0.000	0.000	0.000	0.000	16.610	-247	926	-247	926	316	2384	100	13	"S675"
0	0	0	1	5	2	"CTNNB1"	"P35222"	4410	5410	200	4433	5933	4243	71	4383	4383	5564	3695	66	14	8	0	1874724	0.100	100000.000	100000.000	0.000	0.000	0.000	0.000	0.000	16.610	50	1550	50	1550	316	2384	100	14	"S675"
0	0	0	1	6	2	"CTNNB1"	"P35222"	4880	5430	190	4413	5335	3535	66	4225	4225	5238	3470	66	9	5	0	1365669	0.028	100000.000	100000.000	0.000	0.000	0.000	0.000	0.000	16.610	188	1110	188	1110	256	2088	100	15	"S675"
0	0	0	1	7	2	"EGFR"	"P00533"	5390	5420	200	4467	5315	2560	48	4043	4043	4878	3048	62	12	5	0	1679528	0.143	100000.000	100000.000	0.000	0.000	0.000	0.000	0.000	16.610	424	1272	424	1272	316	2384	100	16	"T693"
0	0	0	1	8	2	"EGFR"	"P00533"	5900	5420	210	4263	5128	2464	48	3934	3934	4644	2646	56	12	5	0	1620366	0.183	100000.000	100000.000	0.000	0.000	0.000	0.000	0.000	16.610	329	1194	329	1194	316	2572	100	17	"T693"
0	0	0	1	9	2	"EGFR"	"P00533"	6400	5420	200	4117	4553	1564	34	3793	3793	4305	2057	47	10	3	0	1438789	0.121	100000.000	100000.000	0.000	0.000	0.000	0.000	0.000	16.610	324	760	324	760	316	2384	100	18	"T693"
0	0	0	1	1	3	"JAK1"	"P23458"	2390	6070	130	7180	11876	10599	89	4470	4470	6141	5614	91	44	21	0	1425087	1.022	100000.000	100000.000	0.000	0.000	0.000	0.000	0.000	16.610	2710	7406	2710	7406	120	940	100	19	"Y1035"
0	0	0	1	2	3	"JAK1"	"P23458"	2900	6050	140	4930	9449	8305	87	4534	4534	6237	5043	80	32	19	0	1474071	0.637	100000.000	100000.000	0.000	0.000	0.000	0.000	0.000	16.610	396	4915	396	4915	156	1140	100	20	"Y1035"
0	0	0	1	3	3	"JAK1"	"P23458"	3420	6060	160	4864	7894	6714	85	4600	4600	6305	4922	78	23	17	0	1641922	0.323	100000.000	100000.000	0.000	0.000	0.000	0.000	0.000	16.610	264	3294	264	3294	208	1512	100	21	"Y1035"
0	0	0	1	4	3	"JNK2"	"P45984"	3870	6070	160	5635	7530	5070	67	4598	4598	5812	4036	69	28	11	0	1566266	0.426	100000.000	100000.000	0.000	0.000	0.000	0.000	0.000	16.610	1037	2932	1037	2932	208	1512	100	22	"T183"
0	0	0	1	5	3	"JNK2"	"P45984"	4390	6060	200	4639	6535	5706	87	4505	4505	5809	4039	69	18	6	0	2064917	0.180	100000.000	100000.000	0.000	0.000	0.000	0.000	0.000	16.610	134	2030	134	2030	316	2384	100	23	"T183"
0	0	0	1	6	3	"JNK2"	"P45984"	4910	6060	170	5846	7284	4541	62	4356	4356	5442	3408	62	32	12	0	1514978	0.540	100000.000	100000.000	0.000	0.000	0.000	0.000	0.000	16.610	1490	2928	1490	2928	208	1660	100	24	"T183"
0	0	0	1	7	3	"Kit "	"P10721"	5400	6060	200	4394	5665	3869	68	4224	4224	5294	3402	64	12	6	0	1790268	0.109	100000.000	100000.000	0.000	0.000	0.000	0.000	0.000	16.610	170	1441	170	1441	316	2384	100	25	"Y721"
0	0	0	1	8	3	"Kit "	"P10721"	5890	6070	170	5045	6278	3506	55	4197	4197	5092	2821	55	26	12	0	1305887	0.420	100000.000	100000.000	0.000	0.000	0.000	0.000	0.000	16.610	848	2081	848	2081	208	1660	100	26	"Y721"
0	0	0	1	9	3	"Kit "	"P10721"	6400	6080	200	4289	5377	3185	59	4089	4089	4963	3002	60	13	6	0	1699083	0.138	100000.000	100000.000	0.000	0.000	0.000	0.000	0.000	16.610	200	1288	200	1288	316	2384	100	27	"Y721"
0	0	0	1	1	4	"MK3"	"P22001"	2350	6700	130	10622	13047	10027	76	4821	4821	6423	5199	80	50	30	0	1565585	1.274	100000.000	100000.000	0.000	0.000	0.000	0.000	0.000	16.610	5801	8226	5801	8226	120	940	100	28	"Y187"
0	0	0	1	2	4	"MK3"	"P22001"	2910	6710	160	5912	10574	9029	85	4978	4978	6704	5389	80	35	18	0	2199338	0.718	100000.000	100000.000	0.000	0.000	0.000	0.000	0.000	16.610	934	5596	934	5596	208	1512	100	29	"Y187"
0	0	0	1	3	4	"MK3"	"P22001"	3430	6720	140	9133	11346	8797	77	4926	4926	6641	5118	77	46	21	0	1769938	0.919	100000.000	100000.000	0.000	0.000	0.000	0.000	0.000	16.610	4207	6420	4207	6420	156	1140	100	30	"Y187"
0	0	0	1	4	4	"NFAT1 "	"Q13469"	3910	6690	270	4974	7409	6104	82	4727	4727	6362	4888	76	18	9	0	4001054	0.214	100000.000	100000.000	0.000	0.000	0.000	0.000	0.000	16.610	247	2682	247	2682	540	4278	100	31	"S326"
0	0	0	1	5	4	"NFAT1 "	"Q13469"	4390	6710	200	4512	5936	4424	74	4458	4458	5855	4269	72	11	4	0	1875652	0.019	100000.000	100000.000	0.000	0.000	0.000	0.000	0.000	16.610	54	1478	54	1478	316	2384	100	32	"S326"
0	0	0	1	6	4	"NFAT1 "	"Q13469"	4900	6710	200	4030	5156	3246	62	4267	4267	5615	4000	71	9	4	0	1629335	-0.115	100000.000	100000.000	0.000	0.000	0.000	0.000	0.000	16.610	-237	889	-237	889	316	2384	100	33	"S326"
0	0	0	1	7	4	"NFkB-p65 "	"Q04206"	5400	6710	200	4142	5187	3761	72	4069	4069	5189	3482	67	9	4	0	1639094	-0.001	100000.000	100000.000	0.000	0.000	0.000	0.000	0.000	16.610	73	1118	73	1118	316	2384	100	34	"S276"
0	0	0	1	8	4	"NFkB-p65 "	"Q04206"	5900	6730	200	4178	5408	3780	69	4058	4058	5074	3289	64	12	6	0	1708799	0.102	100000.000	100000.000	0.000	0.000	0.000	0.000	0.000	16.610	120	1350	120	1350	316	2384	100	35	"S276"
0	0	0	1	9	4	"NFkB-p65 "	"Q04206"	6380	6700	190	3973	5382	4413	81	3983	3983	4991	3196	64	12	6	0	1377692	0.122	100000.000	100000.000	0.000	0.000	0.000	0.000	0.000	16.610	-10	1399	-10	1399	256	2088	100	36	"S276"
0	0	0	1	1	5	"PDGFRb"	"P09619"	2400	7350	130	23640	24901	11216	45	5140	5140	7192	5669	78	87	82	0	2988152	3.124	100000.000	100000.000	0.000	0.000	0.000	0.000	0.000	16.610	18500	19761	18500	19761	120	940	100	37	"Y686"
0	0	0	1	2	5	"PDGFRb"	"P09619"	2910	7340	150	21567	19228	12444	64	4995	4995	7045	5500	78	62	57	0	2999584	2.215	100000.000	100000.000	0.000	0.000	0.000	0.000	0.000	16.610	16572	14233	16572	14233	156	1272	100	38	"Y686"
0	0	0	1	3	5	"PDGFRb"	"P09619"	3410	7350	140	24333	21252	13018	61	4903	4903	6578	4973	75	67	62	0	3315304	2.951	100000.000	100000.000	0.000	0.000	0.000	0.000	0.000	16.610	19430	16349	19430	16349	156	1140	100	39	"Y686"
0	0	0	1	4	5	"PELI2"	"Q96FA3"	3900	7370	160	8919	11183	7961	71	4813	4813	6604	5414	81	39	17	0	2326000	0.846	100000.000	100000.000	0.000	0.000	0.000	0.000	0.000	16.610	4106	6370	4106	6370	208	1512	100	40	"T290"
0	0	0	1	5	5	"PELI2"	"Q96FA3"	4420	7370	180	7541	8682	5519	63	4531	4531	5915	4092	69	38	17	0	2222568	0.676	100000.000	100000.000	0.000	0.000	0.000	0.000	0.000	16.610	3010	4151	3010	4151	256	1924	100	41	"T290"
0	0	0	1	6	5	"PELI2"	"Q96FA3"	4910	7370	160	7608	8570	5328	62	4174	4174	5571	4083	73	42	14	0	1782500	0.735	100000.000	100000.000	0.000	0.000	0.000	0.000	0.000	16.610	3434	4396	3434	4396	208	1512	100	42	"T290"
0	0	0	1	7	5	"sek1"	"P45985"	5380	7350	180	3897	5115	3516	68	4070	4070	5361	4024	75	8	4	0	1309476	-0.061	100000.000	100000.000	0.000	0.000	0.000	0.000	0.000	16.610	-173	1045	-173	1045	256	1924	100	43	"S2315"
0	0	0	1	8	5	"sek1"	"P45985"	5890	7340	180	3849	5446	4122	75	3975	3975	5028	3223	64	13	9	0	1394115	0.130	100000.000	100000.000	0.000	0.000	0.000	0.000	0.000	16.610	-126	1471	-126	1471	256	1924	100	44	"S2315"
0	0	0	1	9	5	"sek1"	"P45985"	6380	7360	120	3854	5503	4205	76	3659	3659	4922	3611	73	17	7	0	660360	0.161	100000.000	100000.000	0.000	0.000	0.000	0.000	0.000	16.610	195	1844	195	1844	120	820	100	45	"S2315"
0	0	0	1	1	6	"SMAD3"	"Q15796"	2420	7990	180	5711	9149	8563	93	4561	4561	5835	4532	77	28	15	0	2342247	0.731	100000.000	100000.000	0.000	0.000	0.000	0.000	0.000	16.610	1150	4588	1150	4588	256	1924	100	46	"S416"
0	0	0	1	2	6	"SMAD3"	"Q15796"	2920	8010	170	7357	10205	7867	77	4589	4589	5875	4571	77	36	19	0	2122664	0.947	100000.000	100000.000	0.000	0.000	0.000	0.000	0.000	16.610	2768	5616	2768	5616	208	1660	100	47	"S416"
0	0	0	1	3	6	"SMAD3"	"Q15796"	3410	8010	190	7187	9433	6299	66	4638	4638	6024	4250	70	39	17	0	2414735	0.802	100000.000	100000.000	0.000	0.000	0.000	0.000	0.000	16.610	2549	4795	2549	4795	256	2088	100	48	"S416"
0	0	0	1	4	6	"TAK1 "	"O43318"	3900	8010	190	12002	12792	6218	48	4741	4741	6172	4389	71	77	33	0	3274761	1.508	100000.000	100000.000	0.000	0.000	0.000	0.000	0.000	16.610	7261	8051	7261	8051	256	2088	100	49	"T178"
0	0	0	1	5	6	"TAK1 "	"O43318"	4400	8010	170	12412	13957	5922	42	4569	4569	6085	4511	74	85	40	0	2903149	1.745	100000.000	100000.000	0.000	0.000	0.000	0.000	0.000	16.610	7843	9388	7843	9388	208	1660	100	50	"T178"
0	0	0	1	6	6	"TAK1 "	"O43318"	4900	8010	190	11555	12168	6031	49	4369	4369	5788	4169	72	73	38	0	3115072	1.530	100000.000	100000.000	0.000	0.000	0.000	0.000	0.000	16.610	7186	7799	7186	7799	256	2088	100	51	"T178"
0	0	0	1	7	6	"TNIK"	"Q9UKE5"	5400	8000	130	10425	10774	5532	51	4204	4204	5482	4098	74	64	32	0	1292861	1.291	100000.000	100000.000	0.000	0.000	0.000	0.000	0.000	16.610	6221	6570	6221	6570	120	940	100	52	"T181"
0	0	0	1	8	6	"TNIK"	"Q9UKE5"	5900	8000	160	8317	9498	6338	66	4211	4211	5356	3431	64	50	33	0	1975538	1.207	100000.000	100000.000	0.000	0.000	0.000	0.000	0.000	16.610	4106	5287	4106	5287	208	1512	100	53	"T181"
0	0	0	1	9	6	"TNIK"	"Q9UKE5"	6390	8010	150	9199	9463	5241	55	3998	3998	5086	3225	63	61	39	0	1476184	1.357	100000.000	100000.000	0.000	0.000	0.000	0.000	0.000	16.610	5201	5465	5201	5465	156	1272	100	54	"T181"
-75	0	0	1	1	7	"empty"	"empty"	2400	8640	200	4406	5294	3405	64	4575	4575	5374	3431	63	10	4	0	1672810	-0.023	100000.000	100000.000	0.000	0.000	0.000	0.000	0.000	16.610	-169	719	-169	719	316	2384	100	55	"empty"
-75	0	0	1	2	7	"empty"	"empty"	2900	8640	200	4303	5416	3562	65	4588	4588	5532	3400	61	12	6	0	1711501	-0.034	100000.000	100000.000	0.000	0.000	0.000	0.000	0.000	16.610	-285	828	-285	828	316	2384	100	56	"empty"
-75	0	0	1	3	7	"empty"	"empty"	3400	8640	200	4680	6073	4455	73	4687	4687	5998	4134	68	10	6	0	1918995	0.018	100000.000	100000.000	0.000	0.000	0.000	0.000	0.000	16.610	-7	1386	-7	1386	316	2384	100	57	"empty"
-75	0	0	1	4	7	"empty"	"empty"	3900	8640	200	4772	6367	4518	70	4899	4899	6330	4285	67	13	6	0	2011888	0.009	100000.000	100000.000	0.000	0.000	0.000	0.000	0.000	16.610	-127	1468	-127	1468	316	2384	100	58	"empty"
-75	0	0	1	5	7	"empty"	"empty"	4400	8640	200	5526	7037	4944	70	4998	4998	6593	4565	69	15	5	0	2223615	0.097	100000.000	100000.000	0.000	0.000	0.000	0.000	0.000	16.610	528	2039	528	2039	316	2384	100	59	"empty"
-75	0	0	1	6	7	"empty"	"empty"	4900	8640	200	4523	5985	4691	78	4453	4453	5998	4504	75	10	5	0	1891386	-0.003	100000.000	100000.000	0.000	0.000	0.000	0.000	0.000	16.610	70	1532	70	1532	316	2384	100	60	"empty"
-75	0	0	1	7	7	"empty"	"empty"	5400	8640	200	4275	5549	4118	74	4118	4118	5435	4000	73	11	4	0	1753399	0.029	100000.000	100000.000	0.000	0.000	0.000	0.000	0.000	16.610	157	1431	157	1431	316	2384	100	61	"empty"
-75	0	0	1	8	7	"empty"	"empty"	5900	8640	200	4354	5783	4278	73	3993	3993	5201	3674	70	13	7	0	1827490	0.158	100000.000	100000.000	0.000	0.000	0.000	0.000	0.000	16.610	361	1790	361	1790	316	2384	100	62	"empty"
-75	0	0	1	9	7	"empty"	"empty"	6400	8640	200	4250	5630	4643	82	3892	3892	4988	3563	71	13	6	0	1779021	0.180	100000.000	100000.000	0.000	0.000	0.000	0.000	0.000	16.610	358	1738	358	1738	316	2384	100	63	"empty"
0	0	0	2	1	1	"PKACa "	"P17612"	6910	4850	130	7945	7724	3152	40	3860	3860	4105	1232	30	73	68	0	926851	2.938	100000.000	100000.000	0.000	0.000	0.000	0.000	0.000	16.610	4085	3864	4085	3864	120	940	100	64	"T197"
0	0	0	2	2	1	"PKACa "	"P17612"	7400	4840	120	7602	7601	2748	36	3816	3816	3998	1254	31	79	71	0	912111	2.873	100000.000	100000.000	0.000	0.000	0.000	0.000	0.000	16.610	3786	3785	3786	3785	120	820	100	65	"T197"
0	0	0	2	3	1	"PKACa "	"P17612"	7880	4860	150	6235	6516	3061	46	3681	3681	3964	1407	35	57	49	0	1016526	1.814	100000.000	100000.000	0.000	0.000	0.000	0.000	0.000	16.610	2554	2835	2554	2835	156	1272	100	66	"T197"
0	0	0	2	4	1	"PTEN"	"P60484"	8370	4840	200	4040	4569	2001	43	3657	3657	4058	1752	43	13	6	0	1443662	0.292	100000.000	100000.000	0.000	0.000	0.000	0.000	0.000	16.610	383	912	383	912	316	2384	100	67	"Y315"
0	0	0	2	5	1	"PTEN"	"P60484"	8860	4840	200	3750	4034	1299	32	3435	3435	3777	1296	34	11	3	0	1274648	0.198	100000.000	100000.000	0.000	0.000	0.000	0.000	0.000	16.610	315	599	315	599	316	2384	100	68	"Y315"
0	0	0	2	6	1	"PTEN"	"P60484"	9350	4840	200	3551	3717	800	21	3354	3354	3587	996	27	12	3	0	1174675	0.131	100000.000	100000.000	0.000	0.000	0.000	0.000	0.000	16.610	197	363	197	363	316	2384	100	69	"Y315"
0	0	0	2	7	1	"SOC3"	"O14543"	9840	4840	180	3524	3713	967	26	3364	3364	3539	740	20	15	4	0	950617	0.235	100000.000	100000.000	0.000	0.000	0.000	0.000	0.000	16.610	160	349	160	349	256	1924	100	70	"Y204"
0	0	0	2	8	1	"SOC3"	"O14543"	10320	4830	200	3502	3669	815	22	3439	3439	3588	1071	29	6	4	0	1159394	0.076	100000.000	100000.000	0.000	0.000	0.000	0.000	0.000	16.610	63	230	63	230	316	2384	100	71	"Y204"
0	0	0	2	9	1	"SOC3"	"O14543"	10810	4830	200	3531	3644	931	25	3497	3497	3629	949	26	7	3	0	1151460	0.016	100000.000	100000.000	0.000	0.000	0.000	0.000	0.000	16.610	34	147	34	147	316	2384	100	72	"Y204"
0	0	0	2	1	2	"STAT3 "	"P40763"	6900	5530	210	4088	5052	2708	53	3770	3770	4338	2175	50	18	9	0	1596274	0.328	100000.000	100000.000	0.000	0.000	0.000	0.000	0.000	16.610	318	1282	318	1282	316	2572	100	73	"S691"
0	0	0	2	2	2	"STAT3 "	"P40763"	7400	5520	200	3918	4597	2135	46	3865	3865	4434	2276	51	11	6	0	1452718	0.072	100000.000	100000.000	0.000	0.000	0.000	0.000	0.000	16.610	53	732	53	732	316	2384	100	74	"S691"
0	0	0	2	3	2	"STAT3 "	"P40763"	7900	5510	120	4665	5419	2346	43	3810	3810	4396	2294	52	25	11	0	650254	0.446	100000.000	100000.000	0.000	0.000	0.000	0.000	0.000	16.610	855	1609	855	1609	120	820	100	75	"S691"
0	0	0	2	4	2	"STAT6 "	"P42226"	8380	5520	170	4069	4536	2574	56	3961	3961	4736	2792	58	5	2	0	943560	-0.072	100000.000	100000.000	0.000	0.000	0.000	0.000	0.000	16.610	108	575	108	575	208	1660	100	76	"T645"
0	0	0	2	5	2	"STAT6 "	"P42226"	8880	5490	230	3670	4307	2291	53	3830	3830	4426	2295	51	8	4	0	1688488	-0.052	100000.000	100000.000	0.000	0.000	0.000	0.000	0.000	16.610	-160	477	-160	477	392	3108	100	77	"T645"
0	0	0	2	6	2	"STAT6 "	"P42226"	9360	5500	200	3623	4120	1853	44	3762	3762	4244	2053	48	8	2	0	1301946	-0.060	100000.000	100000.000	0.000	0.000	0.000	0.000	0.000	16.610	-139	358	-139	358	316	2384	100	78	"T645"
0	0	0	2	7	2	"14-3-3 beta"	"P31946"	9900	5500	150	7361	7385	3993	54	3617	3617	4000	1669	41	55	51	0	1152090	2.028	100000.000	100000.000	0.000	0.000	0.000	0.000	0.000	16.610	3744	3768	3744	3768	156	1272	100	79	"S185"
0	0	0	2	8	2	"14-3-3 beta"	"P31946"	10390	5500	160	4164	6156	3851	62	3528	3528	3843	1438	37	43	37	0	1280491	1.608	100000.000	100000.000	0.000	0.000	0.000	0.000	0.000	16.610	636	2628	636	2628	208	1512	100	80	"S185"
0	0	0	2	9	2	"14-3-3 beta"	"P31946"	10880	5520	150	4503	6922	3796	54	3474	3474	3798	1566	41	48	45	0	1079764	1.995	100000.000	100000.000	0.000	0.000	0.000	0.000	0.000	16.610	1029	3448	1029	3448	156	1272	100	81	"S185"
0	0	0	2	1	3	"Tgfbr2"	"P37173"	6890	6130	170	5564	6767	3312	48	4007	4007	4790	2817	58	28	16	0	1407441	0.702	100000.000	100000.000	0.000	0.000	0.000	0.000	0.000	16.610	1557	2760	1557	2760	208	1660	100	82	"S409"
0	0	0	2	2	3	"Tgfbr2"	"P37173"	7390	6130	170	5375	6449	3532	54	3945	3945	4661	2772	59	26	11	0	1341470	0.645	100000.000	100000.000	0.000	0.000	0.000	0.000	0.000	16.610	1430	2504	1430	2504	208	1660	100	83	"S409"
0	0	0	2	3	3	"Tgfbr2"	"P37173"	7850	6150	240	4739	6046	4157	68	3904	3904	4778	3108	65	20	9	0	2780962	0.408	100000.000	100000.000	0.000	0.000	0.000	0.000	0.000	16.610	835	2142	835	2142	460	3460	100	84	"S409"
0	0	0	2	4	3	"Tyk2"	"P29597"	8380	6130	190	4226	5698	3536	62	3885	3885	4974	3439	69	22	5	0	1458582	0.211	100000.000	100000.000	0.000	0.000	0.000	0.000	0.000	16.610	341	1813	341	1813	256	2088	100	85	"Y1054/5"
0	0	0	2	5	3	"Tyk2"	"P29597"	8850	6140	210	3874	5639	4071	72	3565	3565	4701	3705	78	19	7	0	1781814	0.253	100000.000	100000.000	0.000	0.000	0.000	0.000	0.000	16.610	309	2074	309	2074	316	2572	100	86	"Y1054/5"
0	0	0	2	6	3	"Tyk2"	"P29597"	9330	6140	220	3694	4904	3557	72	3559	3559	4655	3657	78	12	3	0	1922249	0.068	100000.000	100000.000	0.000	0.000	0.000	0.000	0.000	16.610	135	1345	135	1345	392	2896	100	87	"Y1054/5"
0	0	0	2	7	3	"caveolin-1"	"Q03135"	9840	6130	200	4480	5408	3087	57	3624	3624	4485	3103	69	15	8	0	1708776	0.297	100000.000	100000.000	0.000	0.000	0.000	0.000	0.000	16.610	856	1784	856	1784	316	2384	100	88	"Y14"
0	0	0	2	8	3	"caveolin-1"	"Q03135"	10330	6130	200	3707	4824	3579	74	3576	3576	4116	2299	55	16	7	0	1524526	0.308	100000.000	100000.000	0.000	0.000	0.000	0.000	0.000	16.610	131	1248	131	1248	316	2384	100	89	"Y14"
0	0	0	2	9	3	"caveolin-1"	"Q03135"	10820	6130	200	3695	4266	2284	53	3571	3571	4074	2285	56	9	3	0	1348042	0.084	100000.000	100000.000	0.000	0.000	0.000	0.000	0.000	16.610	124	695	124	695	316	2384	100	90	"Y14"
0	0	0	2	1	4	"Cdc42 "	"P60953"	6860	6770	150	4402	6387	4087	63	3947	3947	4890	3001	61	34	13	0	996445	0.499	100000.000	100000.000	0.000	0.000	0.000	0.000	0.000	16.610	455	2440	455	2440	156	1272	100	91	"Y32"
0	0	0	2	2	4	"Cdc42 "	"P60953"	7370	6770	150	4671	7191	4685	65	4033	4033	5097	3200	62	37	17	0	1121804	0.654	100000.000	100000.000	0.000	0.000	0.000	0.000	0.000	16.610	638	3158	638	3158	156	1272	100	92	"Y32"
0	0	0	2	3	4	"Cdc42 "	"P60953"	7860	6770	170	5036	7196	5472	76	4026	4026	5074	3302	65	33	17	0	1496783	0.643	100000.000	100000.000	0.000	0.000	0.000	0.000	0.000	16.610	1010	3170	1010	3170	208	1660	100	93	"Y32"
0	0	0	2	4	4	"Flt3"	"P36888"	8380	6800	240	4465	5937	4104	69	4067	4067	5332	4128	77	17	5	0	2731037	0.147	100000.000	100000.000	0.000	0.000	0.000	0.000	0.000	16.610	398	1870	398	1870	460	3460	100	94	"Y591"
0	0	0	2	5	4	"Flt3"	"P36888"	8860	6790	200	4035	5852	4437	75	3929	3929	5370	5057	94	12	5	0	1849291	0.095	100000.000	100000.000	0.000	0.000	0.000	0.000	0.000	16.610	106	1923	106	1923	316	2384	100	95	"Y591"
0	0	0	2	6	4	"Flt3"	"P36888"	9350	6790	200	3973	5663	4366	77	3829	3829	5071	4057	80	13	6	0	1789468	0.146	100000.000	100000.000	0.000	0.000	0.000	0.000	0.000	16.610	144	1834	144	1834	316	2384	100	96	"Y591"
0	0	0	2	7	4	"gp130 "	"P40189"	9850	6800	200	3925	4974	3135	63	3731	3731	4729	3279	69	10	6	0	1571665	0.075	100000.000	100000.000	0.000	0.000	0.000	0.000	0.000	16.610	194	1243	194	1243	316	2384	100	97	"Y767"
0	0	0	2	8	4	"gp130 "	"P40189"	10360	6790	190	3956	4809	2801	58	3698	3698	4604	3800	82	8	4	0	1231062	0.054	100000.000	100000.000	0.000	0.000	0.000	0.000	0.000	16.610	258	1111	258	1111	256	2088	100	98	"Y767"
0	0	0	2	9	4	"gp130 "	"P40189"	10840	6800	170	4032	4913	3098	63	3531	3531	4172	2434	58	12	7	0	1021836	0.304	100000.000	100000.000	0.000	0.000	0.000	0.000	0.000	16.610	501	1382	501	1382	208	1660	100	99	"Y767"
0	0	0	2	1	5	"IKK-beta "	"O14920"	6860	7420	180	10953	10396	5612	53	3887	3887	4873	3169	65	65	54	0	2661329	1.743	100000.000	100000.000	0.000	0.000	0.000	0.000	0.000	16.610	7066	6509	7066	6509	256	1924	100	100	"Y199"
0	0	0	2	2	5	"IKK-beta "	"O14920"	7370	7430	160	10813	10867	5834	53	3964	3964	5095	3406	66	71	50	0	2260288	1.695	100000.000	100000.000	0.000	0.000	0.000	0.000	0.000	16.610	6849	6903	6849	6903	208	1512	100	101	"Y199"
0	0	0	2	3	5	"IKK-beta "	"O14920"	7870	7430	180	11790	11375	5597	49	4093	4093	5075	3042	59	74	63	0	2911932	2.071	100000.000	100000.000	0.000	0.000	0.000	0.000	0.000	16.610	7697	7282	7697	7282	256	1924	100	102	"Y199"
0	0	0	2	4	5	"IRAK1"	"P51617"	8370	7440	140	9837	10020	5625	56	4248	4248	5507	3824	69	57	32	0	1563045	1.180	100000.000	100000.000	0.000	0.000	0.000	0.000	0.000	16.610	5589	5772	5589	5772	156	1140	100	103	"T209"
0	0	0	2	5	5	"IRAK1"	"P51617"	8860	7420	140	11329	10670	5774	54	4102	4102	5136	2982	58	64	59	0	1664513	1.856	100000.000	100000.000	0.000	0.000	0.000	0.000	0.000	16.610	7227	6568	7227	6568	156	1140	100	104	"T209"
0	0	0	2	6	5	"IRAK1"	"P51617"	9370	7420	150	9973	9745	5833	59	4011	4011	5041	2965	58	60	50	0	1520212	1.587	100000.000	100000.000	0.000	0.000	0.000	0.000	0.000	16.610	5962	5734	5962	5734	156	1272	100	105	"T209"
0	0	0	2	7	5	"IRS-1"	"P35568"	9850	7420	240	3971	5277	3325	63	3799	3799	4730	3158	66	15	7	0	2427497	0.173	100000.000	100000.000	0.000	0.000	0.000	0.000	0.000	16.610	172	1478	172	1478	460	3460	100	106	"S312"
0	0	0	2	8	5	"IRS-1"	"P35568"	10360	7430	120	4017	4699	3300	70	3693	3693	4497	2594	57	8	1	0	563892	0.078	100000.000	100000.000	0.000	0.000	0.000	0.000	0.000	16.610	324	1006	324	1006	120	820	100	107	"S312"
0	0	0	2	9	5	"IRS-1"	"P35568"	10850	7430	200	3534	3940	1252	31	3551	3551	4087	2133	52	6	3	0	1245034	-0.069	100000.000	100000.000	0.000	0.000	0.000	0.000	0.000	16.610	-17	389	-17	389	316	2384	100	108	"S312"
0	0	0	2	1	6	"Malt1"	"Q9UDY8"	6880	8050	200	3825	5085	3955	77	4008	4008	5113	3437	67	11	6	0	1606743	-0.008	100000.000	100000.000	0.000	0.000	0.000	0.000	0.000	16.610	-183	1077	-183	1077	316	2384	100	109	"S135"
0	0	0	2	2	6	"Malt1"	"Q9UDY8"	7380	8060	230	3856	5010	3612	72	4026	4026	5091	3349	65	10	5	0	1963953	-0.024	100000.000	100000.000	0.000	0.000	0.000	0.000	0.000	16.610	-170	984	-170	984	392	3108	100	110	"S135"
0	0	0	2	3	6	"Malt1"	"Q9UDY8"	7840	8050	200	3978	4711	2328	49	4035	4035	4994	3212	64	9	3	0	1488726	-0.088	100000.000	100000.000	0.000	0.000	0.000	0.000	0.000	16.610	-57	676	-57	676	316	2384	100	111	"S135"
0	0	0	2	4	6	"MEK1 "	"Q02750"	8350	8070	200	4741	5428	2298	42	4028	4028	5000	3113	62	13	5	0	1715290	0.137	100000.000	100000.000	0.000	0.000	0.000	0.000	0.000	16.610	713	1400	713	1400	316	2384	100	112	"T385"
0	0	0	2	5	6	"MEK1 "	"Q02750"	8850	8070	200	4225	5431	4106	75	3866	3866	4743	2976	62	13	5	0	1716054	0.231	100000.000	100000.000	0.000	0.000	0.000	0.000	0.000	16.610	359	1565	359	1565	316	2384	100	113	"T385"
0	0	0	2	6	6	"MEK1 "	"Q02750"	9340	8090	210	4205	5150	2995	58	3777	3777	4595	2742	59	12	6	0	1627330	0.202	100000.000	100000.000	0.000	0.000	0.000	0.000	0.000	16.610	428	1373	428	1373	316	2572	100	114	"T385"
0	0	0	2	7	6	"p47phox "	"P14598"	9850	8080	200	3821	4669	2839	60	3709	3709	4562	2931	64	8	3	0	1475316	0.037	100000.000	100000.000	0.000	0.000	0.000	0.000	0.000	16.610	112	960	112	960	316	2384	100	115	"S359"
0	0	0	2	8	6	"p47phox "	"P14598"	10360	8080	220	3758	4402	2311	52	3687	3687	4302	2411	56	8	3	0	1725651	0.041	100000.000	100000.000	0.000	0.000	0.000	0.000	0.000	16.610	71	715	71	715	392	2896	100	116	"S359"
0	0	0	2	9	6	"p47phox "	"P14598"	10850	8070	200	3527	3911	1706	43	3565	3565	3889	1470	37	8	3	0	1235929	0.015	100000.000	100000.000	0.000	0.000	0.000	0.000	0.000	16.610	-38	346	-38	346	316	2384	100	117	"S359"
-75	0	0	2	1	7	"empty"	"empty"	6860	8710	200	4175	5119	2871	56	3873	3873	5000	3463	69	11	4	0	1617475	0.034	100000.000	100000.000	0.000	0.000	0.000	0.000	0.000	16.610	302	1246	302	1246	316	2384	100	118	"empty"
-75	0	0	2	2	7	"empty"	"empty"	7360	8710	200	4117	5042	3084	61	3963	3963	5032	3404	67	12	3	0	1593308	0.003	100000.000	100000.000	0.000	0.000	0.000	0.000	0.000	16.610	154	1079	154	1079	316	2384	100	119	"empty"
-75	0	0	2	3	7	"empty"	"empty"	7860	8710	200	3948	4912	3175	64	3979	3979	4923	3190	64	11	5	0	1552304	-0.003	100000.000	100000.000	0.000	0.000	0.000	0.000	0.000	16.610	-31	933	-31	933	316	2384	100	120	"empty"
-75	0	0	2	4	7	"empty"	"empty"	8360	8710	200	3948	4718	2618	55	4074	4074	4969	2964	59	11	4	0	1490996	-0.085	100000.000	100000.000	0.000	0.000	0.000	0.000	0.000	16.610	-126	644	-126	644	316	2384	100	121	"empty"
-75	0	0	2	5	7	"empty"	"empty"	8860	8710	200	3417	4324	2990	69	3931	3931	4799	2765	57	8	4	0	1366423	-0.172	100000.000	100000.000	0.000	0.000	0.000	0.000	0.000	16.610	-514	393	-514	393	316	2384	100	122	"empty"
-75	0	0	2	6	7	"empty"	"empty"	9360	8710	200	3345	4169	2792	66	3867	3867	4573	2509	54	6	4	0	1317284	-0.161	100000.000	100000.000	0.000	0.000	0.000	0.000	0.000	16.610	-522	302	-522	302	316	2384	100	123	"empty"
0	0	0	2	7	7	"GLQAWPG-pS-AIPQFLG_GLQAWPGEAIPQFLG_20vs80"	"GLQAWPG-pS-AIPQFLG_GLQAWPGEAIPQFLG_20vs80"	9860	8700	140	3974	7347	5407	73	3722	3722	4514	2962	65	35	31	0	1146104	0.956	100000.000	100000.000	0.000	0.000	0.000	0.000	0.000	16.610	252	3625	252	3625	156	1140	100	124	"GLQAWPG-pS-AIPQFLG_GLQAWPGEAIPQFLG_20vs80"
0	0	0	2	8	7	"GLQAWPG-pS-AIPQFLG_GLQAWPGEAIPQFLG_20vs80"	"GLQAWPG-pS-AIPQFLG_GLQAWPGEAIPQFLG_20vs80"	10370	8710	120	5265	8590	6114	71	3581	3581	4203	2491	59	45	40	0	1030831	1.761	100000.000	100000.000	0.000	0.000	0.000	0.000	0.000	16.610	1684	5009	1684	5009	120	820	100	125	"GLQAWPG-pS-AIPQFLG_GLQAWPGEAIPQFLG_20vs80"
0	0	0	2	9	7	"GLQAWPG-pS-AIPQFLG_GLQAWPGEAIPQFLG_20vs80"	"GLQAWPG-pS-AIPQFLG_GLQAWPGEAIPQFLG_20vs80"	10870	8710	130	4935	7810	5241	67	3546	3546	4535	6247	137	36	3	0	937235	0.524	100000.000	100000.000	0.000	0.000	0.000	0.000	0.000	16.610	1389	4264	1389	4264	120	940	100	126	"GLQAWPG-pS-AIPQFLG_GLQAWPGEAIPQFLG_20vs80"
0	0	0	3	1	1	"JAK1"	"P23458"	11370	4860	110	4150	4363	942	21	3520	3520	3689	1158	31	26	6	0	349043	0.582	100000.000	100000.000	0.000	0.000	0.000	0.000	0.000	16.610	630	843	630	843	80	656	100	127	"Y220"
0	0	0	3	2	1	"JAK1"	"P23458"	11860	4850	200	3576	3443	1305	37	3513	3513	3374	1568	46	6	1	0	1087950	0.044	100000.000	100000.000	0.000	0.000	0.000	0.000	0.000	16.610	63	-70	63	-70	316	2384	100	128	"Y220"
0	0	0	3	3	1	"JAK1"	"P23458"	12360	4860	130	3891	4038	718	17	3586	3586	3662	613	16	38	9	0	484529	0.613	100000.000	100000.000	0.000	0.000	0.000	0.000	0.000	16.610	305	452	305	452	120	940	100	129	"Y220"
0	0	0	3	4	1	"Jun "	"P05412"	12860	4870	110	3679	3820	707	18	3509	3509	3610	1291	35	3	1	0	305617	0.163	100000.000	100000.000	0.000	0.000	0.000	0.000	0.000	16.610	170	311	170	311	80	656	100	130	"S243"
0	0	0	3	5	1	"Jun "	"P05412"	13350	4870	200	3496	3571	533	14	3429	3429	3484	507	14	12	4	0	1128361	0.172	100000.000	100000.000	0.000	0.000	0.000	0.000	0.000	16.610	67	142	67	142	316	2384	100	131	"S243"
0	0	0	3	6	1	"Jun "	"P05412"	13850	4870	200	3422	3496	596	17	3344	3344	3410	508	14	13	5	0	1104651	0.169	100000.000	100000.000	0.000	0.000	0.000	0.000	0.000	16.610	78	152	78	152	316	2384	100	132	"S243"
0	0	0	3	7	1	"Kit "	"P10721"	14350	4870	200	3203	3517	956	27	3274	3274	3387	632	18	17	12	0	1111441	0.206	100000.000	100000.000	0.000	0.000	0.000	0.000	0.000	16.610	-71	243	-71	243	316	2384	100	133	"Y568/70"
0	0	0	3	8	1	"Kit "	"P10721"	14850	4880	200	3201	3433	752	21	3197	3197	3283	575	17	15	11	0	1084977	0.261	100000.000	100000.000	0.000	0.000	0.000	0.000	0.000	16.610	4	236	4	236	316	2384	100	134	"Y568/70"
0	0	0	3	9	1	"Kit "	"P10721"	15350	4880	200	3192	3363	702	20	3150	3150	3226	373	11	14	10	0	1062619	0.367	100000.000	100000.000	0.000	0.000	0.000	0.000	0.000	16.610	42	213	42	213	316	2384	100	135	"Y568/70"
0	0	0	3	1	2	"Mlk3"	"Q16584"	11390	5500	130	5145	5531	3239	58	3520	3520	3725	1174	31	62	35	0	663743	1.538	100000.000	100000.000	0.000	0.000	0.000	0.000	0.000	16.610	1625	2011	1625	2011	120	940	100	136	"S281"
0	0	0	3	2	2	"Mlk3"	"Q16584"	11870	5500	100	5576	5754	1504	26	3580	3580	3780	1120	29	83	40	0	460280	1.763	100000.000	100000.000	0.000	0.000	0.000	0.000	0.000	16.610	1996	2174	1996	2174	80	560	100	137	"S281"
0	0	0	3	3	2	"Mlk3"	"Q16584"	12370	5480	90	5848	6630	2963	44	3677	3677	3933	1348	34	100	25	0	344780	2.001	100000.000	100000.000	0.000	0.000	0.000	0.000	0.000	16.610	2171	2953	2171	2953	52	420	100	138	"S281"
0	0	0	3	4	2	"NFAT2 "	"O95644"	12850	5500	150	3929	4618	2053	44	3570	3570	3729	1030	27	35	12	0	720417	0.863	100000.000	100000.000	0.000	0.000	0.000	0.000	0.000	16.610	359	1048	359	1048	156	1272	100	139	"S172"
0	0	0	3	5	2	"NFAT2 "	"O95644"	13370	5520	90	4854	5262	2539	48	3382	3382	3510	884	25	76	38	0	273623	1.982	100000.000	100000.000	0.000	0.000	0.000	0.000	0.000	16.610	1472	1880	1472	1880	52	420	100	140	"S172"
0	0	0	3	6	2	"NFAT2 "	"O95644"	13850	5510	130	4082	4494	1646	36	3438	3438	3610	879	24	46	19	0	539230	1.006	100000.000	100000.000	0.000	0.000	0.000	0.000	0.000	16.610	644	1056	644	1056	120	940	100	141	"S172"
0	0	0	3	7	2	"PI3-kinase p85 subunit beta"	"O00459"	14360	5500	130	3907	6051	3102	51	3475	3475	3618	922	25	47	44	0	726099	2.639	100000.000	100000.000	0.000	0.000	0.000	0.000	0.000	16.610	432	2576	432	2576	120	940	100	142	"Y464"
0	0	0	3	8	2	"PI3-kinase p85 subunit beta"	"O00459"	14860	5520	160	3644	5172	2969	57	3440	3440	3582	1064	29	28	26	0	1075780	1.494	100000.000	100000.000	0.000	0.000	0.000	0.000	0.000	16.610	204	1732	204	1732	208	1512	100	143	"Y464"
0	0	0	3	9	2	"PI3-kinase p85 subunit beta"	"O00459"	15370	5520	140	3529	5565	3031	54	3345	3345	3441	602	17	39	39	0	868146	3.528	100000.000	100000.000	0.000	0.000	0.000	0.000	0.000	16.610	184	2220	184	2220	156	1140	100	144	"Y464"
0	0	0	3	1	3	"p47phox "	"P14598"	11340	6150	110	4021	4731	3605	76	3589	3589	3957	1925	48	8	3	0	378454	0.402	100000.000	100000.000	0.000	0.000	0.000	0.000	0.000	16.610	432	1142	432	1142	80	656	100	145	"S370"
0	0	0	3	2	3	"p47phox "	"P14598"	11850	6150	150	3837	4329	1792	41	3701	3701	4167	1924	46	9	2	0	675314	0.084	100000.000	100000.000	0.000	0.000	0.000	0.000	0.000	16.610	136	628	136	628	156	1272	100	146	"S370"
0	0	0	3	3	3	"p47phox "	"P14598"	12350	6150	200	3474	3480	1816	52	3698	3698	3856	1496	38	7	4	0	1099743	-0.251	100000.000	100000.000	0.000	0.000	0.000	0.000	0.000	16.610	-224	-218	-224	-218	316	2384	100	147	"S370"
0	0	0	3	4	3	"PDGFRb"	"P09619"	12850	6160	200	3660	3675	1219	33	3681	3681	3819	1878	49	5	1	0	1161448	-0.077	100000.000	100000.000	0.000	0.000	0.000	0.000	0.000	16.610	-21	-6	-21	-6	316	2384	100	148	"Y716"
0	0	0	3	5	3	"PDGFRb"	"P09619"	13350	6160	200	3652	3717	751	20	3647	3647	3801	921	24	8	3	0	1174557	-0.091	100000.000	100000.000	0.000	0.000	0.000	0.000	0.000	16.610	5	70	5	70	316	2384	100	149	"Y716"
0	0	0	3	6	3	"PDGFRb"	"P09619"	13860	6170	110	4021	4160	636	15	3639	3639	3768	898	23	22	5	0	332784	0.437	100000.000	100000.000	0.000	0.000	0.000	0.000	0.000	16.610	382	521	382	521	80	656	100	150	"Y716"
0	0	0	3	7	3	"Rack1"	"P63244"	14340	6160	200	3841	4032	1056	26	3545	3545	3683	1182	32	10	3	0	1274183	0.295	100000.000	100000.000	0.000	0.000	0.000	0.000	0.000	16.610	296	487	296	487	316	2384	100	151	"y246"
0	0	0	3	8	3	"Rack1"	"P63244"	14840	6170	200	3738	3888	930	23	3424	3424	3534	658	18	26	6	0	1228728	0.538	100000.000	100000.000	0.000	0.000	0.000	0.000	0.000	16.610	314	464	314	464	316	2384	100	152	"y246"
0	0	0	3	9	3	"Rack1"	"P63244"	15360	6180	150	3851	3884	571	14	3350	3350	3476	978	28	12	1	0	605847	0.417	100000.000	100000.000	0.000	0.000	0.000	0.000	0.000	16.610	501	534	501	534	156	1272	100	153	"y246"
0	0	0	3	1	4	"Sek1"	"P45985"	11340	6790	200	3512	3933	1414	35	3513	3513	4081	2314	56	7	1	0	1242676	-0.064	100000.000	100000.000	0.000	0.000	0.000	0.000	0.000	16.610	-1	420	-1	420	316	2384	100	154	"S80"
0	0	0	3	2	4	"Sek1"	"P45985"	11840	6800	140	3745	4299	1919	44	3608	3608	3981	1570	39	12	8	0	670643	0.203	100000.000	100000.000	0.000	0.000	0.000	0.000	0.000	16.610	137	691	137	691	156	1140	100	155	"S80"
0	0	0	3	3	4	"Sek1"	"P45985"	12330	6780	200	3592	3827	1211	31	3627	3627	3970	1682	42	4	2	0	1209197	-0.085	100000.000	100000.000	0.000	0.000	0.000	0.000	0.000	16.610	-35	200	-35	200	316	2384	100	156	"S80"
0	0	0	3	4	4	"process-control__"	"GGSGGSGDYKDDDDK"	12830	6790	160	3774	4127	1034	25	3615	3615	3801	891	23	25	11	0	858480	0.366	100000.000	100000.000	0.000	0.000	0.000	0.000	0.000	16.610	159	512	159	512	208	1512	100	157	"process-control__"
0	0	0	3	5	4	"process-control__"	"GGSGGSGDYKDDDDK"	13330	6780	150	3803	4072	982	24	3545	3545	3769	1128	29	18	6	0	635192	0.269	100000.000	100000.000	0.000	0.000	0.000	0.000	0.000	16.610	258	527	258	527	156	1272	100	158	"process-control__"
0	0	0	3	6	4	"process-control__"	"GGSGGSGDYKDDDDK"	13830	6790	200	3762	3886	720	18	3583	3583	3703	784	21	16	6	0	1228003	0.233	100000.000	100000.000	0.000	0.000	0.000	0.000	0.000	16.610	179	303	179	303	316	2384	100	159	"process-control__"
0	0	0	3	7	4	"TAB1"	"Q15750"	14340	6810	130	3810	3918	692	17	3632	3632	3737	761	20	14	5	0	470208	0.238	100000.000	100000.000	0.000	0.000	0.000	0.000	0.000	16.610	178	286	178	286	120	940	100	160	"S423"
0	0	0	3	8	4	"TAB1"	"Q15750"	14830	6780	170	3723	3890	847	21	3626	3626	3717	786	21	12	4	0	809090	0.220	100000.000	100000.000	0.000	0.000	0.000	0.000	0.000	16.610	97	264	97	264	208	1660	100	161	"S423"
0	0	0	3	9	4	"TAB1"	"Q15750"	15320	6780	200	3583	3617	507	14	3534	3534	3607	730	20	5	0	0	1142947	0.014	100000.000	100000.000	0.000	0.000	0.000	0.000	0.000	16.610	49	83	49	83	316	2384	100	162	"S423"
0	0	0	3	1	5	"4E-BP1 "	"Q13541"	11350	7440	150	4016	4643	2921	62	3478	3478	3972	2078	52	11	7	0	724275	0.323	100000.000	100000.000	0.000	0.000	0.000	0.000	0.000	16.610	538	1165	538	1165	156	1272	100	163	"T46"
0	0	0	3	2	5	"4E-BP1 "	"Q13541"	11880	7430	170	3812	4151	1585	38	3432	3432	3814	1542	40	10	4	0	863356	0.219	100000.000	100000.000	0.000	0.000	0.000	0.000	0.000	16.610	380	719	380	719	208	1660	100	164	"T46"
0	0	0	3	3	5	"4E-BP1 "	"Q13541"	12370	7420	130	3989	4193	1668	39	3434	3434	3719	1153	31	10	5	0	503202	0.411	100000.000	100000.000	0.000	0.000	0.000	0.000	0.000	16.610	555	759	555	759	120	940	100	165	"T46"
0	0	0	3	4	5	"Akt1"	"P31749"	12860	7420	200	3510	3768	1120	29	3518	3518	3734	1085	29	6	2	0	1190622	0.031	100000.000	100000.000	0.000	0.000	0.000	0.000	0.000	16.610	-8	250	-8	250	316	2384	100	166	"T450"
0	0	0	3	5	5	"Akt1"	"P31749"	13360	7430	150	3764	3880	740	19	3517	3517	3711	978	26	7	1	0	605283	0.173	100000.000	100000.000	0.000	0.000	0.000	0.000	0.000	16.610	247	363	247	363	156	1272	100	167	"T450"
0	0	0	3	6	5	"Akt1"	"P31749"	13840	7460	150	3740	3966	678	17	3565	3565	3708	821	22	19	4	0	618633	0.314	100000.000	100000.000	0.000	0.000	0.000	0.000	0.000	16.610	175	401	175	401	156	1272	100	168	"T450"
0	0	0	3	7	5	"Bax"	"Q07812"	14350	7460	100	7599	7294	1579	21	3587	3587	3665	562	15	93	91	0	583511	6.457	100000.000	100000.000	0.000	0.000	0.000	0.000	0.000	16.610	4012	3707	4012	3707	80	560	100	169	"S163"
0	0	0	3	8	5	"Bax"	"Q07812"	14820	7440	80	7625	7342	1371	18	3631	3631	3652	267	7	96	94	0	381759	13.820	100000.000	100000.000	0.000	0.000	0.000	0.000	0.000	16.610	3994	3711	3994	3711	52	340	100	170	"S163"
0	0	0	3	9	5	"Bax"	"Q07812"	15360	7450	100	7383	7027	1616	22	3629	3629	3679	467	12	90	88	0	562166	7.169	100000.000	100000.000	0.000	0.000	0.000	0.000	0.000	16.610	3754	3398	3754	3398	80	560	100	171	"S163"
0	0	0	3	1	6	"CFTR"	"P13569"	11350	8080	170	4438	5030	1763	35	3486	3486	3828	1491	38	29	11	0	1046253	0.806	100000.000	100000.000	0.000	0.000	0.000	0.000	0.000	16.610	952	1544	952	1544	208	1660	100	172	"S813"
0	0	0	3	2	6	"CFTR"	"P13569"	11850	8090	180	4323	4697	1907	40	3528	3528	3801	1222	32	25	9	0	1202526	0.733	100000.000	100000.000	0.000	0.000	0.000	0.000	0.000	16.610	795	1169	795	1169	256	1924	100	173	"S813"
0	0	0	3	3	6	"CFTR"	"P13569"	12350	8090	160	4358	4801	1724	35	3601	3601	3818	1360	35	20	8	0	998542	0.723	100000.000	100000.000	0.000	0.000	0.000	0.000	0.000	16.610	757	1200	757	1200	208	1512	100	174	"S813"
0	0	0	3	4	6	"Crk "	"P46108"	12860	8100	150	3703	3975	884	22	3601	3601	3767	827	21	14	7	0	620091	0.252	100000.000	100000.000	0.000	0.000	0.000	0.000	0.000	16.610	102	374	102	374	156	1272	100	175	"Y108"
0	0	0	3	5	6	"Crk "	"P46108"	13320	8080	200	3597	4142	3423	82	3619	3619	3773	933	24	13	6	0	1308744	0.395	100000.000	100000.000	0.000	0.000	0.000	0.000	0.000	16.610	-22	523	-22	523	316	2384	100	176	"Y108"
0	0	0	3	6	6	"Crk "	"P46108"	13850	8100	140	3681	3912	1100	28	3583	3583	3672	488	13	17	7	0	610346	0.492	100000.000	100000.000	0.000	0.000	0.000	0.000	0.000	16.610	98	329	98	329	156	1140	100	177	"Y108"
0	0	0	3	7	6	"EGFR"	"P00533"	14340	8090	200	3643	3840	628	16	3590	3590	3677	724	19	19	3	0	1213342	0.225	100000.000	100000.000	0.000	0.000	0.000	0.000	0.000	16.610	53	250	53	250	316	2384	100	178	"S1070"
0	0	0	3	8	6	"EGFR"	"P00533"	14830	8090	200	3694	3832	501	13	3532	3532	3578	505	14	23	12	0	1210929	0.503	100000.000	100000.000	0.000	0.000	0.000	0.000	0.000	16.610	162	300	162	300	316	2384	100	179	"S1070"
0	0	0	3	9	6	"EGFR"	"P00533"	15330	8090	200	3728	3903	603	15	3471	3471	3546	812	22	22	2	0	1233505	0.440	100000.000	100000.000	0.000	0.000	0.000	0.000	0.000	16.610	257	432	257	432	316	2384	100	180	"S1070"
-75	0	0	3	1	7	"empty"	"empty"	11340	8720	200	3678	3852	1026	26	3426	3426	3717	1172	31	10	4	0	1217237	0.115	100000.000	100000.000	0.000	0.000	0.000	0.000	0.000	16.610	252	426	252	426	316	2384	100	181	"empty"
-75	0	0	3	2	7	"empty"	"empty"	11840	8720	200	3743	4096	1904	46	3447	3447	3707	1090	29	12	5	0	1294404	0.357	100000.000	100000.000	0.000	0.000	0.000	0.000	0.000	16.610	296	649	296	649	316	2384	100	182	"empty"
-75	0	0	3	3	7	"empty"	"empty"	12340	8720	200	3775	3905	753	19	3479	3479	3722	1188	31	5	2	0	1233825	0.154	100000.000	100000.000	0.000	0.000	0.000	0.000	0.000	16.610	296	426	296	426	316	2384	100	183	"empty"
-75	0	0	3	4	7	"empty"	"empty"	12840	8720	200	3847	3958	577	14	3519	3519	3738	1050	28	8	1	0	1250746	0.210	100000.000	100000.000	0.000	0.000	0.000	0.000	0.000	16.610	328	439	328	439	316	2384	100	184	"empty"
-75	0	0	3	5	7	"empty"	"empty"	13340	8720	200	3787	3853	1125	29	3569	3569	3733	1159	31	4	0	0	1217557	0.104	100000.000	100000.000	0.000	0.000	0.000	0.000	0.000	16.610	218	284	218	284	316	2384	100	185	"empty"
-75	0	0	3	6	7	"empty"	"empty"	13840	8720	200	3771	3846	937	24	3577	3577	3711	1180	31	4	1	0	1215374	0.114	100000.000	100000.000	0.000	0.000	0.000	0.000	0.000	16.610	194	269	194	269	316	2384	100	186	"empty"
0	0	0	3	7	7	"GLQAWPG-pS-AIPQFLG_100"	"GLQAWPG-pS-AIPQFLG_100"	14350	8750	100	8344	14242	10360	72	3605	3605	3702	617	16	82	65	0	1139377	17.083	100000.000	100000.000	0.000	0.000	0.000	0.000	0.000	16.610	4739	10637	4739	10637	80	560	100	187	"GLQAWPG-pS-AIPQFLG_100"
0	0	0	3	8	7	"GLQAWPG-pS-AIPQFLG_100"	"GLQAWPG-pS-AIPQFLG_100"	14850	8740	130	4239	11791	10608	89	3523	3523	3603	537	14	51	44	0	1414952	15.248	100000.000	100000.000	0.000	0.000	0.000	0.000	0.000	16.610	716	8268	716	8268	120	940	100	188	"GLQAWPG-pS-AIPQFLG_100"
0	0	0	3	9	7	"GLQAWPG-pS-AIPQFLG_100"	"GLQAWPG-pS-AIPQFLG_100"	15350	8730	130	3763	10844	10404	95	3501	3501	3558	393	11	44	41	0	1301291	18.539	100000.000	100000.000	0.000	0.000	0.000	0.000	0.000	16.610	262	7343	262	7343	120	940	100	189	"GLQAWPG-pS-AIPQFLG_100"
0	0	0	4	1	1	"Bcl-2"	"P10415"	15860	4870	80	3508	3584	539	15	3170	3170	3252	471	14	32	7	0	186374	0.705	100000.000	100000.000	0.000	0.000	0.000	0.000	0.000	16.610	338	414	338	414	52	340	100	190	"S87"
0	0	0	4	2	1	"Bcl-2"	"P10415"	16370	4850	90	3584	3586	528	14	3240	3240	3305	412	12	38	7	0	186455	0.682	100000.000	100000.000	0.000	0.000	0.000	0.000	0.000	16.610	344	346	344	346	52	420	100	191	"S87"
0	0	0	4	3	1	"Bcl-2"	"P10415"	16870	4850	70	3784	3954	883	22	3293	3293	3342	543	16	46	6	0	126541	1.127	100000.000	100000.000	0.000	0.000	0.000	0.000	0.000	16.610	491	661	491	661	32	236	100	192	"S87"
0	0	0	4	4	1	"Casp3 "	"P42574"	17350	4870	100	9295	8999	1867	20	3355	3355	3396	381	11	93	93	0	719934	14.706	100000.000	100000.000	0.000	0.000	0.000	0.000	0.000	16.610	5940	5644	5940	5644	80	560	100	193	"S150"
0	0	0	4	5	1	"Casp3 "	"P42574"	17860	4870	110	9624	9623	699	7	3427	3427	3455	344	9	100	100	0	769872	17.930	100000.000	100000.000	0.000	0.000	0.000	0.000	0.000	16.610	6197	6196	6197	6196	80	656	100	194	"S150"
0	0	0	4	6	1	"Casp3 "	"P42574"	18350	4870	130	9062	8155	2429	29	3418	3418	3449	348	10	89	84	0	978550	13.523	100000.000	100000.000	0.000	0.000	0.000	0.000	0.000	16.610	5644	4737	5644	4737	120	940	100	195	"S150"
0	0	0	4	7	1	"CD19"	"P15391"	18860	4860	140	3854	3892	651	16	3384	3384	3423	478	13	49	20	0	607151	0.981	100000.000	100000.000	0.000	0.000	0.000	0.000	0.000	16.610	470	508	470	508	156	1140	100	196	"Y500"
0	0	0	4	8	1	"CD19"	"P15391"	19360	4870	100	3924	3958	429	10	3269	3269	3299	397	12	77	36	0	316638	1.660	100000.000	100000.000	0.000	0.000	0.000	0.000	0.000	16.610	655	689	655	689	80	560	100	197	"Y500"
0	0	0	4	9	1	"CD19"	"P15391"	19860	4870	100	3868	3878	481	12	3100	3100	3116	223	7	86	80	0	310201	3.417	100000.000	100000.000	0.000	0.000	0.000	0.000	0.000	16.610	768	778	768	778	80	560	100	198	"Y500"
0	0	0	4	1	2	"EP300"	"Q09472"	15850	5500	120	3479	3770	2678	71	3348	3348	3462	647	18	10	0	0	452428	0.476	100000.000	100000.000	0.000	0.000	0.000	0.000	0.000	16.610	131	422	131	422	120	820	100	199	"S2366"
0	0	0	4	2	2	"EP300"	"Q09472"	16340	5500	200	3381	3485	554	15	3476	3476	3539	599	16	6	2	0	1101162	-0.090	100000.000	100000.000	0.000	0.000	0.000	0.000	0.000	16.610	-95	9	-95	9	316	2384	100	200	"S2366"
0	0	0	4	3	2	"EP300"	"Q09472"	16840	5500	200	3473	3557	510	14	3473	3473	3527	508	14	8	2	0	1124095	0.059	0.000	100000.000	0.000	0.000	0.000	0.000	0.000	Error	0	84	0	84	316	2384	100	201	"S2366"
0	0	0	4	4	2	"fyn"	"P06241"	17340	5520	120	3695	3721	385	10	3496	3496	3606	1538	42	0	0	0	446523	0.075	100000.000	100000.000	0.000	0.000	0.000	0.000	0.000	16.610	199	225	199	225	120	820	100	202	"Y531"
0	0	0	4	5	2	"fyn"	"P06241"	17840	5510	200	3559	3584	318	8	3472	3472	3558	977	27	1	0	0	1132599	0.027	100000.000	100000.000	0.000	0.000	0.000	0.000	0.000	16.610	87	112	87	112	316	2384	100	203	"Y531"
0	0	0	4	6	2	"fyn"	"P06241"	18340	5510	200	3537	3561	535	15	3384	3384	3431	536	15	8	0	0	1125420	0.243	100000.000	100000.000	0.000	0.000	0.000	0.000	0.000	16.610	153	177	153	177	316	2384	100	204	"Y531"
0	0	0	4	7	2	"Grb2"	"P62993"	18850	5520	110	3918	3966	618	15	3381	3381	3492	1568	44	3	1	0	317244	0.302	100000.000	100000.000	0.000	0.000	0.000	0.000	0.000	16.610	537	585	537	585	80	656	100	205	"Y209"
0	0	0	4	8	2	"Grb2"	"P62993"	19350	5530	80	4192	4094	340	8	3276	3276	3270	221	6	90	88	0	212898	3.729	100000.000	100000.000	0.000	0.000	0.000	0.000	0.000	16.610	916	818	916	818	52	340	100	206	"Y209"
0	0	0	4	9	2	"Grb2"	"P62993"	19840	5520	80	4088	4144	420	10	3155	3155	3223	523	16	92	32	0	215491	1.761	100000.000	100000.000	0.000	0.000	0.000	0.000	0.000	16.610	933	989	933	989	52	340	100	207	"Y209"
0	0	0	4	1	3	"IKK-beta "	"O14920"	15850	6120	80	4046	4209	568	13	3334	3334	3370	291	8	86	65	0	218884	2.883	100000.000	100000.000	0.000	0.000	0.000	0.000	0.000	16.610	712	875	712	875	52	340	100	208	"Y188"
0	0	0	4	2	3	"IKK-beta "	"O14920"	16350	6130	90	4226	4268	460	10	3369	3369	3433	373	10	88	67	0	221952	2.239	100000.000	100000.000	0.000	0.000	0.000	0.000	0.000	16.610	857	899	857	899	52	420	100	209	"Y188"
0	0	0	4	3	3	"IKK-beta "	"O14920"	16840	6120	200	3585	3674	443	12	3472	3472	3525	543	15	21	4	0	1160902	0.274	100000.000	100000.000	0.000	0.000	0.000	0.000	0.000	16.610	113	202	113	202	316	2384	100	210	"Y188"
0	0	0	4	4	3	"IRAK1"	"P51617"	17340	6120	200	3390	3354	411	12	3518	3518	3572	772	21	1	0	0	1059765	-0.282	100000.000	100000.000	0.000	0.000	0.000	0.000	0.000	16.610	-128	-164	-128	-164	316	2384	100	211	"T100"
0	0	0	4	5	3	"IRAK1"	"P51617"	17840	6130	200	3423	3421	395	11	3569	3569	3619	678	18	2	0	0	1081109	-0.292	100000.000	100000.000	0.000	0.000	0.000	0.000	0.000	16.610	-146	-148	-146	-148	316	2384	100	212	"T100"
0	0	0	4	6	3	"IRAK1"	"P51617"	18340	6130	200	3364	3284	346	10	3529	3529	3550	343	9	2	0	0	1037863	-0.776	100000.000	100000.000	0.000	0.000	0.000	0.000	0.000	16.610	-165	-245	-165	-245	316	2384	100	213	"T100"
0	0	0	4	7	3	"IRF-7 "	"Q92985"	18840	6120	140	3434	3470	344	9	3448	3448	3470	289	8	21	7	0	541388	0.000	100000.000	100000.000	0.000	0.000	0.000	0.000	0.000	16.610	-14	22	-14	22	156	1140	100	214	"S471"
0	0	0	4	8	3	"IRF-7 "	"Q92985"	19340	6130	200	3275	3290	231	7	3279	3279	3325	746	22	0	0	0	1039729	-0.047	100000.000	100000.000	0.000	0.000	0.000	0.000	0.000	16.610	-4	11	-4	11	316	2384	100	215	"S471"
0	0	0	4	9	3	"IRF-7 "	"Q92985"	19850	6150	70	3502	3495	214	6	3119	3119	3138	253	8	75	25	0	111852	1.411	100000.000	100000.000	0.000	0.000	0.000	0.000	0.000	16.610	383	376	383	376	32	236	100	216	"S471"
0	0	0	4	1	4	"Lyn "	"P07948"	15840	6780	200	3531	3568	588	16	3538	3538	3601	516	14	5	3	0	1127453	-0.064	100000.000	100000.000	0.000	0.000	0.000	0.000	0.000	16.610	-7	30	-7	30	316	2384	100	217	"Y507"
0	0	0	4	2	4	"Lyn "	"P07948"	16340	6780	200	3562	3609	471	13	3560	3560	3603	499	13	8	3	0	1140529	0.012	100000.000	100000.000	0.000	0.000	0.000	0.000	0.000	16.610	2	49	2	49	316	2384	100	218	"Y507"
0	0	0	4	3	4	"Lyn "	"P07948"	16840	6790	200	3572	3589	454	12	3548	3548	3582	494	13	5	1	0	1134211	0.014	100000.000	100000.000	0.000	0.000	0.000	0.000	0.000	16.610	24	41	24	41	316	2384	100	219	"Y507"
0	0	0	4	4	4	"MAVS"	"Q7Z434"	17350	6790	80	8735	8685	1170	13	3509	3509	3572	341	9	100	100	0	451636	14.994	100000.000	100000.000	0.000	0.000	0.000	0.000	0.000	16.610	5226	5176	5226	5176	52	340	100	220	"S233/4"
0	0	0	4	5	4	"MAVS"	"Q7Z434"	17840	6790	80	9378	9154	1679	18	3559	3559	3605	438	12	96	96	0	476020	12.669	100000.000	100000.000	0.000	0.000	0.000	0.000	0.000	16.610	5819	5595	5819	5595	52	340	100	221	"S233/4"
0	0	0	4	6	4	"MAVS"	"Q7Z434"	18350	6810	90	9084	8887	1233	13	3497	3497	3508	301	8	100	100	0	462136	17.870	100000.000	100000.000	0.000	0.000	0.000	0.000	0.000	16.610	5587	5390	5587	5390	52	420	100	222	"S233/4"
0	0	0	4	7	4	"Mek2"	"P36507"	18850	6820	120	4542	4760	2829	59	3411	3411	3466	505	14	92	60	0	571173	2.562	100000.000	100000.000	0.000	0.000	0.000	0.000	0.000	16.610	1131	1349	1131	1349	120	820	100	223	"s226"
0	0	0	4	8	4	"Mek2"	"P36507"	19360	6820	150	4245	4255	482	11	3245	3245	3264	236	7	90	88	0	663832	4.199	100000.000	100000.000	0.000	0.000	0.000	0.000	0.000	16.610	1000	1010	1000	1010	156	1272	100	224	"s226"
0	0	0	4	9	4	"Mek2"	"P36507"	19850	6820	140	4167	4231	814	19	3114	3114	3174	824	25	77	7	0	659961	1.283	100000.000	100000.000	0.000	0.000	0.000	0.000	0.000	16.610	1053	1117	1053	1117	156	1140	100	225	"s226"
0	0	0	4	1	5	"PKCE"	"Q02156"	15850	7410	120	7306	7171	1514	21	3650	3650	3693	423	11	90	90	0	860493	8.222	100000.000	100000.000	0.000	0.000	0.000	0.000	0.000	16.610	3656	3521	3656	3521	120	820	100	226	"T566"
0	0	0	4	2	5	"PKCE"	"Q02156"	16340	7420	120	7335	7860	3868	49	3621	3621	3647	342	9	98	98	0	943214	12.319	100000.000	100000.000	0.000	0.000	0.000	0.000	0.000	16.610	3714	4239	3714	4239	120	820	100	227	"T566"
0	0	0	4	3	5	"PKCE"	"Q02156"	16840	7440	130	7174	7231	1042	14	3539	3539	3608	1071	29	98	97	0	867710	3.383	100000.000	100000.000	0.000	0.000	0.000	0.000	0.000	16.610	3635	3692	3635	3692	120	940	100	228	"T566"
0	0	0	4	4	5	"PTEN"	"P60484"	17340	7440	110	4456	4474	464	10	3522	3522	3550	474	13	88	45	0	357903	1.949	100000.000	100000.000	0.000	0.000	0.000	0.000	0.000	16.610	934	952	934	952	80	656	100	229	"Y240"
0	0	0	4	5	5	"PTEN"	"P60484"	17840	7450	110	4475	4555	493	10	3484	3484	3514	299	8	100	92	0	364397	3.482	100000.000	100000.000	0.000	0.000	0.000	0.000	0.000	16.610	991	1071	991	1071	80	656	100	230	"Y240"
0	0	0	4	6	5	"PTEN"	"P60484"	18340	7430	200	3498	3699	621	16	3427	3427	3477	541	15	24	7	0	1168818	0.410	100000.000	100000.000	0.000	0.000	0.000	0.000	0.000	16.610	71	272	71	272	316	2384	100	231	"Y240"
0	0	0	4	7	5	"Rab5A"	"P20339"	18850	7440	130	3596	3590	333	9	3298	3298	3322	260	7	51	25	0	430761	1.031	100000.000	100000.000	0.000	0.000	0.000	0.000	0.000	16.610	298	292	298	292	120	940	100	232	"T202"
0	0	0	4	8	5	"Rab5A"	"P20339"	19350	7450	90	3572	3642	242	6	3156	3156	3194	275	8	86	32	0	189404	1.629	100000.000	100000.000	0.000	0.000	0.000	0.000	0.000	16.610	416	486	416	486	52	420	100	233	"T202"
0	0	0	4	9	5	"Rab5A"	"P20339"	19840	7460	90	3556	3601	296	8	3127	3127	3133	174	5	90	73	0	187261	2.690	100000.000	100000.000	0.000	0.000	0.000	0.000	0.000	16.610	429	474	429	474	52	420	100	234	"T202"
0	0	0	4	1	6	"STAT3 "	"P40763"	15830	8060	100	4237	4251	388	9	3524	3524	3627	1227	33	6	0	0	340094	0.509	100000.000	100000.000	0.000	0.000	0.000	0.000	0.000	16.610	713	727	713	727	80	560	100	235	"S727"
0	0	0	4	2	6	"STAT3 "	"P40763"	16340	8080	100	4189	4276	619	14	3551	3551	3564	297	8	90	58	0	342056	2.397	100000.000	100000.000	0.000	0.000	0.000	0.000	0.000	16.610	638	725	638	725	80	560	100	236	"S727"
0	0	0	4	3	6	"STAT3 "	"P40763"	16840	8060	100	4253	4337	1047	24	3495	3495	3509	287	8	86	78	0	346969	2.885	100000.000	100000.000	0.000	0.000	0.000	0.000	0.000	16.610	758	842	758	842	80	560	100	237	"S727"
0	0	0	4	4	6	"STAT6 "	"P42226"	17340	8080	160	4190	4269	1119	26	3448	3448	3483	357	10	67	51	0	887885	2.202	100000.000	100000.000	0.000	0.000	0.000	0.000	0.000	16.610	742	821	742	821	208	1512	100	238	"Y641"
0	0	0	4	5	6	"STAT6 "	"P42226"	17830	8090	150	4316	4360	522	11	3447	3447	3482	361	10	91	64	0	680232	2.432	100000.000	100000.000	0.000	0.000	0.000	0.000	0.000	16.610	869	913	869	913	156	1272	100	239	"Y641"
0	0	0	4	6	6	"STAT6 "	"P42226"	18330	8090	160	4216	4375	1608	36	3426	3426	3453	241	6	85	71	0	909954	3.826	100000.000	100000.000	0.000	0.000	0.000	0.000	0.000	16.610	790	949	790	949	208	1512	100	240	"Y641"
0	0	0	4	7	6	"Catalase"	"Q14790"	18840	8090	150	6501	6503	537	8	3387	3387	3426	642	18	100	100	0	1014477	4.793	100000.000	100000.000	0.000	0.000	0.000	0.000	0.000	16.610	3114	3116	3114	3116	156	1272	100	241	"Y448"
0	0	0	4	8	6	"Catalase"	"Q14790"	19340	8090	160	6341	6361	1545	24	3261	3261	3300	268	8	97	96	0	1323094	11.422	100000.000	100000.000	0.000	0.000	0.000	0.000	0.000	16.610	3080	3100	3080	3100	208	1512	100	242	"Y448"
0	0	0	4	9	6	"Catalase"	"Q14790"	19840	8090	150	6155	6134	566	9	3168	3168	3230	569	17	99	99	0	956903	5.104	100000.000	100000.000	0.000	0.000	0.000	0.000	0.000	16.610	2987	2966	2987	2966	156	1272	100	243	"Y448"
-75	0	0	4	1	7	"empty"	"empty"	15830	8700	200	3305	3354	292	8	3579	3579	3599	447	12	2	0	0	1059976	-0.548	100000.000	100000.000	0.000	0.000	0.000	0.000	0.000	16.610	-274	-225	-274	-225	316	2384	100	244	"empty"
-75	0	0	4	2	7	"empty"	"empty"	16330	8700	200	3302	3344	291	8	3524	3524	3537	337	9	3	1	0	1056587	-0.573	100000.000	100000.000	0.000	0.000	0.000	0.000	0.000	16.610	-222	-180	-222	-180	316	2384	100	245	"empty"
-75	0	0	4	3	7	"empty"	"empty"	16830	8700	200	3385	3412	310	9	3488	3488	3517	318	9	8	1	0	1078332	-0.330	100000.000	100000.000	0.000	0.000	0.000	0.000	0.000	16.610	-103	-76	-103	-76	316	2384	100	246	"empty"
-75	0	0	4	4	7	"empty"	"empty"	17330	8700	200	3486	3484	270	7	3474	3474	3512	491	13	3	0	0	1101068	-0.057	100000.000	100000.000	0.000	0.000	0.000	0.000	0.000	16.610	12	10	12	10	316	2384	100	247	"empty"
-75	0	0	4	5	7	"empty"	"empty"	17830	8700	200	3507	3547	450	12	3447	3447	3481	431	12	9	1	0	1120783	0.153	100000.000	100000.000	0.000	0.000	0.000	0.000	0.000	16.610	60	100	60	100	316	2384	100	248	"empty"
-75	0	0	4	6	7	"empty"	"empty"	18330	8700	200	3628	3686	752	20	3436	3436	3475	522	15	10	3	0	1164771	0.404	100000.000	100000.000	0.000	0.000	0.000	0.000	0.000	16.610	192	250	192	250	316	2384	100	249	"empty"
0	0	0	4	7	7	"Control-Spot"	"Human_IgG"	18810	8720	220	4355	4553	1047	22	3382	3382	3489	1166	33	47	13	0	1784704	0.913	100000.000	100000.000	0.000	0.000	0.000	0.000	0.000	16.610	973	1171	973	1171	392	2896	100	250	"Control-Spot"
0	0	0	4	8	7	"Control-Spot"	"Human_IgG"	19300	8720	200	4995	4835	1306	27	3311	3311	3428	1052	30	61	30	0	1527798	1.337	100000.000	100000.000	0.000	0.000	0.000	0.000	0.000	16.610	1684	1524	1684	1524	316	2384	100	251	"Control-Spot"
0	0	0	4	9	7	"Control-Spot"	"Human_IgG"	19800	8730	200	4617	4467	1093	24	3193	3193	3284	484	14	63	59	0	1411691	2.444	100000.000	100000.000	0.000	0.000	0.000	0.000	0.000	16.610	1424	1274	1424	1274	316	2384	100	252	"Control-Spot"
0	0	0	5	1	1	"Akt1"	"P31749"	2340	9310	180	4059	6404	4718	73	4280	4280	4824	2807	58	30	14	0	1639316	0.563	100000.000	100000.000	0.000	0.000	0.000	0.000	0.000	16.610	-221	2124	-221	2124	256	1924	100	253	"T308"
0	0	0	5	2	1	"Akt1"	"P31749"	2850	9320	140	7874	8946	6184	69	4201	4201	4886	2936	60	55	32	0	1395623	1.383	100000.000	100000.000	0.000	0.000	0.000	0.000	0.000	16.610	3673	4745	3673	4745	156	1140	100	254	"T308"
0	0	0	5	3	1	"Akt1"	"P31749"	3330	9310	160	7697	8898	5877	66	4430	4430	5385	3265	60	50	29	0	1850752	1.076	100000.000	100000.000	0.000	0.000	0.000	0.000	0.000	16.610	3267	4468	3267	4468	208	1512	100	255	"T308"
0	0	0	5	4	1	"A-Raf"	"P10398"	3830	9300	140	5840	9426	7532	79	4660	4660	6213	5056	81	36	19	0	1470434	0.635	100000.000	100000.000	0.000	0.000	0.000	0.000	0.000	16.610	1180	4766	1180	4766	156	1140	100	256	"Y302"
0	0	0	5	5	1	"A-Raf"	"P10398"	4330	9320	160	4853	8837	7345	83	4625	4625	6118	4625	75	31	21	0	1838043	0.588	100000.000	100000.000	0.000	0.000	0.000	0.000	0.000	16.610	228	4212	228	4212	208	1512	100	257	"Y302"
0	0	0	5	6	1	"A-Raf"	"P10398"	4840	9320	120	6315	10636	8752	82	4537	4537	5970	4745	79	45	28	0	1276322	0.983	100000.000	100000.000	0.000	0.000	0.000	0.000	0.000	16.610	1778	6099	1778	6099	120	820	100	258	"Y302"
0	0	0	5	7	1	"Cdk4"	"P11802"	5320	9320	200	4467	6013	4502	74	4332	4332	5829	4598	78	11	5	0	1900243	0.040	100000.000	100000.000	0.000	0.000	0.000	0.000	0.000	16.610	135	1681	135	1681	316	2384	100	259	"S150"
0	0	0	5	8	1	"Cdk4"	"P11802"	5830	9320	160	4187	5459	4106	75	4066	4066	5271	3762	71	9	4	0	1135409	0.050	100000.000	100000.000	0.000	0.000	0.000	0.000	0.000	16.610	121	1393	121	1393	208	1512	100	260	"S150"
0	0	0	5	9	1	"Cdk4"	"P11802"	6290	9320	180	4220	5753	4008	69	3947	3947	5077	3592	70	14	8	0	1472713	0.188	100000.000	100000.000	0.000	0.000	0.000	0.000	0.000	16.610	273	1806	273	1806	256	1924	100	261	"S150"
0	0	0	5	1	2	"CREB "	"P16220"	2320	9940	130	4779	5207	1148	22	4242	4242	4499	1806	40	12	4	0	624853	0.392	100000.000	100000.000	0.000	0.000	0.000	0.000	0.000	16.610	537	965	537	965	120	940	100	262	"S111"
0	0	0	5	2	2	"CREB "	"P16220"	2820	9960	200	4653	5621	3145	55	4004	4004	4575	2379	52	15	7	0	1776314	0.440	100000.000	100000.000	0.000	0.000	0.000	0.000	0.000	16.610	649	1617	649	1617	316	2384	100	263	"S111"
0	0	0	5	3	2	"CREB "	"P16220"	3320	9960	200	4688	5641	2819	49	4235	4235	5161	3418	66	11	5	0	1782596	0.140	100000.000	100000.000	0.000	0.000	0.000	0.000	0.000	16.610	453	1406	453	1406	316	2384	100	264	"S111"
0	0	0	5	4	2	"DVL1"	"O14640"	3810	9970	200	4846	6377	5361	84	4494	4494	5735	3984	69	11	5	0	2015168	0.161	100000.000	100000.000	0.000	0.000	0.000	0.000	0.000	16.610	352	1883	352	1883	316	2384	100	265	"S679"
0	0	0	5	5	2	"DVL1"	"O14640"	4310	9970	200	4572	5946	4113	69	4518	4518	5950	4547	76	10	5	0	1878821	-0.001	100000.000	100000.000	0.000	0.000	0.000	0.000	0.000	16.610	54	1428	54	1428	316	2384	100	266	"S679"
0	0	0	5	6	2	"DVL1"	"O14640"	4830	9990	190	4400	6036	4594	76	4475	4475	5884	4671	79	10	6	0	1545237	0.033	100000.000	100000.000	0.000	0.000	0.000	0.000	0.000	16.610	-75	1561	-75	1561	256	2088	100	267	"S679"
0	0	0	5	7	2	"IFNAR1 "	"P17181"	5310	9990	200	4167	5460	4206	77	4465	4465	6101	4829	79	6	4	0	1725508	-0.133	100000.000	100000.000	0.000	0.000	0.000	0.000	0.000	16.610	-298	995	-298	995	316	2384	100	268	"Y466"
0	0	0	5	8	2	"IFNAR1 "	"P17181"	5790	9990	230	3957	5125	3619	70	4259	4259	5689	4447	78	7	3	0	2009027	-0.127	100000.000	100000.000	0.000	0.000	0.000	0.000	0.000	16.610	-302	866	-302	866	392	3108	100	269	"Y466"
0	0	0	5	9	2	"IFNAR1 "	"P17181"	6310	9990	180	4028	5566	4198	75	4167	4167	5374	3715	69	13	5	0	1425016	0.052	100000.000	100000.000	0.000	0.000	0.000	0.000	0.000	16.610	-139	1399	-139	1399	256	1924	100	270	"Y466"
0	0	0	5	1	3	"Jak1 "	"P23458"	2320	10590	140	5748	8082	4707	58	4388	4388	4527	1719	37	48	42	0	1260740	2.068	100000.000	100000.000	0.000	0.000	0.000	0.000	0.000	16.610	1360	3694	1360	3694	156	1140	100	271	"Y1034"
0	0	0	5	2	3	"Jak1 "	"P23458"	2820	10600	130	9024	9059	5431	59	4406	4406	4615	1464	31	60	56	0	1087038	3.036	100000.000	100000.000	0.000	0.000	0.000	0.000	0.000	16.610	4618	4653	4618	4653	120	940	100	272	"Y1034"
0	0	0	5	3	3	"Jak1 "	"P23458"	3330	10600	100	11714	12203	6442	52	4366	4366	5220	3830	73	71	45	0	976209	1.823	100000.000	100000.000	0.000	0.000	0.000	0.000	0.000	16.610	7348	7837	7348	7837	80	560	100	273	"Y1034"
0	0	0	5	4	3	"Jun "	"P05412"	3810	10610	170	4410	5545	3457	62	4498	4498	5564	3865	69	11	5	0	1153364	-0.005	100000.000	100000.000	0.000	0.000	0.000	0.000	0.000	16.610	-88	1047	-88	1047	208	1660	100	274	"S63"
0	0	0	5	5	3	"Jun "	"P05412"	4320	10600	220	4573	6442	5080	78	4422	4422	5719	4419	77	15	7	0	2525419	0.164	100000.000	100000.000	0.000	0.000	0.000	0.000	0.000	16.610	151	2020	151	2020	392	2896	100	275	"S63"
0	0	0	5	6	3	"Jun "	"P05412"	4800	10610	200	4288	5980	5071	84	4255	4255	5626	4295	76	12	6	0	1889819	0.082	100000.000	100000.000	0.000	0.000	0.000	0.000	0.000	16.610	33	1725	33	1725	316	2384	100	276	"S63"
0	0	0	5	7	3	"Lck"	"P06239"	5280	10630	220	4821	6780	5626	82	4254	4254	5684	4387	77	16	8	0	2657671	0.250	100000.000	100000.000	0.000	0.000	0.000	0.000	0.000	16.610	567	2526	567	2526	392	2896	100	277	"Y192"
0	0	0	5	8	3	"Lck"	"P06239"	5820	10610	190	4729	6430	4503	70	4065	4065	5258	3816	72	17	8	0	1645982	0.307	100000.000	100000.000	0.000	0.000	0.000	0.000	0.000	16.610	664	2365	664	2365	256	2088	100	278	"Y192"
0	0	0	5	9	3	"Lck"	"P06239"	6290	10620	200	4542	5957	4418	74	4007	4007	5164	3840	74	15	6	0	1882290	0.207	100000.000	100000.000	0.000	0.000	0.000	0.000	0.000	16.610	535	1950	535	1950	316	2384	100	279	"Y192"
0	0	0	5	1	4	"Mlk3"	"Q16584"	2310	11220	200	4462	4536	589	12	4448	4448	4555	1462	32	2	0	0	1433293	-0.013	100000.000	100000.000	0.000	0.000	0.000	0.000	0.000	16.610	14	88	14	88	316	2384	100	280	"T277"
0	0	0	5	2	4	"Mlk3"	"Q16584"	2810	11230	190	4477	4861	1802	37	4445	4445	4679	1745	37	5	3	0	1244292	0.104	100000.000	100000.000	0.000	0.000	0.000	0.000	0.000	16.610	32	416	32	416	256	2088	100	281	"T277"
0	0	0	5	3	4	"Mlk3"	"Q16584"	3320	11250	160	4390	4993	2436	48	4470	4470	5060	2543	50	7	3	0	1038593	-0.026	100000.000	100000.000	0.000	0.000	0.000	0.000	0.000	16.610	-80	523	-80	523	208	1512	100	282	"T277"
0	0	0	5	4	4	"NFAT2 "	"O95644"	3830	11220	180	5665	7207	4583	63	4460	4460	5380	3381	62	27	12	0	1845016	0.540	100000.000	100000.000	0.000	0.000	0.000	0.000	0.000	16.610	1205	2747	1205	2747	256	1924	100	283	"S245"
0	0	0	5	5	4	"NFAT2 "	"O95644"	4330	11220	160	6010	7193	4149	57	4261	4261	5264	3387	64	32	12	0	1496044	0.570	100000.000	100000.000	0.000	0.000	0.000	0.000	0.000	16.610	1749	2932	1749	2932	208	1512	100	284	"S245"
0	0	0	5	6	4	"NFAT2 "	"O95644"	4820	11240	170	6237	8018	6227	77	4160	4160	5371	4039	75	31	14	0	1667830	0.655	100000.000	100000.000	0.000	0.000	0.000	0.000	0.000	16.610	2077	3858	2077	3858	208	1660	100	285	"S245"
0	0	0	5	7	4	"PI3-kinase p85 subunit beta"	"O00459"	5300	11250	160	4430	7341	6074	82	4050	4050	5328	3991	74	28	12	0	1526927	0.504	100000.000	100000.000	0.000	0.000	0.000	0.000	0.000	16.610	380	3291	380	3291	208	1512	100	286	"Y605"
0	0	0	5	8	4	"PI3-kinase p85 subunit beta"	"O00459"	5810	11260	130	4969	7620	5411	71	3814	3814	4842	3444	71	41	24	0	914387	0.807	100000.000	100000.000	0.000	0.000	0.000	0.000	0.000	16.610	1155	3806	1155	3806	120	940	100	287	"Y605"
0	0	0	5	9	4	"PI3-kinase p85 subunit beta"	"O00459"	6310	11270	170	4030	6480	5372	82	3760	3760	4703	2980	63	30	18	0	1347933	0.596	100000.000	100000.000	0.000	0.000	0.000	0.000	0.000	16.610	270	2720	270	2720	208	1660	100	288	"Y605"
0	0	0	5	1	5	"PDGFRb"	"P09619"	2320	11870	80	4812	4925	917	18	3939	3939	4141	1348	32	19	3	0	256084	0.582	100000.000	100000.000	0.000	0.000	0.000	0.000	0.000	16.610	873	986	873	986	52	340	100	289	"Y740"
0	0	0	5	2	5	"PDGFRb"	"P09619"	2810	11880	120	4254	5440	3992	73	3839	3839	4207	1979	47	17	10	0	652818	0.623	100000.000	100000.000	0.000	0.000	0.000	0.000	0.000	16.610	415	1601	415	1601	120	820	100	290	"Y740"
0	0	0	5	3	5	"PDGFRb"	"P09619"	3310	11890	100	4730	5360	2733	50	3860	3860	4223	1605	38	25	7	0	428772	0.708	100000.000	100000.000	0.000	0.000	0.000	0.000	0.000	16.610	870	1500	870	1500	80	560	100	291	"Y740"
0	0	0	5	4	5	"Rack1"	"P63244"	3820	11880	150	5965	7263	3887	53	4285	4285	4887	3126	63	28	10	0	1133045	0.760	100000.000	100000.000	0.000	0.000	0.000	0.000	0.000	16.610	1680	2978	1680	2978	156	1272	100	292	"Y194"
0	0	0	5	5	5	"Rack1"	"P63244"	4310	11870	230	5350	6776	4952	73	4347	4347	5070	3039	59	24	10	0	2656201	0.561	100000.000	100000.000	0.000	0.000	0.000	0.000	0.000	16.610	1003	2429	1003	2429	392	3108	100	293	"Y194"
0	0	0	5	6	5	"Rack1"	"P63244"	4800	11900	220	5181	7077	5892	83	4293	4293	5087	2906	57	26	14	0	2774130	0.685	100000.000	100000.000	0.000	0.000	0.000	0.000	0.000	16.610	888	2784	888	2784	392	2896	100	294	"Y194"
0	0	0	5	7	5	"SEK1 "	"P45985"	5280	11890	190	4453	5367	3475	64	4300	4300	5179	3265	63	10	3	0	1374051	0.058	100000.000	100000.000	0.000	0.000	0.000	0.000	0.000	16.610	153	1067	153	1067	256	2088	100	295	"T261"
0	0	0	5	8	5	"SEK1 "	"P45985"	5770	11920	180	4345	5391	3646	67	4217	4217	5136	3051	59	8	5	0	1379971	0.084	100000.000	100000.000	0.000	0.000	0.000	0.000	0.000	16.610	128	1174	128	1174	256	1924	100	296	"T261"
0	0	0	5	9	5	"SEK1 "	"P45985"	6260	11920	200	4033	4684	2007	42	4046	4046	4797	2760	57	8	3	0	1480015	-0.041	100000.000	100000.000	0.000	0.000	0.000	0.000	0.000	16.610	-13	638	-13	638	316	2384	100	297	"T261"
0	0	0	5	1	6	"Smad3 "	"P84022"	2300	12520	120	4624	4732	1499	31	4309	4309	4366	1733	39	3	1	0	567799	0.211	100000.000	100000.000	0.000	0.000	0.000	0.000	0.000	16.610	315	423	315	423	120	820	100	298	"S423"
0	0	0	5	2	6	"Smad3 "	"P84022"	2820	12520	170	4420	4925	2533	51	4314	4314	4345	1176	27	10	4	0	1024364	0.493	100000.000	100000.000	0.000	0.000	0.000	0.000	0.000	16.610	106	611	106	611	208	1660	100	299	"S423"
0	0	0	5	3	6	"Smad3 "	"P84022"	3310	12530	90	4873	5595	3237	57	4308	4308	4520	2284	50	15	7	0	290952	0.471	100000.000	100000.000	0.000	0.000	0.000	0.000	0.000	16.610	565	1287	565	1287	52	420	100	300	"S423"
0	0	0	5	4	6	"TBK1 "	"Q9UHD2"	3800	12550	160	4873	8856	6318	71	4243	4243	4547	2005	44	43	38	0	1841982	2.149	100000.000	100000.000	0.000	0.000	0.000	0.000	0.000	16.610	630	4613	630	4613	208	1512	100	301	"S172"
0	0	0	5	5	6	"TBK1 "	"Q9UHD2"	4310	12520	170	5561	9955	7185	72	4106	4106	4639	2464	53	47	43	0	2070698	2.157	100000.000	100000.000	0.000	0.000	0.000	0.000	0.000	16.610	1455	5849	1455	5849	208	1660	100	302	"S172"
0	0	0	5	6	6	"TBK1 "	"Q9UHD2"	4800	12540	160	6474	10264	7461	72	3931	3931	4493	2470	54	50	46	0	2134848	2.336	100000.000	100000.000	0.000	0.000	0.000	0.000	0.000	16.610	2543	6333	2543	6333	208	1512	100	303	"S172"
0	0	0	5	7	6	"TrKA"	"P04629"	5300	12560	150	12113	11928	7950	66	3945	3945	4541	2522	55	61	55	0	1860732	2.929	100000.000	100000.000	0.000	0.000	0.000	0.000	0.000	16.610	8168	7983	8168	7983	156	1272	100	304	"Y496"
0	0	0	5	8	6	"TrKA"	"P04629"	5790	12540	140	11300	10653	6556	61	3960	3960	4435	1864	42	61	56	0	1661869	3.336	100000.000	100000.000	0.000	0.000	0.000	0.000	0.000	16.610	7340	6693	7340	6693	156	1140	100	305	"Y496"
0	0	0	5	9	6	"TrKA"	"P04629"	6280	12540	150	12811	11759	8303	70	3815	3815	4327	2347	54	57	55	0	1834372	3.167	100000.000	100000.000	0.000	0.000	0.000	0.000	0.000	16.610	8996	7944	8996	7944	156	1272	100	306	"Y496"
-75	0	0	5	1	7	"empty"	"empty"	2280	13170	200	3823	3925	605	15	4363	4363	4326	948	21	0	0	0	1240213	-0.423	100000.000	100000.000	0.000	0.000	0.000	0.000	0.000	16.610	-540	-438	-540	-438	316	2384	100	307	"empty"
-75	0	0	5	2	7	"empty"	"empty"	2780	13170	200	3744	3897	698	17	4310	4310	4337	1343	30	2	0	0	1231589	-0.328	100000.000	100000.000	0.000	0.000	0.000	0.000	0.000	16.610	-566	-413	-566	-413	316	2384	100	308	"empty"
-75	0	0	5	3	7	"empty"	"empty"	3280	13180	200	3868	4216	2422	57	4279	4279	4398	1577	35	2	2	0	1332154	-0.115	100000.000	100000.000	0.000	0.000	0.000	0.000	0.000	16.610	-411	-63	-411	-63	316	2384	100	309	"empty"
-75	0	0	5	4	7	"empty"	"empty"	3780	13180	200	4105	4295	1333	31	4217	4217	4412	1736	39	3	1	0	1357314	-0.067	100000.000	100000.000	0.000	0.000	0.000	0.000	0.000	16.610	-112	78	-112	78	316	2384	100	310	"empty"
-75	0	0	5	5	7	"empty"	"empty"	4280	13190	200	4168	4389	2069	47	4003	4003	4333	2099	48	5	2	0	1386980	0.027	100000.000	100000.000	0.000	0.000	0.000	0.000	0.000	16.610	165	386	165	386	316	2384	100	311	"empty"
-75	0	0	5	6	7	"empty"	"empty"	4780	13190	200	4188	4316	1596	36	3794	3794	4180	1873	44	6	2	0	1363762	0.073	100000.000	100000.000	0.000	0.000	0.000	0.000	0.000	16.610	394	522	394	522	316	2384	100	312	"empty"
-75	0	0	5	7	7	"empty"	"empty"	5280	13190	200	4199	4403	1650	37	3719	3719	4115	1745	42	4	1	0	1391400	0.165	100000.000	100000.000	0.000	0.000	0.000	0.000	0.000	16.610	480	684	480	684	316	2384	100	313	"empty"
-75	0	0	5	8	7	"empty"	"empty"	5780	13200	200	4084	4325	969	22	3645	3645	4094	1980	48	6	1	0	1366763	0.117	100000.000	100000.000	0.000	0.000	0.000	0.000	0.000	16.610	439	680	439	680	316	2384	100	314	"empty"
-75	0	0	5	9	7	"empty"	"empty"	6280	13200	200	4015	4316	1445	33	3547	3547	3887	1468	37	9	3	0	1363815	0.292	100000.000	100000.000	0.000	0.000	0.000	0.000	0.000	16.610	468	769	468	769	316	2384	100	315	"empty"
0	0	0	6	1	1	"PLCG2"	"P16885"	6850	9300	170	7716	8926	5849	65	3889	3889	4883	3297	67	53	28	0	1856535	1.226	100000.000	100000.000	0.000	0.000	0.000	0.000	0.000	16.610	3827	5037	3827	5037	208	1660	100	316	"Y753"
0	0	0	6	2	1	"PLCG2"	"P16885"	7360	9340	170	7726	8793	5816	66	3989	3989	5038	3463	68	51	25	0	1828875	1.084	100000.000	100000.000	0.000	0.000	0.000	0.000	0.000	16.610	3737	4804	3737	4804	208	1660	100	317	"Y753"
0	0	0	6	3	1	"PLCG2"	"P16885"	7870	9340	160	7148	7773	4194	53	3973	3973	4802	2867	59	54	25	0	1616711	1.036	100000.000	100000.000	0.000	0.000	0.000	0.000	0.000	16.610	3175	3800	3175	3800	208	1512	100	318	"Y753"
0	0	0	6	4	1	"pyk2"	"Q14289"	8390	9330	150	21754	19648	9222	46	3896	3896	4683	2841	60	82	79	0	3065017	5.268	100000.000	100000.000	0.000	0.000	0.000	0.000	0.000	16.610	17858	15752	17858	15752	156	1272	100	319	"Y402"
0	0	0	6	5	1	"pyk2"	"Q14289"	8850	9350	190	20660	18213	9038	49	3699	3699	4490	2999	66	78	76	0	4662481	4.576	100000.000	100000.000	0.000	0.000	0.000	0.000	0.000	16.610	16961	14514	16961	14514	256	2088	100	320	"Y402"
0	0	0	6	6	1	"pyk2"	"Q14289"	9360	9350	170	19665	17679	8037	45	3635	3635	4297	2494	58	80	80	0	3677318	5.366	100000.000	100000.000	0.000	0.000	0.000	0.000	0.000	16.610	16030	14044	16030	14044	208	1660	100	321	"Y402"
0	0	0	6	7	1	"STAM2"	"Q92783"	9840	9330	200	8098	7671	4119	53	3654	3654	4349	2588	59	58	39	0	2424177	1.284	100000.000	100000.000	0.000	0.000	0.000	0.000	0.000	16.610	4444	4017	4444	4017	316	2384	100	322	"Y371"
0	0	0	6	8	1	"STAM2"	"Q92783"	10340	9330	200	7374	7127	3822	53	3595	3595	4176	2463	58	56	34	0	2252119	1.198	100000.000	100000.000	0.000	0.000	0.000	0.000	0.000	16.610	3779	3532	3779	3532	316	2384	100	323	"Y371"
0	0	0	6	9	1	"STAM2"	"Q92783"	10850	9330	200	6700	6690	3319	49	3449	3449	3814	1737	45	59	46	0	2114140	1.656	100000.000	100000.000	0.000	0.000	0.000	0.000	0.000	16.610	3251	3241	3251	3241	316	2384	100	324	"Y371"
0	0	0	6	1	2	"STAT3 "	"P40763"	6860	9950	160	9139	10255	7869	76	4057	4057	5112	3252	63	53	41	0	2133063	1.581	100000.000	100000.000	0.000	0.000	0.000	0.000	0.000	16.610	5082	6198	5082	6198	208	1512	100	325	"Y705"
0	0	0	6	2	2	"STAT3 "	"P40763"	7350	9950	160	6785	9259	6699	72	4019	4019	5035	3385	67	49	35	0	1925771	1.248	100000.000	100000.000	0.000	0.000	0.000	0.000	0.000	16.610	2766	5240	2766	5240	208	1512	100	326	"Y705"
0	0	0	6	3	2	"STAT3 "	"P40763"	7870	9970	170	10219	10719	8273	77	3961	3961	4847	3117	64	59	50	0	2229634	1.884	100000.000	100000.000	0.000	0.000	0.000	0.000	0.000	16.610	6258	6758	6258	6758	208	1660	100	327	"Y705"
0	0	0	6	4	2	"STMN1"	"P16949"	8370	10010	180	4851	6264	3779	60	3912	3912	4863	3403	69	24	8	0	1603629	0.412	100000.000	100000.000	0.000	0.000	0.000	0.000	0.000	16.610	939	2352	939	2352	256	1924	100	328	"S15"
0	0	0	6	5	2	"STMN1"	"P16949"	8830	9990	170	4786	5925	3396	57	3674	3674	4484	2762	61	25	11	0	1232354	0.522	100000.000	100000.000	0.000	0.000	0.000	0.000	0.000	16.610	1112	2251	1112	2251	208	1660	100	329	"S15"
0	0	0	6	6	2	"STMN1"	"P16949"	9330	9990	200	4207	5566	3695	66	3584	3584	4352	2762	63	20	8	0	1758975	0.440	100000.000	100000.000	0.000	0.000	0.000	0.000	0.000	16.610	623	1982	623	1982	316	2384	100	330	"S15"
0	0	0	6	7	2	"4E-BP1 "	"Q13541"	9830	9990	200	3663	4201	2125	50	3570	3570	4212	2436	57	6	3	0	1327671	-0.005	100000.000	100000.000	0.000	0.000	0.000	0.000	0.000	16.610	93	631	93	631	316	2384	100	331	"S64"
0	0	0	6	8	2	"4E-BP1 "	"Q13541"	10330	10000	200	3539	4276	2828	66	3531	3531	4050	2241	55	8	4	0	1351353	0.101	100000.000	100000.000	0.000	0.000	0.000	0.000	0.000	16.610	8	745	8	745	316	2384	100	332	"S64"
0	0	0	6	9	2	"4E-BP1 "	"Q13541"	10830	10000	200	3462	4121	2461	59	3510	3510	3945	2044	51	8	5	0	1302194	0.086	100000.000	100000.000	0.000	0.000	0.000	0.000	0.000	16.610	-48	611	-48	611	316	2384	100	333	"S64"
0	0	0	6	1	3	"Tgfbr2"	"P37173"	6840	10650	250	4224	5559	4032	72	3953	3953	5076	3578	70	12	6	0	2556993	0.135	100000.000	100000.000	0.000	0.000	0.000	0.000	0.000	16.610	271	1606	271	1606	460	3696	100	334	"Y336"
0	0	0	6	2	3	"Tgfbr2"	"P37173"	7320	10630	210	4190	5480	3592	65	4059	4059	5111	3373	65	15	6	0	1731526	0.109	100000.000	100000.000	0.000	0.000	0.000	0.000	0.000	16.610	131	1421	131	1421	316	2572	100	335	"Y336"
0	0	0	6	3	3	"Tgfbr2"	"P37173"	7830	10640	200	4123	5372	3942	73	4046	4046	4977	3121	62	15	6	0	1697546	0.127	100000.000	100000.000	0.000	0.000	0.000	0.000	0.000	16.610	77	1326	77	1326	316	2384	100	336	"Y336"
0	0	0	6	4	3	"Bid "	"P55957"	8320	10640	200	4429	6213	4104	66	4079	4079	4961	2997	60	25	15	0	1963362	0.418	100000.000	100000.000	0.000	0.000	0.000	0.000	0.000	16.610	350	2134	350	2134	316	2384	100	337	"T54"
0	0	0	6	5	3	"Bid "	"P55957"	8830	10640	140	4916	7288	5596	76	3857	3857	4520	2667	59	37	23	0	1137001	1.038	100000.000	100000.000	0.000	0.000	0.000	0.000	0.000	16.610	1059	3431	1059	3431	156	1140	100	338	"T54"
0	0	0	6	6	3	"Bid "	"P55957"	9340	10620	150	4356	6309	3827	60	3807	3807	4492	2713	60	35	16	0	984212	0.670	100000.000	100000.000	0.000	0.000	0.000	0.000	0.000	16.610	549	2502	549	2502	156	1272	100	339	"T54"
0	0	0	6	7	3	"caveolin-1"	"Q03135"	9840	10650	210	3507	3966	1887	47	3697	3697	4237	2123	50	6	2	0	1253368	-0.128	100000.000	100000.000	0.000	0.000	0.000	0.000	0.000	16.610	-190	269	-190	269	316	2572	100	340	"Y6"
0	0	0	6	8	3	"caveolin-1"	"Q03135"	10320	10640	200	3597	4125	2651	64	3591	3591	4073	2122	52	8	4	0	1303464	0.025	100000.000	100000.000	0.000	0.000	0.000	0.000	0.000	16.610	6	534	6	534	316	2384	100	341	"Y6"
0	0	0	6	9	3	"caveolin-1"	"Q03135"	10820	10640	200	3582	3773	1182	31	3487	3487	3859	1644	42	5	2	0	1192360	-0.052	100000.000	100000.000	0.000	0.000	0.000	0.000	0.000	16.610	95	286	95	286	316	2384	100	342	"Y6"
0	0	0	6	1	4	"CDK2"	"P24941"	6830	11260	180	5448	6707	5246	78	3824	3824	4765	3177	66	26	9	0	1716914	0.611	100000.000	100000.000	0.000	0.000	0.000	0.000	0.000	16.610	1624	2883	1624	2883	256	1924	100	343	"Y14"
0	0	0	6	2	4	"CDK2"	"P24941"	7350	11280	160	5714	6675	3737	55	3985	3985	4854	2766	56	31	13	0	1388497	0.658	100000.000	100000.000	0.000	0.000	0.000	0.000	0.000	16.610	1729	2690	1729	2690	208	1512	100	344	"Y14"
0	0	0	6	3	4	"CDK2"	"P24941"	7840	11290	180	5789	6535	3570	54	4035	4035	4834	2882	59	27	13	0	1673078	0.590	100000.000	100000.000	0.000	0.000	0.000	0.000	0.000	16.610	1754	2500	1754	2500	256	1924	100	345	"Y14"
0	0	0	6	4	4	"Fos "	"P01100"	8340	11260	230	4516	5416	2452	45	4072	4072	4864	2759	56	14	5	0	2122880	0.200	100000.000	100000.000	0.000	0.000	0.000	0.000	0.000	16.610	444	1344	444	1344	392	3108	100	346	"S362"
0	0	0	6	5	4	"Fos "	"P01100"	8820	11260	250	4126	4779	2162	45	3973	3973	4588	2376	51	10	3	0	2198202	0.080	100000.000	100000.000	0.000	0.000	0.000	0.000	0.000	16.610	153	806	153	806	460	3684	100	347	"S362"
0	0	0	6	6	4	"Fos "	"P01100"	9320	11270	200	3985	4472	1607	35	3896	3896	4431	2051	46	10	3	0	1413185	0.020	100000.000	100000.000	0.000	0.000	0.000	0.000	0.000	16.610	89	576	89	576	316	2384	100	348	"S362"
0	0	0	6	7	4	"Grb2"	"P62993"	9830	11280	160	4236	6231	3684	59	3739	3739	4161	1757	42	36	28	0	1295996	1.178	100000.000	100000.000	0.000	0.000	0.000	0.000	0.000	16.610	497	2492	497	2492	208	1512	100	349	"Y37"
0	0	0	6	8	4	"Grb2"	"P62993"	10350	11280	140	4507	5703	2617	45	3603	3603	3968	1613	40	41	30	0	889661	1.076	100000.000	100000.000	0.000	0.000	0.000	0.000	0.000	16.610	904	2100	904	2100	156	1140	100	350	"Y37"
0	0	0	6	9	4	"Grb2"	"P62993"	10860	11290	130	6246	6744	4196	62	3453	3453	3680	1235	33	59	55	0	809334	2.481	100000.000	100000.000	0.000	0.000	0.000	0.000	0.000	16.610	2793	3291	2793	3291	120	940	100	351	"Y37"
0	0	0	6	1	5	"IL4R "	"P24394"	6850	11910	210	8673	9874	6128	62	3954	3954	4687	2986	63	70	36	0	3120170	1.737	100000.000	100000.000	0.000	0.000	0.000	0.000	0.000	16.610	4719	5920	4719	5920	316	2572	100	352	"Y713"
0	0	0	6	2	5	"IL4R "	"P24394"	7350	11910	210	8293	9372	5171	55	3950	3950	4547	2713	59	69	37	0	2961506	1.778	100000.000	100000.000	0.000	0.000	0.000	0.000	0.000	16.610	4343	5422	4343	5422	316	2572	100	353	"Y713"
0	0	0	6	3	5	"IL4R "	"P24394"	7840	11920	190	7961	8491	3256	38	3937	3937	4508	2473	54	77	33	0	2173655	1.611	100000.000	100000.000	0.000	0.000	0.000	0.000	0.000	16.610	4024	4554	4024	4554	256	2088	100	354	"Y713"
0	0	0	6	4	5	"IRAK4"	"P51617"	8340	11910	160	22938	20076	9756	48	3811	3811	4308	1942	45	85	80	0	4175740	8.119	100000.000	100000.000	0.000	0.000	0.000	0.000	0.000	16.610	19127	16265	19127	16265	208	1512	100	355	"T208"
0	0	0	6	5	5	"IRAK4"	"P51617"	8850	11930	170	21084	20059	7214	35	3605	3605	4070	1838	45	95	92	0	4172229	8.699	100000.000	100000.000	0.000	0.000	0.000	0.000	0.000	16.610	17479	16454	17479	16454	208	1660	100	356	"T208"
0	0	0	6	6	5	"IRAK4"	"P51617"	9330	11930	170	20433	18363	8456	46	3546	3546	4048	2271	56	86	80	0	3819547	6.303	100000.000	100000.000	0.000	0.000	0.000	0.000	0.000	16.610	16887	14817	16887	14817	208	1660	100	357	"T208"
0	0	0	6	7	5	"LDLRAP1"	"Q5SW96"	9850	11920	150	3592	4226	3086	73	3443	3443	3794	1468	38	11	4	0	659262	0.294	100000.000	100000.000	0.000	0.000	0.000	0.000	0.000	16.610	149	783	149	783	156	1272	100	358	"S186"
0	0	0	6	8	5	"LDLRAP1"	"Q5SW96"	10320	11910	200	3635	4010	1903	47	3537	3537	3759	1302	34	12	6	0	1267257	0.193	100000.000	100000.000	0.000	0.000	0.000	0.000	0.000	16.610	98	473	98	473	316	2384	100	359	"S186"
0	0	0	6	9	5	"LDLRAP1"	"Q5SW96"	10840	11930	210	3527	3719	1042	28	3550	3550	3692	1113	30	9	4	0	1175322	0.024	100000.000	100000.000	0.000	0.000	0.000	0.000	0.000	16.610	-23	169	-23	169	316	2572	100	360	"S186"
0	0	0	6	1	6	"MAPK14"	"Q16539"	6820	12570	190	4927	5599	2777	49	3804	3804	4371	2560	58	21	8	0	1433220	0.480	100000.000	100000.000	0.000	0.000	0.000	0.000	0.000	16.610	1123	1795	1123	1795	256	2088	100	361	"T179"
0	0	0	6	2	6	"MAPK14"	"Q16539"	7340	12550	150	5575	6270	2830	45	3855	3855	4247	1675	39	52	19	0	978195	1.208	100000.000	100000.000	0.000	0.000	0.000	0.000	0.000	16.610	1720	2415	1720	2415	156	1272	100	362	"T179"
0	0	0	6	3	6	"MAPK14"	"Q16539"	7830	12550	200	4272	5284	3598	68	3949	3949	4350	1750	40	25	11	0	1669587	0.534	100000.000	100000.000	0.000	0.000	0.000	0.000	0.000	16.610	323	1335	323	1335	316	2384	100	363	"T179"
0	0	0	6	4	6	"Met "	"P08581"	8330	12560	150	4779	5630	2375	42	4016	4016	4440	1814	40	36	12	0	878259	0.656	100000.000	100000.000	0.000	0.000	0.000	0.000	0.000	16.610	763	1614	763	1614	156	1272	100	364	"Y1003"
0	0	0	6	5	6	"Met "	"P08581"	8840	12570	160	4011	4829	2122	43	3913	3913	4266	1647	38	23	11	0	1004371	0.342	100000.000	100000.000	0.000	0.000	0.000	0.000	0.000	16.610	98	916	98	916	208	1512	100	365	"Y1003"
0	0	0	6	6	6	"Met "	"P08581"	9340	12540	190	3978	4786	2490	52	3812	3812	4105	1519	37	24	9	0	1225242	0.448	100000.000	100000.000	0.000	0.000	0.000	0.000	0.000	16.610	166	974	166	974	256	2088	100	366	"Y1003"
0	0	0	6	7	6	"p53 "	"P04637"	9830	12560	200	3751	4523	2054	45	3683	3683	3917	1163	29	28	16	0	1429393	0.521	100000.000	100000.000	0.000	0.000	0.000	0.000	0.000	16.610	68	840	68	840	316	2384	100	367	"S15"
0	0	0	6	8	6	"p53 "	"P04637"	10340	12590	120	5348	5430	2189	40	3526	3526	3698	1058	28	60	47	0	651604	1.637	100000.000	100000.000	0.000	0.000	0.000	0.000	0.000	16.610	1822	1904	1822	1904	120	820	100	368	"S15"
0	0	0	6	9	6	"p53 "	"P04637"	10850	12580	120	4538	5050	2013	39	3488	3488	3646	977	26	50	38	0	605959	1.437	100000.000	100000.000	0.000	0.000	0.000	0.000	0.000	16.610	1050	1562	1050	1562	120	820	100	369	"S15"
-75	0	0	6	1	7	"empty"	"empty"	6830	13200	200	3905	4294	1783	41	3639	3639	3973	1408	35	10	4	0	1356746	0.228	100000.000	100000.000	0.000	0.000	0.000	0.000	0.000	16.610	266	655	266	655	316	2384	100	370	"empty"
-75	0	0	6	2	7	"empty"	"empty"	7330	13200	200	3886	4155	2084	50	3734	3734	4055	1445	35	10	3	0	1312899	0.069	100000.000	100000.000	0.000	0.000	0.000	0.000	0.000	16.610	152	421	152	421	316	2384	100	371	"empty"
-75	0	0	6	3	7	"empty"	"empty"	7830	13200	200	3841	4018	1305	32	3856	3856	4110	1270	30	9	4	0	1269585	-0.072	100000.000	100000.000	0.000	0.000	0.000	0.000	0.000	16.610	-15	162	-15	162	316	2384	100	372	"empty"
-75	0	0	6	4	7	"empty"	"empty"	8330	13200	200	3803	4078	1116	27	3952	3952	4288	1775	41	8	1	0	1288589	-0.118	100000.000	100000.000	0.000	0.000	0.000	0.000	0.000	16.610	-149	126	-149	126	316	2384	100	373	"empty"
-75	0	0	6	5	7	"empty"	"empty"	8830	13200	200	3467	3745	1384	36	3937	3937	4117	1241	30	4	3	0	1183352	-0.300	100000.000	100000.000	0.000	0.000	0.000	0.000	0.000	16.610	-470	-192	-470	-192	316	2384	100	374	"empty"
-75	0	0	6	6	7	"empty"	"empty"	9330	13200	200	3471	3691	1055	28	3817	3817	3981	1032	25	6	2	0	1166312	-0.281	100000.000	100000.000	0.000	0.000	0.000	0.000	0.000	16.610	-346	-126	-346	-126	316	2384	100	375	"empty"
0	0	0	6	7	7	"GLQAWPGEAIPQFLG_100"	"GLQAWPGEAIPQFLG_100"	9810	13220	200	3498	4053	1459	35	3674	3674	3851	1126	29	19	13	0	1280737	0.179	100000.000	100000.000	0.000	0.000	0.000	0.000	0.000	16.610	-176	379	-176	379	316	2384	100	376	"GLQAWPGEAIPQFLG_100"
0	0	0	6	8	7	"GLQAWPGEAIPQFLG_100"	"GLQAWPGEAIPQFLG_100"	10310	13220	140	3888	4538	1636	36	3517	3517	3607	801	22	41	29	0	707927	1.162	100000.000	100000.000	0.000	0.000	0.000	0.000	0.000	16.610	371	1021	371	1021	156	1140	100	377	"GLQAWPGEAIPQFLG_100"
0	0	0	6	9	7	"GLQAWPGEAIPQFLG_100"	"GLQAWPGEAIPQFLG_100"	10810	13240	160	3651	4119	1415	34	3448	3448	3579	975	27	27	15	0	856701	0.554	100000.000	100000.000	0.000	0.000	0.000	0.000	0.000	16.610	203	671	203	671	208	1512	100	378	"GLQAWPGEAIPQFLG_100"
0	0	0	7	1	1	"JAK2"	"O60674"	11390	9390	160	3845	5046	2845	56	3530	3530	3752	1256	33	25	19	0	1049617	1.030	100000.000	100000.000	0.000	0.000	0.000	0.000	0.000	16.610	315	1516	315	1516	208	1512	100	379	"Y813"
0	0	0	7	2	1	"JAK2"	"O60674"	11890	9370	130	4724	7051	4359	61	3679	3679	3944	1761	44	45	40	0	846086	1.764	100000.000	100000.000	0.000	0.000	0.000	0.000	0.000	16.610	1045	3372	1045	3372	120	940	100	380	"Y813"
0	0	0	7	3	1	"JAK2"	"O60674"	12390	9390	130	4756	6545	3264	49	3750	3750	3987	1218	30	50	42	0	785349	2.100	100000.000	100000.000	0.000	0.000	0.000	0.000	0.000	16.610	1006	2795	1006	2795	120	940	100	381	"Y813"
0	0	0	7	4	1	"Jun "	"P05412"	12890	9380	200	3180	3276	706	21	3691	3691	3842	1053	27	2	1	0	1035066	-0.538	100000.000	100000.000	0.000	0.000	0.000	0.000	0.000	16.610	-511	-415	-511	-415	316	2384	100	382	"S73"
0	0	0	7	5	1	"Jun "	"P05412"	13390	9390	200	3213	3314	806	24	3708	3708	3805	648	17	5	3	0	1047121	-0.758	100000.000	100000.000	0.000	0.000	0.000	0.000	0.000	16.610	-495	-394	-495	-394	316	2384	100	383	"S73"
0	0	0	7	6	1	"Jun "	"P05412"	13890	9390	200	3194	3321	815	24	3708	3708	3779	768	20	4	1	0	1049536	-0.596	100000.000	100000.000	0.000	0.000	0.000	0.000	0.000	16.610	-514	-387	-514	-387	316	2384	100	384	"S73"
0	0	0	7	7	1	"Kit "	"P10721"	14410	9400	100	7637	7221	2472	34	3633	3633	3666	439	11	85	82	0	577672	8.098	100000.000	100000.000	0.000	0.000	0.000	0.000	0.000	16.610	4004	3588	4004	3588	80	560	100	385	"Y936"
0	0	0	7	8	1	"Kit "	"P10721"	14910	9400	100	6781	6546	1492	22	3546	3546	3620	437	12	88	86	0	523683	6.696	100000.000	100000.000	0.000	0.000	0.000	0.000	0.000	16.610	3235	3000	3235	3000	80	560	100	386	"Y936"
0	0	0	7	9	1	"Kit "	"P10721"	15410	9400	90	7602	8356	4221	50	3428	3428	3518	965	27	100	100	0	434498	5.013	100000.000	100000.000	0.000	0.000	0.000	0.000	0.000	16.610	4174	4928	4174	4928	52	420	100	387	"Y936"
0	0	0	7	1	2	"Mnk1"	"Q9BUB5"	11390	10040	170	3708	4041	1189	29	3425	3425	3729	1368	36	14	5	0	840630	0.228	100000.000	100000.000	0.000	0.000	0.000	0.000	0.000	16.610	283	616	283	616	208	1660	100	388	"T250"
0	0	0	7	2	2	"Mnk1"	"Q9BUB5"	11900	10020	100	3903	4545	2875	63	3564	3564	3747	901	24	32	15	0	363612	0.886	100000.000	100000.000	0.000	0.000	0.000	0.000	0.000	16.610	339	981	339	981	80	560	100	389	"T250"
0	0	0	7	3	2	"Mnk1"	"Q9BUB5"	12410	10040	100	4276	4541	1330	29	3589	3589	3766	1166	30	28	8	0	363315	0.665	100000.000	100000.000	0.000	0.000	0.000	0.000	0.000	16.610	687	952	687	952	80	560	100	390	"T250"
0	0	0	7	4	2	"NFAT3"	"Q14934"	12910	10020	130	4350	7586	4643	61	3658	3658	3782	702	18	50	45	0	910294	5.419	100000.000	100000.000	0.000	0.000	0.000	0.000	0.000	16.610	692	3928	692	3928	120	940	100	391	"S676"
0	0	0	7	5	2	"NFAT3"	"Q14934"	13390	10040	100	9045	9318	4821	51	3622	3622	3804	793	20	71	63	0	745453	6.953	100000.000	100000.000	0.000	0.000	0.000	0.000	0.000	16.610	5423	5696	5423	5696	80	560	100	392	"S676"
0	0	0	7	6	2	"NFAT3"	"Q14934"	13890	10020	90	12366	10914	3967	36	3596	3596	3746	754	20	84	80	0	567544	9.507	100000.000	100000.000	0.000	0.000	0.000	0.000	0.000	16.610	8770	7318	8770	7318	52	420	100	393	"S676"
0	0	0	7	7	2	"PIK3R1 "	"P27986"	14410	10030	130	6744	6882	2470	35	3659	3659	3692	432	11	95	88	0	825840	7.384	100000.000	100000.000	0.000	0.000	0.000	0.000	0.000	16.610	3085	3223	3085	3223	120	940	100	394	"Y528"
0	0	0	7	8	2	"PIK3R1 "	"P27986"	14910	10050	140	6376	6216	1466	23	3591	3591	3644	445	12	87	84	0	969687	5.780	100000.000	100000.000	0.000	0.000	0.000	0.000	0.000	16.610	2785	2625	2785	2625	156	1140	100	395	"Y528"
0	0	0	7	9	2	"PIK3R1 "	"P27986"	15410	10040	120	6317	6316	928	14	3564	3564	3599	496	13	96	94	0	757926	5.478	100000.000	100000.000	0.000	0.000	0.000	0.000	0.000	16.610	2753	2752	2753	2752	120	820	100	396	"Y528"
0	0	0	7	1	3	"p67phox"	"P19878"	11380	10650	170	3683	3931	1063	27	3381	3381	3653	1193	32	13	6	0	817744	0.233	100000.000	100000.000	0.000	0.000	0.000	0.000	0.000	16.610	302	550	302	550	208	1660	100	397	"S208"
0	0	0	7	2	3	"p67phox"	"P19878"	11890	10670	130	4157	4552	1544	33	3563	3563	3776	999	26	29	10	0	546265	0.777	100000.000	100000.000	0.000	0.000	0.000	0.000	0.000	16.610	594	989	594	989	120	940	100	398	"S208"
0	0	0	7	3	3	"p67phox"	"P19878"	12380	10640	160	3876	3995	822	20	3636	3636	3752	774	20	19	4	0	831006	0.314	100000.000	100000.000	0.000	0.000	0.000	0.000	0.000	16.610	240	359	240	359	208	1512	100	399	"S208"
0	0	0	7	4	3	"PDK1"	"O15530"	12890	10660	100	4843	5068	1210	23	3699	3699	3782	539	14	78	56	0	405409	2.386	100000.000	100000.000	0.000	0.000	0.000	0.000	0.000	16.610	1144	1369	1144	1369	80	560	100	400	"S241"
0	0	0	7	5	3	"PDK1"	"O15530"	13390	10680	90	4720	4835	808	16	3719	3719	3758	472	12	78	53	0	251410	2.282	100000.000	100000.000	0.000	0.000	0.000	0.000	0.000	16.610	1001	1116	1001	1116	52	420	100	401	"S241"
0	0	0	7	6	3	"PDK1"	"O15530"	13900	10670	80	4531	4634	700	15	3756	3756	3801	459	12	73	46	0	240950	1.815	100000.000	100000.000	0.000	0.000	0.000	0.000	0.000	16.610	775	878	775	878	52	340	100	402	"S241"
0	0	0	7	7	3	"Ripk1"	"Q13546"	14390	10670	120	4148	4447	1478	33	3699	3699	3760	867	23	31	9	0	533688	0.792	100000.000	100000.000	0.000	0.000	0.000	0.000	0.000	16.610	449	748	449	748	120	820	100	403	"Y384"
0	0	0	7	8	3	"Ripk1"	"Q13546"	14900	10690	80	3943	4429	3080	69	3448	3448	3526	414	11	61	23	0	230319	2.181	100000.000	100000.000	0.000	0.000	0.000	0.000	0.000	16.610	495	981	495	981	52	340	100	404	"Y384"
0	0	0	7	9	3	"Ripk1"	"Q13546"	15410	10690	90	3778	3857	411	10	3450	3450	3531	472	13	34	11	0	200554	0.691	100000.000	100000.000	0.000	0.000	0.000	0.000	0.000	16.610	328	407	328	407	52	420	100	405	"Y384"
0	0	0	7	1	4	"Shc1"	"P29353"	11350	11290	200	3339	3598	1003	27	3369	3369	3630	1189	32	8	4	0	1137106	-0.027	100000.000	100000.000	0.000	0.000	0.000	0.000	0.000	16.610	-30	229	-30	229	316	2384	100	406	"S36"
0	0	0	7	2	4	"Shc1"	"P29353"	11860	11300	140	3419	3825	2594	67	3371	3371	3552	848	23	10	3	0	596661	0.322	100000.000	100000.000	0.000	0.000	0.000	0.000	0.000	16.610	48	454	48	454	156	1140	100	407	"S36"
0	0	0	7	3	4	"Shc1"	"P29353"	12400	11310	70	4088	4137	357	8	3378	3378	3508	520	14	81	12	0	132379	1.210	100000.000	100000.000	0.000	0.000	0.000	0.000	0.000	16.610	710	759	710	759	32	236	100	408	"S36"
0	0	0	7	4	4	"SMAD3"	"Q15796"	12880	11300	130	3606	3792	907	23	3537	3537	3724	770	20	7	2	0	455027	0.088	100000.000	100000.000	0.000	0.000	0.000	0.000	0.000	16.610	69	255	69	255	120	940	100	409	"S204"
0	0	0	7	5	4	"SMAD3"	"Q15796"	13380	11300	200	3613	3744	596	15	3642	3642	3760	602	16	9	3	0	1183064	-0.027	100000.000	100000.000	0.000	0.000	0.000	0.000	0.000	16.610	-29	102	-29	102	316	2384	100	410	"S204"
0	0	0	7	6	4	"SMAD3"	"Q15796"	13890	11300	150	3744	3869	465	12	3698	3698	3754	446	11	19	5	0	603568	0.258	100000.000	100000.000	0.000	0.000	0.000	0.000	0.000	16.610	46	171	46	171	156	1272	100	411	"S204"
0	0	0	7	7	4	"TAK1 "	"O43318"	14390	11310	200	3716	3742	337	9	3711	3711	3785	1349	35	0	0	0	1182565	-0.032	100000.000	100000.000	0.000	0.000	0.000	0.000	0.000	16.610	5	31	5	31	316	2384	100	412	"S192"
0	0	0	7	8	4	"TAK1 "	"O43318"	14890	11310	200	3683	3725	367	9	3607	3607	3635	419	11	11	2	0	1177146	0.215	100000.000	100000.000	0.000	0.000	0.000	0.000	0.000	16.610	76	118	76	118	316	2384	100	413	"S192"
0	0	0	7	9	4	"TAK1 "	"O43318"	15390	11320	200	3728	3734	281	7	3611	3611	3634	395	10	14	1	0	1179983	0.253	100000.000	100000.000	0.000	0.000	0.000	0.000	0.000	16.610	117	123	117	123	316	2384	100	414	"S192"
0	0	0	7	1	5	"ACC1"	"Q13085 "	11390	11940	130	4193	4443	1253	28	3567	3567	3747	1201	32	31	9	0	533190	0.580	100000.000	100000.000	0.000	0.000	0.000	0.000	0.000	16.610	626	876	626	876	120	940	100	415	"S29"
0	0	0	7	2	5	"ACC1"	"Q13085 "	11860	11930	170	3750	4126	1212	29	3611	3611	3696	737	19	26	15	0	858219	0.583	100000.000	100000.000	0.000	0.000	0.000	0.000	0.000	16.610	139	515	139	515	208	1660	100	416	"S29"
0	0	0	7	3	5	"ACC1"	"Q13085 "	12380	11940	110	4033	4244	695	16	3801	3801	3892	696	17	37	10	0	339548	0.506	100000.000	100000.000	0.000	0.000	0.000	0.000	0.000	16.610	232	443	232	443	80	656	100	417	"S29"
0	0	0	7	4	5	"AR"	"P10275"	12890	11940	100	8102	8027	1250	15	3842	3842	3951	1562	39	96	83	0	642137	2.609	100000.000	100000.000	0.000	0.000	0.000	0.000	0.000	16.610	4260	4185	4260	4185	80	560	100	418	"Y363"
0	0	0	7	5	5	"AR"	"P10275"	13390	11970	100	7850	7527	1513	20	3812	3812	3861	641	16	93	91	0	602135	5.719	100000.000	100000.000	0.000	0.000	0.000	0.000	0.000	16.610	4038	3715	4038	3715	80	560	100	419	"Y363"
0	0	0	7	6	5	"AR"	"P10275"	13890	11960	110	7532	7601	1173	15	3699	3699	3724	356	9	98	98	0	608113	10.890	100000.000	100000.000	0.000	0.000	0.000	0.000	0.000	16.610	3833	3902	3833	3902	80	656	100	420	"Y363"
0	0	0	7	7	5	"process-control__"	"GGSGGSGDYKDDDDK"	14390	11950	150	3787	3962	708	17	3621	3621	3669	437	11	30	17	0	618035	0.670	100000.000	100000.000	0.000	0.000	0.000	0.000	0.000	16.610	166	341	166	341	156	1272	100	421	"process-control__"
0	0	0	7	8	5	"process-control__"	"GGSGGSGDYKDDDDK"	14880	11980	70	4206	4251	406	9	3448	3448	3548	406	11	87	43	0	136036	1.732	100000.000	100000.000	0.000	0.000	0.000	0.000	0.000	16.610	758	803	758	803	32	236	100	422	"process-control__"
0	0	0	7	9	5	"process-control__"	"GGSGGSGDYKDDDDK"	15390	11960	200	3492	3586	380	10	3507	3507	3546	364	10	16	7	0	1133245	0.110	100000.000	100000.000	0.000	0.000	0.000	0.000	0.000	16.610	-15	79	-15	79	316	2384	100	423	"process-control__"
0	0	0	7	1	6	"Ck2-B"	"Q5SRQ6"	11360	12580	200	3630	3690	723	19	3346	3346	3535	1202	34	5	1	0	1165886	0.129	100000.000	100000.000	0.000	0.000	0.000	0.000	0.000	16.610	284	344	284	344	316	2384	100	424	"S228"
0	0	0	7	2	6	"Ck2-B"	"Q5SRQ6"	11870	12590	120	3925	4028	575	14	3484	3484	3653	1658	45	3	1	0	483393	0.226	100000.000	100000.000	0.000	0.000	0.000	0.000	0.000	16.610	441	544	441	544	120	820	100	425	"S228"
0	0	0	7	3	6	"Ck2-B"	"Q5SRQ6"	12370	12570	200	3797	3811	421	11	3453	3453	3561	683	19	15	1	0	1204119	0.366	100000.000	100000.000	0.000	0.000	0.000	0.000	0.000	16.610	344	358	344	358	316	2384	100	426	"S228"
0	0	0	7	4	6	"CTNNB1"	"P35222"	12870	12560	110	4332	4338	772	17	3741	3741	3791	787	20	22	1	0	347004	0.695	100000.000	100000.000	0.000	0.000	0.000	0.000	0.000	16.610	591	597	591	597	80	656	100	427	"S33"
0	0	0	7	5	6	"CTNNB1"	"P35222"	13380	12580	140	4056	4147	456	10	3612	3612	3689	463	12	46	26	0	646943	0.989	100000.000	100000.000	0.000	0.000	0.000	0.000	0.000	16.610	444	535	444	535	156	1140	100	428	"S33"
0	0	0	7	6	6	"CTNNB1"	"P35222"	13870	12580	150	4149	4188	566	13	3621	3621	3682	423	11	53	32	0	653394	1.196	100000.000	100000.000	0.000	0.000	0.000	0.000	0.000	16.610	528	567	528	567	156	1272	100	429	"S33"
0	0	0	7	7	6	"EGFR"	"P00533"	14380	12580	200	3737	3761	387	10	3666	3666	3702	679	18	4	1	0	1188425	0.087	100000.000	100000.000	0.000	0.000	0.000	0.000	0.000	16.610	71	95	71	95	316	2384	100	430	"Y869"
0	0	0	7	8	6	"EGFR"	"P00533"	14900	12590	90	3760	3746	287	7	3590	3590	3603	314	8	23	5	0	194798	0.455	100000.000	100000.000	0.000	0.000	0.000	0.000	0.000	16.610	170	156	170	156	52	420	100	431	"Y869"
0	0	0	7	9	6	"EGFR"	"P00533"	15400	12590	200	3507	3524	311	8	3664	3664	3681	436	11	3	0	0	1113434	-0.360	100000.000	100000.000	0.000	0.000	0.000	0.000	0.000	16.610	-157	-140	-157	-140	316	2384	100	432	"Y869"
-75	0	0	7	1	7	"empty"	"empty"	11380	13230	200	3478	3609	1091	30	3345	3345	3483	713	20	8	4	0	1140364	0.177	100000.000	100000.000	0.000	0.000	0.000	0.000	0.000	16.610	133	264	133	264	316	2384	100	433	"empty"
-75	0	0	7	2	7	"empty"	"empty"	11880	13230	200	3679	3764	879	23	3398	3398	3741	3348	89	1	0	0	1189417	0.007	100000.000	100000.000	0.000	0.000	0.000	0.000	0.000	16.610	281	366	281	366	316	2384	100	434	"empty"
-75	0	0	7	3	7	"empty"	"empty"	12380	13230	200	3785	3804	468	12	3493	3493	3585	522	14	20	3	0	1202019	0.420	100000.000	100000.000	0.000	0.000	0.000	0.000	0.000	16.610	292	311	292	311	316	2384	100	435	"empty"
-75	0	0	7	4	7	"empty"	"empty"	12880	13230	200	3843	4737	6189	130	3575	3575	3677	750	20	11	5	0	1496922	1.413	100000.000	100000.000	0.000	0.000	0.000	0.000	0.000	16.610	268	1162	268	1162	316	2384	100	436	"empty"
-75	0	0	7	5	7	"empty"	"empty"	13380	13230	200	3900	3856	375	9	3645	3645	3755	1079	28	1	0	0	1218443	0.094	100000.000	100000.000	0.000	0.000	0.000	0.000	0.000	16.610	255	211	255	211	316	2384	100	437	"empty"
-75	0	0	7	6	7	"empty"	"empty"	13880	13230	200	3777	3767	394	10	3666	3666	3738	999	26	2	0	0	1190275	0.029	100000.000	100000.000	0.000	0.000	0.000	0.000	0.000	16.610	111	101	111	101	316	2384	100	438	"empty"
0	0	0	7	7	7	"GLQAWPG-pS-AIPQFLG_GLQAWPGEAIPQFLG_80vs20"	"GLQAWPG-pS-AIPQFLG_GLQAWPGEAIPQFLG_80vs20"	14370	13240	90	25455	22242	8015	36	3715	3715	3718	429	11	100	94	0	1156600	43.179	100000.000	100000.000	0.000	0.000	0.000	0.000	0.000	16.610	21740	18527	21740	18527	52	420	100	439	"GLQAWPG-pS-AIPQFLG_GLQAWPGEAIPQFLG_80vs20"
0	0	0	7	8	7	"GLQAWPG-pS-AIPQFLG_GLQAWPGEAIPQFLG_80vs20"	"GLQAWPG-pS-AIPQFLG_GLQAWPGEAIPQFLG_80vs20"	14880	13260	80	24857	21798	7326	33	3536	3536	3589	378	10	100	98	0	1133509	48.172	100000.000	100000.000	0.000	0.000	0.000	0.000	0.000	16.610	21321	18262	21321	18262	52	340	100	440	"GLQAWPG-pS-AIPQFLG_GLQAWPGEAIPQFLG_80vs20"
0	0	0	7	9	7	"GLQAWPG-pS-AIPQFLG_GLQAWPGEAIPQFLG_80vs20"	"GLQAWPG-pS-AIPQFLG_GLQAWPGEAIPQFLG_80vs20"	15380	13240	80	22786	17905	8318	46	3484	3484	3527	301	8	98	96	0	931050	47.767	100000.000	100000.000	0.000	0.000	0.000	0.000	0.000	16.610	19302	14421	19302	14421	52	340	100	441	"GLQAWPG-pS-AIPQFLG_GLQAWPGEAIPQFLG_80vs20"
0	0	0	8	1	1	"Bim"	"O43521"	15830	9350	200	3369	3510	478	13	3469	3469	3510	370	10	15	12	0	1109218	0.000	100000.000	100000.000	0.000	0.000	0.000	0.000	0.000	16.610	-100	41	-100	41	316	2384	100	442	"S69"
0	0	0	8	2	1	"Bim"	"O43521"	16330	9350	200	3422	3570	520	14	3457	3457	3485	350	10	20	14	0	1128239	0.243	100000.000	100000.000	0.000	0.000	0.000	0.000	0.000	16.610	-35	113	-35	113	316	2384	100	443	"S69"
0	0	0	8	3	1	"Bim"	"O43521"	16830	9350	200	3503	3639	610	16	3488	3488	3514	616	17	13	7	0	1149951	0.203	100000.000	100000.000	0.000	0.000	0.000	0.000	0.000	16.610	15	151	15	151	316	2384	100	444	"S69"
0	0	0	8	4	1	"caspase-8"	"Q14790 "	17330	9350	200	3491	3563	425	11	3455	3455	3506	717	20	6	1	0	1125933	0.079	100000.000	100000.000	0.000	0.000	0.000	0.000	0.000	16.610	36	108	36	108	316	2384	100	445	"Y448"
0	0	0	8	5	1	"caspase-8"	"Q14790 "	17830	9350	200	3562	3651	753	20	3454	3454	3529	1060	30	1	0	0	1153718	0.115	100000.000	100000.000	0.000	0.000	0.000	0.000	0.000	16.610	108	197	108	197	316	2384	100	446	"Y448"
0	0	0	8	6	1	"caspase-8"	"Q14790 "	18330	9350	200	3552	3663	1775	48	3478	3478	3530	816	23	2	1	0	1157502	0.163	100000.000	100000.000	0.000	0.000	0.000	0.000	0.000	16.610	74	185	74	185	316	2384	100	447	"Y448"
0	0	0	8	7	1	"Cdc2"	"P06493"	18830	9350	200	3722	3772	400	10	3434	3434	3465	348	10	44	17	0	1191795	0.882	100000.000	100000.000	0.000	0.000	0.000	0.000	0.000	16.610	288	338	288	338	316	2384	100	448	"T161"
0	0	0	8	8	1	"Cdc2"	"P06493"	19330	9350	200	3544	3612	437	12	3322	3322	3366	311	9	43	19	0	1141244	0.791	100000.000	100000.000	0.000	0.000	0.000	0.000	0.000	16.610	222	290	222	290	316	2384	100	449	"T161"
0	0	0	8	9	1	"Cdc2"	"P06493"	19830	9350	200	3465	3530	652	18	3187	3187	3237	518	16	31	4	0	1115559	0.566	100000.000	100000.000	0.000	0.000	0.000	0.000	0.000	16.610	278	343	278	343	316	2384	100	450	"T161"
0	0	0	8	1	2	"FGFR1 "	"P11362"	15850	10010	70	3877	4005	699	17	3679	3679	3734	1046	28	3	3	0	128168	0.259	100000.000	100000.000	0.000	0.000	0.000	0.000	0.000	16.610	198	326	198	326	32	236	100	451	"Y653"
0	0	0	8	2	2	"FGFR1 "	"P11362"	16350	10010	200	3621	3658	473	12	3455	3455	3494	374	10	19	4	0	1155940	0.439	100000.000	100000.000	0.000	0.000	0.000	0.000	0.000	16.610	166	203	166	203	316	2384	100	452	"Y653"
0	0	0	8	3	2	"FGFR1 "	"P11362"	16850	10010	200	3465	3498	335	9	3428	3428	3461	655	18	4	1	0	1105450	0.056	100000.000	100000.000	0.000	0.000	0.000	0.000	0.000	16.610	37	70	37	70	316	2384	100	453	"Y653"
0	0	0	8	4	2	"GIT2"	"Q14161"	17350	10010	200	3476	3561	370	10	3444	3444	3470	301	8	26	10	0	1125170	0.302	100000.000	100000.000	0.000	0.000	0.000	0.000	0.000	16.610	32	117	32	117	316	2384	100	454	"Y492"
0	0	0	8	5	2	"GIT2"	"Q14161"	17850	10010	200	3534	3606	386	10	3472	3472	3502	388	11	18	7	0	1139383	0.268	100000.000	100000.000	0.000	0.000	0.000	0.000	0.000	16.610	62	134	62	134	316	2384	100	455	"Y492"
0	0	0	8	6	2	"GIT2"	"Q14161"	18350	10010	200	3508	3597	380	10	3510	3510	3559	701	19	10	0	0	1136626	0.054	100000.000	100000.000	0.000	0.000	0.000	0.000	0.000	16.610	-2	87	-2	87	316	2384	100	456	"Y492"
0	0	0	8	7	2	"Grb2"	"P62993"	18850	10010	200	3307	3340	263	7	3487	3487	3611	2157	59	0	0	0	1055443	-0.126	100000.000	100000.000	0.000	0.000	0.000	0.000	0.000	16.610	-180	-147	-180	-147	316	2384	100	457	"Y7"
0	0	0	8	8	2	"Grb2"	"P62993"	19350	10010	200	3238	3290	323	9	3365	3365	3403	496	14	2	0	0	1039783	-0.228	100000.000	100000.000	0.000	0.000	0.000	0.000	0.000	16.610	-127	-75	-127	-75	316	2384	100	458	"Y7"
0	0	0	8	9	2	"Grb2"	"P62993"	19850	10010	200	3158	3180	217	6	3215	3215	3260	544	16	1	0	0	1004871	-0.147	100000.000	100000.000	0.000	0.000	0.000	0.000	0.000	16.610	-57	-35	-57	-35	316	2384	100	459	"Y7"
0	0	0	8	1	3	"IKK-gamma "	"Q9Y6K9"	15830	10630	200	3524	3543	385	10	3592	3592	3610	359	9	13	2	0	1119502	-0.187	100000.000	100000.000	0.000	0.000	0.000	0.000	0.000	16.610	-68	-49	-68	-49	316	2384	100	460	"S43"
0	0	0	8	2	3	"IKK-gamma "	"Q9Y6K9"	16330	10630	200	3423	3424	534	15	3521	3521	3547	356	10	6	1	0	1082018	-0.346	100000.000	100000.000	0.000	0.000	0.000	0.000	0.000	16.610	-98	-97	-98	-97	316	2384	100	461	"S43"
0	0	0	8	3	3	"IKK-gamma "	"Q9Y6K9"	16830	10630	200	3354	3360	354	10	3475	3475	3492	306	8	6	1	0	1061693	-0.431	100000.000	100000.000	0.000	0.000	0.000	0.000	0.000	16.610	-121	-115	-121	-115	316	2384	100	462	"S43"
0	0	0	8	4	3	"IRAK1"	"P51617"	17330	10630	200	3534	3561	373	10	3437	3437	3480	414	11	21	3	0	1125179	0.196	100000.000	100000.000	0.000	0.000	0.000	0.000	0.000	16.610	97	124	97	124	316	2384	100	463	"T387"
0	0	0	8	5	3	"IRAK1"	"P51617"	17830	10630	200	3563	3778	1728	45	3491	3491	3538	771	21	10	1	0	1193987	0.311	100000.000	100000.000	0.000	0.000	0.000	0.000	0.000	16.610	72	287	72	287	316	2384	100	464	"T387"
0	0	0	8	6	3	"IRAK1"	"P51617"	18330	10630	200	3560	3673	412	11	3528	3528	3558	403	11	23	10	0	1160638	0.285	100000.000	100000.000	0.000	0.000	0.000	0.000	0.000	16.610	32	145	32	145	316	2384	100	465	"T387"
0	0	0	8	7	3	"Lck"	"P06239"	18830	10630	200	3535	3569	282	7	3473	3473	3503	328	9	20	3	0	1127907	0.201	100000.000	100000.000	0.000	0.000	0.000	0.000	0.000	16.610	62	96	62	96	316	2384	100	466	"Y394"
0	0	0	8	8	3	"Lck"	"P06239"	19330	10630	200	3416	3439	255	7	3366	3366	3394	304	8	12	3	0	1086802	0.148	100000.000	100000.000	0.000	0.000	0.000	0.000	0.000	16.610	50	73	50	73	316	2384	100	467	"Y394"
0	0	0	8	9	3	"Lck"	"P06239"	19830	10630	200	3246	3665	4010	109	3240	3240	3273	358	10	12	7	0	1158092	1.095	100000.000	100000.000	0.000	0.000	0.000	0.000	0.000	16.610	6	425	6	425	316	2384	100	468	"Y394"
0	0	0	8	1	4	"CDK2"	"P24941"	15820	11320	170	3890	4323	820	18	3633	3633	3679	853	23	35	20	0	899132	0.755	100000.000	100000.000	0.000	0.000	0.000	0.000	0.000	16.610	257	690	257	690	208	1660	100	469	"T160"
0	0	0	8	2	4	"CDK2"	"P24941"	16330	11330	180	3765	4174	794	19	3605	3605	3637	948	26	32	3	0	1068616	0.566	100000.000	100000.000	0.000	0.000	0.000	0.000	0.000	16.610	160	569	160	569	256	1924	100	470	"T160"
0	0	0	8	3	4	"CDK2"	"P24941"	16830	11330	190	3732	4069	758	18	3561	3561	3580	392	10	34	30	0	1041723	1.247	100000.000	100000.000	0.000	0.000	0.000	0.000	0.000	16.610	171	508	171	508	256	2088	100	471	"T160"
0	0	0	8	4	4	"MDM2"	"Q00987"	17330	11270	200	3560	3559	280	7	3574	3574	3603	510	14	2	0	0	1124577	-0.086	100000.000	100000.000	0.000	0.000	0.000	0.000	0.000	16.610	-14	-15	-14	-15	316	2384	100	472	"S186/8"
0	0	0	8	5	4	"MDM2"	"Q00987"	17830	11270	200	3524	3558	254	7	3541	3541	3580	326	9	7	2	0	1124340	-0.067	100000.000	100000.000	0.000	0.000	0.000	0.000	0.000	16.610	-17	17	-17	17	316	2384	100	473	"S186/8"
0	0	0	8	6	4	"MDM2"	"Q00987"	18330	11270	200	3569	3585	206	5	3564	3564	3597	420	11	3	0	0	1132755	-0.029	100000.000	100000.000	0.000	0.000	0.000	0.000	0.000	16.610	5	21	5	21	316	2384	100	474	"S186/8"
0	0	0	8	7	4	"NFkB-p65 "	"Q04206"	18830	11350	160	3766	4822	1668	34	3528	3528	3576	544	15	42	39	0	1003032	2.290	100000.000	100000.000	0.000	0.000	0.000	0.000	0.000	16.610	238	1294	238	1294	208	1512	100	475	"S536"
0	0	0	8	8	4	"NFkB-p65 "	"Q04206"	19330	11340	170	3548	4645	2062	44	3422	3422	3459	288	8	42	39	0	966208	4.118	100000.000	100000.000	0.000	0.000	0.000	0.000	0.000	16.610	126	1223	126	1223	208	1660	100	476	"S536"
0	0	0	8	9	4	"NFkB-p65 "	"Q04206"	19830	11340	170	3482	4442	1553	34	3312	3312	3353	347	10	39	37	0	923849	3.138	100000.000	100000.000	0.000	0.000	0.000	0.000	0.000	16.610	170	1130	170	1130	208	1660	100	477	"S536"
0	0	0	8	1	5	"PLCG2"	"P16885"	15830	11920	190	3344	3620	988	27	3481	3481	3532	522	14	21	18	0	926767	0.169	100000.000	100000.000	0.000	0.000	0.000	0.000	0.000	16.610	-137	139	-137	139	256	2088	100	478	"Y759"
0	0	0	8	2	5	"PLCG2"	"P16885"	16330	11900	180	3603	3818	626	16	3505	3505	3551	382	10	25	17	0	977488	0.699	100000.000	100000.000	0.000	0.000	0.000	0.000	0.000	16.610	98	313	98	313	256	1924	100	479	"Y759"
0	0	0	8	3	5	"PLCG2"	"P16885"	16830	11930	190	3722	3936	684	17	3494	3494	3526	480	13	34	22	0	1007625	0.854	100000.000	100000.000	0.000	0.000	0.000	0.000	0.000	16.610	228	442	228	442	256	2088	100	480	"Y759"
0	0	0	8	4	5	"pyk2"	"Q14289"	17330	11910	200	3548	3584	270	7	3570	3570	3611	757	20	1	0	0	1132685	-0.036	100000.000	100000.000	0.000	0.000	0.000	0.000	0.000	16.610	-22	14	-22	14	316	2384	100	481	"S213"
0	0	0	8	5	5	"pyk2"	"Q14289"	17830	11910	200	3730	3776	338	8	3635	3635	3666	510	13	8	1	0	1193140	0.216	100000.000	100000.000	0.000	0.000	0.000	0.000	0.000	16.610	95	141	95	141	316	2384	100	482	"S213"
0	0	0	8	6	5	"pyk2"	"Q14289"	18330	11910	200	3738	3791	361	9	3696	3696	3725	347	9	15	4	0	1198060	0.190	100000.000	100000.000	0.000	0.000	0.000	0.000	0.000	16.610	42	95	42	95	316	2384	100	483	"S213"
0	0	0	8	7	5	"SOC3"	"O14543"	18830	11910	200	3766	3798	327	8	3658	3658	3692	498	13	10	2	0	1200087	0.213	100000.000	100000.000	0.000	0.000	0.000	0.000	0.000	16.610	108	140	108	140	316	2384	100	484	"Y221"
0	0	0	8	8	5	"SOC3"	"O14543"	19330	11910	200	3640	3674	276	7	3531	3531	3564	290	8	24	6	0	1161080	0.379	100000.000	100000.000	0.000	0.000	0.000	0.000	0.000	16.610	109	143	109	143	316	2384	100	485	"Y221"
0	0	0	8	9	5	"SOC3"	"O14543"	19830	11910	200	3448	3485	278	7	3421	3421	3457	488	14	8	0	0	1101259	0.057	100000.000	100000.000	0.000	0.000	0.000	0.000	0.000	16.610	27	64	27	64	316	2384	100	486	"Y221"
0	0	0	8	1	6	"STAT4"	"Q14765"	15830	12550	200	3726	3696	327	8	3671	3671	3671	360	9	12	1	0	1168063	0.069	100000.000	100000.000	0.000	0.000	0.000	0.000	0.000	16.610	55	25	55	25	316	2384	100	487	"Y693"
0	0	0	8	2	6	"STAT4"	"Q14765"	16330	12550	200	3681	3695	463	12	3642	3642	3655	407	11	9	1	0	1167472	0.098	100000.000	100000.000	0.000	0.000	0.000	0.000	0.000	16.610	39	53	39	53	316	2384	100	488	"Y693"
0	0	0	8	3	6	"STAT4"	"Q14765"	16830	12550	200	3771	3808	310	8	3723	3723	3747	715	19	2	0	0	1203230	0.085	100000.000	100000.000	0.000	0.000	0.000	0.000	0.000	16.610	48	85	48	85	316	2384	100	489	"Y693"
0	0	0	8	4	6	"STMN1"	"P16949"	17330	12550	200	3609	3606	310	8	3725	3725	3748	629	16	0	0	0	1139405	-0.226	100000.000	100000.000	0.000	0.000	0.000	0.000	0.000	16.610	-116	-119	-116	-119	316	2384	100	490	"S24"
0	0	0	8	5	6	"STMN1"	"P16949"	17830	12550	200	3652	3695	822	22	3728	3728	3749	351	9	6	1	0	1167705	-0.154	100000.000	100000.000	0.000	0.000	0.000	0.000	0.000	16.610	-76	-33	-76	-33	316	2384	100	491	"S24"
0	0	0	8	6	6	"STMN1"	"P16949"	18330	12550	110	3452	3491	316	9	3633	3633	3646	350	9	8	1	0	279267	-0.443	100000.000	100000.000	0.000	0.000	0.000	0.000	0.000	16.610	-181	-142	-181	-142	80	656	100	492	"S24"
0	0	0	8	7	6	"GIT2"	"Q14161"	18830	12550	200	3683	3731	346	9	3584	3584	3626	405	11	17	2	0	1178947	0.259	100000.000	100000.000	0.000	0.000	0.000	0.000	0.000	16.610	99	147	99	147	316	2384	100	493	"Y592"
0	0	0	8	8	6	"GIT2"	"Q14161"	19330	12550	200	3622	3632	261	7	3508	3508	3538	274	7	22	4	0	1147598	0.343	100000.000	100000.000	0.000	0.000	0.000	0.000	0.000	16.610	114	124	114	124	316	2384	100	494	"Y592"
0	0	0	8	9	6	"GIT2"	"Q14161"	19830	12550	200	3478	3506	256	7	3385	3385	3421	263	7	23	6	0	1108037	0.323	100000.000	100000.000	0.000	0.000	0.000	0.000	0.000	16.610	93	121	93	121	316	2384	100	495	"Y592"
-75	0	0	8	1	7	"empty"	"empty"	15830	13200	200	3424	3456	288	8	3613	3613	3615	350	9	4	1	0	1092182	-0.454	100000.000	100000.000	0.000	0.000	0.000	0.000	0.000	16.610	-189	-157	-189	-157	316	2384	100	496	"empty"
-75	0	0	8	2	7	"empty"	"empty"	16330	13200	200	3551	3580	250	6	3681	3681	3700	580	15	0	0	0	1131435	-0.207	100000.000	100000.000	0.000	0.000	0.000	0.000	0.000	16.610	-130	-101	-130	-101	316	2384	100	497	"empty"
-75	0	0	8	3	7	"empty"	"empty"	16830	13200	200	3618	3649	289	7	3729	3729	3745	295	7	9	1	0	1153131	-0.325	100000.000	100000.000	0.000	0.000	0.000	0.000	0.000	16.610	-111	-80	-111	-80	316	2384	100	498	"empty"
-75	0	0	8	4	7	"empty"	"empty"	17330	13200	200	3721	3833	1817	47	3770	3770	3786	321	8	12	1	0	1211139	0.146	100000.000	100000.000	0.000	0.000	0.000	0.000	0.000	16.610	-49	63	-49	63	316	2384	100	499	"empty"
-75	0	0	8	5	7	"empty"	"empty"	17830	13200	200	3874	3870	240	6	3792	3792	3802	260	6	20	2	0	1222807	0.262	100000.000	100000.000	0.000	0.000	0.000	0.000	0.000	16.610	82	78	82	78	316	2384	100	500	"empty"
-75	0	0	8	6	7	"empty"	"empty"	18330	13200	200	3870	3855	239	6	3704	3704	3768	530	14	3	0	0	1218097	0.164	100000.000	100000.000	0.000	0.000	0.000	0.000	0.000	16.610	166	151	166	151	316	2384	100	501	"empty"
0	0	0	8	7	7	"Control-Spot"	"Mouse_IgG"	18790	13260	200	5272	5016	1585	31	3632	3632	3759	673	17	54	52	0	1584931	1.868	100000.000	100000.000	0.000	0.000	0.000	0.000	0.000	16.610	1640	1384	1640	1384	316	2384	100	502	"Control-Spot"
0	0	0	8	8	7	"Control-Spot"	"Mouse_IgG"	19350	13230	200	4083	4573	1140	24	3506	3506	3681	769	20	47	37	0	1445029	1.160	100000.000	100000.000	0.000	0.000	0.000	0.000	0.000	16.610	577	1067	577	1067	316	2384	100	503	"Control-Spot"
0	0	0	8	9	7	"Control-Spot"	"Mouse_IgG"	19830	13230	200	4062	4523	1162	25	3409	3409	3558	1332	37	42	7	0	1429367	0.724	100000.000	100000.000	0.000	0.000	0.000	0.000	0.000	16.610	653	1114	653	1114	316	2384	100	504	"Control-Spot"
0	0	0	9	1	1	"AMPK1"	"Q13131"	2320	13730	90	11007	10787	1759	16	3824	3824	3996	1479	37	96	96	0	560930	4.592	100000.000	100000.000	0.000	0.000	0.000	0.000	0.000	16.610	7183	6963	7183	6963	52	420	100	505	"T174/5"
0	0	0	9	2	1	"AMPK1"	"Q13131"	2830	13730	100	10685	9860	2856	28	3683	3683	3812	681	17	86	85	0	788802	8.881	100000.000	100000.000	0.000	0.000	0.000	0.000	0.000	16.610	7002	6177	7002	6177	80	560	100	506	"T174/5"
0	0	0	9	3	1	"AMPK1"	"Q13131"	3330	13730	110	10889	10270	3764	36	3775	3775	4030	1476	36	85	77	0	821602	4.228	100000.000	100000.000	0.000	0.000	0.000	0.000	0.000	16.610	7114	6495	7114	6495	80	656	100	507	"T174/5"
0	0	0	9	4	1	"aura"	"O14965"	3830	13730	180	5458	5916	2393	40	4156	4156	4233	1049	24	58	18	0	1514422	1.604	100000.000	100000.000	0.000	0.000	0.000	0.000	0.000	16.610	1302	1760	1302	1760	256	1924	100	508	"T287"
0	0	0	9	5	1	"aura"	"O14965"	4330	13730	170	5749	6179	3127	50	4065	4065	4169	1308	31	59	18	0	1285267	1.537	100000.000	100000.000	0.000	0.000	0.000	0.000	0.000	16.610	1684	2114	1684	2114	208	1660	100	509	"T287"
0	0	0	9	6	1	"aura"	"O14965"	4830	13730	190	5461	6273	3817	60	3902	3902	4108	1397	34	55	17	0	1605795	1.550	100000.000	100000.000	0.000	0.000	0.000	0.000	0.000	16.610	1559	2371	1559	2371	256	2088	100	510	"T287"
0	0	0	9	7	1	"CFTR"	"P13569"	5320	13750	140	5093	5336	1669	31	4116	4116	4267	1641	38	23	5	0	832468	0.651	100000.000	100000.000	0.000	0.000	0.000	0.000	0.000	16.610	977	1220	977	1220	156	1140	100	511	"S737"
0	0	0	9	8	1	"CFTR"	"P13569"	5810	13740	130	5189	5872	2370	40	4063	4063	4255	1484	34	35	11	0	704672	1.090	100000.000	100000.000	0.000	0.000	0.000	0.000	0.000	16.610	1126	1809	1126	1809	120	940	100	512	"S737"
0	0	0	9	9	1	"CFTR"	"P13569"	6290	13760	180	4265	4750	1603	33	3854	3854	4023	1318	32	26	7	0	1215958	0.552	100000.000	100000.000	0.000	0.000	0.000	0.000	0.000	16.610	411	896	411	896	256	1924	100	513	"S737"
0	0	0	9	1	2	"CREB "	"P16220"	2330	14370	120	11841	9860	4318	43	3928	3928	4016	842	20	71	69	0	1183156	6.941	100000.000	100000.000	0.000	0.000	0.000	0.000	0.000	16.610	7913	5932	7913	5932	120	820	100	514	"S133"
0	0	0	9	2	2	"CREB "	"P16220"	2820	14370	110	12794	12704	1704	13	3830	3830	3987	959	24	98	98	0	1016299	9.090	100000.000	100000.000	0.000	0.000	0.000	0.000	0.000	16.610	8964	8874	8964	8874	80	656	100	515	"S133"
0	0	0	9	3	2	"CREB "	"P16220"	3320	14370	130	13314	12542	3798	30	3935	3935	4145	1532	36	88	88	0	1505051	5.481	100000.000	100000.000	0.000	0.000	0.000	0.000	0.000	16.610	9379	8607	9379	8607	120	940	100	516	"S133"
0	0	0	9	4	2	"blank-control__"	"AA"	3820	14390	120	5044	5347	1559	29	3950	3950	4108	1295	31	45	23	0	641699	0.957	100000.000	100000.000	0.000	0.000	0.000	0.000	0.000	16.610	1094	1397	1094	1397	120	820	100	517	"blank-control__"
0	0	0	9	5	2	"blank-control__"	"AA"	4320	14380	100	6181	5964	1383	23	4107	4107	4137	1248	30	68	35	0	477138	1.464	100000.000	100000.000	0.000	0.000	0.000	0.000	0.000	16.610	2074	1857	2074	1857	80	560	100	518	"blank-control__"
0	0	0	9	6	2	"blank-control__"	"AA"	4820	14390	100	5399	5576	1248	22	4024	4024	4093	1481	36	47	18	0	446057	1.001	100000.000	100000.000	0.000	0.000	0.000	0.000	0.000	16.610	1375	1552	1375	1552	80	560	100	519	"blank-control__"
0	0	0	9	7	2	"IKK-alpha "	"O15111"	5320	14390	130	5978	6252	1353	21	4010	4010	4193	1610	38	68	11	0	750220	1.279	100000.000	100000.000	0.000	0.000	0.000	0.000	0.000	16.610	1968	2242	1968	2242	120	940	100	520	"S180"
0	0	0	9	8	2	"IKK-alpha "	"O15111"	5820	14400	170	6020	6150	2225	36	4064	4064	4122	904	21	72	55	0	1279190	2.243	100000.000	100000.000	0.000	0.000	0.000	0.000	0.000	16.610	1956	2086	1956	2086	208	1660	100	521	"S180"
0	0	0	9	9	2	"IKK-alpha "	"O15111"	6320	14390	160	6212	6513	3291	50	3870	3870	3950	1021	25	75	59	0	1354759	2.510	100000.000	100000.000	0.000	0.000	0.000	0.000	0.000	16.610	2342	2643	2342	2643	208	1512	100	522	"S180"
0	0	0	9	1	3	"JAK2"	"O60674"	2310	15020	140	9230	8250	2226	26	4322	4322	4289	561	13	82	76	0	1287043	7.061	100000.000	100000.000	0.000	0.000	0.000	0.000	0.000	16.610	4908	3928	4908	3928	156	1140	100	523	"Y119"
0	0	0	9	2	3	"JAK2"	"O60674"	2810	15020	140	9562	9206	2266	24	4334	4334	4376	1336	30	88	85	0	1436171	3.615	100000.000	100000.000	0.000	0.000	0.000	0.000	0.000	16.610	5228	4872	5228	4872	156	1140	100	524	"Y119"
0	0	0	9	3	3	"JAK2"	"O60674"	3310	15020	150	9051	8913	2286	25	4277	4277	4312	1283	29	90	87	0	1390489	3.586	100000.000	100000.000	0.000	0.000	0.000	0.000	0.000	16.610	4774	4636	4774	4636	156	1272	100	525	"Y119"
0	0	0	9	4	3	"K8"	"P05787"	3820	15030	130	4971	5407	1980	36	4157	4157	4293	1733	40	12	5	0	648851	0.643	100000.000	100000.000	0.000	0.000	0.000	0.000	0.000	16.610	814	1250	814	1250	120	940	100	526	"Y267"
0	0	0	9	5	3	"K8"	"P05787"	4310	15020	140	4562	4829	970	20	4005	4005	4146	1141	27	23	7	0	753334	0.599	100000.000	100000.000	0.000	0.000	0.000	0.000	0.000	16.610	557	824	557	824	156	1140	100	527	"Y267"
0	0	0	9	6	3	"K8"	"P05787"	4820	15030	130	4464	5074	2199	43	3823	3823	4056	1358	33	23	8	0	608843	0.750	100000.000	100000.000	0.000	0.000	0.000	0.000	0.000	16.610	641	1251	641	1251	120	940	100	528	"Y267"
0	0	0	9	7	3	"blank-control__"	"AA"	5300	15030	200	3674	3888	1385	35	3794	3794	3993	1397	34	3	1	0	1228560	-0.075	100000.000	100000.000	0.000	0.000	0.000	0.000	0.000	16.610	-120	94	-120	94	316	2384	100	529	"blank-control__"
0	0	0	9	8	3	"blank-control__"	"AA"	5800	15030	200	3689	3970	2277	57	3867	3867	4091	1599	39	2	1	0	1254629	-0.076	100000.000	100000.000	0.000	0.000	0.000	0.000	0.000	16.610	-178	103	-178	103	316	2384	100	530	"blank-control__"
0	0	0	9	9	3	"blank-control__"	"AA"	6320	15010	160	3764	3895	891	22	3731	3731	3955	1529	38	3	1	0	810208	-0.039	100000.000	100000.000	0.000	0.000	0.000	0.000	0.000	16.610	33	164	33	164	208	1512	100	531	"blank-control__"
0	0	0	9	1	4	"Mnk1"	"Q9BUB5"	2290	15660	100	10700	10518	3335	31	4511	4511	4571	589	12	96	93	0	841440	10.097	100000.000	100000.000	0.000	0.000	0.000	0.000	0.000	16.610	6189	6007	6189	6007	80	560	100	532	"T255"
0	0	0	9	2	4	"Mnk1"	"Q9BUB5"	2790	15660	100	10455	10118	3081	30	4538	4538	4578	394	8	93	91	0	809428	14.061	100000.000	100000.000	0.000	0.000	0.000	0.000	0.000	16.610	5917	5580	5917	5580	80	560	100	533	"T255"
0	0	0	9	3	4	"Mnk1"	"Q9BUB5"	3280	15670	110	10088	10573	5044	47	4356	4356	4403	432	9	92	90	0	845874	14.282	100000.000	100000.000	0.000	0.000	0.000	0.000	0.000	16.610	5732	6217	5732	6217	80	656	100	534	"T255"
0	0	0	9	4	4	"NFkB-p100 "	"Q00653"	3800	15670	100	5333	5402	935	17	4134	4134	4240	1185	27	50	3	0	432124	0.981	100000.000	100000.000	0.000	0.000	0.000	0.000	0.000	16.610	1199	1268	1199	1268	80	560	100	535	"S108"
0	0	0	9	5	4	"NFkB-p100 "	"Q00653"	4300	15670	100	4899	5098	1261	24	3950	3950	4089	1310	32	33	6	0	407866	0.770	100000.000	100000.000	0.000	0.000	0.000	0.000	0.000	16.610	949	1148	949	1148	80	560	100	536	"S108"
0	0	0	9	6	4	"NFkB-p100 "	"Q00653"	4800	15670	90	5113	5199	856	16	3670	3670	3830	992	25	78	9	0	270365	1.380	100000.000	100000.000	0.000	0.000	0.000	0.000	0.000	16.610	1443	1529	1443	1529	52	420	100	537	"S108"
0	0	0	9	7	4	"PIK3R1 "	"P27986"	5290	15670	160	3941	4333	2373	54	3650	3650	3780	917	24	14	5	0	901282	0.603	100000.000	100000.000	0.000	0.000	0.000	0.000	0.000	16.610	291	683	291	683	208	1512	100	538	"Y556"
0	0	0	9	8	4	"PIK3R1 "	"P27986"	5810	15680	170	4078	4493	1695	37	3580	3580	3774	1275	33	12	6	0	934602	0.564	100000.000	100000.000	0.000	0.000	0.000	0.000	0.000	16.610	498	913	498	913	208	1660	100	539	"Y556"
0	0	0	9	9	4	"PIK3R1 "	"P27986"	6320	15690	180	4033	4286	1408	32	3659	3659	3877	1428	36	9	3	0	1097149	0.286	100000.000	100000.000	0.000	0.000	0.000	0.000	0.000	16.610	374	627	374	627	256	1924	100	540	"Y556"
0	0	0	9	1	5	"blank-control__"	"AA"	2290	16300	200	4518	4631	898	19	4498	4498	4459	680	15	3	2	0	1463378	0.253	100000.000	100000.000	0.000	0.000	0.000	0.000	0.000	16.610	20	133	20	133	316	2384	100	541	"blank-control__"
0	0	0	9	2	5	"blank-control__"	"AA"	2790	16300	200	4543	4543	372	8	4447	4447	4440	1167	26	0	0	0	1435566	0.088	100000.000	100000.000	0.000	0.000	0.000	0.000	0.000	16.610	96	96	96	96	316	2384	100	542	"blank-control__"
0	0	0	9	3	5	"blank-control__"	"AA"	3290	16300	200	4379	4408	361	8	4328	4328	4343	854	19	2	0	0	1392815	0.076	100000.000	100000.000	0.000	0.000	0.000	0.000	0.000	16.610	51	80	51	80	316	2384	100	543	"blank-control__"
0	0	0	9	4	5	"Rack1"	"P63244"	3790	16300	150	4601	4767	1002	21	4187	4187	4322	1503	34	10	1	0	743603	0.296	100000.000	100000.000	0.000	0.000	0.000	0.000	0.000	16.610	414	580	414	580	156	1272	100	544	"y52"
0	0	0	9	5	5	"Rack1"	"P63244"	4310	16310	110	4868	6349	7067	111	3909	3909	4065	1185	29	45	10	0	507943	1.927	100000.000	100000.000	0.000	0.000	0.000	0.000	0.000	16.610	959	2440	959	2440	80	656	100	545	"y52"
0	0	0	9	6	5	"Rack1"	"P63244"	4800	16320	90	4703	4809	835	17	3706	3706	3934	1157	29	42	5	0	250044	0.756	100000.000	100000.000	0.000	0.000	0.000	0.000	0.000	16.610	997	1103	997	1103	52	420	100	546	"y52"
0	0	0	9	7	5	"Shc1"	"P29353"	5300	16320	70	7401	7560	855	11	3751	3751	3797	538	14	100	100	0	241929	6.994	100000.000	100000.000	0.000	0.000	0.000	0.000	0.000	16.610	3650	3809	3650	3809	32	236	100	547	"Y349"
0	0	0	9	8	5	"Shc1"	"P29353"	5800	16320	90	7526	8288	5158	62	3751	3751	3818	866	22	84	80	0	430985	5.162	100000.000	100000.000	0.000	0.000	0.000	0.000	0.000	16.610	3775	4537	3775	4537	52	420	100	548	"Y349"
0	0	0	9	9	5	"Shc1"	"P29353"	6300	16330	100	6657	6602	2490	37	3713	3713	3853	1621	42	68	42	0	528147	1.696	100000.000	100000.000	0.000	0.000	0.000	0.000	0.000	16.610	2944	2889	2944	2889	80	560	100	549	"Y349"
0	0	0	9	1	6	"Smad6"	"O43541"	2300	16950	90	4832	4974	532	10	3930	3930	4070	966	23	44	5	0	258628	0.936	100000.000	100000.000	0.000	0.000	0.000	0.000	0.000	16.610	902	1044	902	1044	52	420	100	550	"S435"
0	0	0	9	2	6	"Smad6"	"O43541"	2780	16960	90	5055	5245	1078	20	3825	3825	3980	639	16	96	48	0	272715	1.980	100000.000	100000.000	0.000	0.000	0.000	0.000	0.000	16.610	1230	1420	1230	1420	52	420	100	551	"S435"
0	0	0	9	3	6	"Smad6"	"O43541"	3300	16950	100	4879	5253	1641	31	3962	3962	4023	529	13	87	41	0	420221	2.325	100000.000	100000.000	0.000	0.000	0.000	0.000	0.000	16.610	917	1291	917	1291	80	560	100	552	"S435"
0	0	0	9	4	6	"TGFBR1"	"P36897"	3780	16950	200	3841	4023	669	16	4240	4240	4222	755	17	3	2	0	1271148	-0.264	100000.000	100000.000	0.000	0.000	0.000	0.000	0.000	16.610	-399	-217	-399	-217	316	2384	100	553	"T200"
0	0	0	9	5	6	"TGFBR1"	"P36897"	4290	16960	200	4103	4160	812	19	4127	4127	4172	970	23	2	1	0	1314491	-0.012	100000.000	100000.000	0.000	0.000	0.000	0.000	0.000	16.610	-24	33	-24	33	316	2384	100	554	"T200"
0	0	0	9	6	6	"TGFBR1"	"P36897"	4790	16960	200	4054	4083	805	19	3962	3962	4112	1218	29	2	0	0	1290166	-0.024	100000.000	100000.000	0.000	0.000	0.000	0.000	0.000	16.610	92	121	92	121	316	2384	100	555	"T200"
0	0	0	9	7	6	"TrKA"	"P04629"	5290	16970	150	11571	11419	2144	18	3902	3902	4026	830	20	98	98	0	1781334	8.907	100000.000	100000.000	0.000	0.000	0.000	0.000	0.000	16.610	7669	7517	7669	7517	156	1272	100	556	"Y757"
0	0	0	9	8	6	"TrKA"	"P04629"	5780	16960	150	11487	12261	3008	24	3942	3942	4038	968	23	100	100	0	1912725	8.495	100000.000	100000.000	0.000	0.000	0.000	0.000	0.000	16.610	7545	8319	7545	8319	156	1272	100	557	"Y757"
0	0	0	9	9	6	"TrKA"	"P04629"	6290	16970	160	11052	10679	3757	35	3904	3904	3980	866	21	88	88	0	2221265	7.736	100000.000	100000.000	0.000	0.000	0.000	0.000	0.000	16.610	7148	6775	7148	6775	208	1512	100	558	"Y757"
-75	0	0	9	1	7	"empty"	"empty"	2260	17570	200	3958	4028	586	14	4263	4263	4198	847	20	1	0	0	1272841	-0.201	100000.000	100000.000	0.000	0.000	0.000	0.000	0.000	16.610	-305	-235	-305	-235	316	2384	100	559	"empty"
-75	0	0	9	2	7	"empty"	"empty"	2760	17570	200	3914	4011	635	15	4118	4118	4137	566	13	3	2	0	1267385	-0.223	100000.000	100000.000	0.000	0.000	0.000	0.000	0.000	16.610	-204	-107	-204	-107	316	2384	100	560	"empty"
-75	0	0	9	3	7	"empty"	"empty"	3260	17580	200	3937	4105	901	21	4194	4194	4233	791	18	3	0	0	1297054	-0.162	100000.000	100000.000	0.000	0.000	0.000	0.000	0.000	16.610	-257	-89	-257	-89	316	2384	100	561	"empty"
-75	0	0	9	4	7	"empty"	"empty"	3760	17580	200	4087	4233	985	23	4243	4243	4253	967	22	3	2	0	1337617	-0.021	100000.000	100000.000	0.000	0.000	0.000	0.000	0.000	16.610	-156	-10	-156	-10	316	2384	100	562	"empty"
-75	0	0	9	5	7	"empty"	"empty"	4260	17590	200	4257	4162	578	13	4106	4106	4223	1046	24	1	0	0	1315344	-0.058	100000.000	100000.000	0.000	0.000	0.000	0.000	0.000	16.610	151	56	151	56	316	2384	100	563	"empty"
-75	0	0	9	6	7	"empty"	"empty"	4760	17590	200	4200	4188	807	19	4056	4056	4217	1502	35	1	0	0	1323285	-0.019	100000.000	100000.000	0.000	0.000	0.000	0.000	0.000	16.610	144	132	144	132	316	2384	100	564	"empty"
-75	0	0	9	7	7	"empty"	"empty"	5260	17590	200	4214	4173	725	17	4018	4018	4133	1098	26	3	1	0	1318676	0.036	100000.000	100000.000	0.000	0.000	0.000	0.000	0.000	16.610	196	155	196	155	316	2384	100	565	"empty"
-75	0	0	9	8	7	"empty"	"empty"	5760	17600	200	4123	4179	517	12	4096	4096	4140	875	21	3	1	0	1320686	0.045	100000.000	100000.000	0.000	0.000	0.000	0.000	0.000	16.610	27	83	27	83	316	2384	100	566	"empty"
-75	0	0	9	9	7	"empty"	"empty"	6260	17600	200	4186	4207	630	14	4077	4077	4112	970	23	3	2	0	1329507	0.098	100000.000	100000.000	0.000	0.000	0.000	0.000	0.000	16.610	109	130	109	130	316	2384	100	567	"empty"
0	0	0	10	1	1	"PPP2CA "	"P67775"	6830	13810	200	3967	4239	1477	34	3744	3744	3870	1152	29	13	5	0	1339506	0.320	100000.000	100000.000	0.000	0.000	0.000	0.000	0.000	16.610	223	495	223	495	316	2384	100	568	"T304"
0	0	0	10	2	1	"PPP2CA "	"P67775"	7330	13820	130	4048	4340	1244	28	3842	3842	3952	1436	36	14	2	0	520832	0.270	100000.000	100000.000	0.000	0.000	0.000	0.000	0.000	16.610	206	498	206	498	120	940	100	569	"T304"
0	0	0	10	3	1	"PPP2CA "	"P67775"	7820	13840	120	4207	4498	1618	35	3800	3800	3816	1057	27	22	7	0	539740	0.645	100000.000	100000.000	0.000	0.000	0.000	0.000	0.000	16.610	407	698	407	698	120	820	100	570	"T304"
0	0	0	10	4	1	"Rab4"	"P20338"	8320	13830	150	4746	7176	4388	61	3735	3735	3839	822	21	54	39	0	1119459	4.060	100000.000	100000.000	0.000	0.000	0.000	0.000	0.000	16.610	1011	3441	1011	3441	156	1272	100	571	"S199"
0	0	0	10	5	1	"Rab4"	"P20338"	8830	13830	120	5255	7768	4661	60	3435	3435	3607	780	21	58	52	0	932190	5.335	100000.000	100000.000	0.000	0.000	0.000	0.000	0.000	16.610	1820	4333	1820	4333	120	820	100	572	"S199"
0	0	0	10	6	1	"Rab4"	"P20338"	9320	13850	130	6323	7585	4808	63	3443	3443	3594	875	24	55	52	0	910202	4.561	100000.000	100000.000	0.000	0.000	0.000	0.000	0.000	16.610	2880	4142	2880	4142	120	940	100	573	"S199"
0	0	0	10	7	1	"STAT1 "	"P42224"	9820	13840	200	3455	3851	1357	35	3491	3491	3579	953	26	17	8	0	1216969	0.285	100000.000	100000.000	0.000	0.000	0.000	0.000	0.000	16.610	-36	360	-36	360	316	2384	100	574	"S727"
0	0	0	10	8	1	"STAT1 "	"P42224"	10340	13860	90	5050	5125	1261	24	3437	3437	3467	572	16	84	61	0	266516	2.899	100000.000	100000.000	0.000	0.000	0.000	0.000	0.000	16.610	1613	1688	1613	1688	52	420	100	575	"S727"
0	0	0	10	9	1	"STAT1 "	"P42224"	10820	13850	200	3584	3742	1011	27	3464	3464	3526	931	26	13	6	0	1182402	0.232	100000.000	100000.000	0.000	0.000	0.000	0.000	0.000	16.610	120	278	120	278	316	2384	100	576	"S727"
0	0	0	10	1	2	"STAT4 "	"Q14765"	6840	14470	180	9126	9224	2434	26	3803	3803	3853	1106	28	95	94	0	2361354	4.856	100000.000	100000.000	0.000	0.000	0.000	0.000	0.000	16.610	5323	5421	5323	5421	256	1924	100	577	"S722"
0	0	0	10	2	2	"STAT4 "	"Q14765"	7340	14470	180	8493	8636	2835	32	3732	3732	3756	749	19	96	93	0	2210905	6.515	100000.000	100000.000	0.000	0.000	0.000	0.000	0.000	16.610	4761	4904	4761	4904	256	1924	100	578	"S722"
0	0	0	10	3	2	"STAT4 "	"Q14765"	7840	14460	170	8410	8431	1713	20	3814	3814	3817	1156	30	99	97	0	1753745	3.991	100000.000	100000.000	0.000	0.000	0.000	0.000	0.000	16.610	4596	4617	4596	4617	208	1660	100	579	"S722"
0	0	0	10	4	2	"STMN1"	"P16949"	8330	14470	200	3770	3829	825	21	3672	3672	3758	764	20	10	2	0	1210005	0.093	100000.000	100000.000	0.000	0.000	0.000	0.000	0.000	16.610	98	157	98	157	316	2384	100	580	"S37"
0	0	0	10	5	2	"STMN1"	"P16949"	8830	14480	200	3570	3616	704	19	3460	3460	3558	591	16	9	1	0	1142807	0.098	100000.000	100000.000	0.000	0.000	0.000	0.000	0.000	16.610	110	156	110	156	316	2384	100	581	"S37"
0	0	0	10	6	2	"STMN1"	"P16949"	9330	14480	200	3502	3637	866	23	3491	3491	3593	692	19	8	3	0	1149379	0.064	100000.000	100000.000	0.000	0.000	0.000	0.000	0.000	16.610	11	146	11	146	316	2384	100	582	"S37"
0	0	0	10	7	2	"ACC1"	"Q13085 "	9830	14500	70	5207	4946	936	18	3547	3547	3561	486	13	84	62	0	158274	2.850	100000.000	100000.000	0.000	0.000	0.000	0.000	0.000	16.610	1660	1399	1660	1399	32	236	100	583	"S1263"
0	0	0	10	8	2	"ACC1"	"Q13085 "	10330	14480	70	4603	4758	628	13	3407	3407	3502	465	13	90	81	0	152240	2.701	100000.000	100000.000	0.000	0.000	0.000	0.000	0.000	16.610	1196	1351	1196	1351	32	236	100	584	"S1263"
0	0	0	10	9	2	"ACC1"	"Q13085 "	10840	14500	80	4334	4483	771	17	3473	3473	3496	463	13	80	48	0	233099	2.132	100000.000	100000.000	0.000	0.000	0.000	0.000	0.000	16.610	861	1010	861	1010	52	340	100	585	"S1263"
0	0	0	10	1	3	"TRAF6"	"Q9Y4K3"	6830	15110	80	4120	4141	464	11	3571	3571	3694	679	18	34	5	0	215330	0.658	100000.000	100000.000	0.000	0.000	0.000	0.000	0.000	16.610	549	570	549	570	52	340	100	586	"Y353"
0	0	0	10	2	3	"TRAF6"	"Q9Y4K3"	7330	15110	200	3761	3891	642	16	3722	3722	3836	1078	28	4	1	0	1229506	0.051	100000.000	100000.000	0.000	0.000	0.000	0.000	0.000	16.610	39	169	39	169	316	2384	100	587	"Y353"
0	0	0	10	3	3	"TRAF6"	"Q9Y4K3"	7840	15120	140	4132	4200	517	12	3868	3868	3984	1448	36	3	0	0	655254	0.149	100000.000	100000.000	0.000	0.000	0.000	0.000	0.000	16.610	264	332	264	332	156	1140	100	588	"Y353"
0	0	0	10	4	3	"BLNK"	"Q8WV28"	8330	15130	150	4297	5419	2450	45	3974	3974	4027	837	20	31	26	0	845414	1.663	100000.000	100000.000	0.000	0.000	0.000	0.000	0.000	16.610	323	1445	323	1445	156	1272	100	589	"Y72"
0	0	0	10	5	3	"BLNK"	"Q8WV28"	8830	15120	70	8304	8209	591	7	3972	3972	4055	593	14	100	100	0	262686	7.005	100000.000	100000.000	0.000	0.000	0.000	0.000	0.000	16.610	4332	4237	4332	4237	32	236	100	590	"Y72"
0	0	0	10	6	3	"BLNK"	"Q8WV28"	9340	15140	80	7788	7441	2158	29	3916	3916	3945	337	8	88	84	0	386914	10.374	100000.000	100000.000	0.000	0.000	0.000	0.000	0.000	16.610	3872	3525	3872	3525	52	340	100	591	"Y72"
0	0	0	10	7	3	"CD19"	"P15391"	9820	15120	160	4163	4468	905	20	3844	3844	3847	465	12	41	29	0	929265	1.335	100000.000	100000.000	0.000	0.000	0.000	0.000	0.000	16.610	319	624	319	624	208	1512	100	592	"Y531"
0	0	0	10	8	3	"CD19"	"P15391"	10320	15120	150	4012	4413	1420	32	3754	3754	3788	952	25	33	5	0	688471	0.657	100000.000	100000.000	0.000	0.000	0.000	0.000	0.000	16.610	258	659	258	659	156	1272	100	593	"Y531"
0	0	0	10	9	3	"CD19"	"P15391"	10820	15120	170	3651	4041	1824	45	3540	3540	3574	420	11	28	21	0	840467	1.112	100000.000	100000.000	0.000	0.000	0.000	0.000	0.000	16.610	111	501	111	501	208	1660	100	594	"Y531"
0	0	0	10	1	4	"p300"	"Q09472"	6780	15750	200	3684	3876	1149	29	3752	3752	3964	1188	29	4	2	0	1224895	-0.074	100000.000	100000.000	0.000	0.000	0.000	0.000	0.000	16.610	-68	124	-68	124	316	2384	100	595	"S2279"
0	0	0	10	2	4	"p300"	"Q09472"	7280	15750	200	3766	3897	788	20	3808	3808	3954	1046	26	2	1	0	1231491	-0.054	100000.000	100000.000	0.000	0.000	0.000	0.000	0.000	16.610	-42	89	-42	89	316	2384	100	596	"S2279"
0	0	0	10	3	4	"p300"	"Q09472"	7780	15750	200	3859	3877	350	9	3916	3916	3956	881	22	1	0	0	1225275	-0.090	100000.000	100000.000	0.000	0.000	0.000	0.000	0.000	16.610	-57	-39	-57	-39	316	2384	100	597	"S2279"
0	0	0	10	4	4	"fyn"	"P06241"	8290	15760	180	4159	4282	888	20	3953	3953	4009	1048	26	4	0	0	1096316	0.260	100000.000	100000.000	0.000	0.000	0.000	0.000	0.000	16.610	206	329	206	329	256	1924	100	598	"Y420"
0	0	0	10	5	4	"fyn"	"P06241"	8790	15760	200	4079	4174	811	19	3854	3854	3843	542	14	18	2	0	1318847	0.611	100000.000	100000.000	0.000	0.000	0.000	0.000	0.000	16.610	225	320	225	320	316	2384	100	599	"Y420"
0	0	0	10	6	4	"fyn"	"P06241"	9290	15760	200	4001	4093	513	12	3807	3807	3788	821	21	4	2	0	1293316	0.371	100000.000	100000.000	0.000	0.000	0.000	0.000	0.000	16.610	194	286	194	286	316	2384	100	600	"Y420"
0	0	0	10	7	4	"HSP27"	"P04792"	9790	15760	200	4079	4321	649	15	3752	3752	3759	651	17	28	18	0	1365344	0.863	100000.000	100000.000	0.000	0.000	0.000	0.000	0.000	16.610	327	569	327	569	316	2384	100	601	"S78"
0	0	0	10	8	4	"HSP27"	"P04792"	10290	15760	200	3958	4430	3307	74	3738	3738	3736	535	14	32	18	0	1399772	1.297	100000.000	100000.000	0.000	0.000	0.000	0.000	0.000	16.610	220	692	220	692	316	2384	100	602	"S78"
0	0	0	10	9	4	"HSP27"	"P04792"	10790	15760	200	3975	4100	614	14	3658	3658	3700	536	14	37	19	0	1295556	0.746	100000.000	100000.000	0.000	0.000	0.000	0.000	0.000	16.610	317	442	317	442	316	2384	100	603	"S78"
0	0	0	10	1	5	"IL-8R B "	"P25025"	6780	16380	120	3830	3848	386	10	3770	3770	3907	1292	33	0	0	0	461808	-0.046	100000.000	100000.000	0.000	0.000	0.000	0.000	0.000	16.610	60	78	60	78	120	820	100	604	"S352"
0	0	0	10	2	5	"IL-8R B "	"P25025"	7300	16370	160	4019	4094	741	18	3919	3919	4028	978	24	4	0	0	851617	0.067	100000.000	100000.000	0.000	0.000	0.000	0.000	0.000	16.610	100	175	100	175	208	1512	100	605	"S352"
0	0	0	10	3	5	"IL-8R B "	"P25025"	7800	16370	200	4067	4187	683	16	3992	3992	4070	1336	32	2	1	0	1323237	0.088	100000.000	100000.000	0.000	0.000	0.000	0.000	0.000	16.610	75	195	75	195	316	2384	100	606	"S352"
0	0	0	10	4	5	"IRF-3 "	"Q14653"	8300	16370	200	4280	4395	564	12	4068	4068	4157	1357	32	2	0	0	1388741	0.175	100000.000	100000.000	0.000	0.000	0.000	0.000	0.000	16.610	212	327	212	327	316	2384	100	607	"S385"
0	0	0	10	5	5	"IRF-3 "	"Q14653"	8800	16370	200	4334	4542	1717	37	4111	4111	4164	721	17	17	3	0	1435333	0.524	100000.000	100000.000	0.000	0.000	0.000	0.000	0.000	16.610	223	431	223	431	316	2384	100	608	"S385"
0	0	0	10	6	5	"IRF-3 "	"Q14653"	9300	16370	200	4213	4357	666	15	3991	3991	4024	943	23	11	1	0	1376960	0.353	100000.000	100000.000	0.000	0.000	0.000	0.000	0.000	16.610	222	366	222	366	316	2384	100	609	"S385"
0	0	0	10	7	5	"LSD1"	"O60341"	9830	16440	140	4213	6999	3644	52	3860	3860	3885	1127	29	44	44	0	1091878	2.763	100000.000	100000.000	0.000	0.000	0.000	0.000	0.000	16.610	353	3139	353	3139	156	1140	100	610	"S131"
0	0	0	10	8	5	"LSD1"	"O60341"	10300	16440	140	7199	7556	3791	50	3834	3834	3853	761	19	56	53	0	1178788	4.866	100000.000	100000.000	0.000	0.000	0.000	0.000	0.000	16.610	3365	3722	3365	3722	156	1140	100	611	"S131"
0	0	0	10	9	5	"LSD1"	"O60341"	10800	16420	140	4654	6886	3666	53	3706	3706	3719	493	13	50	50	0	1074252	6.424	100000.000	100000.000	0.000	0.000	0.000	0.000	0.000	16.610	948	3180	948	3180	156	1140	100	612	"S131"
0	0	0	10	1	6	"MAPKAPK5"	"Q8IW41"	6810	17040	130	9202	8210	3871	47	3791	3791	3881	803	20	62	60	0	985229	5.391	100000.000	100000.000	0.000	0.000	0.000	0.000	0.000	16.610	5411	4419	5411	4419	120	940	100	613	"T182"
0	0	0	10	2	6	"MAPKAPK5"	"Q8IW41"	7310	17040	100	10374	10016	3175	31	3822	3822	3897	811	20	91	90	0	801240	7.545	100000.000	100000.000	0.000	0.000	0.000	0.000	0.000	16.610	6552	6194	6552	6194	80	560	100	614	"T182"
0	0	0	10	3	6	"MAPKAPK5"	"Q8IW41"	7820	17050	90	10893	10983	1825	16	3989	3989	3985	673	16	100	100	0	571127	10.398	100000.000	100000.000	0.000	0.000	0.000	0.000	0.000	16.610	6904	6994	6904	6994	52	420	100	615	"T182"
0	0	0	10	4	6	"P27kip1"	"P46527"	8310	17040	200	4082	4099	945	23	4014	4014	4047	914	22	4	1	0	1295353	0.057	100000.000	100000.000	0.000	0.000	0.000	0.000	0.000	16.610	68	85	68	85	316	2384	100	616	"T157"
0	0	0	10	5	6	"P27kip1"	"P46527"	8810	17040	200	4323	4361	598	13	4353	4353	4370	831	19	3	1	0	1378134	-0.011	100000.000	100000.000	0.000	0.000	0.000	0.000	0.000	16.610	-30	8	-30	8	316	2384	100	617	"T157"
0	0	0	10	6	6	"P27kip1"	"P46527"	9310	17040	200	4334	4403	1256	28	4198	4198	4200	653	15	8	1	0	1391445	0.311	100000.000	100000.000	0.000	0.000	0.000	0.000	0.000	16.610	136	205	136	205	316	2384	100	618	"T157"
0	0	0	10	7	6	"p67phox"	"P19878"	9810	17040	200	4049	3987	445	11	3991	3991	4016	1345	33	0	0	0	1259894	-0.022	100000.000	100000.000	0.000	0.000	0.000	0.000	0.000	16.610	58	-4	58	-4	316	2384	100	619	"T233"
0	0	0	10	8	6	"p67phox"	"P19878"	10310	17040	200	3754	3742	640	17	3824	3824	3808	566	14	4	1	0	1182325	-0.117	100000.000	100000.000	0.000	0.000	0.000	0.000	0.000	16.610	-70	-82	-70	-82	316	2384	100	620	"T233"
0	0	0	10	9	6	"p67phox"	"P19878"	10810	17040	200	3621	3722	856	22	3720	3720	3772	1023	27	3	1	0	1176009	-0.049	100000.000	100000.000	0.000	0.000	0.000	0.000	0.000	16.610	-99	2	-99	2	316	2384	100	621	"T233"
-75	0	0	10	1	7	"empty"	"empty"	6810	17680	200	4090	4212	2059	48	4080	4080	4071	954	23	3	1	0	1330996	0.148	100000.000	100000.000	0.000	0.000	0.000	0.000	0.000	16.610	10	132	10	132	316	2384	100	622	"empty"
-75	0	0	10	2	7	"empty"	"empty"	7310	17680	200	4056	3942	678	17	3988	3988	3977	989	24	1	1	0	1245524	-0.035	100000.000	100000.000	0.000	0.000	0.000	0.000	0.000	16.610	68	-46	68	-46	316	2384	100	623	"empty"
-75	0	0	10	3	7	"empty"	"empty"	7810	17680	200	3860	3824	629	16	3909	3909	3943	1303	33	1	0	0	1208502	-0.091	100000.000	100000.000	0.000	0.000	0.000	0.000	0.000	16.610	-49	-85	-49	-85	316	2384	100	624	"empty"
-75	0	0	10	4	7	"empty"	"empty"	8310	17680	200	3893	3972	621	15	4015	4015	4132	1319	31	0	0	0	1255041	-0.121	100000.000	100000.000	0.000	0.000	0.000	0.000	0.000	16.610	-122	-43	-122	-43	316	2384	100	625	"empty"
-75	0	0	10	5	7	"empty"	"empty"	8810	17680	200	4130	4331	1201	27	4273	4273	4399	1185	26	3	1	0	1368470	-0.057	100000.000	100000.000	0.000	0.000	0.000	0.000	0.000	16.610	-143	58	-143	58	316	2384	100	626	"empty"
-75	0	0	10	6	7	"empty"	"empty"	9310	17680	200	3839	3910	433	11	4028	4028	4134	924	22	0	0	0	1235485	-0.242	100000.000	100000.000	0.000	0.000	0.000	0.000	0.000	16.610	-189	-118	-189	-118	316	2384	100	627	"empty"
-75	0	0	10	7	7	"empty"	"empty"	9810	17680	200	3700	3757	541	14	3812	3812	3885	885	22	1	0	0	1187334	-0.145	100000.000	100000.000	0.000	0.000	0.000	0.000	0.000	16.610	-112	-55	-112	-55	316	2384	100	628	"empty"
-75	0	0	10	8	7	"empty"	"empty"	10310	17680	200	3789	3921	1193	30	3779	3779	3854	1442	37	1	1	0	1239192	0.046	100000.000	100000.000	0.000	0.000	0.000	0.000	0.000	16.610	10	142	10	142	316	2384	100	629	"empty"
-75	0	0	10	9	7	"empty"	"empty"	10810	17680	200	3700	3779	592	15	3765	3765	3785	546	14	12	0	0	1194139	-0.011	100000.000	100000.000	0.000	0.000	0.000	0.000	0.000	16.610	-65	14	-65	14	316	2384	100	630	"empty"
0	0	0	11	1	1	"Jak2 "	"O60674"	11320	13850	130	10012	9692	1954	20	3465	3465	3508	525	14	98	95	0	1163060	11.779	100000.000	100000.000	0.000	0.000	0.000	0.000	0.000	16.610	6547	6227	6547	6227	120	940	100	631	"Y221"
0	0	0	11	2	1	"Jak2 "	"O60674"	11810	13840	110	9809	9809	1185	12	3672	3672	3733	722	19	100	98	0	784753	8.416	100000.000	100000.000	0.000	0.000	0.000	0.000	0.000	16.610	6137	6137	6137	6137	80	656	100	632	"Y221"
0	0	0	11	3	1	"Jak2 "	"O60674"	12320	13850	110	9728	9775	1149	11	3704	3704	3737	555	14	100	100	0	782000	10.879	100000.000	100000.000	0.000	0.000	0.000	0.000	0.000	16.610	6024	6071	6024	6071	80	656	100	633	"Y221"
0	0	0	11	4	1	"K8"	"P05787"	12810	13850	200	3544	3589	526	14	3704	3704	3723	784	21	3	0	0	1134086	-0.171	100000.000	100000.000	0.000	0.000	0.000	0.000	0.000	16.610	-160	-115	-160	-115	316	2384	100	634	"S74"
0	0	0	11	5	1	"K8"	"P05787"	13320	13850	200	3669	3662	542	14	3711	3711	3757	545	14	3	1	0	1157122	-0.174	100000.000	100000.000	0.000	0.000	0.000	0.000	0.000	16.610	-42	-49	-42	-49	316	2384	100	635	"S74"
0	0	0	11	6	1	"K8"	"P05787"	13820	13850	200	3567	3676	1300	35	3704	3704	3759	837	22	2	0	0	1161685	-0.099	100000.000	100000.000	0.000	0.000	0.000	0.000	0.000	16.610	-137	-28	-137	-28	316	2384	100	636	"S74"
0	0	0	11	7	1	"Met "	"P08581"	14320	13870	70	4702	4745	387	8	3666	3666	3704	354	9	100	81	0	151852	2.941	100000.000	100000.000	0.000	0.000	0.000	0.000	0.000	16.610	1036	1079	1036	1079	32	236	100	637	"Y1234"
0	0	0	11	8	1	"Met "	"P08581"	14830	13870	90	4564	4573	370	8	3540	3540	3623	375	10	96	80	0	237784	2.533	100000.000	100000.000	0.000	0.000	0.000	0.000	0.000	16.610	1024	1033	1024	1033	52	420	100	638	"Y1234"
0	0	0	11	9	1	"Met "	"P08581"	15320	13860	150	3720	3829	471	12	3555	3555	3602	379	10	32	17	0	597274	0.599	100000.000	100000.000	0.000	0.000	0.000	0.000	0.000	16.610	165	274	165	274	156	1272	100	639	"Y1234"
0	0	0	11	1	2	"MSK2"	"O75676"	11310	14490	200	3577	3614	532	14	3567	3567	3606	928	25	2	0	0	1142126	0.009	100000.000	100000.000	0.000	0.000	0.000	0.000	0.000	16.610	10	47	10	47	316	2384	100	640	"S360"
0	0	0	11	2	2	"MSK2"	"O75676"	11810	14490	200	3689	3710	649	17	3730	3730	3759	746	19	0	0	0	1172381	-0.066	100000.000	100000.000	0.000	0.000	0.000	0.000	0.000	16.610	-41	-20	-41	-20	316	2384	100	641	"S360"
0	0	0	11	3	2	"MSK2"	"O75676"	12310	14490	200	3733	3749	874	23	3803	3803	3792	330	8	4	1	0	1184765	-0.130	100000.000	100000.000	0.000	0.000	0.000	0.000	0.000	16.610	-70	-54	-70	-54	316	2384	100	642	"S360"
0	0	0	11	4	2	"NFkB-p100 "	"Q00653"	12810	14490	200	3768	3731	423	11	3839	3839	3847	866	22	0	0	0	1178929	-0.134	100000.000	100000.000	0.000	0.000	0.000	0.000	0.000	16.610	-71	-108	-71	-108	316	2384	100	643	"S99"
0	0	0	11	5	2	"NFkB-p100 "	"Q00653"	13310	14490	200	3684	3744	447	11	3835	3835	3825	370	9	11	2	0	1183025	-0.219	100000.000	100000.000	0.000	0.000	0.000	0.000	0.000	16.610	-151	-91	-151	-91	316	2384	100	644	"S99"
0	0	0	11	6	2	"NFkB-p100 "	"Q00653"	13810	14500	200	3677	3761	1097	29	3775	3775	3811	693	18	2	0	0	1188356	-0.072	100000.000	100000.000	0.000	0.000	0.000	0.000	0.000	16.610	-98	-14	-98	-14	316	2384	100	645	"S99"
0	0	0	11	7	2	"PKACa "	"P17612"	14310	14500	200	3594	3619	546	15	3709	3709	3750	615	16	1	0	0	1143667	-0.213	100000.000	100000.000	0.000	0.000	0.000	0.000	0.000	16.610	-115	-90	-115	-90	316	2384	100	646	"S10"
0	0	0	11	8	2	"PKACa "	"P17612"	14810	14500	200	3581	3586	354	9	3592	3592	3655	705	19	0	0	0	1133321	-0.098	100000.000	100000.000	0.000	0.000	0.000	0.000	0.000	16.610	-11	-6	-11	-6	316	2384	100	647	"S10"
0	0	0	11	9	2	"PKACa "	"P17612"	15310	14500	200	3509	3499	383	10	3464	3464	3502	294	8	20	3	0	1105768	-0.010	100000.000	100000.000	0.000	0.000	0.000	0.000	0.000	16.610	45	35	45	35	316	2384	100	648	"S10"
0	0	0	11	1	3	"p70S6K"	"P23443"	11300	15130	200	3477	3518	486	13	3462	3462	3518	474	13	7	0	0	1111531	0.000	100000.000	100000.000	0.000	0.000	0.000	0.000	0.000	16.610	15	56	15	56	316	2384	100	649	"S447"
0	0	0	11	2	3	"p70S6K"	"P23443"	11800	15130	200	3472	3542	920	25	3540	3540	3590	556	15	1	0	0	1119339	-0.086	100000.000	100000.000	0.000	0.000	0.000	0.000	0.000	16.610	-68	2	-68	2	316	2384	100	650	"S447"
0	0	0	11	3	3	"p70S6K"	"P23443"	12300	15130	90	3551	3535	235	6	3465	3465	3470	223	6	28	5	0	183802	0.291	100000.000	100000.000	0.000	0.000	0.000	0.000	0.000	16.610	86	70	86	70	52	420	100	651	"S447"
0	0	0	11	4	3	"PDK1"	"O15530"	12820	15140	90	11878	12081	1855	15	3469	3469	3497	243	6	100	100	0	628234	35.325	100000.000	100000.000	0.000	0.000	0.000	0.000	0.000	16.610	8409	8612	8409	8612	52	420	100	652	"Y376"
0	0	0	11	5	3	"PDK1"	"O15530"	13300	15160	110	11605	10614	2511	23	3558	3558	3610	416	11	97	95	0	849100	16.837	100000.000	100000.000	0.000	0.000	0.000	0.000	0.000	16.610	8047	7056	8047	7056	80	656	100	653	"Y376"
0	0	0	11	6	3	"PDK1"	"O15530"	13820	15140	90	12544	12591	899	7	3710	3710	3751	327	8	100	100	0	654743	27.034	100000.000	100000.000	0.000	0.000	0.000	0.000	0.000	16.610	8834	8881	8834	8881	52	420	100	654	"Y376"
0	0	0	11	7	3	"Ripk1"	"Q13546"	14310	15140	200	3975	4007	395	9	3782	3782	3829	887	23	2	0	0	1266176	0.201	100000.000	100000.000	0.000	0.000	0.000	0.000	0.000	16.610	193	225	193	225	316	2384	100	655	"Y694"
0	0	0	11	8	3	"Ripk1"	"Q13546"	14810	15140	200	3949	3998	432	10	3741	3741	3770	858	22	2	0	0	1263519	0.266	100000.000	100000.000	0.000	0.000	0.000	0.000	0.000	16.610	208	257	208	257	316	2384	100	656	"Y694"
0	0	0	11	9	3	"Ripk1"	"Q13546"	15330	15170	140	4027	4102	781	19	3695	3695	3710	277	7	60	18	0	639901	1.415	100000.000	100000.000	0.000	0.000	0.000	0.000	0.000	16.610	332	407	332	407	156	1140	100	657	"Y694"
0	0	0	11	1	4	"SHC3"	"Q92529"	11290	15770	200	3487	3617	487	13	3493	3493	3551	385	10	20	6	0	1142870	0.171	100000.000	100000.000	0.000	0.000	0.000	0.000	0.000	16.610	-6	124	-6	124	316	2384	100	658	"Y341"
0	0	0	11	2	4	"SHC3"	"Q92529"	11800	15780	80	4083	4086	316	7	3458	3458	3515	311	8	88	51	0	212490	1.836	100000.000	100000.000	0.000	0.000	0.000	0.000	0.000	16.610	625	628	625	628	52	340	100	659	"Y341"
0	0	0	11	3	4	"SHC3"	"Q92529"	12320	15780	80	4146	4081	405	9	3477	3477	3497	308	8	75	55	0	212226	1.896	100000.000	100000.000	0.000	0.000	0.000	0.000	0.000	16.610	669	604	669	604	52	340	100	660	"Y341"
0	0	0	11	4	4	"Smad3 "	"P84022"	12790	15790	90	3816	3849	311	8	3538	3538	3655	771	21	11	0	0	200135	0.252	100000.000	100000.000	0.000	0.000	0.000	0.000	0.000	16.610	278	311	278	311	52	420	100	661	"S208"
0	0	0	11	5	4	"Smad3 "	"P84022"	13290	15770	200	3562	3616	308	8	3613	3613	3673	484	13	6	1	0	1142784	-0.118	100000.000	100000.000	0.000	0.000	0.000	0.000	0.000	16.610	-51	3	-51	3	316	2384	100	662	"S208"
0	0	0	11	6	4	"Smad3 "	"P84022"	13800	15760	100	3893	3994	951	23	3708	3708	3758	355	9	21	3	0	319511	0.665	100000.000	100000.000	0.000	0.000	0.000	0.000	0.000	16.610	185	286	185	286	80	560	100	663	"S208"
0	0	0	11	7	4	"TAK1 "	"O43318"	14300	15780	200	3752	3770	259	6	3794	3794	3823	387	10	9	0	0	1191170	-0.137	100000.000	100000.000	0.000	0.000	0.000	0.000	0.000	16.610	-42	-24	-42	-24	316	2384	100	664	"T187"
0	0	0	11	8	4	"TAK1 "	"O43318"	14800	15780	200	3864	3848	240	6	3784	3784	3793	406	10	7	0	0	1216008	0.135	100000.000	100000.000	0.000	0.000	0.000	0.000	0.000	16.610	80	64	80	64	316	2384	100	665	"T187"
0	0	0	11	9	4	"TAK1 "	"O43318"	15300	15780	200	3910	3902	318	8	3759	3759	3766	608	16	3	0	0	1233040	0.224	100000.000	100000.000	0.000	0.000	0.000	0.000	0.000	16.610	151	143	151	143	316	2384	100	666	"T187"
0	0	0	11	1	5	"ACC1"	"P68133"	11300	16430	150	4201	4269	748	17	3606	3606	3680	589	16	51	5	0	665895	1.000	100000.000	100000.000	0.000	0.000	0.000	0.000	0.000	16.610	595	663	595	663	156	1272	100	667	"Y93"
0	0	0	11	2	5	"ACC1"	"P68133"	11800	16420	150	4084	4309	1431	33	3641	3641	3709	673	18	25	5	0	672180	0.892	100000.000	100000.000	0.000	0.000	0.000	0.000	0.000	16.610	443	668	443	668	156	1272	100	668	"Y93"
0	0	0	11	3	5	"ACC1"	"P68133"	12310	16430	140	3993	4047	743	18	3576	3576	3664	571	15	31	3	0	631348	0.671	100000.000	100000.000	0.000	0.000	0.000	0.000	0.000	16.610	417	471	417	471	156	1140	100	669	"Y93"
0	0	0	11	4	5	"A-Raf"	"P10398"	12800	16420	200	3491	3510	303	8	3593	3593	3679	580	15	1	0	0	1109317	-0.291	100000.000	100000.000	0.000	0.000	0.000	0.000	0.000	16.610	-102	-83	-102	-83	316	2384	100	670	"T20"
0	0	0	11	5	5	"A-Raf"	"P10398"	13300	16420	200	3555	3619	667	18	3632	3632	3712	489	13	2	1	0	1143450	-0.190	100000.000	100000.000	0.000	0.000	0.000	0.000	0.000	16.610	-77	-13	-77	-13	316	2384	100	671	"T20"
0	0	0	11	6	5	"A-Raf"	"P10398"	13800	16430	200	3739	3755	285	7	3741	3741	3797	677	17	0	0	0	1186490	-0.062	100000.000	100000.000	0.000	0.000	0.000	0.000	0.000	16.610	-2	14	-2	14	316	2384	100	672	"T20"
0	0	0	11	7	5	"BCAP"	"Q6ZUJ8"	14310	16450	70	4626	4618	219	4	3924	3924	3926	276	7	96	75	0	147763	2.507	100000.000	100000.000	0.000	0.000	0.000	0.000	0.000	16.610	702	694	702	694	32	236	100	673	"Y570"
0	0	0	11	8	5	"BCAP"	"Q6ZUJ8"	14800	16450	70	4539	4538	260	5	3945	3945	3893	275	7	84	62	0	145229	2.345	100000.000	100000.000	0.000	0.000	0.000	0.000	0.000	16.610	594	593	594	593	32	236	100	674	"Y570"
0	0	0	11	9	5	"BCAP"	"Q6ZUJ8"	15300	16430	200	4055	4094	535	13	3847	3847	3850	436	11	23	4	0	1293599	0.560	100000.000	100000.000	0.000	0.000	0.000	0.000	0.000	16.610	208	247	208	247	316	2384	100	675	"Y570"
0	0	0	11	1	6	"Cofilin 1"	"P23528"	11290	17040	140	3817	4487	1712	38	3637	3637	3671	534	14	30	25	0	699927	1.528	100000.000	100000.000	0.000	0.000	0.000	0.000	0.000	16.610	180	850	180	850	156	1140	100	676	"Y139"
0	0	0	11	2	6	"Cofilin 1"	"P23528"	11820	17060	130	3943	4378	1125	25	3680	3680	3738	785	21	30	26	0	525370	0.815	100000.000	100000.000	0.000	0.000	0.000	0.000	0.000	16.610	263	698	263	698	120	940	100	677	"Y139"
0	0	0	11	3	6	"Cofilin 1"	"P23528"	12320	17050	90	5937	5885	1223	20	3643	3643	3688	480	13	96	90	0	306010	4.577	100000.000	100000.000	0.000	0.000	0.000	0.000	0.000	16.610	2294	2242	2294	2242	52	420	100	678	"Y139"
0	0	0	11	4	6	"CTNNB1"	"P35222"	12810	17050	200	3808	3905	676	17	3767	3767	3803	364	9	16	3	0	1233941	0.280	100000.000	100000.000	0.000	0.000	0.000	0.000	0.000	16.610	41	138	41	138	316	2384	100	679	"Y654"
0	0	0	11	5	6	"CTNNB1"	"P35222"	13310	17050	200	3818	3850	290	7	3772	3772	3847	611	15	2	0	0	1216529	0.005	100000.000	100000.000	0.000	0.000	0.000	0.000	0.000	16.610	46	78	46	78	316	2384	100	680	"Y654"
0	0	0	11	6	6	"CTNNB1"	"P35222"	13810	17050	200	3905	3919	431	10	3823	3823	3857	417	10	5	0	0	1238303	0.149	100000.000	100000.000	0.000	0.000	0.000	0.000	0.000	16.610	82	96	82	96	316	2384	100	681	"Y654"
0	0	0	11	7	6	"IFNGR1 "	"P15260"	14310	17050	200	3879	3905	315	8	3902	3902	3897	450	11	6	0	0	1233933	0.018	100000.000	100000.000	0.000	0.000	0.000	0.000	0.000	16.610	-23	3	-23	3	316	2384	100	682	"S495"
0	0	0	11	8	6	"IFNGR1 "	"P15260"	14810	17050	200	3835	3895	545	13	3836	3836	3845	505	13	6	1	0	1230764	0.099	100000.000	100000.000	0.000	0.000	0.000	0.000	0.000	16.610	-1	59	-1	59	316	2384	100	683	"S495"
0	0	0	11	9	6	"IFNGR1 "	"P15260"	15310	17050	200	3688	3717	285	7	3755	3755	3793	795	20	0	0	0	1174462	-0.096	100000.000	100000.000	0.000	0.000	0.000	0.000	0.000	16.610	-67	-38	-67	-38	316	2384	100	684	"S495"
-75	0	0	11	1	7	"empty"	"empty"	11300	17690	200	3701	3749	539	14	3738	3738	3788	863	22	1	0	0	1184698	-0.045	100000.000	100000.000	0.000	0.000	0.000	0.000	0.000	16.610	-37	11	-37	11	316	2384	100	685	"empty"
-75	0	0	11	2	7	"empty"	"empty"	11800	17690	200	3967	3983	377	9	3913	3913	3937	496	12	3	1	0	1258624	0.093	100000.000	100000.000	0.000	0.000	0.000	0.000	0.000	16.610	54	70	54	70	316	2384	100	686	"empty"
-75	0	0	11	3	7	"empty"	"empty"	12300	17690	200	3948	3939	319	8	3963	3963	3984	506	12	1	0	0	1244875	-0.089	100000.000	100000.000	0.000	0.000	0.000	0.000	0.000	16.610	-15	-24	-15	-24	316	2384	100	687	"empty"
-75	0	0	11	4	7	"empty"	"empty"	12800	17690	200	4006	3999	381	9	3997	3997	3999	596	14	2	0	0	1263558	0.000	100000.000	100000.000	0.000	0.000	0.000	0.000	0.000	16.610	9	2	9	2	316	2384	100	688	"empty"
-75	0	0	11	5	7	"empty"	"empty"	13300	17690	200	3996	3942	374	9	3952	3952	3947	456	11	7	0	0	1245823	-0.011	100000.000	100000.000	0.000	0.000	0.000	0.000	0.000	16.610	44	-10	44	-10	316	2384	100	689	"empty"
-75	0	0	11	6	7	"empty"	"empty"	13800	17690	200	3860	3892	327	8	3901	3901	3919	424	10	11	0	0	1229938	-0.064	100000.000	100000.000	0.000	0.000	0.000	0.000	0.000	16.610	-41	-9	-41	-9	316	2384	100	690	"empty"
0	0	0	11	7	7	"GLQAWPG-pS-AIPQFLG_GLQAWPGEAIPQFLG_60vs40"	"GLQAWPG-pS-AIPQFLG_GLQAWPGEAIPQFLG_60vs40"	14290	17700	130	4813	11608	9133	78	3971	3971	4017	910	22	47	43	0	1392923	8.342	100000.000	100000.000	0.000	0.000	0.000	0.000	0.000	16.610	842	7637	842	7637	120	940	100	691	"GLQAWPG-pS-AIPQFLG_GLQAWPGEAIPQFLG_60vs40"
0	0	0	11	8	7	"GLQAWPG-pS-AIPQFLG_GLQAWPGEAIPQFLG_60vs40"	"GLQAWPG-pS-AIPQFLG_GLQAWPGEAIPQFLG_60vs40"	14800	17720	70	22875	22288	3572	16	3845	3845	3848	255	6	100	100	0	713229	72.314	100000.000	100000.000	0.000	0.000	0.000	0.000	0.000	16.610	19030	18443	19030	18443	32	236	100	692	"GLQAWPG-pS-AIPQFLG_GLQAWPGEAIPQFLG_60vs40"
0	0	0	11	9	7	"GLQAWPG-pS-AIPQFLG_GLQAWPGEAIPQFLG_60vs40"	"GLQAWPG-pS-AIPQFLG_GLQAWPGEAIPQFLG_60vs40"	15300	17730	70	23050	20490	5972	29	3731	3731	3751	262	6	100	100	0	655679	63.889	100000.000	100000.000	0.000	0.000	0.000	0.000	0.000	16.610	19319	16759	19319	16759	32	236	100	693	"GLQAWPG-pS-AIPQFLG_GLQAWPGEAIPQFLG_60vs40"
0	0	0	12	1	1	"BLNK "	"Q8WV28"	15830	13880	130	3617	4063	1000	24	3517	3517	3599	1114	30	29	4	0	487590	0.417	100000.000	100000.000	0.000	0.000	0.000	0.000	0.000	16.610	100	546	100	546	120	940	100	694	"Y178"
0	0	0	12	2	1	"BLNK "	"Q8WV28"	16330	13890	80	4988	4910	880	17	3583	3583	3598	250	6	84	78	0	255331	5.248	100000.000	100000.000	0.000	0.000	0.000	0.000	0.000	16.610	1405	1327	1405	1327	52	340	100	695	"Y178"
0	0	0	12	3	1	"BLNK "	"Q8WV28"	16820	13880	80	5277	5342	1488	27	3648	3648	3671	263	7	92	88	0	277768	6.354	100000.000	100000.000	0.000	0.000	0.000	0.000	0.000	16.610	1629	1694	1629	1694	52	340	100	696	"Y178"
0	0	0	12	4	1	"Catalase"	"P04040"	17310	13890	90	5182	5006	619	12	3710	3710	3718	238	6	88	86	0	260300	5.412	100000.000	100000.000	0.000	0.000	0.000	0.000	0.000	16.610	1472	1296	1472	1296	52	420	100	697	"Y385"
0	0	0	12	5	1	"Catalase"	"P04040"	17800	13880	90	5406	5397	475	8	3822	3822	3821	234	6	98	96	0	280664	6.735	100000.000	100000.000	0.000	0.000	0.000	0.000	0.000	16.610	1584	1575	1584	1575	52	420	100	698	"Y385"
0	0	0	12	6	1	"Catalase"	"P04040"	18310	13890	80	5405	5423	480	8	3761	3761	3767	250	6	100	100	0	282015	6.624	100000.000	100000.000	0.000	0.000	0.000	0.000	0.000	16.610	1644	1662	1644	1662	52	340	100	699	"Y385"
0	0	0	12	7	1	"Cdc42"	"P60953"	18810	13880	120	3919	4177	673	16	3718	3718	3752	334	8	41	31	0	501263	1.272	100000.000	100000.000	0.000	0.000	0.000	0.000	0.000	16.610	201	459	201	459	120	820	100	700	"Y64"
0	0	0	12	8	1	"Cdc42"	"P60953"	19310	13900	70	4989	4822	490	10	3597	3597	3613	264	7	90	87	0	154305	4.580	100000.000	100000.000	0.000	0.000	0.000	0.000	0.000	16.610	1392	1225	1392	1225	32	236	100	701	"Y64"
0	0	0	12	9	1	"Cdc42"	"P60953"	19820	13880	80	4628	4559	516	11	3456	3456	3475	213	6	90	88	0	237093	5.089	100000.000	100000.000	0.000	0.000	0.000	0.000	0.000	16.610	1172	1103	1172	1103	52	340	100	702	"Y64"
0	0	0	12	1	2	"Flt3"	"P36888"	15800	14470	200	3516	3616	425	11	3445	3445	3477	288	8	33	16	0	1142624	0.483	100000.000	100000.000	0.000	0.000	0.000	0.000	0.000	16.610	71	171	71	171	316	2384	100	703	"Y842"
0	0	0	12	2	2	"Flt3"	"P36888"	16300	14480	70	4719	4664	446	9	3551	3551	3579	256	7	96	93	0	149251	4.238	100000.000	100000.000	0.000	0.000	0.000	0.000	0.000	16.610	1168	1113	1168	1113	32	236	100	704	"Y842"
0	0	0	12	3	2	"Flt3"	"P36888"	16800	14500	200	3818	3905	403	10	3676	3676	3692	271	7	33	19	0	1233867	0.786	100000.000	100000.000	0.000	0.000	0.000	0.000	0.000	16.610	142	229	142	229	316	2384	100	705	"Y842"
0	0	0	12	4	2	"gp130 "	"P40189"	17310	14520	100	4494	4567	397	8	3824	3824	3813	264	6	92	73	0	365344	2.856	100000.000	100000.000	0.000	0.000	0.000	0.000	0.000	16.610	670	743	670	743	80	560	100	706	"S782"
0	0	0	12	5	2	"gp130 "	"P40189"	17800	14520	90	4728	4772	824	17	3863	3863	3856	247	6	94	80	0	248161	3.709	100000.000	100000.000	0.000	0.000	0.000	0.000	0.000	16.610	865	909	865	909	52	420	100	707	"S782"
0	0	0	12	6	2	"gp130 "	"P40189"	18310	14520	90	4596	4667	579	12	3849	3849	3902	456	11	92	21	0	242667	1.678	100000.000	100000.000	0.000	0.000	0.000	0.000	0.000	16.610	747	818	747	818	52	420	100	708	"S782"
0	0	0	12	7	2	"HSP60"	"P10809"	18800	14520	200	3670	3700	285	7	3835	3835	3864	679	17	0	0	0	1169174	-0.242	100000.000	100000.000	0.000	0.000	0.000	0.000	0.000	16.610	-165	-135	-165	-135	316	2384	100	709	"S70"
0	0	0	12	8	2	"HSP60"	"P10809"	19300	14520	200	3659	3670	262	7	3708	3708	3737	801	21	0	0	0	1159701	-0.084	100000.000	100000.000	0.000	0.000	0.000	0.000	0.000	16.610	-49	-38	-49	-38	316	2384	100	710	"S70"
0	0	0	12	9	2	"HSP60"	"P10809"	19790	14520	200	3502	3512	231	6	3584	3584	3600	332	9	3	0	0	1109943	-0.265	100000.000	100000.000	0.000	0.000	0.000	0.000	0.000	16.610	-82	-72	-82	-72	316	2384	100	711	"S70"
0	0	0	12	1	3	"IL7R "	"P16871"	15820	15160	130	5631	5552	614	11	3718	3718	3709	247	6	95	95	0	666250	7.462	100000.000	100000.000	0.000	0.000	0.000	0.000	0.000	16.610	1913	1834	1913	1834	120	940	100	712	"Y449"
0	0	0	12	2	3	"IL7R "	"P16871"	16310	15160	140	5614	5559	1982	35	3728	3728	3725	247	6	92	87	0	867259	7.425	100000.000	100000.000	0.000	0.000	0.000	0.000	0.000	16.610	1886	1831	1886	1831	156	1140	100	713	"Y449"
0	0	0	12	3	3	"IL7R "	"P16871"	16800	15150	130	5781	5689	576	10	3799	3799	3800	241	6	95	93	0	682662	7.838	100000.000	100000.000	0.000	0.000	0.000	0.000	0.000	16.610	1982	1890	1982	1890	120	940	100	714	"Y449"
0	0	0	12	4	3	"IRAK4"	"P51617"	17300	15160	200	3736	3756	306	8	3812	3812	3825	260	6	14	2	0	1186888	-0.265	100000.000	100000.000	0.000	0.000	0.000	0.000	0.000	16.610	-76	-56	-76	-56	316	2384	100	715	"T345"
0	0	0	12	5	3	"IRAK4"	"P51617"	17800	15170	200	3824	3849	577	14	3854	3854	3870	267	6	10	0	0	1216321	-0.079	100000.000	100000.000	0.000	0.000	0.000	0.000	0.000	16.610	-30	-5	-30	-5	316	2384	100	716	"T345"
0	0	0	12	6	3	"IRAK4"	"P51617"	18300	15170	200	3681	3711	247	6	3816	3816	3834	327	8	5	0	0	1172576	-0.376	100000.000	100000.000	0.000	0.000	0.000	0.000	0.000	16.610	-135	-105	-135	-105	316	2384	100	717	"T345"
0	0	0	12	7	3	"LIMK1"	"P53667"	18800	15190	90	7070	7046	551	7	3704	3704	3709	225	6	100	100	0	366387	14.831	100000.000	100000.000	0.000	0.000	0.000	0.000	0.000	16.610	3366	3342	3366	3342	52	420	100	718	"T508"
0	0	0	12	8	3	"LIMK1"	"P53667"	19290	15180	90	6276	6124	787	12	3620	3620	3636	207	5	100	100	0	318428	12.019	100000.000	100000.000	0.000	0.000	0.000	0.000	0.000	16.610	2656	2504	2656	2504	52	420	100	719	"T508"
0	0	0	12	9	3	"LIMK1"	"P53667"	19800	15190	90	6560	6605	429	6	3494	3494	3506	232	6	100	100	0	343442	13.358	100000.000	100000.000	0.000	0.000	0.000	0.000	0.000	16.610	3066	3111	3066	3111	52	420	100	720	"T508"
0	0	0	12	1	4	"p38-alpha "	"Q16539"	15800	15800	200	3846	3826	280	7	3719	3719	3726	811	21	0	0	0	1209000	0.123	100000.000	100000.000	0.000	0.000	0.000	0.000	0.000	16.610	127	107	127	107	316	2384	100	721	"T122"
0	0	0	12	2	4	"p38-alpha "	"Q16539"	16300	15800	200	3813	3805	318	8	3736	3736	3746	656	17	0	0	0	1202431	0.090	100000.000	100000.000	0.000	0.000	0.000	0.000	0.000	16.610	77	69	77	69	316	2384	100	722	"T122"
0	0	0	12	3	4	"p38-alpha "	"Q16539"	16800	15810	200	3773	3780	336	8	3790	3790	3810	507	13	4	0	0	1194565	-0.059	100000.000	100000.000	0.000	0.000	0.000	0.000	0.000	16.610	-17	-10	-17	-10	316	2384	100	723	"T122"
0	0	0	12	4	4	"MEK1 "	"Q02750"	17300	15810	200	3918	4041	654	16	3837	3837	3854	240	6	28	15	0	1277085	0.779	100000.000	100000.000	0.000	0.000	0.000	0.000	0.000	16.610	81	204	81	204	316	2384	100	724	"S297"
0	0	0	12	5	4	"MEK1 "	"Q02750"	17810	15810	90	4579	5267	5219	99	3884	3884	3890	246	6	76	67	0	273885	5.598	100000.000	100000.000	0.000	0.000	0.000	0.000	0.000	16.610	695	1383	695	1383	52	420	100	725	"S297"
0	0	0	12	6	4	"MEK1 "	"Q02750"	18310	15820	80	4622	4580	271	5	3787	3787	3818	250	6	96	84	0	238181	3.048	100000.000	100000.000	0.000	0.000	0.000	0.000	0.000	16.610	835	793	835	793	52	340	100	726	"S297"
0	0	0	12	7	4	"P27kip1"	"P46527"	18800	15830	120	4275	4181	470	11	3791	3791	3820	312	8	58	34	0	501716	1.157	100000.000	100000.000	0.000	0.000	0.000	0.000	0.000	16.610	484	390	484	390	120	820	100	727	"Y74"
0	0	0	12	8	4	"P27kip1"	"P46527"	19310	15840	110	4558	4591	394	8	3660	3660	3677	231	6	96	87	0	367296	3.957	100000.000	100000.000	0.000	0.000	0.000	0.000	0.000	16.610	898	931	898	931	80	656	100	728	"Y74"
0	0	0	12	9	4	"P27kip1"	"P46527"	19800	15850	110	4405	4412	397	8	3645	3645	3634	208	5	93	80	0	352954	3.740	100000.000	100000.000	0.000	0.000	0.000	0.000	0.000	16.610	760	767	760	767	80	656	100	729	"Y74"
0	0	0	12	1	5	"PPARG "	"P37231"	15800	16450	200	4070	4075	369	9	3866	3866	3841	383	9	27	2	0	1287564	0.611	100000.000	100000.000	0.000	0.000	0.000	0.000	0.000	16.610	204	209	204	209	316	2384	100	730	"S112"
0	0	0	12	2	5	"PPARG "	"P37231"	16300	16450	200	4015	4020	302	7	3857	3857	3848	281	7	31	7	0	1270277	0.612	100000.000	100000.000	0.000	0.000	0.000	0.000	0.000	16.610	158	163	158	163	316	2384	100	731	"S112"
0	0	0	12	3	5	"PPARG "	"P37231"	16820	16440	90	4263	4400	543	12	3920	3920	3939	260	6	69	21	0	228790	1.773	100000.000	100000.000	0.000	0.000	0.000	0.000	0.000	16.610	343	480	343	480	52	420	100	732	"S112"
0	0	0	12	4	5	"Pyk2 "	"Q14289"	17300	16470	190	16148	13657	5238	38	3919	3919	3932	396	10	82	81	0	3496115	24.558	100000.000	100000.000	0.000	0.000	0.000	0.000	0.000	16.610	12229	9738	12229	9738	256	2088	100	733	"S399"
0	0	0	12	5	5	"Pyk2 "	"Q14289"	17800	16480	190	16285	14499	4696	32	3902	3902	3940	566	14	88	87	0	3711688	18.655	100000.000	100000.000	0.000	0.000	0.000	0.000	0.000	16.610	12383	10597	12383	10597	256	2088	100	734	"S399"
0	0	0	12	6	5	"Pyk2 "	"Q14289"	18310	16480	170	16494	15402	4151	26	3857	3857	3878	289	7	95	93	0	3203622	39.875	100000.000	100000.000	0.000	0.000	0.000	0.000	0.000	16.610	12637	11545	12637	11545	208	1660	100	735	"S399"
0	0	0	12	7	5	"STAT1 "	"P42224"	18810	16480	150	4158	4158	280	6	3775	3775	3801	273	7	62	27	0	648575	1.308	100000.000	100000.000	0.000	0.000	0.000	0.000	0.000	16.610	383	383	383	383	156	1272	100	736	"S708"
0	0	0	12	8	5	"STAT1 "	"P42224"	19300	16470	150	4032	4042	248	6	3673	3673	3688	240	6	72	30	0	630533	1.475	100000.000	100000.000	0.000	0.000	0.000	0.000	0.000	16.610	359	369	359	369	156	1272	100	737	"S708"
0	0	0	12	9	5	"STAT1 "	"P42224"	19810	16490	160	4082	4131	541	13	3650	3650	3661	210	5	80	53	0	859334	2.238	100000.000	100000.000	0.000	0.000	0.000	0.000	0.000	16.610	432	481	432	481	208	1512	100	738	"S708"
0	0	0	12	1	6	"STAT5B "	"P51692"	15800	17100	80	4605	4642	367	7	3951	3951	3904	301	7	84	55	0	241358	2.452	100000.000	100000.000	0.000	0.000	0.000	0.000	0.000	16.610	654	691	654	691	52	340	100	739	"S731"
0	0	0	12	2	6	"STAT5B "	"P51692"	16290	17100	120	4254	4304	392	9	3884	3884	3859	283	7	64	34	0	516516	1.572	100000.000	100000.000	0.000	0.000	0.000	0.000	0.000	16.610	370	420	370	420	120	820	100	740	"S731"
0	0	0	12	3	6	"STAT5B "	"P51692"	16800	17110	70	4674	4685	329	7	4046	4046	4042	267	6	90	65	0	149918	2.408	100000.000	100000.000	0.000	0.000	0.000	0.000	0.000	16.610	628	639	628	639	32	236	100	741	"S731"
0	0	0	12	4	6	"Syk "	"P43405"	17300	17110	80	8017	7967	808	10	4043	4043	4060	276	6	98	98	0	414276	14.156	100000.000	100000.000	0.000	0.000	0.000	0.000	0.000	16.610	3974	3924	3974	3924	52	340	100	742	"Y348"
0	0	0	12	5	6	"Syk "	"P43405"	17800	17110	80	8310	8241	892	10	4075	4075	4064	198	4	98	98	0	428536	21.096	100000.000	100000.000	0.000	0.000	0.000	0.000	0.000	16.610	4235	4166	4235	4166	52	340	100	743	"Y348"
0	0	0	12	6	6	"Syk "	"P43405"	18300	17110	80	9008	8818	1039	11	3950	3950	3963	217	5	100	100	0	458561	22.373	100000.000	100000.000	0.000	0.000	0.000	0.000	0.000	16.610	5058	4868	5058	4868	52	340	100	744	"Y348"
0	0	0	12	7	6	"Calmodulin "	"P62158"	18800	17120	110	5537	5662	700	12	3816	3816	3840	224	5	100	100	0	452935	8.134	100000.000	100000.000	0.000	0.000	0.000	0.000	0.000	16.610	1721	1846	1721	1846	80	656	100	745	"Y99"
0	0	0	12	8	6	"Calmodulin "	"P62158"	19300	17130	100	5419	5476	494	9	3776	3776	3797	226	5	100	100	0	438045	7.429	100000.000	100000.000	0.000	0.000	0.000	0.000	0.000	16.610	1643	1700	1643	1700	80	560	100	746	"Y99"
0	0	0	12	9	6	"Calmodulin "	"P62158"	19800	17130	110	5303	5246	408	7	3625	3625	3640	213	5	98	97	0	419642	7.540	100000.000	100000.000	0.000	0.000	0.000	0.000	0.000	16.610	1678	1621	1678	1621	80	656	100	747	"Y99"
-75	0	0	12	1	7	"empty"	"empty"	15790	17750	200	3662	3678	241	6	3642	3642	3663	244	6	18	3	0	1162352	0.061	100000.000	100000.000	0.000	0.000	0.000	0.000	0.000	16.610	20	36	20	36	316	2384	100	748	"empty"
-75	0	0	12	2	7	"empty"	"empty"	16290	17750	200	3664	3696	250	6	3707	3707	3745	658	17	1	0	0	1167972	-0.074	100000.000	100000.000	0.000	0.000	0.000	0.000	0.000	16.610	-43	-11	-43	-11	316	2384	100	749	"empty"
-75	0	0	12	3	7	"empty"	"empty"	16790	17750	200	3856	3906	530	13	3900	3900	3901	230	5	19	2	0	1234187	0.022	100000.000	100000.000	0.000	0.000	0.000	0.000	0.000	16.610	-44	6	-44	6	316	2384	100	750	"empty"
-75	0	0	12	4	7	"empty"	"empty"	17290	17750	200	4041	4045	231	5	4002	4002	4015	248	6	18	2	0	1278179	0.121	100000.000	100000.000	0.000	0.000	0.000	0.000	0.000	16.610	39	43	39	43	316	2384	100	751	"empty"
-75	0	0	12	5	7	"empty"	"empty"	17790	17750	200	4116	4113	185	4	4145	4145	4150	280	6	5	0	0	1299663	-0.132	100000.000	100000.000	0.000	0.000	0.000	0.000	0.000	16.610	-29	-32	-29	-32	316	2384	100	752	"empty"
-75	0	0	12	6	7	"empty"	"empty"	18290	17750	200	4145	4155	263	6	4190	4190	4190	238	5	16	3	0	1312837	-0.147	100000.000	100000.000	0.000	0.000	0.000	0.000	0.000	16.610	-45	-35	-45	-35	316	2384	100	753	"empty"
0	0	0	12	7	7	"Control-Spot"	"Tau"	18800	17760	100	6271	6237	746	11	4131	4131	4104	270	6	97	95	0	498952	7.900	100000.000	100000.000	0.000	0.000	0.000	0.000	0.000	16.610	2140	2106	2140	2106	80	560	100	754	"Control-Spot"
0	0	0	12	8	7	"Control-Spot"	"Tau"	19310	17770	110	6074	5928	678	11	4004	4004	4033	290	7	100	96	0	474269	6.534	100000.000	100000.000	0.000	0.000	0.000	0.000	0.000	16.610	2070	1924	2070	1924	80	656	100	755	"Control-Spot"
0	0	0	12	9	7	"Control-Spot"	"Tau"	19810	17770	110	6161	6014	761	12	3821	3821	3829	206	5	100	97	0	481114	10.607	100000.000	100000.000	0.000	0.000	0.000	0.000	0.000	16.610	2340	2193	2340	2193	80	656	100	756	"Control-Spot"
0	0	0	13	1	1	"Anxa1"	"P04083"	2260	18280	100	5140	5495	2140	38	4033	4033	4085	800	19	66	37	0	439575	1.763	100000.000	100000.000	0.000	0.000	0.000	0.000	0.000	16.610	1107	1462	1107	1462	80	560	100	757	"Y20"
0	0	0	13	2	1	"Anxa1"	"P04083"	2770	18280	100	5207	5258	826	15	4092	4092	4146	816	19	67	22	0	420628	1.363	100000.000	100000.000	0.000	0.000	0.000	0.000	0.000	16.610	1115	1166	1115	1166	80	560	100	758	"Y20"
0	0	0	13	3	1	"Anxa1"	"P04083"	3270	18270	90	5062	5352	806	15	4054	4054	4167	711	17	86	28	0	278293	1.667	100000.000	100000.000	0.000	0.000	0.000	0.000	0.000	16.610	1008	1298	1008	1298	52	420	100	759	"Y20"
0	0	0	13	4	1	"Bax"	"Q07812"	3760	18270	150	4512	4604	830	18	3989	3989	4143	696	16	44	7	0	718176	0.662	100000.000	100000.000	0.000	0.000	0.000	0.000	0.000	16.610	523	615	523	615	156	1272	100	760	"S184"
0	0	0	13	5	1	"Bax"	"Q07812"	4240	18290	130	4637	4626	954	20	4330	4330	4200	664	15	30	4	0	555142	0.642	100000.000	100000.000	0.000	0.000	0.000	0.000	0.000	16.610	307	296	307	296	120	940	100	761	"S184"
0	0	0	13	6	1	"Bax"	"Q07812"	4770	18280	170	4606	4551	1240	27	4264	4264	4195	1029	24	7	2	0	946685	0.346	100000.000	100000.000	0.000	0.000	0.000	0.000	0.000	16.610	342	287	342	287	208	1660	100	762	"S184"
0	0	0	13	7	1	"CHOP"	"P35638"	5250	18290	200	4189	4246	1519	35	4248	4248	4202	882	20	4	1	0	1341869	0.050	100000.000	100000.000	0.000	0.000	0.000	0.000	0.000	16.610	-59	-2	-59	-2	316	2384	100	763	"S79"
0	0	0	13	8	1	"CHOP"	"P35638"	5760	18290	70	4988	4910	326	6	4180	4180	4148	549	13	62	12	0	157110	1.388	100000.000	100000.000	0.000	0.000	0.000	0.000	0.000	16.610	808	730	808	730	32	236	100	764	"S79"
0	0	0	13	9	1	"CHOP"	"P35638"	6230	18320	160	4340	4551	1296	28	4254	4254	4314	1007	23	4	3	0	946624	0.235	100000.000	100000.000	0.000	0.000	0.000	0.000	0.000	16.610	86	297	86	297	208	1512	100	765	"S79"
0	0	0	13	1	2	"Crk "	"P46108"	2250	18910	80	5212	5246	752	14	4534	4534	4440	599	13	55	17	0	272772	1.346	100000.000	100000.000	0.000	0.000	0.000	0.000	0.000	16.610	678	712	678	712	52	340	100	766	"Y221"
0	0	0	13	2	2	"Crk "	"P46108"	2750	18920	200	4582	4543	633	13	4268	4268	4284	947	22	11	0	0	1435546	0.273	100000.000	100000.000	0.000	0.000	0.000	0.000	0.000	16.610	314	275	314	275	316	2384	100	767	"Y221"
0	0	0	13	3	2	"Crk "	"P46108"	3250	18920	200	4491	4592	1369	29	4341	4341	4308	786	18	10	2	0	1451103	0.361	100000.000	100000.000	0.000	0.000	0.000	0.000	0.000	16.610	150	251	150	251	316	2384	100	768	"Y221"
0	0	0	13	4	2	"EEA1"	"Q15075"	3750	18930	200	4382	4358	695	15	4300	4300	4279	680	15	2	1	0	1377176	0.116	100000.000	100000.000	0.000	0.000	0.000	0.000	0.000	16.610	82	58	82	58	316	2384	100	769	"T431"
0	0	0	13	5	2	"EEA1"	"Q15075"	4250	18930	200	4147	4322	1225	28	4123	4123	4251	941	22	3	1	0	1365745	0.075	100000.000	100000.000	0.000	0.000	0.000	0.000	0.000	16.610	24	199	24	199	316	2384	100	770	"T431"
0	0	0	13	6	2	"EEA1"	"Q15075"	4740	18940	200	3922	4089	690	16	3937	3937	4145	1085	26	4	1	0	1292121	-0.052	100000.000	100000.000	0.000	0.000	0.000	0.000	0.000	16.610	-15	152	-15	152	316	2384	100	771	"T431"
0	0	0	13	7	2	"IKK-alpha "	"O15111"	5250	18960	110	5636	6043	2989	49	3977	3977	4152	915	22	71	38	0	483432	2.067	100000.000	100000.000	0.000	0.000	0.000	0.000	0.000	16.610	1659	2066	1659	2066	80	656	100	772	"T23"
0	0	0	13	8	2	"IKK-alpha "	"O15111"	5750	18950	140	4399	4877	1464	30	4102	4102	4151	802	19	30	26	0	760788	0.905	100000.000	100000.000	0.000	0.000	0.000	0.000	0.000	16.610	297	775	297	775	156	1140	100	773	"T23"
0	0	0	13	9	2	"IKK-alpha "	"O15111"	6250	18950	90	6110	6208	1233	19	3981	3981	4054	703	17	84	78	0	322835	3.064	100000.000	100000.000	0.000	0.000	0.000	0.000	0.000	16.610	2129	2227	2129	2227	52	420	100	774	"T23"
0	0	0	13	1	3	"Jak2 "	"O60674"	2260	19550	200	4051	4147	677	16	4288	4288	4290	954	22	1	1	0	1310343	-0.150	100000.000	100000.000	0.000	0.000	0.000	0.000	0.000	16.610	-237	-141	-237	-141	316	2384	100	775	"Y1007"
0	0	0	13	2	3	"Jak2 "	"O60674"	2750	19550	200	3907	3941	366	9	4134	4134	4222	916	21	1	0	0	1245459	-0.307	100000.000	100000.000	0.000	0.000	0.000	0.000	0.000	16.610	-227	-193	-227	-193	316	2384	100	776	"Y1007"
0	0	0	13	3	3	"Jak2 "	"O60674"	3250	19550	200	3893	4036	847	20	4144	4144	4268	1151	26	1	0	0	1275420	-0.202	100000.000	100000.000	0.000	0.000	0.000	0.000	0.000	16.610	-251	-108	-251	-108	316	2384	100	777	"Y1007"
0	0	0	13	4	3	"Keap1"	"Q14145"	3750	19560	200	4224	4285	643	15	4236	4236	4324	948	21	2	0	0	1354201	-0.041	100000.000	100000.000	0.000	0.000	0.000	0.000	0.000	16.610	-12	49	-12	49	316	2384	100	778	"Y141"
0	0	0	13	5	3	"Keap1"	"Q14145"	4260	19570	120	4629	4674	2441	52	4366	4366	4335	834	19	15	0	0	560876	0.406	100000.000	100000.000	0.000	0.000	0.000	0.000	0.000	16.610	263	308	263	308	120	820	100	779	"Y141"
0	0	0	13	6	3	"Keap1"	"Q14145"	4750	19570	200	4356	4319	1074	24	4116	4116	4246	942	22	5	0	0	1364740	0.077	100000.000	100000.000	0.000	0.000	0.000	0.000	0.000	16.610	240	203	240	203	316	2384	100	780	"Y141"
0	0	0	13	7	3	"MK2"	"P16389"	5250	19570	80	6450	6378	1217	19	4372	4372	4300	504	11	88	84	0	331654	4.123	100000.000	100000.000	0.000	0.000	0.000	0.000	0.000	16.610	2078	2006	2078	2006	52	340	100	781	"Y132"
0	0	0	13	8	3	"MK2"	"P16389"	5750	19570	130	4524	5070	1036	20	4353	4353	4340	620	14	36	27	0	608342	1.177	100000.000	100000.000	0.000	0.000	0.000	0.000	0.000	16.610	171	717	171	717	120	940	100	782	"Y132"
0	0	0	13	9	3	"MK2"	"P16389"	6250	19580	80	6428	6949	2473	35	4315	4315	4382	823	18	90	71	0	361325	3.119	100000.000	100000.000	0.000	0.000	0.000	0.000	0.000	16.610	2113	2634	2113	2634	52	340	100	783	"Y132"
0	0	0	13	1	4	"MyD88"	"Q99836"	2240	20210	160	9225	9158	1853	20	4666	4666	4626	1447	31	94	91	0	1904791	3.132	100000.000	100000.000	0.000	0.000	0.000	0.000	0.000	16.610	4559	4492	4559	4492	208	1512	100	784	"Y257"
0	0	0	13	2	4	"MyD88"	"Q99836"	2740	20210	170	9092	9321	2599	27	4526	4526	4473	757	16	99	98	0	1938735	6.404	100000.000	100000.000	0.000	0.000	0.000	0.000	0.000	16.610	4566	4795	4566	4795	208	1660	100	785	"Y257"
0	0	0	13	3	4	"MyD88"	"Q99836"	3240	20200	160	9165	9317	3577	38	4495	4495	4453	750	16	96	94	0	1937914	6.485	100000.000	100000.000	0.000	0.000	0.000	0.000	0.000	16.610	4670	4822	4670	4822	208	1512	100	786	"Y257"
0	0	0	13	4	4	"NFkB-p105 "	"P19838"	3740	20210	200	4407	4467	777	17	4331	4331	4421	1480	33	1	1	0	1411699	0.031	100000.000	100000.000	0.000	0.000	0.000	0.000	0.000	16.610	76	136	76	136	316	2384	100	787	"S337"
0	0	0	13	5	4	"NFkB-p105 "	"P19838"	4240	20210	200	4208	4270	620	14	4189	4189	4284	986	23	2	0	0	1349284	-0.014	100000.000	100000.000	0.000	0.000	0.000	0.000	0.000	16.610	19	81	19	81	316	2384	100	788	"S337"
0	0	0	13	6	4	"NFkB-p105 "	"P19838"	4730	20210	200	3932	4039	477	11	3992	3992	4152	710	17	9	0	0	1276389	-0.159	100000.000	100000.000	0.000	0.000	0.000	0.000	0.000	16.610	-60	47	-60	47	316	2384	100	789	"S337"
0	0	0	13	7	4	"PKACa "	"P17612"	5250	20220	130	4250	4424	986	22	4017	4017	4134	647	15	25	2	0	530852	0.448	100000.000	100000.000	0.000	0.000	0.000	0.000	0.000	16.610	233	407	233	407	120	940	100	790	"S338"
0	0	0	13	8	4	"PKACa "	"P17612"	5730	20220	200	4141	4267	804	18	4173	4173	4260	1402	32	2	1	0	1348241	0.005	100000.000	100000.000	0.000	0.000	0.000	0.000	0.000	16.610	-32	94	-32	94	316	2384	100	791	"S338"
0	0	0	13	9	4	"PKACa "	"P17612"	6230	20220	200	4130	4576	4041	88	4185	4185	4240	884	20	9	3	0	1446013	0.380	100000.000	100000.000	0.000	0.000	0.000	0.000	0.000	16.610	-55	391	-55	391	316	2384	100	792	"S338"
0	0	0	13	1	5	"PDK1"	"O15530"	2250	20840	110	12911	13054	2111	16	4552	4552	4499	794	17	98	97	0	1044356	10.775	100000.000	100000.000	0.000	0.000	0.000	0.000	0.000	16.610	8359	8502	8359	8502	80	656	100	793	"Y373"
0	0	0	13	2	5	"PDK1"	"O15530"	2750	20850	110	12678	12304	2355	19	4320	4320	4407	1385	31	95	93	0	984319	5.702	100000.000	100000.000	0.000	0.000	0.000	0.000	0.000	16.610	8358	7984	8358	7984	80	656	100	794	"Y373"
0	0	0	13	3	5	"PDK1"	"O15530"	3240	20860	100	12579	12095	3325	27	4354	4354	4417	689	15	90	87	0	967596	11.144	100000.000	100000.000	0.000	0.000	0.000	0.000	0.000	16.610	8225	7741	8225	7741	80	560	100	795	"Y373"
0	0	0	13	4	5	"Ripk1"	"Q13546"	3740	20850	200	4396	4522	1421	31	4438	4438	4416	742	16	8	4	0	1429030	0.143	100000.000	100000.000	0.000	0.000	0.000	0.000	0.000	16.610	-42	84	-42	84	316	2384	100	796	"Y424"
0	0	0	13	5	5	"Ripk1"	"Q13546"	4240	20850	200	4642	4495	797	17	4285	4285	4352	780	17	13	3	0	1420278	0.183	100000.000	100000.000	0.000	0.000	0.000	0.000	0.000	16.610	357	210	357	210	316	2384	100	797	"Y424"
0	0	0	13	6	5	"Ripk1"	"Q13546"	4740	20860	70	5722	5827	3721	63	4248	4248	4259	570	13	65	53	0	186462	2.751	100000.000	100000.000	0.000	0.000	0.000	0.000	0.000	16.610	1474	1579	1474	1579	32	236	100	798	"Y424"
0	0	0	13	7	5	"Smad1 "	"Q15797"	5240	20860	200	4367	4294	564	13	4148	4148	4235	795	18	6	1	0	1357020	0.074	100000.000	100000.000	0.000	0.000	0.000	0.000	0.000	16.610	219	146	219	146	316	2384	100	799	"S463"
0	0	0	13	8	5	"Smad1 "	"Q15797"	5740	20860	200	4323	4390	792	18	4212	4212	4240	550	12	6	2	0	1387377	0.273	100000.000	100000.000	0.000	0.000	0.000	0.000	0.000	16.610	111	178	111	178	316	2384	100	800	"S463"
0	0	0	13	9	5	"Smad1 "	"Q15797"	6240	20860	200	4344	4361	1016	23	4171	4171	4210	587	13	6	1	0	1378001	0.257	100000.000	100000.000	0.000	0.000	0.000	0.000	0.000	16.610	173	190	173	190	316	2384	100	801	"S463"
0	0	0	13	1	6	"TAB1"	"Q15750"	2230	21490	70	5332	5481	1393	25	4215	4215	4274	730	17	71	31	0	175406	1.653	100000.000	100000.000	0.000	0.000	0.000	0.000	0.000	16.610	1117	1266	1117	1266	32	236	100	802	"S438"
0	0	0	13	2	6	"TAB1"	"Q15750"	2750	21490	80	4911	4998	790	15	4039	4039	4284	1394	32	7	3	0	259885	0.512	100000.000	100000.000	0.000	0.000	0.000	0.000	0.000	16.610	872	959	872	959	52	340	100	803	"S438"
0	0	0	13	3	6	"TAB1"	"Q15750"	3240	21490	80	5026	4968	351	7	4109	4109	4191	394	9	86	55	0	258353	1.972	100000.000	100000.000	0.000	0.000	0.000	0.000	0.000	16.610	917	859	917	859	52	340	100	804	"S438"
0	0	0	13	4	6	"Tgfbr2"	"P37173"	3730	21500	110	4803	4876	967	19	4371	4371	4431	803	18	30	5	0	390109	0.554	100000.000	100000.000	0.000	0.000	0.000	0.000	0.000	16.610	432	505	432	505	80	656	100	805	"Y259"
0	0	0	13	5	6	"Tgfbr2"	"P37173"	4250	21510	130	4877	4908	685	13	4395	4395	4435	669	15	49	6	0	588949	0.707	100000.000	100000.000	0.000	0.000	0.000	0.000	0.000	16.610	482	513	482	513	120	940	100	806	"Y259"
0	0	0	13	6	6	"Tgfbr2"	"P37173"	4740	21510	130	4977	4894	668	13	4208	4208	4428	1348	30	18	0	0	587304	0.346	100000.000	100000.000	0.000	0.000	0.000	0.000	0.000	16.610	769	686	769	686	120	940	100	807	"Y259"
0	0	0	13	7	6	"XIAP "	"P98170"	5230	21500	90	16117	15800	3746	23	4586	4586	4618	1565	33	96	94	0	821575	7.145	100000.000	100000.000	0.000	0.000	0.000	0.000	0.000	16.610	11531	11214	11531	11214	52	420	100	808	"S87"
0	0	0	13	8	6	"XIAP "	"P98170"	5730	21490	90	16143	16164	3109	19	4576	4576	4528	589	13	100	100	0	840530	19.756	100000.000	100000.000	0.000	0.000	0.000	0.000	0.000	16.610	11567	11588	11567	11588	52	420	100	809	"S87"
0	0	0	13	9	6	"XIAP "	"P98170"	6230	21500	90	16819	16939	2548	15	4561	4561	4595	858	18	100	100	0	880813	14.387	100000.000	100000.000	0.000	0.000	0.000	0.000	0.000	16.610	12258	12378	12258	12378	52	420	100	810	"S87"
-75	0	0	13	1	7	"empty"	"empty"	2240	22150	200	4998	5065	1125	22	4903	4903	4785	777	16	1	1	0	1600434	0.360	100000.000	100000.000	0.000	0.000	0.000	0.000	0.000	16.610	95	162	95	162	316	2384	100	811	"empty"
-75	0	0	13	2	7	"empty"	"empty"	2740	22150	200	4914	4939	657	13	4761	4761	4677	944	20	1	0	0	1560690	0.278	100000.000	100000.000	0.000	0.000	0.000	0.000	0.000	16.610	153	178	153	178	316	2384	100	812	"empty"
-75	0	0	13	3	7	"empty"	"empty"	3240	22150	200	4837	4875	845	17	4674	4674	4607	697	15	3	2	0	1540620	0.385	100000.000	100000.000	0.000	0.000	0.000	0.000	0.000	16.610	163	201	163	201	316	2384	100	813	"empty"
-75	0	0	13	4	7	"empty"	"empty"	3740	22150	200	4697	4730	838	17	4589	4589	4552	605	13	4	1	0	1494532	0.294	100000.000	100000.000	0.000	0.000	0.000	0.000	0.000	16.610	108	141	108	141	316	2384	100	814	"empty"
-75	0	0	13	5	7	"empty"	"empty"	4240	22150	200	4551	4655	1794	38	4416	4416	4455	577	12	10	0	0	1470954	0.347	100000.000	100000.000	0.000	0.000	0.000	0.000	0.000	16.610	135	239	135	239	316	2384	100	815	"empty"
-75	0	0	13	6	7	"empty"	"empty"	4740	22150	200	4108	4226	652	15	4208	4208	4344	793	18	5	1	0	1335473	-0.149	100000.000	100000.000	0.000	0.000	0.000	0.000	0.000	16.610	-100	18	-100	18	316	2384	100	816	"empty"
-75	0	0	13	7	7	"empty"	"empty"	5240	22150	200	4026	4173	788	18	4174	4174	4272	587	13	6	1	0	1318673	-0.169	100000.000	100000.000	0.000	0.000	0.000	0.000	0.000	16.610	-148	-1	-148	-1	316	2384	100	817	"empty"
-75	0	0	13	8	7	"empty"	"empty"	5740	22150	200	3995	4059	342	8	4180	4180	4284	730	17	2	0	0	1282571	-0.308	100000.000	100000.000	0.000	0.000	0.000	0.000	0.000	16.610	-185	-121	-185	-121	316	2384	100	818	"empty"
-75	0	0	13	9	7	"empty"	"empty"	6240	22150	200	3944	4027	448	11	4138	4138	4273	901	21	1	0	0	1272424	-0.273	100000.000	100000.000	0.000	0.000	0.000	0.000	0.000	16.610	-194	-111	-194	-111	316	2384	100	819	"empty"
0	0	0	14	1	1	"PTEN"	"P60484"	6790	18270	200	4181	4283	953	22	4140	4140	4145	1087	26	11	4	0	1353304	0.127	100000.000	100000.000	0.000	0.000	0.000	0.000	0.000	16.610	41	143	41	143	316	2384	100	820	"T382/3/5"
0	0	0	14	2	1	"PTEN"	"P60484"	7290	18270	80	5124	5526	1418	25	4013	4013	3910	669	17	71	44	0	287338	2.416	100000.000	100000.000	0.000	0.000	0.000	0.000	0.000	16.610	1111	1513	1111	1513	52	340	100	821	"T382/3/5"
0	0	0	14	3	1	"PTEN"	"P60484"	7780	18250	80	5996	5927	1620	27	3917	3917	3917	674	17	78	57	0	308178	2.982	100000.000	100000.000	0.000	0.000	0.000	0.000	0.000	16.610	2079	2010	2079	2010	52	340	100	822	"T382/3/5"
0	0	0	14	4	1	"Rab5A"	"P20339"	8270	18260	200	4224	4349	1016	23	4257	4257	4349	1257	28	5	2	0	1374369	0.000	100000.000	100000.000	0.000	0.000	0.000	0.000	0.000	16.610	-33	92	-33	92	316	2384	100	823	"S123"
0	0	0	14	5	1	"Rab5A"	"P20339"	8770	18270	120	4709	4829	1102	22	4672	4672	4748	799	16	7	5	0	579509	0.101	100000.000	100000.000	0.000	0.000	0.000	0.000	0.000	16.610	37	157	37	157	120	820	100	824	"S123"
0	0	0	14	6	1	"Rab5A"	"P20339"	9270	18260	200	4306	4520	2198	48	3944	3944	4045	1063	26	7	1	0	1428473	0.447	100000.000	100000.000	0.000	0.000	0.000	0.000	0.000	16.610	362	576	362	576	316	2384	100	825	"S123"
0	0	0	14	7	1	"STAT1 "	"P42224"	9770	18250	200	3851	4002	753	18	3811	3811	3901	654	16	17	2	0	1264579	0.154	100000.000	100000.000	0.000	0.000	0.000	0.000	0.000	16.610	40	191	40	191	316	2384	100	826	"Y701"
0	0	0	14	8	1	"STAT1 "	"P42224"	10270	18250	200	3730	3720	480	12	3615	3615	3744	557	14	24	0	0	1175602	-0.043	100000.000	100000.000	0.000	0.000	0.000	0.000	0.000	16.610	115	105	115	105	316	2384	100	827	"Y701"
0	0	0	14	9	1	"STAT1 "	"P42224"	10770	18250	200	3731	3853	956	24	3843	3843	3821	573	14	8	1	0	1217676	0.056	100000.000	100000.000	0.000	0.000	0.000	0.000	0.000	16.610	-112	10	-112	10	316	2384	100	828	"Y701"
0	0	0	14	1	2	"STAT5B "	"P51692"	6800	18940	200	3800	3939	557	14	3906	3906	4036	1051	26	2	0	0	1244625	-0.092	100000.000	100000.000	0.000	0.000	0.000	0.000	0.000	16.610	-106	33	-106	33	316	2384	100	829	"Y699"
0	0	0	14	2	2	"STAT5B "	"P51692"	7300	18950	150	3776	3959	1025	25	3950	3950	4048	1121	27	1	1	0	617676	-0.079	100000.000	100000.000	0.000	0.000	0.000	0.000	0.000	16.610	-174	9	-174	9	156	1272	100	830	"Y699"
0	0	0	14	3	2	"STAT5B "	"P51692"	7790	18940	200	4008	4104	1597	38	4088	4088	4052	706	17	1	1	0	1297014	0.074	100000.000	100000.000	0.000	0.000	0.000	0.000	0.000	16.610	-80	16	-80	16	316	2384	100	831	"Y699"
0	0	0	14	4	2	"Syk "	"P43405"	8290	18940	80	24225	21125	8057	38	4266	4266	4240	518	12	88	88	0	1098480	32.597	100000.000	100000.000	0.000	0.000	0.000	0.000	0.000	16.610	19959	16859	19959	16859	52	340	100	832	"Y352"
0	0	0	14	5	2	"Syk "	"P43405"	8780	18940	80	22753	21218	5860	27	4033	4033	4038	767	18	96	96	0	1103337	22.399	100000.000	100000.000	0.000	0.000	0.000	0.000	0.000	16.610	18720	17185	18720	17185	52	340	100	833	"Y352"
0	0	0	14	6	2	"Syk "	"P43405"	9320	18910	120	4849	10815	7847	72	4234	4234	4245	674	15	48	45	0	1297751	9.748	100000.000	100000.000	0.000	0.000	0.000	0.000	0.000	16.610	615	6581	615	6581	120	820	100	834	"Y352"
0	0	0	14	7	2	"ACC1"	"Q13085"	9780	18940	200	3958	4066	869	21	4107	4107	4115	574	13	7	1	0	1284930	-0.085	100000.000	100000.000	0.000	0.000	0.000	0.000	0.000	16.610	-149	-41	-149	-41	316	2384	100	835	"S80"
0	0	0	14	8	2	"ACC1"	"Q13085"	10280	18940	200	3775	3786	581	15	3913	3913	3885	528	13	5	1	0	1196511	-0.187	100000.000	100000.000	0.000	0.000	0.000	0.000	0.000	16.610	-138	-127	-138	-127	316	2384	100	836	"S80"
0	0	0	14	9	2	"ACC1"	"Q13085"	10780	18940	200	3771	3892	1300	33	3865	3865	3894	542	13	6	2	0	1230028	-0.004	100000.000	100000.000	0.000	0.000	0.000	0.000	0.000	16.610	-94	27	-94	27	316	2384	100	837	"S80"
0	0	0	14	1	3	"TrKA"	"P04629"	6790	19570	120	6295	6160	1591	25	4207	4207	4176	877	21	70	61	0	739229	2.262	100000.000	100000.000	0.000	0.000	0.000	0.000	0.000	16.610	2088	1953	2088	1953	120	820	100	838	"Y680"
0	0	0	14	2	3	"TrKA"	"P04629"	7290	19580	110	6073	6473	1232	19	4193	4193	4073	761	18	97	63	0	517877	3.154	100000.000	100000.000	0.000	0.000	0.000	0.000	0.000	16.610	1880	2280	1880	2280	80	656	100	839	"Y680"
0	0	0	14	3	3	"TrKA"	"P04629"	7790	19580	120	5546	5757	1455	25	4079	4079	4029	703	17	78	55	0	690898	2.458	100000.000	100000.000	0.000	0.000	0.000	0.000	0.000	16.610	1467	1678	1467	1678	120	820	100	840	"Y680"
0	0	0	14	4	3	"BRAF1"	"P15056"	8280	19570	130	4858	5309	2339	44	4057	4057	4079	692	16	56	20	0	637095	1.777	100000.000	100000.000	0.000	0.000	0.000	0.000	0.000	16.610	801	1252	801	1252	120	940	100	841	"S579"
0	0	0	14	5	3	"BRAF1"	"P15056"	8790	19570	130	4289	4623	1863	40	3722	3722	3837	727	18	31	5	0	554762	1.081	100000.000	100000.000	0.000	0.000	0.000	0.000	0.000	16.610	567	901	567	901	120	940	100	842	"S579"
0	0	0	14	6	3	"BRAF1"	"P15056"	9280	19570	200	3886	4091	1152	28	3838	3838	3932	776	19	12	3	0	1292674	0.205	100000.000	100000.000	0.000	0.000	0.000	0.000	0.000	16.610	48	253	48	253	316	2384	100	843	"S579"
0	0	0	14	7	3	"Cdc2"	"P06493"	9760	19600	110	5317	5464	643	11	3853	3853	3972	1113	28	85	11	0	437131	1.341	100000.000	100000.000	0.000	0.000	0.000	0.000	0.000	16.610	1464	1611	1464	1611	80	656	100	844	"Y15"
0	0	0	14	8	3	"Cdc2"	"P06493"	10280	19580	160	4386	4620	1481	32	3824	3824	3875	947	24	37	15	0	961052	0.787	100000.000	100000.000	0.000	0.000	0.000	0.000	0.000	16.610	562	796	562	796	208	1512	100	845	"Y15"
0	0	0	14	9	3	"Cdc2"	"P06493"	10790	19580	120	5177	6150	5063	82	3959	3959	3932	882	22	62	39	0	738056	2.515	100000.000	100000.000	0.000	0.000	0.000	0.000	0.000	16.610	1218	2191	1218	2191	120	820	100	846	"Y15"
0	0	0	14	1	4	"ERK3"	"Q16659"	6780	20210	170	6029	6333	1678	26	4041	4041	4148	774	18	95	75	0	1317339	2.823	100000.000	100000.000	0.000	0.000	0.000	0.000	0.000	16.610	1988	2292	1988	2292	208	1660	100	847	"S189"
0	0	0	14	2	4	"ERK3"	"Q16659"	7280	20220	180	5792	5926	1384	23	4052	4052	4115	678	16	86	76	0	1517141	2.671	100000.000	100000.000	0.000	0.000	0.000	0.000	0.000	16.610	1740	1874	1740	1874	256	1924	100	848	"S189"
0	0	0	14	3	4	"ERK3"	"Q16659"	7780	20220	170	6124	6241	1154	18	4157	4157	4158	666	16	97	83	0	1298152	3.128	100000.000	100000.000	0.000	0.000	0.000	0.000	0.000	16.610	1967	2084	1967	2084	208	1660	100	849	"S189"
0	0	0	14	4	4	"GIT2"	"Q14161"	8280	20220	80	4775	4739	333	7	4288	4288	4273	1278	29	1	0	0	246439	0.365	100000.000	100000.000	0.000	0.000	0.000	0.000	0.000	16.610	487	451	487	451	52	340	100	850	"Y484"
0	0	0	14	5	4	"GIT2"	"Q14161"	8780	20230	70	4720	4898	768	15	4066	4066	4017	439	10	84	12	0	156733	2.007	100000.000	100000.000	0.000	0.000	0.000	0.000	0.000	16.610	654	832	654	832	32	236	100	851	"Y484"
0	0	0	14	6	4	"GIT2"	"Q14161"	9290	20240	80	4550	4571	355	7	4025	4025	3990	378	9	71	21	0	237702	1.537	100000.000	100000.000	0.000	0.000	0.000	0.000	0.000	16.610	525	546	525	546	52	340	100	852	"Y484"
0	0	0	14	7	4	"HSP70 "	"P08107"	9770	20230	200	4237	4233	662	15	4144	4144	4111	529	12	8	3	0	1337660	0.231	100000.000	100000.000	0.000	0.000	0.000	0.000	0.000	16.610	93	89	93	89	316	2384	100	853	"Y525"
0	0	0	14	8	4	"HSP70 "	"P08107"	10270	20230	200	3993	3999	672	16	4000	4000	4024	750	18	1	1	0	1263634	-0.033	100000.000	100000.000	0.000	0.000	0.000	0.000	0.000	16.610	-7	-1	-7	-1	316	2384	100	854	"Y525"
0	0	0	14	9	4	"HSP70 "	"P08107"	10770	20240	200	3924	3955	583	14	3926	3926	3959	487	12	7	1	0	1249772	-0.008	100000.000	100000.000	0.000	0.000	0.000	0.000	0.000	16.610	-2	29	-2	29	316	2384	100	855	"Y525"
0	0	0	14	1	5	"iNOS "	"P35228"	6780	20860	80	5864	6502	3239	49	4279	4279	4324	1013	23	73	34	0	338094	2.150	100000.000	100000.000	0.000	0.000	0.000	0.000	0.000	16.610	1585	2223	1585	2223	52	340	100	856	"Y151"
0	0	0	14	2	5	"iNOS "	"P35228"	7270	20860	90	5994	5717	958	16	4300	4300	4171	537	12	69	55	0	297306	2.879	100000.000	100000.000	0.000	0.000	0.000	0.000	0.000	16.610	1694	1417	1694	1417	52	420	100	857	"Y151"
0	0	0	14	3	5	"iNOS "	"P35228"	7800	20850	130	4719	4863	945	19	4311	4311	4276	928	21	32	6	0	583523	0.633	100000.000	100000.000	0.000	0.000	0.000	0.000	0.000	16.610	408	552	408	552	120	940	100	858	"Y151"
0	0	0	14	4	5	"IRF-3 "	"Q14653"	8270	20860	200	4235	4238	640	15	4256	4256	4217	948	22	2	0	0	1339165	0.022	100000.000	100000.000	0.000	0.000	0.000	0.000	0.000	16.610	-21	-18	-21	-18	316	2384	100	859	"S402"
0	0	0	14	5	5	"IRF-3 "	"Q14653"	8770	20860	200	4181	4209	426	10	4134	4134	4139	815	19	3	0	0	1329893	0.086	100000.000	100000.000	0.000	0.000	0.000	0.000	0.000	16.610	47	75	47	75	316	2384	100	860	"S402"
0	0	0	14	6	5	"IRF-3 "	"Q14653"	9270	20870	200	4074	4138	675	16	4130	4130	4106	521	12	9	1	0	1307622	0.061	100000.000	100000.000	0.000	0.000	0.000	0.000	0.000	16.610	-56	8	-56	8	316	2384	100	861	"S402"
0	0	0	14	7	5	"M6PR"	"P20645"	9750	20880	100	4814	4925	695	14	4311	4311	4255	563	13	47	28	0	393966	1.190	100000.000	100000.000	0.000	0.000	0.000	0.000	0.000	16.610	503	614	503	614	80	560	100	862	"S267"
0	0	0	14	8	5	"M6PR"	"P20645"	10270	20880	70	5529	5352	878	16	3985	3985	3951	471	11	90	53	0	171261	2.975	100000.000	100000.000	0.000	0.000	0.000	0.000	0.000	16.610	1544	1367	1544	1367	32	236	100	863	"S267"
0	0	0	14	9	5	"M6PR"	"P20645"	10760	20880	200	4115	4148	678	16	4034	4034	4009	427	10	23	8	0	1310830	0.326	100000.000	100000.000	0.000	0.000	0.000	0.000	0.000	16.610	81	114	81	114	316	2384	100	864	"S267"
0	0	0	14	1	6	"MDM2"	"Q00987"	6780	21450	100	4626	4664	550	11	4228	4228	4289	602	14	35	7	0	373110	0.623	100000.000	100000.000	0.000	0.000	0.000	0.000	0.000	16.610	398	436	398	436	80	560	100	865	"S166"
0	0	0	14	2	6	"MDM2"	"Q00987"	7270	21480	110	4460	4503	851	18	4210	4210	4242	1304	30	3	2	0	360270	0.200	100000.000	100000.000	0.000	0.000	0.000	0.000	0.000	16.610	250	293	250	293	80	656	100	866	"S166"
0	0	0	14	3	6	"MDM2"	"Q00987"	7770	21490	200	4222	4238	1248	29	4338	4338	4303	821	19	2	1	0	1339083	-0.079	100000.000	100000.000	0.000	0.000	0.000	0.000	0.000	16.610	-116	-100	-116	-100	316	2384	100	867	"S166"
0	0	0	14	4	6	"p38 delta"	"O15264"	8270	21510	140	6734	6695	1389	20	4462	4462	4448	605	13	85	83	0	1044346	3.714	100000.000	100000.000	0.000	0.000	0.000	0.000	0.000	16.610	2272	2233	2272	2233	156	1140	100	868	"Y182"
0	0	0	14	5	6	"p38 delta"	"O15264"	8770	21520	120	5497	5392	860	15	3865	3865	3935	522	13	80	77	0	647046	2.791	100000.000	100000.000	0.000	0.000	0.000	0.000	0.000	16.610	1632	1527	1632	1527	120	820	100	869	"Y182"
0	0	0	14	6	6	"p38 delta"	"O15264"	9280	21520	120	5667	5756	915	15	3927	3927	4005	698	17	95	75	0	690678	2.509	100000.000	100000.000	0.000	0.000	0.000	0.000	0.000	16.610	1740	1829	1740	1829	120	820	100	870	"Y182"
0	0	0	14	7	6	"p70S6K"	"P23443"	9760	21510	200	3973	4068	457	11	4125	4125	4113	664	16	6	0	0	1285475	-0.068	100000.000	100000.000	0.000	0.000	0.000	0.000	0.000	16.610	-152	-57	-152	-57	316	2384	100	871	"T412"
0	0	0	14	8	6	"p70S6K"	"P23443"	10260	21510	200	4124	4073	492	12	4109	4109	4062	679	16	6	0	0	1287130	0.016	100000.000	100000.000	0.000	0.000	0.000	0.000	0.000	16.610	15	-36	15	-36	316	2384	100	872	"T412"
0	0	0	14	9	6	"p70S6K"	"P23443"	10760	21510	90	4484	4538	515	11	4136	4136	4074	495	12	48	13	0	235966	0.937	100000.000	100000.000	0.000	0.000	0.000	0.000	0.000	16.610	348	402	348	402	52	420	100	873	"T412"
-75	0	0	14	1	7	"empty"	"empty"	6780	22140	200	4059	4120	532	12	4150	4150	4210	472	11	3	2	0	1301767	-0.191	100000.000	100000.000	0.000	0.000	0.000	0.000	0.000	16.610	-91	-30	-91	-30	316	2384	100	874	"empty"
-75	0	0	14	2	7	"empty"	"empty"	7280	22140	200	4163	4188	406	9	4166	4166	4212	616	14	3	0	0	1323376	-0.039	100000.000	100000.000	0.000	0.000	0.000	0.000	0.000	16.610	-3	22	-3	22	316	2384	100	875	"empty"
-75	0	0	14	3	7	"empty"	"empty"	7780	22140	200	4431	4432	497	11	4418	4418	4409	586	13	2	1	0	1400368	0.039	100000.000	100000.000	0.000	0.000	0.000	0.000	0.000	16.610	13	14	13	14	316	2384	100	876	"empty"
-75	0	0	14	4	7	"empty"	"empty"	8280	22140	200	4379	4456	1435	32	4350	4350	4311	825	19	0	0	0	1408079	0.176	100000.000	100000.000	0.000	0.000	0.000	0.000	0.000	16.610	29	106	29	106	316	2384	100	877	"empty"
-75	0	0	14	5	7	"empty"	"empty"	8780	22140	200	4387	4410	267	6	4265	4265	4233	1020	24	0	0	0	1393574	0.174	100000.000	100000.000	0.000	0.000	0.000	0.000	0.000	16.610	122	145	122	145	316	2384	100	878	"empty"
-75	0	0	14	6	7	"empty"	"empty"	9280	22140	200	4410	4399	257	5	4267	4267	4216	584	13	1	0	0	1390189	0.313	100000.000	100000.000	0.000	0.000	0.000	0.000	0.000	16.610	143	132	143	132	316	2384	100	879	"empty"
-75	0	0	14	7	7	"empty"	"empty"	9780	22140	200	4391	4448	551	12	4333	4333	4296	531	12	6	0	0	1405623	0.286	100000.000	100000.000	0.000	0.000	0.000	0.000	0.000	16.610	58	115	58	115	316	2384	100	880	"empty"
-75	0	0	14	8	7	"empty"	"empty"	10280	22140	200	4242	4226	302	7	4176	4176	4156	472	11	5	0	0	1335550	0.148	100000.000	100000.000	0.000	0.000	0.000	0.000	0.000	16.610	66	50	66	50	316	2384	100	881	"empty"
-75	0	0	14	9	7	"empty"	"empty"	10780	22140	200	4200	4205	290	6	4190	4190	4217	886	21	0	0	0	1328626	-0.014	100000.000	100000.000	0.000	0.000	0.000	0.000	0.000	16.610	10	15	10	15	316	2384	100	882	"empty"
0	0	0	15	1	1	"JNK1"	"P45983"	11360	18310	110	9864	9968	1878	18	3872	3872	3887	617	15	97	96	0	797418	9.856	100000.000	100000.000	0.000	0.000	0.000	0.000	0.000	16.610	5992	6096	5992	6096	80	656	100	883	"T183"
0	0	0	15	2	1	"JNK1"	"P45983"	11870	18310	120	10166	9832	1828	18	4023	4023	4012	290	7	97	96	0	1179805	20.069	100000.000	100000.000	0.000	0.000	0.000	0.000	0.000	16.610	6143	5809	6143	5809	120	820	100	884	"T183"
0	0	0	15	3	1	"JNK1"	"P45983"	12370	18320	120	10228	10047	1335	13	3996	3996	3984	352	8	99	99	0	1205665	17.224	100000.000	100000.000	0.000	0.000	0.000	0.000	0.000	16.610	6232	6051	6232	6051	120	820	100	885	"T183"
0	0	0	15	4	1	"Keap1"	"Q14145"	12860	18320	80	7263	7429	1146	15	4079	4079	4049	468	11	100	100	0	386328	7.222	100000.000	100000.000	0.000	0.000	0.000	0.000	0.000	16.610	3184	3350	3184	3350	52	340	100	886	"S293/5"
0	0	0	15	5	1	"Keap1"	"Q14145"	13360	18320	90	8010	7355	1820	24	4056	4056	4009	425	10	86	86	0	382436	7.873	100000.000	100000.000	0.000	0.000	0.000	0.000	0.000	16.610	3954	3299	3954	3299	52	420	100	887	"S293/5"
0	0	0	15	6	1	"Keap1"	"Q14145"	13870	18330	70	7699	7727	599	7	3954	3954	3945	329	8	100	100	0	247249	11.495	100000.000	100000.000	0.000	0.000	0.000	0.000	0.000	16.610	3745	3773	3745	3773	32	236	100	888	"S293/5"
0	0	0	15	7	1	"MK2"	"P16389"	14370	18330	70	7030	6803	829	12	3914	3914	3950	286	7	96	96	0	217684	9.976	100000.000	100000.000	0.000	0.000	0.000	0.000	0.000	16.610	3116	2889	3116	2889	32	236	100	889	"Y415"
0	0	0	15	8	1	"MK2"	"P16389"	14870	18340	80	7065	6734	1006	14	3746	3746	3768	246	6	98	96	0	350188	12.057	100000.000	100000.000	0.000	0.000	0.000	0.000	0.000	16.610	3319	2988	3319	2988	52	340	100	890	"Y415"
0	0	0	15	9	1	"MK2"	"P16389"	15380	18340	80	6558	6306	854	13	3761	3761	3798	548	14	94	90	0	327887	4.577	100000.000	100000.000	0.000	0.000	0.000	0.000	0.000	16.610	2797	2545	2797	2545	52	340	100	891	"Y415"
0	0	0	15	1	2	"NFAT1 "	"Q13469"	11360	18940	200	3651	3675	307	8	3790	3790	3821	413	10	4	0	0	1161147	-0.354	100000.000	100000.000	0.000	0.000	0.000	0.000	0.000	16.610	-139	-115	-139	-115	316	2384	100	892	"S110"
0	0	0	15	2	2	"NFAT1 "	"Q13469"	11860	18950	200	3870	3902	460	11	3912	3912	3909	359	9	9	0	0	1233063	-0.019	100000.000	100000.000	0.000	0.000	0.000	0.000	0.000	16.610	-42	-10	-42	-10	316	2384	100	893	"S110"
0	0	0	15	3	2	"NFAT1 "	"Q13469"	12360	18950	200	3966	3981	354	8	3982	3982	3983	431	10	12	0	0	1258091	-0.005	100000.000	100000.000	0.000	0.000	0.000	0.000	0.000	16.610	-16	-1	-16	-1	316	2384	100	894	"S110"
0	0	0	15	4	2	"NFkB-p105 "	"P19838"	12860	18950	200	3969	4087	698	17	3955	3955	4015	437	10	21	2	0	1291533	0.165	100000.000	100000.000	0.000	0.000	0.000	0.000	0.000	16.610	14	132	14	132	316	2384	100	895	"S907"
0	0	0	15	5	2	"NFkB-p105 "	"P19838"	13360	18960	200	4009	4102	378	9	3930	3930	4039	495	12	23	1	0	1296116	0.127	100000.000	100000.000	0.000	0.000	0.000	0.000	0.000	16.610	79	172	79	172	316	2384	100	896	"S907"
0	0	0	15	6	2	"NFkB-p105 "	"P19838"	13860	18960	200	4039	4100	397	9	3952	3952	3995	541	13	12	0	0	1295598	0.194	100000.000	100000.000	0.000	0.000	0.000	0.000	0.000	16.610	87	148	87	148	316	2384	100	897	"S907"
0	0	0	15	7	2	"process-control__"	"GGSGGSGDYKDDDDK"	14360	18960	200	4179	4262	416	9	4103	4103	4117	365	8	18	9	0	1346900	0.397	100000.000	100000.000	0.000	0.000	0.000	0.000	0.000	16.610	76	159	76	159	316	2384	100	898	"process-control__"
0	0	0	15	8	2	"process-control__"	"GGSGGSGDYKDDDDK"	14870	18970	90	4679	4589	462	10	4016	4016	4035	348	8	71	46	0	238648	1.592	100000.000	100000.000	0.000	0.000	0.000	0.000	0.000	16.610	663	573	663	573	52	420	100	899	"process-control__"
0	0	0	15	9	2	"process-control__"	"GGSGGSGDYKDDDDK"	15370	18980	80	4269	4380	557	12	3928	3928	3969	309	7	50	42	0	227755	1.330	100000.000	100000.000	0.000	0.000	0.000	0.000	0.000	16.610	341	452	341	452	52	340	100	900	"process-control__"
0	0	0	15	1	3	"PAK4"	"O96013"	11360	19580	100	7370	7284	1920	26	3974	3974	3932	385	9	92	91	0	582696	8.706	100000.000	100000.000	0.000	0.000	0.000	0.000	0.000	16.610	3396	3310	3396	3310	80	560	100	901	"S474"
0	0	0	15	2	3	"PAK4"	"O96013"	11850	19590	110	7761	7591	878	11	4141	4141	4159	391	9	98	96	0	607274	8.777	100000.000	100000.000	0.000	0.000	0.000	0.000	0.000	16.610	3620	3450	3620	3450	80	656	100	902	"S474"
0	0	0	15	3	3	"PAK4"	"O96013"	12360	19600	110	7572	7502	564	7	4151	4151	4156	450	10	100	100	0	600163	7.436	100000.000	100000.000	0.000	0.000	0.000	0.000	0.000	16.610	3421	3351	3421	3351	80	656	100	903	"S474"
0	0	0	15	4	3	"Rab5A"	"P20339"	12860	19600	90	5051	4921	374	7	4211	4211	4199	306	7	80	63	0	255911	2.359	100000.000	100000.000	0.000	0.000	0.000	0.000	0.000	16.610	840	710	840	710	52	420	100	904	"Y205"
0	0	0	15	5	3	"Rab5A"	"P20339"	13330	19600	140	4535	4507	486	10	4276	4276	4237	453	10	33	9	0	703034	0.596	100000.000	100000.000	0.000	0.000	0.000	0.000	0.000	16.610	259	231	259	231	156	1140	100	905	"Y205"
0	0	0	15	6	3	"Rab5A"	"P20339"	13830	19590	150	4269	4342	545	12	4121	4121	4123	528	12	25	7	0	677342	0.415	100000.000	100000.000	0.000	0.000	0.000	0.000	0.000	16.610	148	221	148	221	156	1272	100	906	"Y205"
0	0	0	15	7	3	"Sek1"	"P45985"	14330	19590	130	3669	4672	6215	133	4168	4168	4192	818	19	7	4	0	560692	0.587	100000.000	100000.000	0.000	0.000	0.000	0.000	0.000	16.610	-499	504	-499	504	120	940	100	907	"S257"
0	0	0	15	8	3	"Sek1"	"P45985"	14850	19600	200	3733	3807	1331	34	4057	4057	4078	376	9	4	0	0	1203003	-0.721	100000.000	100000.000	0.000	0.000	0.000	0.000	0.000	16.610	-324	-250	-324	-250	316	2384	100	908	"S257"
0	0	0	15	9	3	"Sek1"	"P45985"	15350	19610	200	3634	3620	417	11	4006	4006	4032	342	8	2	0	0	1143880	-1.205	100000.000	100000.000	0.000	0.000	0.000	0.000	0.000	16.610	-372	-386	-372	-386	316	2384	100	909	"S257"
0	0	0	15	1	4	"Smad1 "	"Q15797"	11340	20250	100	4433	4655	1486	31	4014	4014	4083	390	9	56	25	0	372434	1.467	100000.000	100000.000	0.000	0.000	0.000	0.000	0.000	16.610	419	641	419	641	80	560	100	910	"S214"
0	0	0	15	2	4	"Smad1 "	"Q15797"	11850	20250	70	4871	4866	492	10	4043	4043	4049	359	8	93	62	0	155698	2.276	100000.000	100000.000	0.000	0.000	0.000	0.000	0.000	16.610	828	823	828	823	32	236	100	911	"S214"
0	0	0	15	3	4	"Smad1 "	"Q15797"	12350	20250	80	4678	4694	472	10	4025	4025	4097	466	11	57	28	0	244085	1.281	100000.000	100000.000	0.000	0.000	0.000	0.000	0.000	16.610	653	669	653	669	52	340	100	912	"S214"
0	0	0	15	4	4	"Smad3 "	"P84022"	12850	20260	70	5681	5623	698	12	4096	4096	4165	617	14	96	68	0	179928	2.363	100000.000	100000.000	0.000	0.000	0.000	0.000	0.000	16.610	1585	1527	1585	1527	32	236	100	913	"T179"
0	0	0	15	5	4	"Smad3 "	"P84022"	13350	20250	70	5124	5329	477	8	4103	4103	4177	382	9	100	90	0	170525	3.016	100000.000	100000.000	0.000	0.000	0.000	0.000	0.000	16.610	1021	1226	1021	1226	32	236	100	914	"T179"
0	0	0	15	6	4	"Smad3 "	"P84022"	13880	20260	150	4376	4483	585	13	4096	4096	4117	297	7	48	28	0	699295	1.232	100000.000	100000.000	0.000	0.000	0.000	0.000	0.000	16.610	280	387	280	387	156	1272	100	915	"T179"
0	0	0	15	7	4	"TGFBR1"	"P36897"	14340	20260	200	4279	4302	555	12	4210	4210	4217	277	6	21	5	0	1359560	0.307	100000.000	100000.000	0.000	0.000	0.000	0.000	0.000	16.610	69	92	69	92	316	2384	100	916	"t204"
0	0	0	15	8	4	"TGFBR1"	"P36897"	14840	20270	200	4200	4195	239	5	4210	4210	4226	338	7	6	0	0	1325682	-0.092	100000.000	100000.000	0.000	0.000	0.000	0.000	0.000	16.610	-10	-15	-10	-15	316	2384	100	917	"t204"
0	0	0	15	9	4	"TGFBR1"	"P36897"	15350	20270	200	4128	4162	305	7	4242	4242	4228	418	9	2	0	0	1315189	-0.158	100000.000	100000.000	0.000	0.000	0.000	0.000	0.000	16.610	-114	-80	-114	-80	316	2384	100	918	"t204"
0	0	0	15	1	5	"Akt1"	"P31749"	11340	20870	200	4138	4135	376	9	4095	4095	4132	777	18	2	0	0	1306779	0.004	100000.000	100000.000	0.000	0.000	0.000	0.000	0.000	16.610	43	40	43	40	316	2384	100	919	"S473"
0	0	0	15	2	5	"Akt1"	"P31749"	11840	20880	200	4206	4265	1186	27	4112	4112	4138	550	13	6	1	0	1347660	0.231	100000.000	100000.000	0.000	0.000	0.000	0.000	0.000	16.610	94	153	94	153	316	2384	100	920	"S473"
0	0	0	15	3	5	"Akt1"	"P31749"	12340	20880	200	4313	4306	334	7	4156	4156	4176	392	9	23	3	0	1360547	0.332	100000.000	100000.000	0.000	0.000	0.000	0.000	0.000	16.610	157	150	157	150	316	2384	100	921	"S473"
0	0	0	15	4	5	"aura"	"O14965"	12840	20890	200	4143	4132	392	9	4173	4173	4215	724	17	2	0	0	1305651	-0.115	100000.000	100000.000	0.000	0.000	0.000	0.000	0.000	16.610	-30	-41	-30	-41	316	2384	100	922	"S342"
0	0	0	15	5	5	"aura"	"O14965"	13340	20890	200	4153	4214	621	14	4180	4180	4214	405	9	15	2	0	1331509	0.000	100000.000	100000.000	0.000	0.000	0.000	0.000	0.000	16.610	-27	34	-27	34	316	2384	100	923	"S342"
0	0	0	15	6	5	"aura"	"O14965"	13840	20890	200	4104	4286	1671	38	4183	4183	4212	371	8	9	1	0	1354464	0.199	100000.000	100000.000	0.000	0.000	0.000	0.000	0.000	16.610	-79	103	-79	103	316	2384	100	924	"S342"
0	0	0	15	7	5	"Cdk4"	"P11802"	14350	20900	120	5095	5404	2821	52	4277	4277	4293	291	6	95	74	0	648479	3.818	100000.000	100000.000	0.000	0.000	0.000	0.000	0.000	16.610	818	1127	818	1127	120	820	100	925	"T172"
0	0	0	15	8	5	"Cdk4"	"P11802"	14840	20910	130	5107	5092	371	7	4244	4244	4264	437	10	86	49	0	611001	1.895	100000.000	100000.000	0.000	0.000	0.000	0.000	0.000	16.610	863	848	863	848	120	940	100	926	"T172"
0	0	0	15	9	5	"Cdk4"	"P11802"	15350	20920	120	5194	5122	402	7	4274	4274	4263	323	7	90	69	0	614685	2.659	100000.000	100000.000	0.000	0.000	0.000	0.000	0.000	16.610	920	848	920	848	120	820	100	927	"T172"
0	0	0	15	1	6	"CREB "	"P16220"	11340	21520	70	4881	4831	464	9	4322	4322	4284	430	10	53	25	0	154586	1.272	100000.000	100000.000	0.000	0.000	0.000	0.000	0.000	16.610	559	509	559	509	32	236	100	928	"S117"
0	0	0	15	2	6	"CREB "	"P16220"	11840	21510	70	4996	5061	312	6	4454	4454	4462	340	7	84	34	0	161954	1.762	100000.000	100000.000	0.000	0.000	0.000	0.000	0.000	16.610	542	607	542	607	32	236	100	929	"S117"
0	0	0	15	3	6	"CREB "	"P16220"	12340	21510	70	5021	5124	610	11	4461	4461	4485	427	9	65	21	0	163972	1.496	100000.000	100000.000	0.000	0.000	0.000	0.000	0.000	16.610	560	663	560	663	32	236	100	930	"S117"
0	0	0	15	4	6	"EEA1"	"Q15075"	12830	21520	200	4525	4521	285	6	4262	4262	4274	742	17	4	0	0	1428590	0.333	100000.000	100000.000	0.000	0.000	0.000	0.000	0.000	16.610	263	259	263	259	316	2384	100	931	"T1392"
0	0	0	15	5	6	"EEA1"	"Q15075"	13330	21520	200	4450	4426	434	9	4234	4234	4266	438	10	25	2	0	1398640	0.365	100000.000	100000.000	0.000	0.000	0.000	0.000	0.000	16.610	216	192	216	192	316	2384	100	932	"T1392"
0	0	0	15	6	6	"EEA1"	"Q15075"	13820	21540	70	4611	4713	676	14	4262	4262	4285	326	7	53	12	0	150801	1.313	100000.000	100000.000	0.000	0.000	0.000	0.000	0.000	16.610	349	451	349	451	32	236	100	933	"T1392"
0	0	0	15	7	6	"IKK-alpha "	"O15111"	14330	21530	200	3938	3988	320	8	4277	4277	4301	359	8	2	0	0	1260363	-0.872	100000.000	100000.000	0.000	0.000	0.000	0.000	0.000	16.610	-339	-289	-339	-289	316	2384	100	934	"S473"
0	0	0	15	8	6	"IKK-alpha "	"O15111"	14830	21530	200	3858	3900	282	7	4256	4256	4266	343	8	0	0	0	1232445	-1.067	100000.000	100000.000	0.000	0.000	0.000	0.000	0.000	16.610	-398	-356	-398	-356	316	2384	100	935	"S473"
0	0	0	15	9	6	"IKK-alpha "	"O15111"	15330	21540	200	3818	3839	277	7	4205	4205	4229	363	8	0	0	0	1213210	-1.074	100000.000	100000.000	0.000	0.000	0.000	0.000	0.000	16.610	-387	-366	-387	-366	316	2384	100	936	"S473"
-75	0	0	15	1	7	"empty"	"empty"	11350	22160	200	4176	4210	265	6	4189	4189	4234	474	11	6	0	0	1330398	-0.051	100000.000	100000.000	0.000	0.000	0.000	0.000	0.000	16.610	-13	21	-13	21	316	2384	100	937	"empty"
-75	0	0	15	2	7	"empty"	"empty"	11850	22160	200	4052	4083	268	6	4178	4178	4228	714	16	0	0	0	1290372	-0.203	100000.000	100000.000	0.000	0.000	0.000	0.000	0.000	16.610	-126	-95	-126	-95	316	2384	100	938	"empty"
-75	0	0	15	3	7	"empty"	"empty"	12350	22160	200	4009	4078	272	6	4174	4174	4191	458	10	5	0	0	1288512	-0.247	100000.000	100000.000	0.000	0.000	0.000	0.000	0.000	16.610	-165	-96	-165	-96	316	2384	100	939	"empty"
-75	0	0	15	4	7	"empty"	"empty"	12850	22160	200	3939	3992	335	8	4145	4145	4192	521	12	6	0	0	1261560	-0.384	100000.000	100000.000	0.000	0.000	0.000	0.000	0.000	16.610	-206	-153	-206	-153	316	2384	100	940	"empty"
-75	0	0	15	5	7	"empty"	"empty"	13350	22160	200	4049	4122	552	13	4121	4121	4189	521	12	8	0	0	1302409	-0.129	100000.000	100000.000	0.000	0.000	0.000	0.000	0.000	16.610	-72	1	-72	1	316	2384	100	941	"empty"
-75	0	0	15	6	7	"empty"	"empty"	13850	22160	200	4125	4153	274	6	4125	4125	4159	308	7	15	2	0	1312408	-0.019	0.000	100000.000	0.000	0.000	0.000	0.000	0.000	Error	0	28	0	28	316	2384	100	942	"empty"
0	0	0	15	7	7	"GLQAWPG-pS-AIPQFLG_GLQAWPGEAIPQFLG_40vs60"	"GLQAWPG-pS-AIPQFLG_GLQAWPGEAIPQFLG_40vs60"	14330	22180	70	21459	21420	1193	5	4342	4342	4421	1018	23	100	100	0	685438	16.698	100000.000	100000.000	0.000	0.000	0.000	0.000	0.000	16.610	17117	17078	17117	17078	32	236	100	943	"GLQAWPG-pS-AIPQFLG_GLQAWPGEAIPQFLG_40vs60"
0	0	0	15	8	7	"GLQAWPG-pS-AIPQFLG_GLQAWPGEAIPQFLG_40vs60"	"GLQAWPG-pS-AIPQFLG_GLQAWPGEAIPQFLG_40vs60"	14830	22190	70	21188	21338	851	3	4370	4370	4353	343	7	100	100	0	682825	49.519	100000.000	100000.000	0.000	0.000	0.000	0.000	0.000	16.610	16818	16968	16818	16968	32	236	100	944	"GLQAWPG-pS-AIPQFLG_GLQAWPGEAIPQFLG_40vs60"
0	0	0	15	9	7	"GLQAWPG-pS-AIPQFLG_GLQAWPGEAIPQFLG_40vs60"	"GLQAWPG-pS-AIPQFLG_GLQAWPGEAIPQFLG_40vs60"	15340	22190	70	22346	22380	605	2	4450	4450	4422	329	7	100	100	0	716150	54.584	100000.000	100000.000	0.000	0.000	0.000	0.000	0.000	16.610	17896	17930	17896	17930	32	236	100	945	"GLQAWPG-pS-AIPQFLG_GLQAWPGEAIPQFLG_40vs60"
0	0	0	16	1	1	"Calmodulin"	"P62158"	15870	18340	200	3793	3830	268	6	3808	3808	3817	257	6	18	3	0	1210204	0.051	100000.000	100000.000	0.000	0.000	0.000	0.000	0.000	16.610	-15	22	-15	22	316	2384	100	946	"T79"
0	0	0	16	2	1	"Calmodulin"	"P62158"	16370	18340	200	3841	3894	310	7	3887	3887	3923	935	23	1	0	0	1230496	-0.031	100000.000	100000.000	0.000	0.000	0.000	0.000	0.000	16.610	-46	7	-46	7	316	2384	100	947	"T79"
0	0	0	16	3	1	"Calmodulin"	"P62158"	16870	18350	200	4013	4026	236	5	3953	3953	3962	228	5	21	6	0	1272340	0.281	100000.000	100000.000	0.000	0.000	0.000	0.000	0.000	16.610	60	73	60	73	316	2384	100	948	"T79"
0	0	0	16	4	1	"Caveolin-1"	"Q03135"	17380	18330	90	4543	4517	295	6	4154	4154	4149	252	6	71	28	0	234880	1.460	100000.000	100000.000	0.000	0.000	0.000	0.000	0.000	16.610	389	363	389	363	52	420	100	949	"Y25"
0	0	0	16	5	1	"Caveolin-1"	"Q03135"	17870	18360	70	4656	4689	251	5	4238	4238	4240	248	5	78	40	0	150048	1.810	100000.000	100000.000	0.000	0.000	0.000	0.000	0.000	16.610	418	451	418	451	32	236	100	950	"Y25"
0	0	0	16	6	1	"Caveolin-1"	"Q03135"	18370	18360	200	4313	4333	282	6	4258	4258	4264	256	6	22	5	0	1369266	0.270	100000.000	100000.000	0.000	0.000	0.000	0.000	0.000	16.610	55	75	55	75	316	2384	100	951	"Y25"
0	0	0	16	7	1	"eNOS "	"P29474"	18860	18360	110	6305	6153	665	10	4154	4154	4168	245	5	96	93	0	492202	8.102	100000.000	100000.000	0.000	0.000	0.000	0.000	0.000	16.610	2151	1999	2151	1999	80	656	100	952	"S1176"
0	0	0	16	8	1	"eNOS "	"P29474"	19360	18360	120	5922	5527	910	16	4031	4031	4095	748	18	74	65	0	663287	1.914	100000.000	100000.000	0.000	0.000	0.000	0.000	0.000	16.610	1891	1496	1891	1496	120	820	100	953	"S1176"
0	0	0	16	9	1	"eNOS "	"P29474"	19870	18370	110	5792	5659	550	9	3933	3933	3942	212	5	96	96	0	452727	8.099	100000.000	100000.000	0.000	0.000	0.000	0.000	0.000	16.610	1859	1726	1859	1726	80	656	100	954	"S1176"
0	0	0	16	1	2	"Fos "	"P01100"	15870	19000	80	5311	5340	1191	22	3912	3912	3962	329	8	92	84	0	277687	4.188	100000.000	100000.000	0.000	0.000	0.000	0.000	0.000	16.610	1399	1428	1399	1428	52	340	100	955	"T232"
0	0	0	16	2	2	"Fos "	"P01100"	16380	18990	80	5633	5620	620	11	4086	4086	4085	304	7	92	90	0	292247	5.049	100000.000	100000.000	0.000	0.000	0.000	0.000	0.000	16.610	1547	1534	1547	1534	52	340	100	956	"T232"
0	0	0	16	3	2	"Fos "	"P01100"	16870	18990	70	5543	5783	972	16	4110	4110	4112	232	5	100	100	0	185041	7.203	100000.000	100000.000	0.000	0.000	0.000	0.000	0.000	16.610	1433	1673	1433	1673	32	236	100	957	"T232"
0	0	0	16	4	2	"Grb10 "	"Q13322"	17360	18990	90	4813	4776	284	5	4223	4223	4219	255	6	88	65	0	248367	2.184	100000.000	100000.000	0.000	0.000	0.000	0.000	0.000	16.610	590	553	590	553	52	420	100	958	"S150"
0	0	0	16	5	2	"Grb10 "	"Q13322"	17860	19000	70	5003	5101	446	8	4213	4213	4241	243	5	100	90	0	163223	3.539	100000.000	100000.000	0.000	0.000	0.000	0.000	0.000	16.610	790	888	790	888	32	236	100	959	"S150"
0	0	0	16	6	2	"Grb10 "	"Q13322"	18360	19000	70	5051	5130	342	6	4201	4201	4221	274	6	100	87	0	164162	3.318	100000.000	100000.000	0.000	0.000	0.000	0.000	0.000	16.610	850	929	850	929	32	236	100	960	"S150"
0	0	0	16	7	2	"IRS-1"	"P35568"	18880	19020	100	4787	4775	286	5	4364	4364	4346	304	6	63	32	0	381982	1.411	100000.000	100000.000	0.000	0.000	0.000	0.000	0.000	16.610	423	411	423	411	80	560	100	961	"S616"
0	0	0	16	8	2	"IRS-1"	"P35568"	19360	19010	80	4620	4593	274	5	4187	4187	4181	267	6	71	36	0	238848	1.543	100000.000	100000.000	0.000	0.000	0.000	0.000	0.000	16.610	433	406	433	406	52	340	100	962	"S616"
0	0	0	16	9	2	"IRS-1"	"P35568"	19860	19010	200	4112	4121	238	5	4012	4012	4028	305	7	23	1	0	1302165	0.305	100000.000	100000.000	0.000	0.000	0.000	0.000	0.000	16.610	100	109	100	109	316	2384	100	963	"S616"
0	0	0	16	1	3	"inos"	"P35228"	15860	19630	200	4054	4101	371	9	4007	4007	4038	591	14	6	0	0	1295971	0.107	100000.000	100000.000	0.000	0.000	0.000	0.000	0.000	16.610	47	94	47	94	316	2384	100	964	"S745"
0	0	0	16	2	3	"inos"	"P35228"	16360	19630	200	4136	4240	1798	42	4059	4059	4067	274	6	23	4	0	1339974	0.631	100000.000	100000.000	0.000	0.000	0.000	0.000	0.000	16.610	77	181	77	181	316	2384	100	965	"S745"
0	0	0	16	3	3	"inos"	"P35228"	16860	19630	200	4176	4192	232	5	4149	4149	4156	300	7	13	1	0	1324739	0.120	100000.000	100000.000	0.000	0.000	0.000	0.000	0.000	16.610	27	43	27	43	316	2384	100	966	"S745"
0	0	0	16	4	3	"IRF-3 "	"Q14653"	17360	19640	200	4029	4039	237	5	4256	4256	4264	554	12	0	0	0	1276326	-0.406	100000.000	100000.000	0.000	0.000	0.000	0.000	0.000	16.610	-227	-217	-227	-217	316	2384	100	967	"S396"
0	0	0	16	5	3	"IRF-3 "	"Q14653"	17860	19640	200	4155	4146	250	6	4294	4294	4310	244	5	6	0	0	1310271	-0.672	100000.000	100000.000	0.000	0.000	0.000	0.000	0.000	16.610	-139	-148	-139	-148	316	2384	100	968	"S396"
0	0	0	16	6	3	"IRF-3 "	"Q14653"	18360	19640	200	4223	4247	251	5	4381	4381	4407	976	22	0	0	0	1342195	-0.164	100000.000	100000.000	0.000	0.000	0.000	0.000	0.000	16.610	-158	-134	-158	-134	316	2384	100	969	"S396"
0	0	0	16	7	3	"Lyn"	"P07948"	18860	19650	200	4481	4484	324	7	4378	4378	4410	475	10	10	1	0	1417030	0.156	100000.000	100000.000	0.000	0.000	0.000	0.000	0.000	16.610	103	106	103	106	316	2384	100	970	"Y396"
0	0	0	16	8	3	"Lyn"	"P07948"	19360	19670	90	4272	4288	245	5	4245	4245	4285	629	14	3	0	0	222954	0.005	100000.000	100000.000	0.000	0.000	0.000	0.000	0.000	16.610	27	43	27	43	52	420	100	971	"Y396"
0	0	0	16	9	3	"Lyn"	"P07948"	19860	19650	200	4187	4193	258	6	4139	4139	4147	236	5	22	5	0	1325032	0.195	100000.000	100000.000	0.000	0.000	0.000	0.000	0.000	16.610	48	54	48	54	316	2384	100	972	"Y396"
0	0	0	16	1	4	"MAPK14"	"Q16539"	15890	20270	140	4393	4685	904	19	4298	4298	4287	322	7	33	25	0	730927	1.236	100000.000	100000.000	0.000	0.000	0.000	0.000	0.000	16.610	95	387	95	387	156	1140	100	973	"Y322"
0	0	0	16	2	4	"MAPK14"	"Q16539"	16350	20280	70	5461	5521	845	15	4144	4144	4141	248	5	84	81	0	176661	5.565	100000.000	100000.000	0.000	0.000	0.000	0.000	0.000	16.610	1317	1377	1317	1377	32	236	100	974	"Y322"
0	0	0	16	3	4	"MAPK14"	"Q16539"	16860	20280	80	5824	5544	914	16	4243	4243	4236	248	5	76	73	0	288306	5.274	100000.000	100000.000	0.000	0.000	0.000	0.000	0.000	16.610	1581	1301	1581	1301	52	340	100	975	"Y322"
0	0	0	16	4	4	"Mek1"	"Q02750"	17360	20270	140	4378	4386	301	6	4257	4257	4261	243	5	33	14	0	684246	0.514	100000.000	100000.000	0.000	0.000	0.000	0.000	0.000	16.610	121	129	121	129	156	1140	100	976	"S217"
0	0	0	16	5	4	"Mek1"	"Q02750"	17860	20270	70	4669	4765	380	7	4261	4261	4284	294	6	68	34	0	152476	1.636	100000.000	100000.000	0.000	0.000	0.000	0.000	0.000	16.610	408	504	408	504	32	236	100	977	"S217"
0	0	0	16	6	4	"Mek1"	"Q02750"	18350	20300	70	5094	5133	279	5	4355	4355	4363	265	6	100	81	0	164259	2.906	100000.000	100000.000	0.000	0.000	0.000	0.000	0.000	16.610	739	778	739	778	32	236	100	978	"S217"
0	0	0	16	7	4	"P300"	"Q09472"	18840	20300	70	4669	4744	423	8	4302	4302	4319	298	6	62	37	0	151797	1.426	100000.000	100000.000	0.000	0.000	0.000	0.000	0.000	16.610	367	442	367	442	32	236	100	979	"S89"
0	0	0	16	8	4	"P300"	"Q09472"	19350	20290	200	4288	4324	610	14	4161	4161	4176	278	6	28	6	0	1366303	0.532	100000.000	100000.000	0.000	0.000	0.000	0.000	0.000	16.610	127	163	127	163	316	2384	100	980	"S89"
0	0	0	16	9	4	"P300"	"Q09472"	19850	20290	200	4161	4182	262	6	4139	4139	4154	327	7	13	1	0	1321546	0.086	100000.000	100000.000	0.000	0.000	0.000	0.000	0.000	16.610	22	43	22	43	316	2384	100	981	"S89"
0	0	0	16	1	5	"PPP2CA "	"P67775"	15850	20920	80	5121	5172	348	6	4267	4267	4277	281	6	98	86	0	268932	3.185	100000.000	100000.000	0.000	0.000	0.000	0.000	0.000	16.610	854	905	854	905	52	340	100	982	"T307"
0	0	0	16	2	5	"PPP2CA "	"P67775"	16350	20930	90	5089	5104	268	5	4325	4325	4317	309	7	98	73	0	265392	2.547	100000.000	100000.000	0.000	0.000	0.000	0.000	0.000	16.610	764	779	764	779	52	420	100	983	"T307"
0	0	0	16	3	5	"PPP2CA "	"P67775"	16850	20920	100	5215	5169	461	8	4312	4312	4308	268	6	90	82	0	413487	3.213	100000.000	100000.000	0.000	0.000	0.000	0.000	0.000	16.610	903	857	903	857	80	560	100	984	"T307"
0	0	0	16	4	5	"rab4"	"P20338"	17350	20940	70	4681	4653	266	5	4273	4273	4288	213	4	71	40	0	148891	1.714	100000.000	100000.000	0.000	0.000	0.000	0.000	0.000	16.610	408	380	408	380	32	236	100	985	"Y189"
0	0	0	16	5	5	"rab4"	"P20338"	17850	20930	200	4384	4369	280	6	4322	4322	4325	233	5	22	6	0	1380558	0.189	100000.000	100000.000	0.000	0.000	0.000	0.000	0.000	16.610	62	47	62	47	316	2384	100	986	"Y189"
0	0	0	16	6	5	"rab4"	"P20338"	18350	20930	200	4432	4424	305	6	4362	4362	4370	290	6	16	2	0	1398109	0.186	100000.000	100000.000	0.000	0.000	0.000	0.000	0.000	16.610	70	62	70	62	316	2384	100	987	"Y189"
0	0	0	16	7	5	"STAT2 "	"P52630"	18850	20940	180	8854	8435	1468	17	4226	4226	4240	288	6	94	94	0	2159315	14.566	100000.000	100000.000	0.000	0.000	0.000	0.000	0.000	16.610	4628	4209	4628	4209	256	1924	100	988	"Y690"
0	0	0	16	8	5	"STAT2 "	"P52630"	19350	20940	180	8549	8135	1479	18	4127	4127	4139	262	6	95	94	0	2082627	15.252	100000.000	100000.000	0.000	0.000	0.000	0.000	0.000	16.610	4422	4008	4422	4008	256	1924	100	989	"Y690"
0	0	0	16	9	5	"STAT2 "	"P52630"	19850	20940	170	9547	9448	729	7	4085	4085	4100	267	6	100	99	0	1965128	20.030	100000.000	100000.000	0.000	0.000	0.000	0.000	0.000	16.610	5462	5363	5462	5363	208	1660	100	990	"Y690"
0	0	0	16	1	6	"STAT5B "	"P51692"	15850	21560	150	4570	4600	347	7	4156	4156	4202	932	22	9	0	0	717539	0.427	100000.000	100000.000	0.000	0.000	0.000	0.000	0.000	16.610	414	444	414	444	156	1272	100	991	"Y740"
0	0	0	16	2	6	"STAT5B "	"P51692"	16330	21560	120	4138	4141	378	9	4200	4200	4298	2295	53	0	0	0	496928	-0.068	100000.000	100000.000	0.000	0.000	0.000	0.000	0.000	16.610	-62	-59	-62	-59	120	820	100	992	"Y740"
0	0	0	16	3	6	"STAT5B "	"P51692"	16850	21570	110	4672	4641	486	10	4256	4256	4301	520	12	35	1	0	371264	0.654	100000.000	100000.000	0.000	0.000	0.000	0.000	0.000	16.610	416	385	416	385	80	656	100	993	"Y740"
0	0	0	16	4	6	"Syk "	"P43405"	17340	21560	200	4199	4208	227	5	4262	4262	4319	544	12	0	0	0	1329790	-0.204	100000.000	100000.000	0.000	0.000	0.000	0.000	0.000	16.610	-63	-54	-63	-54	316	2384	100	994	"Y525/6"
0	0	0	16	5	6	"Syk "	"P43405"	17840	21570	200	4424	4432	236	5	4362	4362	4383	329	7	11	1	0	1400437	0.149	100000.000	100000.000	0.000	0.000	0.000	0.000	0.000	16.610	62	70	62	70	316	2384	100	995	"Y525/6"
0	0	0	16	6	6	"Syk "	"P43405"	18340	21570	200	4481	4499	282	6	4380	4380	4384	382	8	15	1	0	1421751	0.301	100000.000	100000.000	0.000	0.000	0.000	0.000	0.000	16.610	101	119	101	119	316	2384	100	996	"Y525/6"
0	0	0	16	7	6	"14-3-3 beta"	"P31946"	18840	21580	160	7001	6892	666	9	4333	4333	4332	282	6	98	97	0	1433617	9.078	100000.000	100000.000	0.000	0.000	0.000	0.000	0.000	16.610	2668	2559	2668	2559	208	1512	100	997	"S59"
0	0	0	16	8	6	"14-3-3 beta"	"P31946"	19340	21580	160	6724	6507	823	12	4252	4252	4262	253	5	94	92	0	1353387	8.874	100000.000	100000.000	0.000	0.000	0.000	0.000	0.000	16.610	2472	2255	2472	2255	208	1512	100	998	"S59"
0	0	0	16	9	6	"14-3-3 beta"	"P31946"	19850	21580	160	6909	6528	1015	15	4145	4145	4155	278	6	88	87	0	1357745	8.536	100000.000	100000.000	0.000	0.000	0.000	0.000	0.000	16.610	2764	2383	2764	2383	208	1512	100	999	"S59"
-75	0	0	16	1	7	"empty"	"empty"	15830	22200	200	4496	4422	390	8	4380	4380	4345	395	9	17	1	0	1397362	0.195	100000.000	100000.000	0.000	0.000	0.000	0.000	0.000	16.610	116	42	116	42	316	2384	100	1000	"empty"
-75	0	0	16	2	7	"empty"	"empty"	16330	22200	200	4409	4391	322	7	4408	4408	4389	326	7	12	1	0	1387573	0.006	100000.000	100000.000	0.000	0.000	0.000	0.000	0.000	16.610	1	-17	1	-17	316	2384	100	1001	"empty"
-75	0	0	16	3	7	"empty"	"empty"	16830	22200	200	4368	4440	978	22	4403	4403	4445	810	18	0	0	0	1403175	-0.006	100000.000	100000.000	0.000	0.000	0.000	0.000	0.000	16.610	-35	37	-35	37	316	2384	100	1002	"empty"
-75	0	0	16	4	7	"empty"	"empty"	17330	22200	200	4256	4251	247	5	4310	4310	4317	497	11	1	0	0	1343427	-0.133	100000.000	100000.000	0.000	0.000	0.000	0.000	0.000	16.610	-54	-59	-54	-59	316	2384	100	1003	"empty"
-75	0	0	16	5	7	"empty"	"empty"	17830	22200	200	4379	4373	263	6	4321	4321	4326	253	5	21	4	0	1381747	0.186	100000.000	100000.000	0.000	0.000	0.000	0.000	0.000	16.610	58	52	58	52	316	2384	100	1004	"empty"
-75	0	0	16	6	7	"empty"	"empty"	18330	22200	200	4340	4371	285	6	4315	4315	4362	1025	23	0	0	0	1381198	0.009	100000.000	100000.000	0.000	0.000	0.000	0.000	0.000	16.610	25	56	25	56	316	2384	100	1005	"empty"
0	0	0	16	7	7	"Control-Spot"	"p-Tyr"	18830	22220	130	4640	10410	12322	118	4254	4254	4275	289	6	57	35	0	1249184	21.228	100000.000	100000.000	0.000	0.000	0.000	0.000	0.000	16.610	386	6156	386	6156	120	940	100	1006	"Control-Spot"
0	0	0	16	8	7	"Control-Spot"	"p-Tyr"	19330	22220	120	4587	9808	11717	119	4273	4273	4275	294	6	53	26	0	1177003	18.820	100000.000	100000.000	0.000	0.000	0.000	0.000	0.000	16.610	314	5535	314	5535	120	820	100	1007	"Control-Spot"
0	0	0	16	9	7	"Control-Spot"	"p-Tyr"	19830	22220	130	4396	9117	10783	118	4084	4084	4096	229	5	61	34	0	1093989	21.926	100000.000	100000.000	0.000	0.000	0.000	0.000	0.000	16.610	312	5033	312	5033	120	940	100	1008	"Control-Spot"
0	0	0	17	1	1	"ACTA1"	"P68133"	2290	24610	70	4975	4947	517	10	4466	4466	4457	407	9	59	40	0	158312	1.204	100000.000	100000.000	0.000	0.000	0.000	0.000	0.000	16.610	509	481	509	481	32	236	100	1009	"Y55"
0	0	0	17	2	1	"ACTA1"	"P68133"	2780	24600	200	4432	4512	457	10	4323	4323	4354	422	9	24	12	0	1425650	0.374	100000.000	100000.000	0.000	0.000	0.000	0.000	0.000	16.610	109	189	109	189	316	2384	100	1010	"Y55"
0	0	0	17	3	1	"ACTA1"	"P68133"	3280	24600	200	4483	4604	731	15	4333	4333	4395	470	10	30	8	0	1454939	0.445	100000.000	100000.000	0.000	0.000	0.000	0.000	0.000	16.610	150	271	150	271	316	2384	100	1011	"Y55"
0	0	0	17	4	1	"A-Raf"	"P10398"	3770	24600	200	4652	4676	599	12	4543	4543	4579	855	18	7	0	0	1477676	0.113	100000.000	100000.000	0.000	0.000	0.000	0.000	0.000	16.610	109	133	109	133	316	2384	100	1012	"S214"
0	0	0	17	5	1	"A-Raf"	"P10398"	4270	24600	200	4921	4849	682	14	4674	4674	4655	964	20	6	0	0	1532353	0.201	100000.000	100000.000	0.000	0.000	0.000	0.000	0.000	16.610	247	175	247	175	316	2384	100	1013	"S214"
0	0	0	17	6	1	"A-Raf"	"P10398"	4790	24610	130	4997	5098	1015	19	4794	4794	4695	633	13	28	5	0	611736	0.637	100000.000	100000.000	0.000	0.000	0.000	0.000	0.000	16.610	203	304	203	304	120	940	100	1014	"S214"
0	0	0	17	7	1	"Cdk2"	"P24941"	5260	24600	200	4871	4851	655	13	4758	4758	4693	548	11	22	4	0	1532942	0.288	100000.000	100000.000	0.000	0.000	0.000	0.000	0.000	16.610	113	93	113	93	316	2384	100	1015	"Y179"
0	0	0	17	8	1	"Cdk2"	"P24941"	5760	24600	200	4878	4965	533	10	4696	4696	4693	301	6	39	21	0	1568810	0.904	100000.000	100000.000	0.000	0.000	0.000	0.000	0.000	16.610	182	269	182	269	316	2384	100	1016	"Y179"
0	0	0	17	9	1	"Cdk2"	"P24941"	6260	24600	200	4640	4757	903	18	4716	4716	4779	466	9	14	1	0	1503190	-0.047	100000.000	100000.000	0.000	0.000	0.000	0.000	0.000	16.610	-76	41	-76	41	316	2384	100	1017	"Y179"
0	0	0	17	1	2	"Cofilin 1"	"P23528"	2290	25240	200	4574	4595	757	16	4477	4477	4515	467	10	18	4	0	1452069	0.171	100000.000	100000.000	0.000	0.000	0.000	0.000	0.000	16.610	97	118	97	118	316	2384	100	1018	"S2"
0	0	0	17	2	2	"Cofilin 1"	"P23528"	2790	25240	200	4318	4377	394	9	4336	4336	4404	427	9	15	1	0	1383104	-0.063	100000.000	100000.000	0.000	0.000	0.000	0.000	0.000	16.610	-18	41	-18	41	316	2384	100	1019	"S2"
0	0	0	17	3	2	"Cofilin 1"	"P23528"	3290	25250	150	4509	4670	776	16	4357	4357	4448	435	9	28	9	0	728538	0.510	100000.000	100000.000	0.000	0.000	0.000	0.000	0.000	16.610	152	313	152	313	156	1272	100	1020	"S2"
0	0	0	17	4	2	"CTNNB1"	"P35222"	3780	25250	200	4275	4304	505	11	4462	4462	4530	513	11	10	0	0	1360153	-0.441	100000.000	100000.000	0.000	0.000	0.000	0.000	0.000	16.610	-187	-158	-187	-158	316	2384	100	1021	"S675"
0	0	0	17	5	2	"CTNNB1"	"P35222"	4280	25250	200	4394	4343	1030	23	4564	4564	4612	863	18	1	0	0	1372492	-0.312	100000.000	100000.000	0.000	0.000	0.000	0.000	0.000	16.610	-170	-221	-170	-221	316	2384	100	1022	"S675"
0	0	0	17	6	2	"CTNNB1"	"P35222"	4780	25250	200	4388	4384	816	18	4722	4722	4727	1158	24	1	0	0	1385484	-0.296	100000.000	100000.000	0.000	0.000	0.000	0.000	0.000	16.610	-334	-338	-334	-338	316	2384	100	1023	"S675"
0	0	0	17	7	2	"EGFR"	"P00533"	5270	25250	200	4961	4890	445	9	4715	4715	4819	1643	34	0	0	0	1545250	0.043	100000.000	100000.000	0.000	0.000	0.000	0.000	0.000	16.610	246	175	246	175	316	2384	100	1024	"T693"
0	0	0	17	8	2	"EGFR"	"P00533"	5770	25250	200	4765	4755	292	6	4653	4653	4694	1082	23	0	0	0	1502580	0.056	100000.000	100000.000	0.000	0.000	0.000	0.000	0.000	16.610	112	102	112	102	316	2384	100	1025	"T693"
0	0	0	17	9	2	"EGFR"	"P00533"	6270	25250	200	4825	4868	381	7	4768	4768	4763	575	12	5	1	0	1538165	0.183	100000.000	100000.000	0.000	0.000	0.000	0.000	0.000	16.610	57	100	57	100	316	2384	100	1026	"T693"
0	0	0	17	1	3	"JAK1"	"P23458"	2270	25880	80	7022	7029	1312	18	4465	4465	4469	374	8	92	88	0	365528	6.845	100000.000	100000.000	0.000	0.000	0.000	0.000	0.000	16.610	2557	2564	2557	2564	52	340	100	1027	"Y1035"
0	0	0	17	2	3	"JAK1"	"P23458"	2770	25890	80	7035	7030	1622	23	4253	4253	4273	312	7	98	92	0	365574	8.837	100000.000	100000.000	0.000	0.000	0.000	0.000	0.000	16.610	2782	2777	2782	2777	52	340	100	1028	"Y1035"
0	0	0	17	3	3	"JAK1"	"P23458"	3270	25890	70	7304	7277	725	9	4335	4335	4373	385	8	100	96	0	232862	7.543	100000.000	100000.000	0.000	0.000	0.000	0.000	0.000	16.610	2969	2942	2969	2942	32	236	100	1029	"Y1035"
0	0	0	17	4	3	"JNK2"	"P45984"	3770	25890	100	5996	6012	1584	26	4462	4462	4497	542	12	80	66	0	480948	2.795	100000.000	100000.000	0.000	0.000	0.000	0.000	0.000	16.610	1534	1550	1534	1550	80	560	100	1030	"T183"
0	0	0	17	5	3	"JNK2"	"P45984"	4260	25880	200	5002	5119	1075	21	4820	4820	4745	644	13	25	15	0	1617583	0.581	100000.000	100000.000	0.000	0.000	0.000	0.000	0.000	16.610	182	299	182	299	316	2384	100	1031	"T183"
0	0	0	17	6	3	"JNK2"	"P45984"	4760	25880	90	6515	6405	760	11	4699	4699	4664	460	9	92	90	0	333083	3.785	100000.000	100000.000	0.000	0.000	0.000	0.000	0.000	16.610	1816	1706	1816	1706	52	420	100	1032	"T183"
0	0	0	17	7	3	"Kit "	"P10721"	5250	25880	200	4845	4854	473	9	4760	4760	4713	550	11	9	1	0	1533927	0.256	100000.000	100000.000	0.000	0.000	0.000	0.000	0.000	16.610	85	94	85	94	316	2384	100	1033	"Y721"
0	0	0	17	8	3	"Kit "	"P10721"	5750	25890	110	5208	5229	352	6	4956	4956	4971	450	9	25	2	0	418349	0.573	100000.000	100000.000	0.000	0.000	0.000	0.000	0.000	16.610	252	273	252	273	80	656	100	1034	"Y721"
0	0	0	17	9	3	"Kit "	"P10721"	6250	25900	70	5148	5159	260	5	4694	4694	4679	217	4	81	53	0	165081	2.212	100000.000	100000.000	0.000	0.000	0.000	0.000	0.000	16.610	454	465	454	465	32	236	100	1035	"Y721"
0	0	0	17	1	4	"MK3"	"P22001"	2240	26520	90	9188	8971	1065	11	5114	5114	5014	531	10	98	96	0	466498	7.452	100000.000	100000.000	0.000	0.000	0.000	0.000	0.000	16.610	4074	3857	4074	3857	52	420	100	1036	"Y187"
0	0	0	17	2	4	"MK3"	"P22001"	2750	26530	100	8650	8255	1253	15	4969	4969	4942	1386	28	88	78	0	660363	2.390	100000.000	100000.000	0.000	0.000	0.000	0.000	0.000	16.610	3681	3286	3681	3286	80	560	100	1037	"Y187"
0	0	0	17	3	4	"MK3"	"P22001"	3250	26530	90	8452	8272	787	9	4934	4934	4867	434	8	98	96	0	430145	7.846	100000.000	100000.000	0.000	0.000	0.000	0.000	0.000	16.610	3518	3338	3518	3338	52	420	100	1038	"Y187"
0	0	0	17	4	4	"NFAT1 "	"Q13469"	3750	26530	200	4839	4826	642	13	4764	4764	4762	547	11	16	1	0	1524919	0.117	100000.000	100000.000	0.000	0.000	0.000	0.000	0.000	16.610	75	62	75	62	316	2384	100	1039	"S326"
0	0	0	17	5	4	"NFAT1 "	"Q13469"	4250	26530	200	4597	4652	578	12	4803	4803	4805	648	13	5	0	0	1469981	-0.236	100000.000	100000.000	0.000	0.000	0.000	0.000	0.000	16.610	-206	-151	-206	-151	316	2384	100	1040	"S326"
0	0	0	17	6	4	"NFAT1 "	"Q13469"	4750	26530	200	4358	4441	592	13	4466	4466	4582	583	12	15	1	0	1403357	-0.242	100000.000	100000.000	0.000	0.000	0.000	0.000	0.000	16.610	-108	-25	-108	-25	316	2384	100	1041	"S326"
0	0	0	17	7	4	"NFkB-p65 "	"Q04206"	5280	26550	70	5063	5082	465	9	4446	4446	4551	470	10	59	21	0	162618	1.130	100000.000	100000.000	0.000	0.000	0.000	0.000	0.000	16.610	617	636	617	636	32	236	100	1042	"S276"
0	0	0	17	8	4	"NFkB-p65 "	"Q04206"	5750	26540	200	4510	4600	425	9	4827	4827	4772	489	10	5	0	0	1453509	-0.352	100000.000	100000.000	0.000	0.000	0.000	0.000	0.000	16.610	-317	-227	-317	-227	316	2384	100	1043	"S276"
0	0	0	17	9	4	"NFkB-p65 "	"Q04206"	6250	26540	200	4412	4490	427	9	4669	4669	4654	468	10	7	0	0	1418738	-0.350	100000.000	100000.000	0.000	0.000	0.000	0.000	0.000	16.610	-257	-179	-257	-179	316	2384	100	1044	"S276"
0	0	0	17	1	5	"PDGFRb"	"P09619"	2250	27170	110	12980	12927	1198	9	4626	4626	4629	508	10	100	100	0	1034134	16.335	100000.000	100000.000	0.000	0.000	0.000	0.000	0.000	16.610	8354	8301	8354	8301	80	656	100	1045	"Y686"
0	0	0	17	2	5	"PDGFRb"	"P09619"	2750	27180	110	12399	12756	1284	10	4538	4538	4605	465	10	100	100	0	1020494	17.529	100000.000	100000.000	0.000	0.000	0.000	0.000	0.000	16.610	7861	8218	7861	8218	80	656	100	1046	"Y686"
0	0	0	17	3	5	"PDGFRb"	"P09619"	3250	27170	140	12368	11098	3385	30	4661	4661	4746	493	10	91	85	0	1731223	12.884	100000.000	100000.000	0.000	0.000	0.000	0.000	0.000	16.610	7707	6437	7707	6437	156	1140	100	1047	"Y686"
0	0	0	17	4	5	"PELI2"	"Q96FA3"	3750	27180	130	6986	6720	1121	16	4681	4681	4701	788	16	90	56	0	806388	2.562	100000.000	100000.000	0.000	0.000	0.000	0.000	0.000	16.610	2305	2039	2305	2039	120	940	100	1048	"T290"
0	0	0	17	5	5	"PELI2"	"Q96FA3"	4260	27180	120	6628	6892	1243	18	4773	4773	4680	549	11	98	83	0	827078	4.029	100000.000	100000.000	0.000	0.000	0.000	0.000	0.000	16.610	1855	2119	1855	2119	120	820	100	1049	"T290"
0	0	0	17	6	5	"PELI2"	"Q96FA3"	4760	27180	120	6636	7053	1898	26	4769	4769	4689	522	11	98	91	0	846384	4.529	100000.000	100000.000	0.000	0.000	0.000	0.000	0.000	16.610	1867	2284	1867	2284	120	820	100	1050	"T290"
0	0	0	17	7	5	"sek1"	"P45985"	5250	27180	200	4868	4805	656	13	4821	4821	4770	554	11	6	0	0	1518295	0.063	100000.000	100000.000	0.000	0.000	0.000	0.000	0.000	16.610	47	-16	47	-16	316	2384	100	1051	"S2315"
0	0	0	17	8	5	"sek1"	"P45985"	5750	27180	200	4902	4878	430	8	4880	4880	4862	437	8	5	1	0	1541379	0.037	100000.000	100000.000	0.000	0.000	0.000	0.000	0.000	16.610	22	-2	22	-2	316	2384	100	1052	"S2315"
0	0	0	17	9	5	"sek1"	"P45985"	6250	27190	200	4874	4844	352	7	4819	4819	4804	504	10	4	0	0	1530553	0.079	100000.000	100000.000	0.000	0.000	0.000	0.000	0.000	16.610	55	25	55	25	316	2384	100	1053	"S2315"
0	0	0	17	1	6	"SMAD3"	"Q15796"	2230	27800	200	4718	4701	612	13	4804	4804	4855	558	11	15	1	0	1485460	-0.276	100000.000	100000.000	0.000	0.000	0.000	0.000	0.000	16.610	-86	-103	-86	-103	316	2384	100	1054	"S416"
0	0	0	17	2	6	"SMAD3"	"Q15796"	2730	27800	200	4359	4408	377	8	4637	4637	4689	461	9	4	0	0	1392870	-0.610	100000.000	100000.000	0.000	0.000	0.000	0.000	0.000	16.610	-278	-229	-278	-229	316	2384	100	1055	"S416"
0	0	0	17	3	6	"SMAD3"	"Q15796"	3240	27810	200	4467	4504	380	8	4540	4540	4612	449	9	9	1	0	1423231	-0.241	100000.000	100000.000	0.000	0.000	0.000	0.000	0.000	16.610	-73	-36	-73	-36	316	2384	100	1056	"S416"
0	0	0	17	4	6	"TAK1 "	"O43318"	3750	27810	170	6210	6278	716	11	4594	4594	4655	513	11	96	85	0	1305875	3.164	100000.000	100000.000	0.000	0.000	0.000	0.000	0.000	16.610	1616	1684	1616	1684	208	1660	100	1057	"T178"
0	0	0	17	5	6	"TAK1 "	"O43318"	4250	27820	170	6204	6320	1672	26	4754	4754	4685	602	12	88	54	0	1314580	2.716	100000.000	100000.000	0.000	0.000	0.000	0.000	0.000	16.610	1450	1566	1450	1566	208	1660	100	1058	"T178"
0	0	0	17	6	6	"TAK1 "	"O43318"	4750	27820	170	6340	6401	1064	16	4795	4795	4702	587	12	94	62	0	1331383	2.894	100000.000	100000.000	0.000	0.000	0.000	0.000	0.000	16.610	1545	1606	1545	1606	208	1660	100	1059	"T178"
0	0	0	17	7	6	"TNIK"	"Q9UKE5"	5250	27820	100	7884	7832	682	8	4828	4828	4780	437	9	100	98	0	626548	6.984	100000.000	100000.000	0.000	0.000	0.000	0.000	0.000	16.610	3056	3004	3056	3004	80	560	100	1060	"T181"
0	0	0	17	8	6	"TNIK"	"Q9UKE5"	5750	27850	160	5455	8493	11475	135	4919	4919	4952	652	13	46	28	2	1766566	5.431	100000.000	100000.000	0.000	0.000	0.000	0.000	0.000	16.610	536	3574	536	3574	208	1512	100	1061	"T181"
0	0	0	17	9	6	"TNIK"	"Q9UKE5"	6240	27830	100	7937	7958	706	8	4861	4861	4847	471	9	98	98	0	636607	6.605	100000.000	100000.000	0.000	0.000	0.000	0.000	0.000	16.610	3076	3097	3076	3097	80	560	100	1062	"T181"
-75	0	0	17	1	7	"empty"	"empty"	2260	28470	200	4524	4608	456	9	4836	4836	4814	502	10	8	0	0	1456222	-0.410	100000.000	100000.000	0.000	0.000	0.000	0.000	0.000	16.610	-312	-228	-312	-228	316	2384	100	1063	"empty"
-75	0	0	17	2	7	"empty"	"empty"	2760	28470	200	4503	4530	439	9	4627	4627	4635	414	8	3	1	0	1431547	-0.254	100000.000	100000.000	0.000	0.000	0.000	0.000	0.000	16.610	-124	-97	-124	-97	316	2384	100	1064	"empty"
-75	0	0	17	3	7	"empty"	"empty"	3260	28470	200	4544	4559	309	6	4632	4632	4684	435	9	5	0	0	1440645	-0.287	100000.000	100000.000	0.000	0.000	0.000	0.000	0.000	16.610	-88	-73	-88	-73	316	2384	100	1065	"empty"
-75	0	0	17	4	7	"empty"	"empty"	3760	28470	200	4707	4731	540	11	4698	4698	4736	537	11	22	1	0	1495070	-0.009	100000.000	100000.000	0.000	0.000	0.000	0.000	0.000	16.610	9	33	9	33	316	2384	100	1066	"empty"
-75	0	0	17	5	7	"empty"	"empty"	4260	28470	200	4752	4771	515	10	4829	4829	4749	573	12	7	0	0	1507658	0.038	100000.000	100000.000	0.000	0.000	0.000	0.000	0.000	16.610	-77	-58	-77	-58	316	2384	100	1067	"empty"
-75	0	0	17	6	7	"empty"	"empty"	4760	28470	200	4877	4795	707	14	4894	4894	4763	781	16	1	0	0	1515349	0.041	100000.000	100000.000	0.000	0.000	0.000	0.000	0.000	16.610	-17	-99	-17	-99	316	2384	100	1068	"empty"
-75	0	0	17	7	7	"empty"	"empty"	5260	28470	200	4975	4969	398	8	4933	4933	4835	462	9	8	2	0	1570276	0.290	100000.000	100000.000	0.000	0.000	0.000	0.000	0.000	16.610	42	36	42	36	316	2384	100	1069	"empty"
-75	0	0	17	8	7	"empty"	"empty"	5760	28470	200	4964	4963	241	4	4921	4921	4907	388	7	5	0	0	1568170	0.144	100000.000	100000.000	0.000	0.000	0.000	0.000	0.000	16.610	43	42	43	42	316	2384	100	1070	"empty"
-75	0	0	17	9	7	"empty"	"empty"	6260	28470	200	4930	4946	240	4	4845	4845	4818	384	7	7	0	0	1562980	0.333	100000.000	100000.000	0.000	0.000	0.000	0.000	0.000	16.610	85	101	85	101	316	2384	100	1071	"empty"
0	0	0	18	1	1	"PKACa "	"P17612"	6700	24660	200	4841	5604	1697	30	4675	4675	4647	515	11	31	30	0	1770774	1.858	100000.000	100000.000	0.000	0.000	0.000	0.000	0.000	16.610	166	929	166	929	316	2384	100	1072	"T197"
0	0	0	18	2	1	"PKACa "	"P17612"	7200	24660	200	4668	5390	1778	32	4418	4418	4336	526	12	39	33	0	1703268	2.004	100000.000	100000.000	0.000	0.000	0.000	0.000	0.000	16.610	250	972	250	972	316	2384	100	1073	"T197"
0	0	0	18	3	1	"PKACa "	"P17612"	7700	24660	200	4593	5143	1696	32	4244	4244	4192	574	13	36	31	0	1625257	1.657	100000.000	100000.000	0.000	0.000	0.000	0.000	0.000	16.610	349	899	349	899	316	2384	100	1074	"T197"
0	0	0	18	4	1	"PTEN"	"P60484"	8200	24660	200	4351	4370	479	10	4099	4099	4134	535	12	30	5	0	1380954	0.441	100000.000	100000.000	0.000	0.000	0.000	0.000	0.000	16.610	252	271	252	271	316	2384	100	1075	"Y315"
0	0	0	18	5	1	"PTEN"	"P60484"	8700	24660	200	4086	4110	319	7	4001	4001	4039	479	11	11	0	0	1298909	0.148	100000.000	100000.000	0.000	0.000	0.000	0.000	0.000	16.610	85	109	85	109	316	2384	100	1076	"Y315"
0	0	0	18	6	1	"PTEN"	"P60484"	9200	24660	200	4090	4118	285	6	3987	3987	4022	306	7	25	5	0	1301342	0.314	100000.000	100000.000	0.000	0.000	0.000	0.000	0.000	16.610	103	131	103	131	316	2384	100	1077	"Y315"
0	0	0	18	7	1	"SOC3"	"O14543"	9700	24660	200	4262	4358	902	20	4079	4079	4134	614	14	17	2	0	1377081	0.365	100000.000	100000.000	0.000	0.000	0.000	0.000	0.000	16.610	183	279	183	279	316	2384	100	1078	"Y204"
0	0	0	18	8	1	"SOC3"	"O14543"	10200	24660	200	4425	4371	526	12	4244	4244	4264	473	11	32	4	0	1381392	0.226	100000.000	100000.000	0.000	0.000	0.000	0.000	0.000	16.610	181	127	181	127	316	2384	100	1079	"Y204"
0	0	0	18	9	1	"SOC3"	"O14543"	10700	24660	200	4644	4537	458	10	4413	4413	4376	478	10	29	1	0	1433714	0.337	100000.000	100000.000	0.000	0.000	0.000	0.000	0.000	16.610	231	124	231	124	316	2384	100	1080	"Y204"
0	0	0	18	1	2	"STAT3 "	"P40763"	6700	25300	200	4612	4614	565	12	4507	4507	4475	553	12	14	6	0	1457975	0.251	100000.000	100000.000	0.000	0.000	0.000	0.000	0.000	16.610	105	107	105	107	316	2384	100	1081	"S691"
0	0	0	18	2	2	"STAT3 "	"P40763"	7200	25300	200	4594	4454	593	13	4359	4359	4314	520	12	20	6	0	1407461	0.269	100000.000	100000.000	0.000	0.000	0.000	0.000	0.000	16.610	235	95	235	95	316	2384	100	1082	"S691"
0	0	0	18	3	2	"STAT3 "	"P40763"	7700	25300	200	4358	4328	623	14	4371	4371	4277	561	13	11	5	0	1367625	0.091	100000.000	100000.000	0.000	0.000	0.000	0.000	0.000	16.610	-13	-43	-13	-43	316	2384	100	1083	"S691"
0	0	0	18	4	2	"STAT6 "	"P42226"	8200	25300	200	4191	4698	4948	105	4267	4267	4225	433	10	10	3	0	1484552	1.092	100000.000	100000.000	0.000	0.000	0.000	0.000	0.000	16.610	-76	431	-76	431	316	2384	100	1084	"T645"
0	0	0	18	5	2	"STAT6 "	"P42226"	8700	25300	200	4095	4101	292	7	4117	4117	4160	423	10	5	0	0	1295898	-0.139	100000.000	100000.000	0.000	0.000	0.000	0.000	0.000	16.610	-22	-16	-22	-16	316	2384	100	1085	"T645"
0	0	0	18	6	2	"STAT6 "	"P42226"	9200	25300	200	4047	4073	284	6	4087	4087	4164	401	9	10	0	0	1287003	-0.227	100000.000	100000.000	0.000	0.000	0.000	0.000	0.000	16.610	-40	-14	-40	-14	316	2384	100	1086	"T645"
0	0	0	18	7	2	"14-3-3 beta"	"P31946"	9700	25300	200	4299	4679	1307	27	4201	4201	4239	436	10	30	22	0	1478567	1.009	100000.000	100000.000	0.000	0.000	0.000	0.000	0.000	16.610	98	478	98	478	316	2384	100	1087	"S185"
0	0	0	18	8	2	"14-3-3 beta"	"P31946"	10200	25300	200	4586	4750	990	20	4355	4355	4338	495	11	31	20	0	1500844	0.832	100000.000	100000.000	0.000	0.000	0.000	0.000	0.000	16.610	231	395	231	395	316	2384	100	1088	"S185"
0	0	0	18	9	2	"14-3-3 beta"	"P31946"	10700	25300	200	4660	4797	965	20	4482	4482	4438	588	13	23	16	0	1515974	0.611	100000.000	100000.000	0.000	0.000	0.000	0.000	0.000	16.610	178	315	178	315	316	2384	100	1089	"S185"
0	0	0	18	1	3	"Tgfbr2"	"P37173"	6700	25940	200	4882	4998	681	13	4563	4563	4532	601	13	35	7	0	1579369	0.775	100000.000	100000.000	0.000	0.000	0.000	0.000	0.000	16.610	319	435	319	435	316	2384	100	1090	"S409"
0	0	0	18	2	3	"Tgfbr2"	"P37173"	7200	25940	200	4612	4692	770	16	4428	4428	4355	654	15	30	4	0	1482744	0.515	100000.000	100000.000	0.000	0.000	0.000	0.000	0.000	16.610	184	264	184	264	316	2384	100	1091	"S409"
0	0	0	18	3	3	"Tgfbr2"	"P37173"	7700	25940	200	4595	4597	736	16	4307	4307	4269	530	12	35	12	0	1452718	0.619	100000.000	100000.000	0.000	0.000	0.000	0.000	0.000	16.610	288	290	288	290	316	2384	100	1092	"S409"
0	0	0	18	4	3	"Tyk2"	"P29597"	8240	25930	150	4396	4771	1138	23	4083	4083	4092	490	11	42	30	0	744207	1.386	100000.000	100000.000	0.000	0.000	0.000	0.000	0.000	16.610	313	688	313	688	156	1272	100	1093	"Y1054/5"
0	0	0	18	5	3	"Tyk2"	"P29597"	8700	25940	170	4085	4413	887	20	4043	4043	4082	376	9	27	21	0	917863	0.880	100000.000	100000.000	0.000	0.000	0.000	0.000	0.000	16.610	42	370	42	370	208	1660	100	1094	"Y1054/5"
0	0	0	18	6	3	"Tyk2"	"P29597"	9200	25940	200	3999	4324	953	22	4042	4042	4065	359	8	21	18	0	1366540	0.721	100000.000	100000.000	0.000	0.000	0.000	0.000	0.000	16.610	-43	282	-43	282	316	2384	100	1095	"Y1054/5"
0	0	0	18	7	3	"caveolin-1"	"Q03135"	9700	25940	200	4270	4482	862	19	4147	4147	4203	487	11	30	17	0	1416450	0.573	100000.000	100000.000	0.000	0.000	0.000	0.000	0.000	16.610	123	335	123	335	316	2384	100	1096	"Y14"
0	0	0	18	8	3	"caveolin-1"	"Q03135"	10200	25940	200	4736	4753	894	18	4313	4313	4382	814	18	24	8	0	1502089	0.456	100000.000	100000.000	0.000	0.000	0.000	0.000	0.000	16.610	423	440	423	440	316	2384	100	1097	"Y14"
0	0	0	18	9	3	"caveolin-1"	"Q03135"	10700	25940	200	4802	4892	853	17	4542	4542	4528	696	15	23	13	0	1545729	0.523	100000.000	100000.000	0.000	0.000	0.000	0.000	0.000	16.610	260	350	260	350	316	2384	100	1098	"Y14"
0	0	0	18	1	4	"Cdc42 "	"P60953"	6720	26580	80	6623	6853	2270	33	4335	4335	4354	362	8	98	94	0	356356	6.903	100000.000	100000.000	0.000	0.000	0.000	0.000	0.000	16.610	2288	2518	2288	2518	52	340	100	1099	"Y32"
0	0	0	18	2	4	"Cdc42 "	"P60953"	7230	26580	90	6418	6310	823	13	4423	4423	4463	397	8	96	94	0	328127	4.652	100000.000	100000.000	0.000	0.000	0.000	0.000	0.000	16.610	1995	1887	1995	1887	52	420	100	1100	"Y32"
0	0	0	18	3	4	"Cdc42 "	"P60953"	7730	26560	160	4585	5131	1885	36	4389	4389	4367	1197	27	26	12	0	1067249	0.638	100000.000	100000.000	0.000	0.000	0.000	0.000	0.000	16.610	196	742	196	742	208	1512	100	1101	"Y32"
0	0	0	18	4	4	"Flt3"	"P36888"	8200	26590	70	6642	6886	2391	34	4322	4322	4246	405	9	93	93	0	220363	6.519	100000.000	100000.000	0.000	0.000	0.000	0.000	0.000	16.610	2320	2564	2320	2564	32	236	100	1102	"Y591"
0	0	0	18	5	4	"Flt3"	"P36888"	8730	26600	70	6119	6032	554	9	4272	4272	4284	368	8	96	93	0	193011	4.750	100000.000	100000.000	0.000	0.000	0.000	0.000	0.000	16.610	1847	1760	1847	1760	32	236	100	1103	"Y591"
0	0	0	18	6	4	"Flt3"	"P36888"	9220	26580	200	4419	4557	785	17	4226	4226	4286	491	11	25	10	0	1439921	0.552	100000.000	100000.000	0.000	0.000	0.000	0.000	0.000	16.610	193	331	193	331	316	2384	100	1104	"Y591"
0	0	0	18	7	4	"gp130 "	"P40189"	9720	26580	200	4629	4578	515	11	4399	4399	4384	424	9	27	6	0	1446741	0.458	100000.000	100000.000	0.000	0.000	0.000	0.000	0.000	16.610	230	179	230	179	316	2384	100	1105	"Y767"
0	0	0	18	8	4	"gp130 "	"P40189"	10220	26580	200	4756	4813	498	10	4578	4578	4558	497	10	25	9	0	1521020	0.513	100000.000	100000.000	0.000	0.000	0.000	0.000	0.000	16.610	178	235	178	235	316	2384	100	1106	"Y767"
0	0	0	18	9	4	"gp130 "	"P40189"	10720	26580	200	4776	4836	518	10	4589	4589	4597	623	13	17	4	0	1528271	0.384	100000.000	100000.000	0.000	0.000	0.000	0.000	0.000	16.610	187	247	187	247	316	2384	100	1107	"Y767"
0	0	0	18	1	5	"IKK-beta "	"O14920"	6700	27220	200	7023	6618	2299	34	4641	4641	4573	496	10	61	58	0	2091319	4.123	100000.000	100000.000	0.000	0.000	0.000	0.000	0.000	16.610	2382	1977	2382	1977	316	2384	100	1108	"Y199"
0	0	0	18	2	5	"IKK-beta "	"O14920"	7200	27220	200	6442	6100	1722	28	4460	4460	4401	1047	23	55	46	0	1927685	1.623	100000.000	100000.000	0.000	0.000	0.000	0.000	0.000	16.610	1982	1640	1982	1640	316	2384	100	1109	"Y199"
0	0	0	18	3	5	"IKK-beta "	"O14920"	7700	27220	200	5822	5718	1584	27	4364	4364	4314	554	12	56	52	0	1806853	2.534	100000.000	100000.000	0.000	0.000	0.000	0.000	0.000	16.610	1458	1354	1458	1354	316	2384	100	1110	"Y199"
0	0	0	18	4	5	"IRAK1"	"P51617"	8220	27220	160	4867	5497	1531	27	4177	4177	4216	498	11	57	45	0	1143272	2.572	100000.000	100000.000	0.000	0.000	0.000	0.000	0.000	16.610	690	1320	690	1320	208	1512	100	1111	"T209"
0	0	0	18	5	5	"IRAK1"	"P51617"	8730	27250	160	4806	5336	1451	27	4170	4170	4200	422	10	54	49	0	1109918	2.692	100000.000	100000.000	0.000	0.000	0.000	0.000	0.000	16.610	636	1166	636	1166	208	1512	100	1112	"T209"
0	0	0	18	6	5	"IRAK1"	"P51617"	9180	27240	160	4395	4921	1093	22	4192	4192	4236	382	9	38	35	0	1023619	1.793	100000.000	100000.000	0.000	0.000	0.000	0.000	0.000	16.610	203	729	203	729	208	1512	100	1113	"T209"
0	0	0	18	7	5	"IRS-1"	"P35568"	9700	27220	200	4437	4484	403	8	4304	4304	4369	418	9	27	5	0	1417085	0.275	100000.000	100000.000	0.000	0.000	0.000	0.000	0.000	16.610	133	180	133	180	316	2384	100	1114	"S312"
0	0	0	18	8	5	"IRS-1"	"P35568"	10200	27220	200	4610	4580	581	12	4432	4432	4502	485	10	30	6	0	1447172	0.161	100000.000	100000.000	0.000	0.000	0.000	0.000	0.000	16.610	178	148	178	148	316	2384	100	1115	"S312"
0	0	0	18	9	5	"IRS-1"	"P35568"	10700	27220	200	4658	4716	478	10	4642	4642	4640	868	18	5	0	0	1490373	0.088	100000.000	100000.000	0.000	0.000	0.000	0.000	0.000	16.610	16	74	16	74	316	2384	100	1116	"S312"
0	0	0	18	1	6	"Malt1"	"Q9UDY8"	6700	27870	200	4392	4388	501	11	4694	4694	4644	507	10	2	0	0	1386602	-0.505	100000.000	100000.000	0.000	0.000	0.000	0.000	0.000	16.610	-302	-306	-302	-306	316	2384	100	1117	"S135"
0	0	0	18	2	6	"Malt1"	"Q9UDY8"	7200	27870	200	4104	4276	818	19	4517	4517	4435	569	12	5	2	0	1351108	-0.279	100000.000	100000.000	0.000	0.000	0.000	0.000	0.000	16.610	-413	-241	-413	-241	316	2384	100	1118	"S135"
0	0	0	18	3	6	"Malt1"	"Q9UDY8"	7700	27870	200	4015	4176	1198	28	4398	4398	4343	578	13	6	0	0	1319760	-0.289	100000.000	100000.000	0.000	0.000	0.000	0.000	0.000	16.610	-383	-222	-383	-222	316	2384	100	1119	"S135"
0	0	0	18	4	6	"MEK1 "	"Q02750"	8200	27870	200	4467	4438	563	12	4208	4208	4246	564	13	25	5	0	1402278	0.340	100000.000	100000.000	0.000	0.000	0.000	0.000	0.000	16.610	259	230	259	230	316	2384	100	1120	"T385"
0	0	0	18	5	6	"MEK1 "	"Q02750"	8700	27870	200	4174	4232	386	9	4153	4153	4165	415	9	15	4	0	1337230	0.161	100000.000	100000.000	0.000	0.000	0.000	0.000	0.000	16.610	21	79	21	79	316	2384	100	1121	"T385"
0	0	0	18	6	6	"MEK1 "	"Q02750"	9200	27870	200	4324	4454	982	22	4243	4243	4339	1267	29	2	0	0	1407439	0.091	100000.000	100000.000	0.000	0.000	0.000	0.000	0.000	16.610	81	211	81	211	316	2384	100	1122	"T385"
0	0	0	18	7	6	"p47phox "	"P14598"	9700	27870	200	4375	4445	399	8	4392	4392	4442	590	13	13	0	0	1404591	0.005	100000.000	100000.000	0.000	0.000	0.000	0.000	0.000	16.610	-17	53	-17	53	316	2384	100	1123	"S359"
0	0	0	18	8	6	"p47phox "	"P14598"	10200	27870	200	4535	4531	486	10	4555	4555	4588	479	10	15	0	0	1431702	-0.119	100000.000	100000.000	0.000	0.000	0.000	0.000	0.000	16.610	-20	-24	-20	-24	316	2384	100	1124	"S359"
0	0	0	18	9	6	"p47phox "	"P14598"	10700	27870	200	4759	4728	481	10	4752	4752	4725	505	10	16	0	0	1494000	0.006	100000.000	100000.000	0.000	0.000	0.000	0.000	0.000	16.610	7	-24	7	-24	316	2384	100	1125	"S359"
-75	0	0	18	1	7	"empty"	"empty"	6700	28510	200	4703	4707	466	9	4734	4734	4658	438	9	11	1	0	1487480	0.112	100000.000	100000.000	0.000	0.000	0.000	0.000	0.000	16.610	-31	-27	-31	-27	316	2384	100	1126	"empty"
-75	0	0	18	2	7	"empty"	"empty"	7200	28510	200	4551	4456	472	10	4585	4585	4494	557	12	4	0	0	1408010	-0.068	100000.000	100000.000	0.000	0.000	0.000	0.000	0.000	16.610	-34	-129	-34	-129	316	2384	100	1127	"empty"
-75	0	0	18	3	7	"empty"	"empty"	7700	28510	200	4366	4362	494	11	4457	4457	4427	790	17	0	0	0	1378344	-0.082	100000.000	100000.000	0.000	0.000	0.000	0.000	0.000	16.610	-91	-95	-91	-95	316	2384	100	1128	"empty"
-75	0	0	18	4	7	"empty"	"empty"	8200	28510	200	4310	4327	450	10	4367	4367	4370	514	11	11	0	0	1367291	-0.084	100000.000	100000.000	0.000	0.000	0.000	0.000	0.000	16.610	-57	-40	-57	-40	316	2384	100	1129	"empty"
-75	0	0	18	5	7	"empty"	"empty"	8700	28510	200	4113	4157	247	5	4317	4317	4336	414	9	2	0	0	1313678	-0.432	100000.000	100000.000	0.000	0.000	0.000	0.000	0.000	16.610	-204	-160	-204	-160	316	2384	100	1130	"empty"
-75	0	0	18	6	7	"empty"	"empty"	9200	28510	200	4194	4202	243	5	4341	4341	4359	335	7	3	0	0	1327912	-0.469	100000.000	100000.000	0.000	0.000	0.000	0.000	0.000	16.610	-147	-139	-147	-139	316	2384	100	1131	"empty"
0	0	0	18	7	7	"GLQAWPG-pS-AIPQFLG_GLQAWPGEAIPQFLG_20vs80"	"GLQAWPG-pS-AIPQFLG_GLQAWPGEAIPQFLG_20vs80"	9720	28520	80	13676	12335	3478	28	4498	4498	4526	432	9	96	86	0	641436	18.076	100000.000	100000.000	0.000	0.000	0.000	0.000	0.000	16.610	9178	7837	9178	7837	52	340	100	1132	"GLQAWPG-pS-AIPQFLG_GLQAWPGEAIPQFLG_20vs80"
0	0	0	18	8	7	"GLQAWPG-pS-AIPQFLG_GLQAWPGEAIPQFLG_20vs80"	"GLQAWPG-pS-AIPQFLG_GLQAWPGEAIPQFLG_20vs80"	10220	28530	110	13403	11751	4287	36	4745	4745	4820	2733	56	75	66	0	940063	2.536	100000.000	100000.000	0.000	0.000	0.000	0.000	0.000	16.610	8658	7006	8658	7006	80	656	100	1133	"GLQAWPG-pS-AIPQFLG_GLQAWPGEAIPQFLG_20vs80"
0	0	0	18	9	7	"GLQAWPG-pS-AIPQFLG_GLQAWPGEAIPQFLG_20vs80"	"GLQAWPG-pS-AIPQFLG_GLQAWPGEAIPQFLG_20vs80"	10710	28530	80	14022	13282	3354	25	4883	4883	4774	479	10	94	92	0	690655	17.762	100000.000	100000.000	0.000	0.000	0.000	0.000	0.000	16.610	9139	8399	9139	8399	52	340	100	1134	"GLQAWPG-pS-AIPQFLG_GLQAWPGEAIPQFLG_20vs80"
0	0	0	19	1	1	"JAK1"	"P23458"	11160	24690	200	4710	4726	575	12	4511	4511	4494	573	12	16	6	0	1493398	0.405	100000.000	100000.000	0.000	0.000	0.000	0.000	0.000	16.610	199	215	199	215	316	2384	100	1135	"Y220"
0	0	0	19	2	1	"JAK1"	"P23458"	11660	24690	200	4742	4822	444	9	4667	4667	4695	1007	21	7	0	0	1523732	0.126	100000.000	100000.000	0.000	0.000	0.000	0.000	0.000	16.610	75	155	75	155	316	2384	100	1136	"Y220"
0	0	0	19	3	1	"JAK1"	"P23458"	12160	24690	200	4776	4838	377	7	4674	4674	4769	1923	40	0	0	0	1528785	0.036	100000.000	100000.000	0.000	0.000	0.000	0.000	0.000	16.610	102	164	102	164	316	2384	100	1137	"Y220"
0	0	0	19	4	1	"Jun "	"P05412"	12660	24690	200	4793	4784	361	7	4630	4630	4626	429	9	15	3	0	1511621	0.368	100000.000	100000.000	0.000	0.000	0.000	0.000	0.000	16.610	163	154	163	154	316	2384	100	1138	"S243"
0	0	0	19	5	1	"Jun "	"P05412"	13160	24690	200	4702	4649	412	8	4624	4624	4584	388	8	19	2	0	1469153	0.168	100000.000	100000.000	0.000	0.000	0.000	0.000	0.000	16.610	78	25	78	25	316	2384	100	1139	"S243"
0	0	0	19	6	1	"Jun "	"P05412"	13660	24690	200	4577	4568	386	8	4510	4510	4512	365	8	25	2	0	1443542	0.153	100000.000	100000.000	0.000	0.000	0.000	0.000	0.000	16.610	67	58	67	58	316	2384	100	1140	"S243"
0	0	0	19	7	1	"Kit "	"P10721"	14160	24690	200	4453	4574	547	11	4332	4332	4330	290	6	26	13	0	1445496	0.841	100000.000	100000.000	0.000	0.000	0.000	0.000	0.000	16.610	121	242	121	242	316	2384	100	1141	"Y568/70"
0	0	0	19	8	1	"Kit "	"P10721"	14660	24690	200	4369	4469	467	10	4286	4286	4301	551	12	11	8	0	1412327	0.305	100000.000	100000.000	0.000	0.000	0.000	0.000	0.000	16.610	83	183	83	183	316	2384	100	1142	"Y568/70"
0	0	0	19	9	1	"Kit "	"P10721"	15160	24690	200	4171	4276	493	11	4178	4178	4196	365	8	13	8	0	1351171	0.219	100000.000	100000.000	0.000	0.000	0.000	0.000	0.000	16.610	-7	98	-7	98	316	2384	100	1143	"Y568/70"
0	0	0	19	1	2	"Mlk3"	"Q16584"	11160	25330	200	4646	4790	951	19	4454	4454	4475	536	11	25	16	0	1513560	0.588	100000.000	100000.000	0.000	0.000	0.000	0.000	0.000	16.610	192	336	192	336	316	2384	100	1144	"S281"
0	0	0	19	2	2	"Mlk3"	"Q16584"	11660	25330	200	4676	4920	656	13	4605	4605	4609	448	9	23	20	0	1554613	0.694	100000.000	100000.000	0.000	0.000	0.000	0.000	0.000	16.610	71	315	71	315	316	2384	100	1145	"S281"
0	0	0	19	3	2	"Mlk3"	"Q16584"	12160	25330	200	4772	5002	652	13	4573	4573	4562	381	8	31	23	0	1580535	1.155	100000.000	100000.000	0.000	0.000	0.000	0.000	0.000	16.610	199	429	199	429	316	2384	100	1146	"S281"
0	0	0	19	4	2	"NFAT2 "	"O95644"	12660	25330	200	4731	4749	484	10	4589	4589	4568	416	9	18	6	0	1500683	0.435	100000.000	100000.000	0.000	0.000	0.000	0.000	0.000	16.610	142	160	142	160	316	2384	100	1147	"S172"
0	0	0	19	5	2	"NFAT2 "	"O95644"	13160	25330	200	4711	4745	519	10	4592	4592	4573	384	8	22	9	0	1499510	0.448	100000.000	100000.000	0.000	0.000	0.000	0.000	0.000	16.610	119	153	119	153	316	2384	100	1148	"S172"
0	0	0	19	6	2	"NFAT2 "	"O95644"	13660	25330	200	4611	4618	465	10	4487	4487	4490	346	7	29	9	0	1459434	0.370	100000.000	100000.000	0.000	0.000	0.000	0.000	0.000	16.610	124	131	124	131	316	2384	100	1149	"S172"
0	0	0	19	7	2	"PI3-kinase p85 subunit beta"	"O00459"	14160	25330	200	4402	4605	754	16	4326	4326	4342	448	10	17	12	0	1455036	0.587	100000.000	100000.000	0.000	0.000	0.000	0.000	0.000	16.610	76	279	76	279	316	2384	100	1150	"Y464"
0	0	0	19	8	2	"PI3-kinase p85 subunit beta"	"O00459"	14660	25330	200	4333	4603	770	16	4349	4349	4379	364	8	17	14	0	1454539	0.615	100000.000	100000.000	0.000	0.000	0.000	0.000	0.000	16.610	-16	254	-16	254	316	2384	100	1151	"Y464"
0	0	0	19	9	2	"PI3-kinase p85 subunit beta"	"O00459"	15160	25330	200	4294	4707	1090	23	4271	4271	4319	471	10	22	19	0	1487490	0.824	100000.000	100000.000	0.000	0.000	0.000	0.000	0.000	16.610	23	436	23	436	316	2384	100	1152	"Y464"
0	0	0	19	1	3	"p47phox "	"P14598"	11160	25970	200	4609	4625	402	8	4602	4602	4580	552	12	8	0	0	1461403	0.082	100000.000	100000.000	0.000	0.000	0.000	0.000	0.000	16.610	7	23	7	23	316	2384	100	1153	"S370"
0	0	0	19	2	3	"p47phox "	"P14598"	11660	25970	200	4694	4755	508	10	4756	4756	4819	1247	25	1	0	0	1502661	-0.051	100000.000	100000.000	0.000	0.000	0.000	0.000	0.000	16.610	-62	-1	-62	-1	316	2384	100	1154	"S370"
0	0	0	19	3	3	"p47phox "	"P14598"	12160	25970	200	4792	4790	259	5	4723	4723	4714	256	5	22	4	0	1513775	0.297	100000.000	100000.000	0.000	0.000	0.000	0.000	0.000	16.610	69	67	69	67	316	2384	100	1155	"S370"
0	0	0	19	4	3	"PDGFRb"	"P09619"	12660	25970	200	4732	4782	470	9	4742	4742	4721	405	8	10	1	0	1511184	0.151	100000.000	100000.000	0.000	0.000	0.000	0.000	0.000	16.610	-10	40	-10	40	316	2384	100	1156	"Y716"
0	0	0	19	5	3	"PDGFRb"	"P09619"	13160	25970	200	4812	4752	384	8	4737	4737	4718	345	7	18	2	0	1501522	0.099	100000.000	100000.000	0.000	0.000	0.000	0.000	0.000	16.610	75	15	75	15	316	2384	100	1157	"Y716"
0	0	0	19	6	3	"PDGFRb"	"P09619"	13660	25970	200	4694	4609	393	8	4582	4582	4549	372	8	21	0	0	1456375	0.161	100000.000	100000.000	0.000	0.000	0.000	0.000	0.000	16.610	112	27	112	27	316	2384	100	1158	"Y716"
0	0	0	19	7	3	"Rack1"	"P63244"	14160	25970	200	4475	4529	350	7	4431	4431	4449	699	15	5	0	0	1431163	0.114	100000.000	100000.000	0.000	0.000	0.000	0.000	0.000	16.610	44	98	44	98	316	2384	100	1159	"y246"
0	0	0	19	8	3	"Rack1"	"P63244"	14660	25970	200	4426	4480	697	15	4358	4358	4360	272	6	26	10	0	1415528	0.441	100000.000	100000.000	0.000	0.000	0.000	0.000	0.000	16.610	68	122	68	122	316	2384	100	1160	"y246"
0	0	0	19	9	3	"Rack1"	"P63244"	15160	25970	200	4282	4658	1672	35	4270	4270	4339	742	17	13	6	0	1471773	0.430	100000.000	100000.000	0.000	0.000	0.000	0.000	0.000	16.610	12	388	12	388	316	2384	100	1161	"y246"
0	0	0	19	1	4	"Sek1"	"P45985"	11160	26610	200	4625	4643	378	8	4617	4617	4639	584	12	5	0	0	1467338	0.007	100000.000	100000.000	0.000	0.000	0.000	0.000	0.000	16.610	8	26	8	26	316	2384	100	1162	"S80"
0	0	0	19	2	4	"Sek1"	"P45985"	11660	26610	200	4734	4761	349	7	4741	4741	4751	407	8	7	1	0	1504558	0.025	100000.000	100000.000	0.000	0.000	0.000	0.000	0.000	16.610	-7	20	-7	20	316	2384	100	1163	"S80"
0	0	0	19	3	4	"Sek1"	"P45985"	12160	26610	200	4828	4815	293	6	4737	4737	4723	484	10	5	0	0	1521460	0.190	100000.000	100000.000	0.000	0.000	0.000	0.000	0.000	16.610	91	78	91	78	316	2384	100	1164	"S80"
0	0	0	19	4	4	"process-control__"	"GGSGGSGDYKDDDDK"	12660	26610	200	5008	4996	516	10	4760	4760	4756	530	11	20	7	0	1578597	0.453	100000.000	100000.000	0.000	0.000	0.000	0.000	0.000	16.610	248	236	248	236	316	2384	100	1165	"process-control__"
0	0	0	19	5	4	"process-control__"	"GGSGGSGDYKDDDDK"	13160	26610	200	4845	4840	445	9	4626	4626	4653	388	8	33	8	0	1529457	0.482	100000.000	100000.000	0.000	0.000	0.000	0.000	0.000	16.610	219	214	219	214	316	2384	100	1166	"process-control__"
0	0	0	19	6	4	"process-control__"	"GGSGGSGDYKDDDDK"	13660	26610	200	4674	4679	439	9	4505	4505	4543	361	7	30	9	0	1478577	0.377	100000.000	100000.000	0.000	0.000	0.000	0.000	0.000	16.610	169	174	169	174	316	2384	100	1167	"process-control__"
0	0	0	19	7	4	"TAB1"	"Q15750"	14160	26610	200	4486	4489	349	7	4443	4443	4454	326	7	19	3	0	1418603	0.107	100000.000	100000.000	0.000	0.000	0.000	0.000	0.000	16.610	43	46	43	46	316	2384	100	1168	"S423"
0	0	0	19	8	4	"TAB1"	"Q15750"	14660	26610	200	4378	4375	299	6	4381	4381	4393	319	7	11	1	0	1382400	-0.056	100000.000	100000.000	0.000	0.000	0.000	0.000	0.000	16.610	-3	-6	-3	-6	316	2384	100	1169	"S423"
0	0	0	19	9	4	"TAB1"	"Q15750"	15160	26610	200	4335	4411	492	11	4352	4352	4382	445	10	11	2	0	1393978	0.065	100000.000	100000.000	0.000	0.000	0.000	0.000	0.000	16.610	-17	59	-17	59	316	2384	100	1170	"S423"
0	0	0	19	1	5	"4E-BP1 "	"Q13541"	11160	27250	200	4928	4894	510	10	4789	4789	4746	533	11	18	3	0	1546475	0.278	100000.000	100000.000	0.000	0.000	0.000	0.000	0.000	16.610	139	105	139	105	316	2384	100	1171	"T46"
0	0	0	19	2	5	"4E-BP1 "	"Q13541"	11660	27250	200	5240	5204	343	6	4866	4866	4860	577	11	24	0	0	1644513	0.596	100000.000	100000.000	0.000	0.000	0.000	0.000	0.000	16.610	374	338	374	338	316	2384	100	1172	"T46"
0	0	0	19	3	5	"4E-BP1 "	"Q13541"	12160	27250	200	5083	5110	435	8	4874	4874	4873	690	14	12	0	0	1614758	0.343	100000.000	100000.000	0.000	0.000	0.000	0.000	0.000	16.610	209	236	209	236	316	2384	100	1173	"T46"
0	0	0	19	4	5	"Akt1"	"P31749"	12660	27250	200	5193	5228	412	7	4910	4910	4899	575	11	21	3	0	1652042	0.572	100000.000	100000.000	0.000	0.000	0.000	0.000	0.000	16.610	283	318	283	318	316	2384	100	1174	"T450"
0	0	0	19	5	5	"Akt1"	"P31749"	13160	27250	200	4936	4957	469	9	4811	4811	4821	1487	30	0	0	0	1566386	0.091	100000.000	100000.000	0.000	0.000	0.000	0.000	0.000	16.610	125	146	125	146	316	2384	100	1175	"T450"
0	0	0	19	6	5	"Akt1"	"P31749"	13660	27250	200	4792	4779	449	9	4638	4638	4641	434	9	24	7	0	1510278	0.318	100000.000	100000.000	0.000	0.000	0.000	0.000	0.000	16.610	154	141	154	141	316	2384	100	1176	"T450"
0	0	0	19	7	5	"Bax"	"Q07812"	14180	27250	160	4801	5689	1580	27	4424	4424	4440	314	7	54	41	0	1183331	3.978	100000.000	100000.000	0.000	0.000	0.000	0.000	0.000	16.610	377	1265	377	1265	208	1512	100	1177	"S163"
0	0	0	19	8	5	"Bax"	"Q07812"	14710	27250	160	4713	5636	1546	27	4364	4364	4361	296	6	51	46	0	1172289	4.307	100000.000	100000.000	0.000	0.000	0.000	0.000	0.000	16.610	349	1272	349	1272	208	1512	100	1178	"S163"
0	0	0	19	9	5	"Bax"	"Q07812"	15200	27250	150	5634	5880	1657	28	4229	4229	4239	319	7	55	51	0	917202	5.144	100000.000	100000.000	0.000	0.000	0.000	0.000	0.000	16.610	1405	1651	1405	1651	156	1272	100	1179	"S163"
0	0	0	19	1	6	"CFTR"	"P13569"	11160	27900	200	5190	5219	724	13	4869	4869	4820	467	9	40	22	0	1649358	0.854	100000.000	100000.000	0.000	0.000	0.000	0.000	0.000	16.610	321	350	321	350	316	2384	100	1180	"S813"
0	0	0	19	2	6	"CFTR"	"P13569"	11660	27900	200	5321	5306	582	10	4918	4918	4886	335	6	53	33	0	1676833	1.254	100000.000	100000.000	0.000	0.000	0.000	0.000	0.000	16.610	403	388	403	388	316	2384	100	1181	"S813"
0	0	0	19	3	6	"CFTR"	"P13569"	12160	27900	200	5423	5357	482	8	4950	4950	4965	267	5	57	45	0	1692657	1.468	100000.000	100000.000	0.000	0.000	0.000	0.000	0.000	16.610	473	407	473	407	316	2384	100	1182	"S813"
0	0	0	19	4	6	"Crk "	"P46108"	12660	27900	200	4772	4749	419	8	4968	4968	4921	373	7	6	0	0	1500776	-0.461	100000.000	100000.000	0.000	0.000	0.000	0.000	0.000	16.610	-196	-219	-196	-219	316	2384	100	1183	"Y108"
0	0	0	19	5	6	"Crk "	"P46108"	13160	27900	200	4609	4567	395	8	4737	4737	4707	656	13	1	0	0	1443058	-0.213	100000.000	100000.000	0.000	0.000	0.000	0.000	0.000	16.610	-128	-170	-128	-170	316	2384	100	1184	"Y108"
0	0	0	19	6	6	"Crk "	"P46108"	13660	27900	200	4506	4525	467	10	4573	4573	4574	593	12	4	0	0	1429892	-0.083	100000.000	100000.000	0.000	0.000	0.000	0.000	0.000	16.610	-67	-48	-67	-48	316	2384	100	1185	"Y108"
0	0	0	19	7	6	"EGFR"	"P00533"	14160	27900	200	4594	4724	645	13	4437	4437	4446	343	7	33	19	0	1492868	0.810	100000.000	100000.000	0.000	0.000	0.000	0.000	0.000	16.610	157	287	157	287	316	2384	100	1186	"S1070"
0	0	0	19	8	6	"EGFR"	"P00533"	14660	27900	200	4383	4593	623	13	4360	4360	4360	501	11	20	14	0	1451296	0.465	100000.000	100000.000	0.000	0.000	0.000	0.000	0.000	16.610	23	233	23	233	316	2384	100	1187	"S1070"
0	0	0	19	9	6	"EGFR"	"P00533"	15160	27900	200	4483	4650	690	14	4330	4330	4336	302	6	37	21	0	1469526	1.040	100000.000	100000.000	0.000	0.000	0.000	0.000	0.000	16.610	153	320	153	320	316	2384	100	1188	"S1070"
-75	0	0	19	1	7	"empty"	"empty"	11160	28540	200	4944	4911	401	8	4951	4951	4885	422	8	11	0	0	1552027	0.062	100000.000	100000.000	0.000	0.000	0.000	0.000	0.000	16.610	-7	-40	-7	-40	316	2384	100	1189	"empty"
-75	0	0	19	2	7	"empty"	"empty"	11660	28540	200	5003	4939	293	5	4923	4923	4969	1761	35	0	0	0	1560816	-0.017	100000.000	100000.000	0.000	0.000	0.000	0.000	0.000	16.610	80	16	80	16	316	2384	100	1190	"empty"
-75	0	0	19	3	7	"empty"	"empty"	12160	28540	200	5145	5145	260	5	5076	5076	5076	278	5	20	2	0	1625695	0.248	100000.000	100000.000	0.000	0.000	0.000	0.000	0.000	16.610	69	69	69	69	316	2384	100	1191	"empty"
-75	0	0	19	4	7	"empty"	"empty"	12660	28540	200	4949	4976	474	9	4938	4938	4925	609	12	3	1	0	1572519	0.084	100000.000	100000.000	0.000	0.000	0.000	0.000	0.000	16.610	11	38	11	38	316	2384	100	1192	"empty"
-75	0	0	19	5	7	"empty"	"empty"	13160	28540	200	4779	4700	386	8	4750	4750	4700	418	8	8	0	0	1485269	0.000	100000.000	100000.000	0.000	0.000	0.000	0.000	0.000	16.610	29	-50	29	-50	316	2384	100	1193	"empty"
-75	0	0	19	6	7	"empty"	"empty"	13660	28540	200	4523	4537	419	9	4586	4586	4580	408	8	12	0	0	1433715	-0.105	100000.000	100000.000	0.000	0.000	0.000	0.000	0.000	16.610	-63	-49	-63	-49	316	2384	100	1194	"empty"
0	0	0	19	7	7	"GLQAWPG-pS-AIPQFLG_100"	"GLQAWPG-pS-AIPQFLG_100"	14180	28530	120	7019	16504	12666	76	4463	4463	4457	311	6	75	65	0	1980469	38.736	100000.000	100000.000	0.000	0.000	0.000	0.000	0.000	16.610	2556	12041	2556	12041	120	820	100	1195	"GLQAWPG-pS-AIPQFLG_100"
0	0	0	19	8	7	"GLQAWPG-pS-AIPQFLG_100"	"GLQAWPG-pS-AIPQFLG_100"	14690	28520	140	6320	15414	12422	80	4548	4548	4527	293	6	76	64	0	2404585	37.157	100000.000	100000.000	0.000	0.000	0.000	0.000	0.000	16.610	1772	10866	1772	10866	156	1140	100	1196	"GLQAWPG-pS-AIPQFLG_100"
0	0	0	19	9	7	"GLQAWPG-pS-AIPQFLG_100"	"GLQAWPG-pS-AIPQFLG_100"	15190	28550	120	9272	17444	12786	73	4351	4351	4367	281	6	90	83	0	2093324	46.537	100000.000	100000.000	0.000	0.000	0.000	0.000	0.000	16.610	4921	13093	4921	13093	120	820	100	1197	"GLQAWPG-pS-AIPQFLG_100"
0	0	0	20	1	1	"Bcl-2"	"P10415"	15710	24650	200	4136	4160	242	5	4125	4125	4152	379	9	7	0	0	1314484	0.021	100000.000	100000.000	0.000	0.000	0.000	0.000	0.000	16.610	11	35	11	35	316	2384	100	1198	"S87"
0	0	0	20	2	1	"Bcl-2"	"P10415"	16210	24660	200	4304	4316	316	7	4241	4241	4257	577	13	3	0	0	1363760	0.102	100000.000	100000.000	0.000	0.000	0.000	0.000	0.000	16.610	63	75	63	75	316	2384	100	1199	"S87"
0	0	0	20	3	1	"Bcl-2"	"P10415"	16710	24660	200	4351	4431	1390	31	4315	4315	4335	457	10	5	0	0	1400330	0.210	100000.000	100000.000	0.000	0.000	0.000	0.000	0.000	16.610	36	116	36	116	316	2384	100	1200	"S87"
0	0	0	20	4	1	"Casp3 "	"P42574"	17210	24670	120	9683	9212	1903	20	4505	4505	4524	279	6	95	93	0	1105422	16.803	100000.000	100000.000	0.000	0.000	0.000	0.000	0.000	16.610	5178	4707	5178	4707	120	820	100	1201	"S150"
0	0	0	20	5	1	"Casp3 "	"P42574"	17710	24670	130	9837	9548	1307	13	4566	4566	4568	264	5	99	98	0	1145797	18.864	100000.000	100000.000	0.000	0.000	0.000	0.000	0.000	16.610	5271	4982	5271	4982	120	940	100	1202	"S150"
0	0	0	20	6	1	"Casp3 "	"P42574"	18210	24680	130	10223	9678	1659	17	4445	4445	4445	251	5	98	96	0	1161305	20.849	100000.000	100000.000	0.000	0.000	0.000	0.000	0.000	16.610	5778	5233	5778	5233	120	940	100	1203	"S150"
0	0	0	20	7	1	"CD19"	"P15391"	18710	24670	90	5885	5860	258	4	4504	4504	4506	238	5	100	100	0	304745	5.689	100000.000	100000.000	0.000	0.000	0.000	0.000	0.000	16.610	1381	1356	1381	1356	52	420	100	1204	"Y500"
0	0	0	20	8	1	"CD19"	"P15391"	19200	24680	90	6097	6093	322	5	4609	4609	4608	211	4	100	98	0	316858	7.038	100000.000	100000.000	0.000	0.000	0.000	0.000	0.000	16.610	1488	1484	1488	1484	52	420	100	1205	"Y500"
0	0	0	20	9	1	"CD19"	"P15391"	19710	24680	100	5596	5461	491	8	4343	4343	4346	236	5	93	92	0	436863	4.725	100000.000	100000.000	0.000	0.000	0.000	0.000	0.000	16.610	1253	1118	1253	1118	80	560	100	1206	"Y500"
0	0	0	20	1	2	"EP300"	"Q09472"	15710	25300	200	4125	4159	271	6	4214	4214	4267	712	16	0	0	0	1314156	-0.152	100000.000	100000.000	0.000	0.000	0.000	0.000	0.000	16.610	-89	-55	-89	-55	316	2384	100	1207	"S2366"
0	0	0	20	2	2	"EP300"	"Q09472"	16210	25300	200	4230	4247	258	6	4264	4264	4279	298	6	12	0	0	1341938	-0.107	100000.000	100000.000	0.000	0.000	0.000	0.000	0.000	16.610	-34	-17	-34	-17	316	2384	100	1208	"S2366"
0	0	0	20	3	2	"EP300"	"Q09472"	16710	25300	200	4246	4242	319	7	4298	4298	4304	321	7	9	1	0	1340514	-0.193	100000.000	100000.000	0.000	0.000	0.000	0.000	0.000	16.610	-52	-56	-52	-56	316	2384	100	1209	"S2366"
0	0	0	20	4	2	"fyn"	"P06241"	17220	25310	70	4965	5052	295	5	4451	4451	4443	267	6	93	46	0	161653	2.281	100000.000	100000.000	0.000	0.000	0.000	0.000	0.000	16.610	514	601	514	601	32	236	100	1210	"Y531"
0	0	0	20	5	2	"fyn"	"P06241"	17700	25310	200	4603	4601	311	6	4545	4545	4541	259	5	21	5	0	1453779	0.232	100000.000	100000.000	0.000	0.000	0.000	0.000	0.000	16.610	58	56	58	56	316	2384	100	1211	"Y531"
0	0	0	20	6	2	"fyn"	"P06241"	18200	25310	200	4462	4452	273	6	4456	4456	4458	373	8	7	0	0	1406781	-0.016	100000.000	100000.000	0.000	0.000	0.000	0.000	0.000	16.610	6	-4	6	-4	316	2384	100	1212	"Y531"
0	0	0	20	7	2	"Grb2"	"P62993"	18700	25320	70	5520	5413	338	6	4497	4497	4507	243	5	93	87	0	173211	3.728	100000.000	100000.000	0.000	0.000	0.000	0.000	0.000	16.610	1023	916	1023	916	32	236	100	1213	"Y209"
0	0	0	20	8	2	"Grb2"	"P62993"	19210	25320	90	5632	5588	379	6	4553	4553	4546	222	4	96	94	0	290571	4.694	100000.000	100000.000	0.000	0.000	0.000	0.000	0.000	16.610	1079	1035	1079	1035	52	420	100	1214	"Y209"
0	0	0	20	9	2	"Grb2"	"P62993"	19700	25330	90	4954	4997	351	7	4340	4340	4343	192	4	92	78	0	259862	3.406	100000.000	100000.000	0.000	0.000	0.000	0.000	0.000	16.610	614	657	614	657	52	420	100	1215	"Y209"
0	0	0	20	1	3	"IKK-beta "	"O14920"	15710	25940	90	4831	4807	264	5	4132	4132	4140	233	5	92	78	0	249949	2.863	100000.000	100000.000	0.000	0.000	0.000	0.000	0.000	16.610	699	675	699	675	52	420	100	1216	"Y188"
0	0	0	20	2	3	"IKK-beta "	"O14920"	16210	25960	100	4868	4865	418	8	4200	4200	4220	299	7	76	63	0	389199	2.157	100000.000	100000.000	0.000	0.000	0.000	0.000	0.000	16.610	668	665	668	665	80	560	100	1217	"Y188"
0	0	0	20	3	3	"IKK-beta "	"O14920"	16700	25940	90	5079	5051	322	6	4277	4277	4279	257	6	94	82	0	262657	3.004	100000.000	100000.000	0.000	0.000	0.000	0.000	0.000	16.610	802	774	802	774	52	420	100	1218	"Y188"
0	0	0	20	4	3	"IRAK1"	"P51617"	17200	25950	200	4333	4222	561	13	4470	4470	4486	500	11	3	0	0	1334277	-0.528	100000.000	100000.000	0.000	0.000	0.000	0.000	0.000	16.610	-137	-248	-137	-248	316	2384	100	1219	"T100"
0	0	0	20	5	3	"IRAK1"	"P51617"	17700	25950	200	4351	4195	517	12	4496	4496	4502	255	5	10	1	0	1325708	-1.204	100000.000	100000.000	0.000	0.000	0.000	0.000	0.000	16.610	-145	-301	-145	-301	316	2384	100	1220	"T100"
0	0	0	20	6	3	"IRAK1"	"P51617"	18200	25950	200	4385	4197	577	13	4505	4505	4502	584	12	1	0	0	1326312	-0.522	100000.000	100000.000	0.000	0.000	0.000	0.000	0.000	16.610	-120	-308	-120	-308	316	2384	100	1221	"T100"
0	0	0	20	7	3	"IRF-7 "	"Q92985"	18690	25960	200	4498	4504	231	5	4459	4459	4465	290	6	15	0	0	1423136	0.134	100000.000	100000.000	0.000	0.000	0.000	0.000	0.000	16.610	39	45	39	45	316	2384	100	1222	"S471"
0	0	0	20	8	3	"IRF-7 "	"Q92985"	19190	25960	200	4588	4591	278	6	4540	4540	4553	362	7	8	0	0	1450814	0.105	100000.000	100000.000	0.000	0.000	0.000	0.000	0.000	16.610	48	51	48	51	316	2384	100	1223	"S471"
0	0	0	20	9	3	"IRF-7 "	"Q92985"	19690	25960	200	4362	4401	315	7	4348	4348	4353	240	5	22	5	0	1390618	0.200	100000.000	100000.000	0.000	0.000	0.000	0.000	0.000	16.610	14	53	14	53	316	2384	100	1224	"S471"
0	0	0	20	1	4	"Lyn "	"P07948"	15690	26590	200	4326	4321	303	7	4323	4323	4327	325	7	12	1	0	1365573	-0.018	100000.000	100000.000	0.000	0.000	0.000	0.000	0.000	16.610	3	-2	3	-2	316	2384	100	1225	"Y507"
0	0	0	20	2	4	"Lyn "	"P07948"	16190	26600	200	4244	4260	248	5	4382	4382	4370	369	8	4	0	0	1346132	-0.298	100000.000	100000.000	0.000	0.000	0.000	0.000	0.000	16.610	-138	-122	-138	-122	316	2384	100	1226	"Y507"
0	0	0	20	3	4	"Lyn "	"P07948"	16690	26600	200	4497	4516	255	5	4560	4560	4550	324	7	8	0	0	1426995	-0.105	100000.000	100000.000	0.000	0.000	0.000	0.000	0.000	16.610	-63	-44	-63	-44	316	2384	100	1227	"Y507"
0	0	0	20	4	4	"MAVS"	"Q7Z434"	17190	26590	80	8493	8365	993	11	4619	4619	4628	254	5	98	98	0	434969	14.713	100000.000	100000.000	0.000	0.000	0.000	0.000	0.000	16.610	3874	3746	3874	3746	52	340	100	1228	"S233/4"
0	0	0	20	5	4	"MAVS"	"Q7Z434"	17700	26620	100	9884	9416	1674	17	4569	4569	4580	216	4	96	93	0	753294	22.389	100000.000	100000.000	0.000	0.000	0.000	0.000	0.000	16.610	5315	4847	5315	4847	80	560	100	1229	"S233/4"
0	0	0	20	6	4	"MAVS"	"Q7Z434"	18180	26610	100	10028	9072	2225	24	4570	4570	4568	312	6	88	87	0	725729	14.436	100000.000	100000.000	0.000	0.000	0.000	0.000	0.000	16.610	5458	4502	5458	4502	80	560	100	1230	"S233/4"
0	0	0	20	7	4	"Mek2"	"P36507"	18690	26630	120	6364	6529	2016	30	4522	4522	4514	250	5	96	95	0	783517	8.060	100000.000	100000.000	0.000	0.000	0.000	0.000	0.000	16.610	1842	2007	1842	2007	120	820	100	1231	"s226"
0	0	0	20	8	4	"Mek2"	"P36507"	19190	26620	140	6221	6167	524	8	4483	4483	4505	258	5	96	94	0	962103	6.442	100000.000	100000.000	0.000	0.000	0.000	0.000	0.000	16.610	1738	1684	1738	1684	156	1140	100	1232	"s226"
0	0	0	20	9	4	"Mek2"	"P36507"	19690	26620	140	6102	5972	616	10	4361	4361	4355	266	6	93	91	0	931699	6.079	100000.000	100000.000	0.000	0.000	0.000	0.000	0.000	16.610	1741	1611	1741	1611	156	1140	100	1233	"s226"
0	0	0	20	1	5	"PKCE"	"Q02156"	15700	27240	120	7399	7254	918	12	4305	4305	4301	267	6	96	96	0	870437	11.060	100000.000	100000.000	0.000	0.000	0.000	0.000	0.000	16.610	3094	2949	3094	2949	120	820	100	1234	"T566"
0	0	0	20	2	5	"PKCE"	"Q02156"	16200	27240	120	7506	7440	736	9	4324	4324	4351	298	6	99	99	0	892855	10.366	100000.000	100000.000	0.000	0.000	0.000	0.000	0.000	16.610	3182	3116	3182	3116	120	820	100	1235	"T566"
0	0	0	20	3	5	"PKCE"	"Q02156"	16690	27240	140	7993	7564	1364	18	4414	4414	4417	271	6	90	89	0	1180040	11.613	100000.000	100000.000	0.000	0.000	0.000	0.000	0.000	16.610	3579	3150	3579	3150	156	1140	100	1236	"T566"
0	0	0	20	4	5	"PTEN"	"P60484"	17190	27240	110	5980	5818	552	9	4537	4537	4536	225	4	95	90	0	465476	5.698	100000.000	100000.000	0.000	0.000	0.000	0.000	0.000	16.610	1443	1281	1443	1281	80	656	100	1237	"Y240"
0	0	0	20	5	5	"PTEN"	"P60484"	17680	27250	90	6064	6148	346	5	4582	4582	4607	310	6	100	100	0	319691	4.971	100000.000	100000.000	0.000	0.000	0.000	0.000	0.000	16.610	1482	1566	1482	1566	52	420	100	1238	"Y240"
0	0	0	20	6	5	"PTEN"	"P60484"	18190	27250	110	6286	6276	407	6	4607	4607	4592	246	5	100	100	0	502111	6.846	100000.000	100000.000	0.000	0.000	0.000	0.000	0.000	16.610	1679	1669	1679	1669	80	656	100	1239	"Y240"
0	0	0	20	7	5	"Rab5A"	"P20339"	18700	27260	80	4956	4908	301	6	4505	4505	4518	258	5	75	40	0	255216	1.512	100000.000	100000.000	0.000	0.000	0.000	0.000	0.000	16.610	451	403	451	403	52	340	100	1240	"T202"
0	0	0	20	8	5	"Rab5A"	"P20339"	19190	27250	200	4668	4678	303	6	4502	4502	4505	264	5	35	13	0	1478236	0.655	100000.000	100000.000	0.000	0.000	0.000	0.000	0.000	16.610	166	176	166	176	316	2384	100	1241	"T202"
0	0	0	20	9	5	"Rab5A"	"P20339"	19680	27250	90	5087	5104	301	5	4487	4487	4509	222	4	88	71	0	265425	2.680	100000.000	100000.000	0.000	0.000	0.000	0.000	0.000	16.610	600	617	600	617	52	420	100	1242	"T202"
0	0	0	20	1	6	"STAT3 "	"P40763"	15690	27870	100	5110	5082	350	6	4339	4339	4372	313	7	87	67	0	406527	2.268	100000.000	100000.000	0.000	0.000	0.000	0.000	0.000	16.610	771	743	771	743	80	560	100	1243	"S727"
0	0	0	20	2	6	"STAT3 "	"P40763"	16190	27870	110	5258	5280	400	7	4367	4367	4378	286	6	92	82	0	422385	3.154	100000.000	100000.000	0.000	0.000	0.000	0.000	0.000	16.610	891	913	891	913	80	656	100	1244	"S727"
0	0	0	20	3	6	"STAT3 "	"P40763"	16690	27880	110	5309	5267	391	7	4444	4444	4436	254	5	93	86	0	421320	3.272	100000.000	100000.000	0.000	0.000	0.000	0.000	0.000	16.610	865	823	865	823	80	656	100	1245	"S727"
0	0	0	20	4	6	"STAT6 "	"P42226"	17180	27880	130	5033	5072	497	9	4512	4512	4506	257	5	80	50	0	608611	2.202	100000.000	100000.000	0.000	0.000	0.000	0.000	0.000	16.610	521	560	521	560	120	940	100	1246	"Y641"
0	0	0	20	5	6	"STAT6 "	"P42226"	17670	27890	120	5111	5119	339	6	4609	4609	4610	250	5	78	50	0	614302	2.036	100000.000	100000.000	0.000	0.000	0.000	0.000	0.000	16.610	502	510	502	510	120	820	100	1247	"Y641"
0	0	0	20	6	6	"STAT6 "	"P42226"	18180	27890	120	4855	4868	369	7	4553	4553	4545	247	5	53	29	0	584203	1.308	100000.000	100000.000	0.000	0.000	0.000	0.000	0.000	16.610	302	315	302	315	120	820	100	1248	"Y641"
0	0	0	20	7	6	"Catalase"	"Q14790"	18680	27890	160	8649	8509	1118	13	4492	4492	4505	243	5	98	97	0	1769965	16.477	100000.000	100000.000	0.000	0.000	0.000	0.000	0.000	16.610	4157	4017	4157	4017	208	1512	100	1249	"Y448"
0	0	0	20	8	6	"Catalase"	"Q14790"	19180	27900	170	9135	8997	846	9	4527	4527	4542	426	9	98	98	0	1871432	10.458	100000.000	100000.000	0.000	0.000	0.000	0.000	0.000	16.610	4608	4470	4608	4470	208	1660	100	1250	"Y448"
0	0	0	20	9	6	"Catalase"	"Q14790"	19690	27900	160	9469	9191	1208	13	4580	4580	4590	251	5	97	95	0	1911812	18.331	100000.000	100000.000	0.000	0.000	0.000	0.000	0.000	16.610	4889	4611	4889	4611	208	1512	100	1251	"Y448"
-75	0	0	20	1	7	"empty"	"empty"	15670	28530	200	4305	4316	254	5	4373	4373	4385	342	7	5	0	0	1364005	-0.202	100000.000	100000.000	0.000	0.000	0.000	0.000	0.000	16.610	-68	-57	-68	-57	316	2384	100	1252	"empty"
-75	0	0	20	2	7	"empty"	"empty"	16170	28530	200	4380	4373	255	5	4377	4377	4373	268	6	12	1	0	1381860	0.000	100000.000	100000.000	0.000	0.000	0.000	0.000	0.000	16.610	3	-4	3	-4	316	2384	100	1253	"empty"
-75	0	0	20	3	7	"empty"	"empty"	16670	28530	200	4468	4477	224	5	4458	4458	4464	274	6	12	1	0	1414676	0.047	100000.000	100000.000	0.000	0.000	0.000	0.000	0.000	16.610	10	19	10	19	316	2384	100	1254	"empty"
-75	0	0	20	4	7	"empty"	"empty"	17170	28530	200	4515	4556	636	13	4503	4503	4505	291	6	12	1	0	1439612	0.175	100000.000	100000.000	0.000	0.000	0.000	0.000	0.000	16.610	12	53	12	53	316	2384	100	1255	"empty"
-75	0	0	20	5	7	"empty"	"empty"	17670	28530	200	4638	4652	298	6	4646	4646	4646	288	6	12	2	0	1470052	0.021	100000.000	100000.000	0.000	0.000	0.000	0.000	0.000	16.610	-8	6	-8	6	316	2384	100	1256	"empty"
-75	0	0	20	6	7	"empty"	"empty"	18170	28530	200	4670	4655	253	5	4645	4645	4645	343	7	7	0	0	1471109	0.029	100000.000	100000.000	0.000	0.000	0.000	0.000	0.000	16.610	25	10	25	10	316	2384	100	1257	"empty"
0	0	0	20	7	7	"Control-Spot"	"Human_IgG"	18680	28540	140	7148	7161	565	7	4620	4620	4805	999	20	98	87	0	1117111	2.358	100000.000	100000.000	0.000	0.000	0.000	0.000	0.000	16.610	2528	2541	2528	2541	156	1140	100	1258	"Control-Spot"
0	0	0	20	8	7	"Control-Spot"	"Human_IgG"	19170	28530	150	7298	7272	896	12	4544	4544	4717	779	16	96	93	0	1134373	3.280	100000.000	100000.000	0.000	0.000	0.000	0.000	0.000	16.610	2754	2728	2754	2728	156	1272	100	1259	"Control-Spot"
0	0	0	20	9	7	"Control-Spot"	"Human_IgG"	19680	28530	140	6840	6880	995	14	4553	4553	4809	1064	22	94	64	0	1073325	1.946	100000.000	100000.000	0.000	0.000	0.000	0.000	0.000	16.610	2287	2327	2287	2327	156	1140	100	1260	"Control-Spot"
0	0	0	21	1	1	"Akt1"	"P31749"	2150	29090	200	4979	5278	1491	28	4700	4700	4775	551	11	38	22	0	1667693	0.913	100000.000	100000.000	0.000	0.000	0.000	0.000	0.000	16.610	279	578	279	578	316	2384	100	1261	"T308"
0	0	0	21	2	1	"Akt1"	"P31749"	2650	29090	200	4634	5091	1118	21	4597	4597	4613	356	7	31	26	0	1608762	1.343	100000.000	100000.000	0.000	0.000	0.000	0.000	0.000	16.610	37	494	37	494	316	2384	100	1262	"T308"
0	0	0	21	3	1	"Akt1"	"P31749"	3150	29090	200	4705	5191	1139	21	4553	4553	4612	423	9	41	32	0	1640415	1.369	100000.000	100000.000	0.000	0.000	0.000	0.000	0.000	16.610	152	638	152	638	316	2384	100	1263	"T308"
0	0	0	21	4	1	"A-Raf"	"P10398"	3680	29090	150	5344	6577	2410	36	4688	4688	4780	494	10	57	40	0	1026025	3.638	100000.000	100000.000	0.000	0.000	0.000	0.000	0.000	16.610	656	1889	656	1889	156	1272	100	1264	"Y302"
0	0	0	21	5	1	"A-Raf"	"P10398"	4160	29110	150	5247	6068	1950	32	4833	4833	4779	518	10	42	35	0	946533	2.488	100000.000	100000.000	0.000	0.000	0.000	0.000	0.000	16.610	414	1235	414	1235	156	1272	100	1265	"Y302"
0	0	0	21	6	1	"A-Raf"	"P10398"	4660	29130	140	5274	6212	2289	36	4815	4815	4796	514	10	46	32	0	969035	2.755	100000.000	100000.000	0.000	0.000	0.000	0.000	0.000	16.610	459	1397	459	1397	156	1140	100	1266	"Y302"
0	0	0	21	7	1	"Cdk4"	"P11802"	5150	29090	200	4808	4771	419	8	4934	4934	4853	466	9	4	0	0	1507582	-0.176	100000.000	100000.000	0.000	0.000	0.000	0.000	0.000	16.610	-126	-163	-126	-163	316	2384	100	1267	"S150"
0	0	0	21	8	1	"Cdk4"	"P11802"	5650	29090	200	4853	4872	656	13	4932	4932	4908	379	7	4	0	0	1539448	-0.095	100000.000	100000.000	0.000	0.000	0.000	0.000	0.000	16.610	-79	-60	-79	-60	316	2384	100	1268	"S150"
0	0	0	21	9	1	"Cdk4"	"P11802"	6150	29090	200	4790	4804	312	6	4893	4893	4896	404	8	2	1	0	1518017	-0.228	100000.000	100000.000	0.000	0.000	0.000	0.000	0.000	16.610	-103	-89	-103	-89	316	2384	100	1269	"S150"
0	0	0	21	1	2	"CREB "	"P16220"	2150	29730	200	4887	4944	860	17	4844	4844	4913	1205	24	3	0	0	1562225	0.026	100000.000	100000.000	0.000	0.000	0.000	0.000	0.000	16.610	43	100	43	100	316	2384	100	1270	"S111"
0	0	0	21	2	2	"CREB "	"P16220"	2650	29730	200	4592	4643	412	8	4617	4617	4667	402	8	13	6	0	1467261	-0.060	100000.000	100000.000	0.000	0.000	0.000	0.000	0.000	16.610	-25	26	-25	26	316	2384	100	1271	"S111"
0	0	0	21	3	2	"CREB "	"P16220"	3150	29730	200	4680	4757	393	8	4616	4616	4697	753	16	9	0	0	1503149	0.080	100000.000	100000.000	0.000	0.000	0.000	0.000	0.000	16.610	64	141	64	141	316	2384	100	1272	"S111"
0	0	0	21	4	2	"DVL1"	"O14640"	3650	29730	200	4783	4790	434	9	4670	4670	4755	458	9	23	2	0	1513573	0.076	100000.000	100000.000	0.000	0.000	0.000	0.000	0.000	16.610	113	120	113	120	316	2384	100	1273	"S679"
0	0	0	21	5	2	"DVL1"	"O14640"	4150	29730	200	4936	4921	568	11	4833	4833	4816	510	10	22	0	0	1554972	0.206	100000.000	100000.000	0.000	0.000	0.000	0.000	0.000	16.610	103	88	103	88	316	2384	100	1274	"S679"
0	0	0	21	6	2	"DVL1"	"O14640"	4650	29730	200	5032	4958	491	9	4906	4906	4864	886	18	0	0	0	1566861	0.106	100000.000	100000.000	0.000	0.000	0.000	0.000	0.000	16.610	126	52	126	52	316	2384	100	1275	"S679"
0	0	0	21	7	2	"IFNAR1 "	"P17181"	5150	29730	200	5161	5067	390	7	4968	4968	4884	432	8	20	0	0	1601111	0.424	100000.000	100000.000	0.000	0.000	0.000	0.000	0.000	16.610	193	99	193	99	316	2384	100	1276	"Y466"
0	0	0	21	8	2	"IFNAR1 "	"P17181"	5650	29730	200	5189	5212	271	5	4985	4985	4960	310	6	34	6	0	1646860	0.813	100000.000	100000.000	0.000	0.000	0.000	0.000	0.000	16.610	204	227	204	227	316	2384	100	1277	"Y466"
0	0	0	21	9	2	"IFNAR1 "	"P17181"	6150	29730	200	5051	5076	236	4	4922	4922	4911	272	5	30	5	0	1604107	0.607	100000.000	100000.000	0.000	0.000	0.000	0.000	0.000	16.610	129	154	129	154	316	2384	100	1278	"Y466"
0	0	0	21	1	3	"Jak1 "	"P23458"	2150	30370	200	4975	5394	1525	28	4917	4917	4934	839	17	26	19	0	1704523	0.548	100000.000	100000.000	0.000	0.000	0.000	0.000	0.000	16.610	58	477	58	477	316	2384	100	1279	"Y1034"
0	0	0	21	2	3	"Jak1 "	"P23458"	2650	30370	200	4795	5191	994	19	4792	4792	4928	1474	29	19	1	0	1640444	0.178	100000.000	100000.000	0.000	0.000	0.000	0.000	0.000	16.610	3	399	3	399	316	2384	100	1280	"Y1034"
0	0	0	21	3	3	"Jak1 "	"P23458"	3180	30390	170	5206	7617	10322	135	4687	4687	4803	1252	26	43	17	2	1584242	2.248	100000.000	100000.000	0.000	0.000	0.000	0.000	0.000	16.610	519	2930	519	2930	208	1660	100	1281	"Y1034"
0	0	0	21	4	3	"Jun "	"P05412"	3650	30370	200	4468	4470	526	11	4766	4766	4791	778	16	1	0	0	1412458	-0.413	100000.000	100000.000	0.000	0.000	0.000	0.000	0.000	16.610	-298	-296	-298	-296	316	2384	100	1282	"S63"
0	0	0	21	5	3	"Jun "	"P05412"	4150	30370	200	4541	4581	664	14	4857	4857	4823	475	9	5	1	0	1447690	-0.509	100000.000	100000.000	0.000	0.000	0.000	0.000	0.000	16.610	-316	-276	-316	-276	316	2384	100	1283	"S63"
0	0	0	21	6	3	"Jun "	"P05412"	4650	30370	200	4581	4569	454	9	4686	4686	4762	525	11	8	0	0	1443714	-0.368	100000.000	100000.000	0.000	0.000	0.000	0.000	0.000	16.610	-105	-117	-105	-117	316	2384	100	1284	"S63"
0	0	0	21	7	3	"Lck"	"P06239"	5150	30370	200	5060	5098	778	15	4752	4752	4780	570	11	31	12	0	1610847	0.558	100000.000	100000.000	0.000	0.000	0.000	0.000	0.000	16.610	308	346	308	346	316	2384	100	1285	"Y192"
0	0	0	21	8	3	"Lck"	"P06239"	5650	30370	200	5102	5300	601	11	4902	4902	4869	595	12	30	13	0	1674695	0.724	100000.000	100000.000	0.000	0.000	0.000	0.000	0.000	16.610	200	398	200	398	316	2384	100	1286	"Y192"
0	0	0	21	9	3	"Lck"	"P06239"	6150	30370	200	5091	5241	574	10	4853	4853	4833	453	9	34	19	0	1656244	0.901	100000.000	100000.000	0.000	0.000	0.000	0.000	0.000	16.610	238	388	238	388	316	2384	100	1287	"Y192"
0	0	0	21	1	4	"Mlk3"	"Q16584"	2150	31010	200	5307	5172	591	11	5264	5264	5162	539	10	2	0	0	1634343	0.019	100000.000	100000.000	0.000	0.000	0.000	0.000	0.000	16.610	43	-92	43	-92	316	2384	100	1288	"T277"
0	0	0	21	2	4	"Mlk3"	"Q16584"	2650	31010	200	5225	5071	470	9	5172	5172	5074	485	9	5	0	0	1602445	-0.006	100000.000	100000.000	0.000	0.000	0.000	0.000	0.000	16.610	53	-101	53	-101	316	2384	100	1289	"T277"
0	0	0	21	3	4	"Mlk3"	"Q16584"	3150	31010	200	4996	4895	433	8	5066	5066	4975	429	8	4	0	0	1546898	-0.186	100000.000	100000.000	0.000	0.000	0.000	0.000	0.000	16.610	-70	-171	-70	-171	316	2384	100	1290	"T277"
0	0	0	21	4	4	"NFAT2 "	"O95644"	3650	31010	160	5278	5867	1113	18	4956	4956	4907	433	8	44	40	0	1220351	2.217	100000.000	100000.000	0.000	0.000	0.000	0.000	0.000	16.610	322	911	322	911	208	1512	100	1291	"S245"
0	0	0	21	5	4	"NFAT2 "	"O95644"	4180	31050	180	5060	5453	861	15	4768	4768	4780	397	8	44	37	0	1395997	1.695	100000.000	100000.000	0.000	0.000	0.000	0.000	0.000	16.610	292	685	292	685	256	1924	100	1292	"S245"
0	0	0	21	6	4	"NFAT2 "	"O95644"	4670	31050	180	4806	5240	923	17	4598	4598	4667	466	9	35	33	0	1341410	1.230	100000.000	100000.000	0.000	0.000	0.000	0.000	0.000	16.610	208	642	208	642	256	1924	100	1293	"S245"
0	0	0	21	7	4	"PI3-kinase p85 subunit beta"	"O00459"	5160	31030	180	4566	4874	821	16	4575	4575	4640	498	10	19	17	0	1247794	0.470	100000.000	100000.000	0.000	0.000	0.000	0.000	0.000	16.610	-9	299	-9	299	256	1924	100	1294	"Y605"
0	0	0	21	8	4	"PI3-kinase p85 subunit beta"	"O00459"	5630	31060	160	4541	4892	912	18	4528	4528	4563	358	7	28	24	0	1017638	0.919	100000.000	100000.000	0.000	0.000	0.000	0.000	0.000	16.610	13	364	13	364	208	1512	100	1295	"Y605"
0	0	0	21	9	4	"PI3-kinase p85 subunit beta"	"O00459"	6150	31010	200	4511	4784	809	16	4548	4548	4593	386	8	25	15	0	1511802	0.495	100000.000	100000.000	0.000	0.000	0.000	0.000	0.000	16.610	-37	236	-37	236	316	2384	100	1296	"Y605"
0	0	0	21	1	5	"PDGFRb"	"P09619"	2160	31670	70	5521	5757	1563	27	4890	4890	4872	421	8	56	37	0	184209	2.102	100000.000	100000.000	0.000	0.000	0.000	0.000	0.000	16.610	631	867	631	867	32	236	100	1297	"Y740"
0	0	0	21	2	5	"PDGFRb"	"P09619"	2660	31680	200	4705	4783	461	9	4886	4886	4900	851	17	1	0	0	1511508	-0.137	100000.000	100000.000	0.000	0.000	0.000	0.000	0.000	16.610	-181	-103	-181	-103	316	2384	100	1298	"Y740"
0	0	0	21	3	5	"PDGFRb"	"P09619"	3160	31690	110	5122	5117	400	7	4813	4813	4823	525	10	26	2	0	409375	0.560	100000.000	100000.000	0.000	0.000	0.000	0.000	0.000	16.610	309	304	309	304	80	656	100	1299	"Y740"
0	0	0	21	4	5	"Rack1"	"P63244"	3660	31680	200	4972	5136	924	17	4849	4849	4787	557	11	27	17	0	1622893	0.627	100000.000	100000.000	0.000	0.000	0.000	0.000	0.000	16.610	123	287	123	287	316	2384	100	1300	"Y194"
0	0	0	21	5	5	"Rack1"	"P63244"	4160	31680	200	4942	5046	694	13	4657	4657	4661	439	9	41	22	0	1594555	0.877	100000.000	100000.000	0.000	0.000	0.000	0.000	0.000	16.610	285	389	285	389	316	2384	100	1301	"Y194"
0	0	0	21	6	5	"Rack1"	"P63244"	4660	31680	200	5089	5125	654	12	4614	4614	4675	442	9	54	29	0	1619446	1.018	100000.000	100000.000	0.000	0.000	0.000	0.000	0.000	16.610	475	511	475	511	316	2384	100	1302	"Y194"
0	0	0	21	7	5	"SEK1 "	"P45985"	5160	31680	200	4574	4564	456	9	4642	4642	4691	438	9	14	0	0	1442122	-0.290	100000.000	100000.000	0.000	0.000	0.000	0.000	0.000	16.610	-68	-78	-68	-78	316	2384	100	1303	"T261"
0	0	0	21	8	5	"SEK1 "	"P45985"	5660	31680	200	4711	4676	361	7	4746	4746	4723	414	8	8	0	0	1477639	-0.114	100000.000	100000.000	0.000	0.000	0.000	0.000	0.000	16.610	-35	-70	-35	-70	316	2384	100	1304	"T261"
0	0	0	21	9	5	"SEK1 "	"P45985"	6160	31680	200	4571	4550	335	7	4682	4682	4671	524	11	1	0	0	1437803	-0.231	100000.000	100000.000	0.000	0.000	0.000	0.000	0.000	16.610	-111	-132	-111	-132	316	2384	100	1305	"T261"
0	0	0	21	1	6	"Smad3 "	"P84022"	2150	32320	200	4870	5021	2285	45	4703	4703	4751	680	14	12	3	0	1586710	0.397	100000.000	100000.000	0.000	0.000	0.000	0.000	0.000	16.610	167	318	167	318	316	2384	100	1306	"S423"
0	0	0	21	2	6	"Smad3 "	"P84022"	2650	32320	100	4742	4821	322	6	4574	4574	4606	356	7	31	11	0	385716	0.604	100000.000	100000.000	0.000	0.000	0.000	0.000	0.000	16.610	168	247	168	247	80	560	100	1307	"S423"
0	0	0	21	3	6	"Smad3 "	"P84022"	3170	32330	70	4914	5010	647	12	4563	4563	4634	319	6	53	18	0	160323	1.179	100000.000	100000.000	0.000	0.000	0.000	0.000	0.000	16.610	351	447	351	447	32	236	100	1308	"S423"
0	0	0	21	4	6	"TBK1 "	"Q9UHD2"	3660	32330	70	10096	10310	1060	10	4690	4690	4814	865	17	100	100	0	329934	6.354	100000.000	100000.000	0.000	0.000	0.000	0.000	0.000	16.610	5406	5620	5406	5620	32	236	100	1309	"S172"
0	0	0	21	5	6	"TBK1 "	"Q9UHD2"	4150	32340	110	10333	10207	1724	16	4768	4768	4726	468	9	100	95	0	816549	11.712	100000.000	100000.000	0.000	0.000	0.000	0.000	0.000	16.610	5565	5439	5565	5439	80	656	100	1310	"S172"
0	0	0	21	6	6	"TBK1 "	"Q9UHD2"	4660	32340	120	9927	9489	2431	25	4820	4820	4731	485	10	89	85	0	1138695	9.810	100000.000	100000.000	0.000	0.000	0.000	0.000	0.000	16.610	5107	4669	5107	4669	120	820	100	1311	"S172"
0	0	0	21	7	6	"TrKA"	"P04629"	5160	32340	120	8354	7963	1841	23	4843	4843	4825	412	8	87	81	0	955588	7.617	100000.000	100000.000	0.000	0.000	0.000	0.000	0.000	16.610	3511	3120	3511	3120	120	820	100	1312	"Y496"
0	0	0	21	8	6	"TrKA"	"P04629"	5660	32340	110	8697	8261	1468	17	4911	4911	4896	396	8	88	88	0	660844	8.497	100000.000	100000.000	0.000	0.000	0.000	0.000	0.000	16.610	3786	3350	3786	3350	80	656	100	1313	"Y496"
0	0	0	21	9	6	"TrKA"	"P04629"	6150	32350	110	8528	8323	1040	12	4799	4799	4796	266	5	95	95	0	665870	13.259	100000.000	100000.000	0.000	0.000	0.000	0.000	0.000	16.610	3729	3524	3729	3524	80	656	100	1314	"Y496"
-75	0	0	21	1	7	"empty"	"empty"	2150	32940	200	4853	4832	618	12	4751	4751	4773	609	12	5	1	0	1526843	0.097	100000.000	100000.000	0.000	0.000	0.000	0.000	0.000	16.610	102	81	102	81	316	2384	100	1315	"empty"
-75	0	0	21	2	7	"empty"	"empty"	2650	32940	200	4745	4734	401	8	4553	4553	4574	349	7	32	5	0	1495913	0.458	100000.000	100000.000	0.000	0.000	0.000	0.000	0.000	16.610	192	181	192	181	316	2384	100	1316	"empty"
-75	0	0	21	3	7	"empty"	"empty"	3150	32940	200	4661	4695	388	8	4572	4572	4612	373	8	26	5	0	1483607	0.223	100000.000	100000.000	0.000	0.000	0.000	0.000	0.000	16.610	89	123	89	123	316	2384	100	1317	"empty"
-75	0	0	21	4	7	"empty"	"empty"	3650	32940	200	4680	4786	436	9	4659	4659	4719	448	9	30	0	0	1512239	0.150	100000.000	100000.000	0.000	0.000	0.000	0.000	0.000	16.610	21	127	21	127	316	2384	100	1318	"empty"
-75	0	0	21	5	7	"empty"	"empty"	4150	32940	200	4776	4777	437	9	4683	4683	4718	436	9	27	0	0	1509378	0.135	100000.000	100000.000	0.000	0.000	0.000	0.000	0.000	16.610	93	94	93	94	316	2384	100	1319	"empty"
-75	0	0	21	6	7	"empty"	"empty"	4650	32940	200	4954	4874	469	9	4828	4828	4787	434	9	25	0	0	1540133	0.200	100000.000	100000.000	0.000	0.000	0.000	0.000	0.000	16.610	126	46	126	46	316	2384	100	1320	"empty"
-75	0	0	21	7	7	"empty"	"empty"	5150	32940	200	4903	4859	304	6	4886	4886	4841	421	8	5	0	0	1535400	0.043	100000.000	100000.000	0.000	0.000	0.000	0.000	0.000	16.610	17	-27	17	-27	316	2384	100	1321	"empty"
-75	0	0	21	8	7	"empty"	"empty"	5650	32940	200	4861	4848	306	6	4853	4853	4842	335	6	9	0	0	1532009	0.018	100000.000	100000.000	0.000	0.000	0.000	0.000	0.000	16.610	8	-5	8	-5	316	2384	100	1322	"empty"
-75	0	0	21	9	7	"empty"	"empty"	6150	32940	200	4699	4698	217	4	4770	4770	4765	257	5	6	0	0	1484489	-0.261	100000.000	100000.000	0.000	0.000	0.000	0.000	0.000	16.610	-71	-72	-71	-72	316	2384	100	1323	"empty"
0	0	0	22	1	1	"PLCG2"	"P16885"	6710	29140	130	6722	6665	1247	18	4736	4736	4669	366	7	89	85	0	799748	5.454	100000.000	100000.000	0.000	0.000	0.000	0.000	0.000	16.610	1986	1929	1986	1929	120	940	100	1324	"Y753"
0	0	0	22	2	1	"PLCG2"	"P16885"	7220	29150	130	6359	6467	1265	19	4532	4532	4468	510	11	89	83	0	776092	3.920	100000.000	100000.000	0.000	0.000	0.000	0.000	0.000	16.610	1827	1935	1827	1935	120	940	100	1325	"Y753"
0	0	0	22	3	1	"PLCG2"	"P16885"	7710	29170	130	6276	6131	1372	22	4352	4352	4366	510	11	85	74	0	735744	3.461	100000.000	100000.000	0.000	0.000	0.000	0.000	0.000	16.610	1924	1779	1924	1779	120	940	100	1326	"Y753"
0	0	0	22	4	1	"pyk2"	"Q14289"	8220	29160	150	8159	8257	1234	14	4319	4319	4351	460	10	98	98	0	1288141	8.491	100000.000	100000.000	0.000	0.000	0.000	0.000	0.000	16.610	3840	3938	3840	3938	156	1272	100	1327	"Y402"
0	0	0	22	5	1	"pyk2"	"Q14289"	8720	29170	150	7848	7694	1078	14	4308	4308	4332	360	8	96	94	0	1200336	9.339	100000.000	100000.000	0.000	0.000	0.000	0.000	0.000	16.610	3540	3386	3540	3386	156	1272	100	1328	"Y402"
0	0	0	22	6	1	"pyk2"	"Q14289"	9220	29170	160	7261	7129	1476	20	4331	4331	4347	264	6	96	92	0	1482869	10.538	100000.000	100000.000	0.000	0.000	0.000	0.000	0.000	16.610	2930	2798	2930	2798	208	1512	100	1329	"Y402"
0	0	0	22	7	1	"STAM2"	"Q92783"	9720	29180	170	5318	5354	602	11	4474	4474	4540	549	12	71	31	0	1113536	1.483	100000.000	100000.000	0.000	0.000	0.000	0.000	0.000	16.610	844	880	844	880	208	1660	100	1330	"Y371"
0	0	0	22	8	1	"STAM2"	"Q92783"	10220	29190	170	5370	5406	831	15	4613	4613	4681	832	17	46	5	0	1124452	0.871	100000.000	100000.000	0.000	0.000	0.000	0.000	0.000	16.610	757	793	757	793	208	1660	100	1331	"Y371"
0	0	0	22	9	1	"STAM2"	"Q92783"	10720	29190	170	5418	5479	703	12	4841	4841	4820	548	11	51	25	0	1139541	1.203	100000.000	100000.000	0.000	0.000	0.000	0.000	0.000	16.610	577	638	577	638	208	1660	100	1332	"Y371"
0	0	0	22	1	2	"STAT3 "	"P40763"	6720	29780	120	6508	6652	1215	18	4757	4757	4722	351	7	99	95	0	798281	5.499	100000.000	100000.000	0.000	0.000	0.000	0.000	0.000	16.610	1751	1895	1751	1895	120	820	100	1333	"Y705"
0	0	0	22	2	2	"STAT3 "	"P40763"	7210	29790	110	6139	6086	955	15	4529	4529	4515	685	15	87	53	0	486895	2.293	100000.000	100000.000	0.000	0.000	0.000	0.000	0.000	16.610	1610	1557	1610	1557	80	656	100	1334	"Y705"
0	0	0	22	3	2	"STAT3 "	"P40763"	7710	29790	110	5655	5603	650	11	4499	4499	4434	599	13	72	50	0	448265	1.952	100000.000	100000.000	0.000	0.000	0.000	0.000	0.000	16.610	1156	1104	1156	1104	80	656	100	1335	"Y705"
0	0	0	22	4	2	"STMN1"	"P16949"	8210	29790	200	4327	4371	485	11	4347	4347	4367	452	10	14	2	0	1381308	0.009	100000.000	100000.000	0.000	0.000	0.000	0.000	0.000	16.610	-20	24	-20	24	316	2384	100	1336	"S15"
0	0	0	22	5	2	"STMN1"	"P16949"	8710	29800	200	4314	4544	2701	59	4312	4312	4345	812	18	3	1	0	1435967	0.245	100000.000	100000.000	0.000	0.000	0.000	0.000	0.000	16.610	2	232	2	232	316	2384	100	1337	"S15"
0	0	0	22	6	2	"STMN1"	"P16949"	9210	29810	200	4398	4381	306	6	4358	4358	4382	334	7	13	2	0	1384257	-0.003	100000.000	100000.000	0.000	0.000	0.000	0.000	0.000	16.610	40	23	40	23	316	2384	100	1338	"S15"
0	0	0	22	7	2	"4E-BP1 "	"Q13541"	9710	29810	200	4369	4396	534	12	4484	4484	4539	624	13	10	0	0	1389019	-0.229	100000.000	100000.000	0.000	0.000	0.000	0.000	0.000	16.610	-115	-88	-115	-88	316	2384	100	1339	"S64"
0	0	0	22	8	2	"4E-BP1 "	"Q13541"	10210	29820	200	4494	4580	606	13	4733	4733	4764	488	10	17	1	0	1447327	-0.377	100000.000	100000.000	0.000	0.000	0.000	0.000	0.000	16.610	-239	-153	-239	-153	316	2384	100	1340	"S64"
0	0	0	22	9	2	"4E-BP1 "	"Q13541"	10710	29820	200	4682	4739	702	14	4980	4980	4971	528	10	9	1	0	1497629	-0.439	100000.000	100000.000	0.000	0.000	0.000	0.000	0.000	16.610	-298	-241	-298	-241	316	2384	100	1341	"S64"
0	0	0	22	1	3	"Tgfbr2"	"P37173"	6700	30420	200	4428	4421	450	10	4670	4670	4635	394	8	6	0	0	1397124	-0.543	100000.000	100000.000	0.000	0.000	0.000	0.000	0.000	16.610	-242	-249	-242	-249	316	2384	100	1342	"Y336"
0	0	0	22	2	3	"Tgfbr2"	"P37173"	7200	30430	200	4193	4318	1020	23	4593	4593	4583	931	20	2	1	0	1364522	-0.285	100000.000	100000.000	0.000	0.000	0.000	0.000	0.000	16.610	-400	-275	-400	-275	316	2384	100	1343	"Y336"
0	0	0	22	3	3	"Tgfbr2"	"P37173"	7700	30430	200	4112	4161	588	14	4634	4634	4544	444	9	4	0	0	1314976	-0.863	100000.000	100000.000	0.000	0.000	0.000	0.000	0.000	16.610	-522	-473	-522	-473	316	2384	100	1344	"Y336"
0	0	0	22	4	3	"Bid "	"P55957"	8210	30440	80	6899	6716	1338	19	4421	4421	4412	405	9	84	84	0	349206	5.689	100000.000	100000.000	0.000	0.000	0.000	0.000	0.000	16.610	2478	2295	2478	2295	52	340	100	1345	"T54"
0	0	0	22	5	3	"Bid "	"P55957"	8720	30470	90	6979	6646	1227	18	4405	4405	4467	380	8	86	84	0	345583	5.734	100000.000	100000.000	0.000	0.000	0.000	0.000	0.000	16.610	2574	2241	2574	2241	52	420	100	1346	"T54"
0	0	0	22	6	3	"Bid "	"P55957"	9210	30460	90	6969	7046	846	12	4437	4437	4483	366	8	100	100	0	366408	7.003	100000.000	100000.000	0.000	0.000	0.000	0.000	0.000	16.610	2532	2609	2532	2609	52	420	100	1347	"T54"
0	0	0	22	7	3	"caveolin-1"	"Q03135"	9710	30460	200	4476	4503	393	8	4751	4751	4706	420	8	4	0	0	1422968	-0.483	100000.000	100000.000	0.000	0.000	0.000	0.000	0.000	16.610	-275	-248	-275	-248	316	2384	100	1348	"Y6"
0	0	0	22	8	3	"caveolin-1"	"Q03135"	10210	30460	200	4720	4722	454	9	4886	4886	4834	442	9	8	0	0	1492156	-0.253	100000.000	100000.000	0.000	0.000	0.000	0.000	0.000	16.610	-166	-164	-166	-164	316	2384	100	1349	"Y6"
0	0	0	22	9	3	"caveolin-1"	"Q03135"	10710	30470	200	4901	4944	533	10	5084	5084	5286	3826	72	0	0	0	1562447	-0.089	100000.000	100000.000	0.000	0.000	0.000	0.000	0.000	16.610	-183	-140	-183	-140	316	2384	100	1350	"Y6"
0	0	0	22	1	4	"CDK2"	"P24941"	6700	31070	120	5649	5649	395	6	4439	4439	4451	281	6	97	93	0	677843	4.263	100000.000	100000.000	0.000	0.000	0.000	0.000	0.000	16.610	1210	1210	1210	1210	120	820	100	1351	"Y14"
0	0	0	22	2	4	"CDK2"	"P24941"	7200	31080	120	5715	5693	408	7	4569	4569	4573	325	7	97	87	0	683217	3.446	100000.000	100000.000	0.000	0.000	0.000	0.000	0.000	16.610	1146	1124	1146	1124	120	820	100	1352	"Y14"
0	0	0	22	3	4	"CDK2"	"P24941"	7700	31090	110	5759	5844	803	13	4674	4674	4681	297	6	98	92	0	467516	3.916	100000.000	100000.000	0.000	0.000	0.000	0.000	0.000	16.610	1085	1170	1085	1170	80	656	100	1353	"Y14"
0	0	0	22	4	4	"Fos "	"P01100"	8190	31080	200	4909	4909	261	5	4762	4762	4692	409	8	15	0	0	1551158	0.531	100000.000	100000.000	0.000	0.000	0.000	0.000	0.000	16.610	147	147	147	147	316	2384	100	1354	"S362"
0	0	0	22	5	4	"Fos "	"P01100"	8690	31090	200	5010	5058	727	14	4829	4829	4746	421	8	8	0	0	1598461	0.741	100000.000	100000.000	0.000	0.000	0.000	0.000	0.000	16.610	181	229	181	229	316	2384	100	1355	"S362"
0	0	0	22	6	4	"Fos "	"P01100"	9190	31090	200	5057	5057	226	4	4875	4875	4788	638	13	1	0	0	1597891	0.422	100000.000	100000.000	0.000	0.000	0.000	0.000	0.000	16.610	182	182	182	182	316	2384	100	1356	"S362"
0	0	0	22	7	4	"Grb2"	"P62993"	9690	31090	90	6684	6659	551	8	5076	5076	5087	305	5	100	98	0	346280	5.154	100000.000	100000.000	0.000	0.000	0.000	0.000	0.000	16.610	1608	1583	1608	1583	52	420	100	1357	"Y37"
0	0	0	22	8	4	"Grb2"	"P62993"	10210	31120	100	6338	6329	819	12	5123	5123	5144	285	5	92	81	0	506350	4.158	100000.000	100000.000	0.000	0.000	0.000	0.000	0.000	16.610	1215	1206	1215	1206	80	560	100	1358	"Y37"
0	0	0	22	9	4	"Grb2"	"P62993"	10700	31110	90	6178	6218	509	8	5118	5118	5132	263	5	96	94	0	323319	4.129	100000.000	100000.000	0.000	0.000	0.000	0.000	0.000	16.610	1060	1100	1060	1100	52	420	100	1359	"Y37"
0	0	0	22	1	5	"IL4R "	"P24394"	6690	31710	170	5573	5561	610	10	4572	4572	4577	391	8	86	65	0	1156727	2.517	100000.000	100000.000	0.000	0.000	0.000	0.000	0.000	16.610	1001	989	1001	989	208	1660	100	1360	"Y713"
0	0	0	22	2	5	"IL4R "	"P24394"	7190	31730	180	5349	5262	575	10	4574	4574	4550	390	8	68	48	0	1347003	1.826	100000.000	100000.000	0.000	0.000	0.000	0.000	0.000	16.610	775	688	775	688	256	1924	100	1361	"Y713"
0	0	0	22	3	5	"IL4R "	"P24394"	7700	31730	180	5195	5110	566	11	4703	4703	4592	440	9	54	16	0	1308042	1.177	100000.000	100000.000	0.000	0.000	0.000	0.000	0.000	16.610	492	407	492	407	256	1924	100	1362	"Y713"
0	0	0	22	4	5	"IRAK4"	"P51617"	8200	31730	180	7595	7440	1045	14	4831	4831	4725	436	9	93	92	0	1904744	6.227	100000.000	100000.000	0.000	0.000	0.000	0.000	0.000	16.610	2764	2609	2764	2609	256	1924	100	1363	"T208"
0	0	0	22	5	5	"IRAK4"	"P51617"	8690	31740	160	8179	7955	1079	13	4761	4761	4693	402	8	96	95	0	1654610	8.114	100000.000	100000.000	0.000	0.000	0.000	0.000	0.000	16.610	3418	3194	3418	3194	208	1512	100	1364	"T208"
0	0	0	22	6	5	"IRAK4"	"P51617"	9200	31750	160	8170	7885	1363	17	4793	4793	4726	398	8	92	88	0	1640002	7.937	100000.000	100000.000	0.000	0.000	0.000	0.000	0.000	16.610	3377	3092	3377	3092	208	1512	100	1365	"T208"
0	0	0	22	7	5	"LDLRAP1"	"Q5SW96"	9690	31740	200	4683	4710	676	14	4919	4919	4869	426	8	4	0	0	1488311	-0.373	100000.000	100000.000	0.000	0.000	0.000	0.000	0.000	16.610	-236	-209	-236	-209	316	2384	100	1366	"S186"
0	0	0	22	8	5	"LDLRAP1"	"Q5SW96"	10190	31740	200	4895	4870	454	9	5123	5123	5094	779	15	0	0	0	1538891	-0.288	100000.000	100000.000	0.000	0.000	0.000	0.000	0.000	16.610	-228	-253	-228	-253	316	2384	100	1367	"S186"
0	0	0	22	9	5	"LDLRAP1"	"Q5SW96"	10690	31750	200	4841	4831	491	10	5117	5117	5116	909	17	0	0	0	1526748	-0.314	100000.000	100000.000	0.000	0.000	0.000	0.000	0.000	16.610	-276	-286	-276	-286	316	2384	100	1368	"S186"
0	0	0	22	1	6	"MAPK14"	"Q16539"	6690	32350	120	6125	6100	659	10	4695	4695	4660	345	7	95	86	0	731948	4.174	100000.000	100000.000	0.000	0.000	0.000	0.000	0.000	16.610	1430	1405	1430	1405	120	820	100	1369	"T179"
0	0	0	22	2	6	"MAPK14"	"Q16539"	7190	32360	120	5612	5736	708	12	4608	4608	4567	516	11	84	47	0	688376	2.266	100000.000	100000.000	0.000	0.000	0.000	0.000	0.000	16.610	1004	1128	1004	1128	120	820	100	1370	"T179"
0	0	0	22	3	6	"MAPK14"	"Q16539"	7700	32360	120	5640	5796	731	12	4678	4678	4651	524	11	71	47	0	695464	2.185	100000.000	100000.000	0.000	0.000	0.000	0.000	0.000	16.610	962	1118	962	1118	120	820	100	1371	"T179"
0	0	0	22	4	6	"Met "	"P08581"	8190	32370	90	6288	6469	910	14	4672	4672	4608	523	11	88	84	0	336388	3.558	100000.000	100000.000	0.000	0.000	0.000	0.000	0.000	16.610	1616	1797	1616	1797	52	420	100	1372	"Y1003"
0	0	0	22	5	6	"Met "	"P08581"	8690	32360	80	6540	6433	711	11	4439	4439	4475	358	8	96	94	0	334537	5.469	100000.000	100000.000	0.000	0.000	0.000	0.000	0.000	16.610	2101	1994	2101	1994	52	340	100	1373	"Y1003"
0	0	0	22	6	6	"Met "	"P08581"	9200	32380	90	6680	6811	696	10	4496	4496	4526	362	7	100	100	0	354156	6.312	100000.000	100000.000	0.000	0.000	0.000	0.000	0.000	16.610	2184	2315	2184	2315	52	420	100	1374	"Y1003"
0	0	0	22	7	6	"p53 "	"P04637"	9700	32390	100	6967	7212	2542	35	4801	4801	4814	399	8	97	93	0	576964	6.010	100000.000	100000.000	0.000	0.000	0.000	0.000	0.000	16.610	2166	2411	2166	2411	80	560	100	1375	"S15"
0	0	0	22	8	6	"p53 "	"P04637"	10190	32370	160	5455	5689	1118	19	4995	4995	5012	511	10	48	37	0	1183338	1.325	100000.000	100000.000	0.000	0.000	0.000	0.000	0.000	16.610	460	694	460	694	208	1512	100	1376	"S15"
0	0	0	22	9	6	"p53 "	"P04637"	10690	32380	140	5548	5830	1106	18	5105	5105	5110	887	17	36	24	0	909521	0.812	100000.000	100000.000	0.000	0.000	0.000	0.000	0.000	16.610	443	725	443	725	156	1140	100	1377	"S15"
-75	0	0	22	1	7	"empty"	"empty"	6690	32980	200	4705	4662	289	6	4692	4692	4653	314	6	9	0	0	1473240	0.029	100000.000	100000.000	0.000	0.000	0.000	0.000	0.000	16.610	13	-30	13	-30	316	2384	100	1378	"empty"
-75	0	0	22	2	7	"empty"	"empty"	7190	32980	200	4780	4735	426	8	4747	4747	4721	437	9	14	1	0	1496301	0.032	100000.000	100000.000	0.000	0.000	0.000	0.000	0.000	16.610	33	-12	33	-12	316	2384	100	1379	"empty"
-75	0	0	22	3	7	"empty"	"empty"	7690	32980	200	4930	4821	435	9	4711	4711	4699	820	17	1	0	0	1523381	0.149	100000.000	100000.000	0.000	0.000	0.000	0.000	0.000	16.610	219	110	219	110	316	2384	100	1380	"empty"
-75	0	0	22	4	7	"empty"	"empty"	8190	32980	200	4586	4606	376	8	4601	4601	4595	519	11	6	0	0	1455421	0.021	100000.000	100000.000	0.000	0.000	0.000	0.000	0.000	16.610	-15	5	-15	5	316	2384	100	1381	"empty"
-75	0	0	22	5	7	"empty"	"empty"	8690	32990	200	4662	4670	293	6	4586	4586	4580	327	7	24	1	0	1475689	0.275	100000.000	100000.000	0.000	0.000	0.000	0.000	0.000	16.610	76	84	76	84	316	2384	100	1382	"empty"
-75	0	0	22	6	7	"empty"	"empty"	9190	32990	200	4857	4833	308	6	4724	4724	4757	337	7	24	2	0	1527250	0.226	100000.000	100000.000	0.000	0.000	0.000	0.000	0.000	16.610	133	109	133	109	316	2384	100	1383	"empty"
0	0	0	22	7	7	"GLQAWPGEAIPQFLG_100"	"GLQAWPGEAIPQFLG_100"	9680	33030	100	5973	5880	762	12	4898	4898	5022	1024	20	53	5	0	470420	0.838	100000.000	100000.000	0.000	0.000	0.000	0.000	0.000	16.610	1075	982	1075	982	80	560	100	1384	"GLQAWPGEAIPQFLG_100"
0	0	0	22	8	7	"GLQAWPGEAIPQFLG_100"	"GLQAWPGEAIPQFLG_100"	10180	33010	90	6124	6325	621	9	4988	4988	5031	535	10	96	59	0	328884	2.419	100000.000	100000.000	0.000	0.000	0.000	0.000	0.000	16.610	1136	1337	1136	1337	52	420	100	1385	"GLQAWPGEAIPQFLG_100"
0	0	0	22	9	7	"GLQAWPGEAIPQFLG_100"	"GLQAWPGEAIPQFLG_100"	10680	33030	90	6106	6076	538	8	5038	5038	4985	397	7	90	67	0	315943	2.748	100000.000	100000.000	0.000	0.000	0.000	0.000	0.000	16.610	1068	1038	1068	1038	52	420	100	1386	"GLQAWPGEAIPQFLG_100"
0	0	0	23	1	1	"JAK2"	"O60674"	11240	29170	200	5013	5286	1193	22	4957	4957	4911	480	9	18	10	0	1670277	0.781	100000.000	100000.000	0.000	0.000	0.000	0.000	0.000	16.610	56	329	56	329	316	2384	100	1387	"Y813"
0	0	0	23	2	1	"JAK2"	"O60674"	11750	29180	70	8327	8363	551	6	5168	5168	5180	372	7	100	100	0	267615	8.556	100000.000	100000.000	0.000	0.000	0.000	0.000	0.000	16.610	3159	3195	3159	3195	32	236	100	1388	"Y813"
0	0	0	23	3	1	"JAK2"	"O60674"	12250	29200	90	8681	8285	1139	13	5070	5070	5074	322	6	94	92	0	430807	9.972	100000.000	100000.000	0.000	0.000	0.000	0.000	0.000	16.610	3611	3215	3611	3215	52	420	100	1389	"Y813"
0	0	0	23	4	1	"Jun "	"P05412"	12750	29190	200	3929	4131	603	14	4920	4920	4883	367	7	2	0	0	1305522	-2.049	100000.000	100000.000	0.000	0.000	0.000	0.000	0.000	16.610	-991	-789	-991	-789	316	2384	100	1390	"S73"
0	0	0	23	5	1	"Jun "	"P05412"	13250	29200	200	3797	3947	542	13	4752	4752	4722	543	11	0	0	0	1247210	-1.427	100000.000	100000.000	0.000	0.000	0.000	0.000	0.000	16.610	-955	-805	-955	-805	316	2384	100	1391	"S73"
0	0	0	23	6	1	"Jun "	"P05412"	13750	29200	200	3676	3942	1643	41	4542	4542	4550	352	7	3	0	0	1245596	-1.727	100000.000	100000.000	0.000	0.000	0.000	0.000	0.000	16.610	-866	-600	-866	-600	316	2384	100	1392	"S73"
0	0	0	23	7	1	"Kit "	"P10721"	14260	29210	100	6220	6068	797	13	4381	4381	4388	256	5	87	87	0	485439	6.563	100000.000	100000.000	0.000	0.000	0.000	0.000	0.000	16.610	1839	1687	1839	1687	80	560	100	1393	"Y936"
0	0	0	23	8	1	"Kit "	"P10721"	14770	29220	100	6176	6058	804	13	4357	4357	4351	266	6	88	86	0	484614	6.417	100000.000	100000.000	0.000	0.000	0.000	0.000	0.000	16.610	1819	1701	1819	1701	80	560	100	1394	"Y936"
0	0	0	23	9	1	"Kit "	"P10721"	15250	29230	80	6972	6870	771	11	4403	4403	4386	254	5	98	96	0	357227	9.780	100000.000	100000.000	0.000	0.000	0.000	0.000	0.000	16.610	2569	2467	2569	2467	52	340	100	1395	"Y936"
0	0	0	23	1	2	"Mnk1"	"Q9BUB5"	11240	29830	80	6091	6000	432	7	5273	5273	5265	369	7	82	55	0	312006	1.992	100000.000	100000.000	0.000	0.000	0.000	0.000	0.000	16.610	818	727	818	727	52	340	100	1396	"T250"
0	0	0	23	2	2	"Mnk1"	"Q9BUB5"	11750	29850	80	6037	5998	420	7	5166	5166	5145	227	4	88	80	0	311918	3.758	100000.000	100000.000	0.000	0.000	0.000	0.000	0.000	16.610	871	832	871	832	52	340	100	1397	"T250"
0	0	0	23	3	2	"Mnk1"	"Q9BUB5"	12260	29820	90	5958	5968	632	10	5094	5094	5108	300	5	88	75	0	310346	2.867	100000.000	100000.000	0.000	0.000	0.000	0.000	0.000	16.610	864	874	864	874	52	420	100	1398	"T250"
0	0	0	23	4	2	"NFAT3"	"Q14934"	12740	29840	80	10013	9683	1385	14	4888	4888	4898	282	5	98	98	0	503491	16.968	100000.000	100000.000	0.000	0.000	0.000	0.000	0.000	16.610	5125	4795	5125	4795	52	340	100	1399	"S676"
0	0	0	23	5	2	"NFAT3"	"Q14934"	13240	29840	80	10601	9931	1618	16	4768	4768	4757	347	7	98	96	0	516424	14.911	100000.000	100000.000	0.000	0.000	0.000	0.000	0.000	16.610	5833	5163	5833	5163	52	340	100	1400	"S676"
0	0	0	23	6	2	"NFAT3"	"Q14934"	13760	29860	90	9925	9346	1998	21	4570	4570	4543	404	8	100	84	0	485988	11.889	100000.000	100000.000	0.000	0.000	0.000	0.000	0.000	16.610	5355	4776	5355	4776	52	420	100	1401	"S676"
0	0	0	23	7	2	"PIK3R1 "	"P27986"	14260	29840	120	6328	6304	496	7	4455	4455	4450	269	6	99	98	0	756537	6.892	100000.000	100000.000	0.000	0.000	0.000	0.000	0.000	16.610	1873	1849	1873	1849	120	820	100	1402	"Y528"
0	0	0	23	8	2	"PIK3R1 "	"P27986"	14760	29860	140	6247	6233	625	10	4414	4414	4425	354	8	96	94	0	972419	5.107	100000.000	100000.000	0.000	0.000	0.000	0.000	0.000	16.610	1833	1819	1833	1819	156	1140	100	1403	"Y528"
0	0	0	23	9	2	"PIK3R1 "	"P27986"	15260	29860	130	6681	6628	568	8	4304	4304	4305	262	6	99	99	0	795374	8.866	100000.000	100000.000	0.000	0.000	0.000	0.000	0.000	16.610	2377	2324	2377	2324	120	940	100	1404	"Y528"
0	0	0	23	1	3	"p67phox"	"P19878"	11230	30460	200	5168	5182	430	8	5068	5068	5110	437	8	22	1	0	1637402	0.165	100000.000	100000.000	0.000	0.000	0.000	0.000	0.000	16.610	100	114	100	114	316	2384	100	1405	"S208"
0	0	0	23	2	3	"p67phox"	"P19878"	11730	30460	200	5188	5183	338	6	5034	5034	5028	615	12	5	0	0	1637700	0.252	100000.000	100000.000	0.000	0.000	0.000	0.000	0.000	16.610	154	149	154	149	316	2384	100	1406	"S208"
0	0	0	23	3	3	"p67phox"	"P19878"	12240	30460	200	5225	5242	505	9	4951	4951	4925	349	7	41	8	0	1656394	0.908	100000.000	100000.000	0.000	0.000	0.000	0.000	0.000	16.610	274	291	274	291	316	2384	100	1407	"S208"
0	0	0	23	4	3	"PDK1"	"O15530"	12750	30470	70	5600	5629	300	5	4826	4826	4798	305	6	96	78	0	180142	2.725	100000.000	100000.000	0.000	0.000	0.000	0.000	0.000	16.610	774	803	774	803	32	236	100	1408	"S241"
0	0	0	23	5	3	"PDK1"	"O15530"	13240	30480	90	5601	5550	369	6	4605	4605	4616	316	6	96	80	0	288614	2.956	100000.000	100000.000	0.000	0.000	0.000	0.000	0.000	16.610	996	945	996	945	52	420	100	1409	"S241"
0	0	0	23	6	3	"PDK1"	"O15530"	13740	30480	90	5330	5287	335	6	4583	4583	4578	297	6	88	63	0	274898	2.387	100000.000	100000.000	0.000	0.000	0.000	0.000	0.000	16.610	747	704	747	704	52	420	100	1410	"S241"
0	0	0	23	7	3	"Ripk1"	"Q13546"	14240	30480	200	4577	4650	468	10	4525	4525	4554	402	8	12	4	0	1469318	0.239	100000.000	100000.000	0.000	0.000	0.000	0.000	0.000	16.610	52	125	52	125	316	2384	100	1411	"Y384"
0	0	0	23	8	3	"Ripk1"	"Q13546"	14740	30480	200	4628	4653	289	6	4570	4570	4571	390	8	15	2	0	1470430	0.210	100000.000	100000.000	0.000	0.000	0.000	0.000	0.000	16.610	58	83	58	83	316	2384	100	1412	"Y384"
0	0	0	23	9	3	"Ripk1"	"Q13546"	15240	30490	200	4511	4580	421	9	4538	4538	4535	324	7	22	5	0	1447140	0.139	100000.000	100000.000	0.000	0.000	0.000	0.000	0.000	16.610	-27	42	-27	42	316	2365	100	1413	"Y384"
0	0	0	23	1	4	"Shc1"	"P29353"	11220	31100	200	5011	5060	313	6	4995	4995	5003	343	6	16	5	0	1599013	0.166	100000.000	100000.000	0.000	0.000	0.000	0.000	0.000	16.610	16	65	16	65	316	2384	100	1414	"S36"
0	0	0	23	2	4	"Shc1"	"P29353"	11730	31110	100	5028	5039	469	9	4723	4723	4763	548	11	30	6	0	403105	0.504	100000.000	100000.000	0.000	0.000	0.000	0.000	0.000	16.610	305	316	305	316	80	560	100	1415	"S36"
0	0	0	23	3	4	"Shc1"	"P29353"	12240	31130	70	5114	5165	179	3	4533	4533	4520	221	4	100	87	0	165267	2.919	100000.000	100000.000	0.000	0.000	0.000	0.000	0.000	16.610	581	632	581	632	32	236	100	1416	"S36"
0	0	0	23	4	4	"SMAD3"	"Q15796"	12730	31120	200	4515	4527	214	4	4653	4653	4673	513	10	0	0	0	1430630	-0.285	100000.000	100000.000	0.000	0.000	0.000	0.000	0.000	16.610	-138	-126	-138	-126	316	2384	100	1417	"S204"
0	0	0	23	5	4	"SMAD3"	"Q15796"	13230	31120	200	4485	4538	496	10	4600	4600	4608	334	7	7	2	0	1434019	-0.210	100000.000	100000.000	0.000	0.000	0.000	0.000	0.000	16.610	-115	-62	-115	-62	316	2384	100	1418	"S204"
0	0	0	23	6	4	"SMAD3"	"Q15796"	13730	31130	200	4504	4584	529	11	4575	4575	4593	435	9	6	1	0	1448438	-0.021	100000.000	100000.000	0.000	0.000	0.000	0.000	0.000	16.610	-71	9	-71	9	316	2384	100	1419	"S204"
0	0	0	23	7	4	"TAK1 "	"O43318"	14230	31130	200	4575	4581	261	5	4546	4546	4554	274	6	14	2	0	1447626	0.099	100000.000	100000.000	0.000	0.000	0.000	0.000	0.000	16.610	29	35	29	35	316	2384	100	1420	"S192"
0	0	0	23	8	4	"TAK1 "	"O43318"	14730	31130	200	4578	4615	979	21	4479	4479	4480	314	7	15	0	0	1458279	0.430	100000.000	100000.000	0.000	0.000	0.000	0.000	0.000	16.610	99	136	99	136	316	2384	100	1421	"S192"
0	0	0	23	9	4	"TAK1 "	"O43318"	15230	31140	200	4730	4733	228	4	4589	4589	4673	1999	42	0	0	0	1495627	0.030	100000.000	100000.000	0.000	0.000	0.000	0.000	0.000	16.610	141	144	141	144	316	2384	100	1422	"S192"
0	0	0	23	1	5	"ACC1"	"Q13085 "	11230	31750	90	5878	5991	557	9	4978	4978	5436	3629	66	0	0	0	311542	0.153	100000.000	100000.000	0.000	0.000	0.000	0.000	0.000	16.610	900	1013	900	1013	52	420	100	1423	"S29"
0	0	0	23	2	5	"ACC1"	"Q13085 "	11740	31760	80	5738	5632	652	11	4775	4775	4792	291	6	82	73	0	292875	2.887	100000.000	100000.000	0.000	0.000	0.000	0.000	0.000	16.610	963	857	963	857	52	340	100	1424	"S29"
0	0	0	23	3	5	"ACC1"	"Q13085 "	12240	31770	80	5628	5520	510	9	4705	4705	4715	294	6	82	75	0	287014	2.738	100000.000	100000.000	0.000	0.000	0.000	0.000	0.000	16.610	923	815	923	815	52	340	100	1425	"S29"
0	0	0	23	4	5	"AR"	"P10275"	12730	31770	120	7412	7112	1206	16	4573	4573	4683	1269	27	84	64	0	853440	1.914	100000.000	100000.000	0.000	0.000	0.000	0.000	0.000	16.610	2839	2539	2839	2539	120	820	100	1426	"Y363"
0	0	0	23	5	5	"AR"	"P10275"	13240	31780	110	7857	7718	604	7	4488	4488	4489	269	5	100	100	0	617479	12.004	100000.000	100000.000	0.000	0.000	0.000	0.000	0.000	16.610	3369	3230	3369	3230	80	656	100	1427	"Y363"
0	0	0	23	6	5	"AR"	"P10275"	13740	31770	110	7996	7891	755	9	4513	4513	4516	269	5	97	97	0	631257	12.546	100000.000	100000.000	0.000	0.000	0.000	0.000	0.000	16.610	3483	3378	3483	3378	80	656	100	1428	"Y363"
0	0	0	23	7	5	"process-control__"	"GGSGGSGDYKDDDDK"	14230	31770	200	4556	4663	864	18	4550	4550	4562	307	6	22	12	0	1473536	0.329	100000.000	100000.000	0.000	0.000	0.000	0.000	0.000	16.610	6	113	6	113	316	2384	100	1429	"process-control__"
0	0	0	23	8	5	"process-control__"	"GGSGGSGDYKDDDDK"	14720	31770	70	5595	5532	485	8	4488	4488	4495	265	5	93	90	0	177035	3.913	100000.000	100000.000	0.000	0.000	0.000	0.000	0.000	16.610	1107	1044	1107	1044	32	236	100	1430	"process-control__"
0	0	0	23	9	5	"process-control__"	"GGSGGSGDYKDDDDK"	15210	31770	200	4731	4775	534	11	4557	4557	4549	338	7	31	12	0	1508813	0.669	100000.000	100000.000	0.000	0.000	0.000	0.000	0.000	16.610	174	218	174	218	316	2384	100	1431	"process-control__"
0	0	0	23	1	6	"Ck2-B"	"Q5SRQ6"	11230	32400	200	5134	5120	408	7	5100	5100	5096	531	10	6	0	0	1617830	0.045	100000.000	100000.000	0.000	0.000	0.000	0.000	0.000	16.610	34	20	34	20	316	2384	100	1432	"S228"
0	0	0	23	2	6	"Ck2-B"	"Q5SRQ6"	11730	32400	200	5077	5076	323	6	5037	5037	5049	418	8	12	0	0	1604053	0.065	100000.000	100000.000	0.000	0.000	0.000	0.000	0.000	16.610	40	39	40	39	316	2384	100	1433	"S228"
0	0	0	23	3	6	"Ck2-B"	"Q5SRQ6"	12230	32400	200	4888	4904	295	6	4937	4937	4939	283	5	12	0	0	1549757	-0.124	100000.000	100000.000	0.000	0.000	0.000	0.000	0.000	16.610	-49	-33	-49	-33	316	2384	100	1434	"S228"
0	0	0	23	4	6	"CTNNB1"	"P35222"	12720	32400	200	4978	4999	371	7	4890	4890	4887	450	9	18	2	0	1579612	0.249	100000.000	100000.000	0.000	0.000	0.000	0.000	0.000	16.610	88	109	88	109	316	2384	100	1435	"S33"
0	0	0	23	5	6	"CTNNB1"	"P35222"	13220	32410	200	4840	4834	420	8	4794	4794	4777	339	7	27	4	0	1527471	0.168	100000.000	100000.000	0.000	0.000	0.000	0.000	0.000	16.610	46	40	46	40	316	2384	100	1436	"S33"
0	0	0	23	6	6	"CTNNB1"	"P35222"	13720	32410	200	4753	4765	345	7	4683	4683	4682	316	6	24	6	0	1505674	0.263	100000.000	100000.000	0.000	0.000	0.000	0.000	0.000	16.610	70	82	70	82	316	2384	100	1437	"S33"
0	0	0	23	7	6	"EGFR"	"P00533"	14220	32410	200	4557	4573	321	7	4566	4566	4589	381	8	13	1	0	1444927	-0.042	100000.000	100000.000	0.000	0.000	0.000	0.000	0.000	16.610	-9	7	-9	7	316	2384	100	1438	"Y869"
0	0	0	23	8	6	"EGFR"	"P00533"	14720	32410	200	4492	4517	265	5	4475	4475	4488	323	7	14	0	0	1427351	0.090	100000.000	100000.000	0.000	0.000	0.000	0.000	0.000	16.610	17	42	17	42	316	2384	100	1439	"Y869"
0	0	0	23	9	6	"EGFR"	"P00533"	15220	32420	200	4577	4584	264	5	4462	4462	4479	307	6	25	4	0	1448633	0.342	100000.000	100000.000	0.000	0.000	0.000	0.000	0.000	16.610	115	122	115	122	316	2384	100	1440	"Y869"
-75	0	0	23	1	7	"empty"	"empty"	11230	33040	200	4966	4913	327	6	5000	5000	4978	373	7	5	0	0	1552385	-0.174	100000.000	100000.000	0.000	0.000	0.000	0.000	0.000	16.610	-34	-87	-34	-87	316	2384	100	1441	"empty"
-75	0	0	23	2	7	"empty"	"empty"	11730	33040	200	4874	4884	267	5	4965	4965	4950	268	5	9	0	0	1543250	-0.246	100000.000	100000.000	0.000	0.000	0.000	0.000	0.000	16.610	-91	-81	-91	-81	316	2384	100	1442	"empty"
-75	0	0	23	3	7	"empty"	"empty"	12230	33040	200	4909	4901	243	4	4934	4934	4935	282	5	8	0	0	1548739	-0.121	100000.000	100000.000	0.000	0.000	0.000	0.000	0.000	16.610	-25	-33	-25	-33	316	2384	100	1443	"empty"
-75	0	0	23	4	7	"empty"	"empty"	12730	33040	200	4919	4868	411	8	4871	4871	4847	330	6	12	0	0	1538142	0.064	100000.000	100000.000	0.000	0.000	0.000	0.000	0.000	16.610	48	-3	48	-3	316	2384	100	1444	"empty"
-75	0	0	23	5	7	"empty"	"empty"	13230	33040	200	4800	4742	336	7	4739	4739	4718	367	7	9	0	0	1498567	0.065	100000.000	100000.000	0.000	0.000	0.000	0.000	0.000	16.610	61	3	61	3	316	2384	100	1445	"empty"
-75	0	0	23	6	7	"empty"	"empty"	13730	33040	200	4562	4588	266	5	4664	4664	4652	319	6	7	0	0	1449820	-0.201	100000.000	100000.000	0.000	0.000	0.000	0.000	0.000	16.610	-102	-76	-102	-76	316	2384	100	1446	"empty"
0	0	0	23	7	7	"GLQAWPG-pS-AIPQFLG_GLQAWPGEAIPQFLG_80vs20"	"GLQAWPG-pS-AIPQFLG_GLQAWPGEAIPQFLG_80vs20"	14220	33060	100	28686	22195	10948	49	4644	4644	4670	389	8	95	87	0	1775574	45.051	100000.000	100000.000	0.000	0.000	0.000	0.000	0.000	16.610	24042	17551	24042	17551	80	560	100	1447	"GLQAWPG-pS-AIPQFLG_GLQAWPGEAIPQFLG_80vs20"
0	0	0	23	8	7	"GLQAWPG-pS-AIPQFLG_GLQAWPGEAIPQFLG_80vs20"	"GLQAWPG-pS-AIPQFLG_GLQAWPGEAIPQFLG_80vs20"	14720	33060	100	27727	19956	11408	57	4566	4566	4577	406	8	92	82	0	1596467	37.879	100000.000	100000.000	0.000	0.000	0.000	0.000	0.000	16.610	23161	15390	23161	15390	80	560	100	1448	"GLQAWPG-pS-AIPQFLG_GLQAWPGEAIPQFLG_80vs20"
0	0	0	23	9	7	"GLQAWPG-pS-AIPQFLG_GLQAWPGEAIPQFLG_80vs20"	"GLQAWPG-pS-AIPQFLG_GLQAWPGEAIPQFLG_80vs20"	15210	33060	130	5311	14408	11579	80	4544	4544	4553	288	6	56	50	0	1728969	34.219	100000.000	100000.000	0.000	0.000	0.000	0.000	0.000	16.610	767	9864	767	9864	120	940	100	1449	"GLQAWPG-pS-AIPQFLG_GLQAWPGEAIPQFLG_80vs20"
0	0	0	24	1	1	"Bim"	"O43521"	15640	29200	200	4306	4412	445	10	4279	4279	4283	248	5	27	15	0	1394202	0.520	100000.000	100000.000	0.000	0.000	0.000	0.000	0.000	16.610	27	133	27	133	316	2384	100	1450	"S69"
0	0	0	24	2	1	"Bim"	"O43521"	16140	29200	200	4387	4486	448	9	4325	4325	4337	283	6	22	14	0	1417571	0.527	100000.000	100000.000	0.000	0.000	0.000	0.000	0.000	16.610	62	161	62	161	316	2384	100	1451	"S69"
0	0	0	24	3	1	"Bim"	"O43521"	16640	29200	200	4488	4591	429	9	4450	4450	4456	280	6	25	14	0	1450758	0.482	100000.000	100000.000	0.000	0.000	0.000	0.000	0.000	16.610	38	141	38	141	316	2384	100	1452	"S69"
0	0	0	24	4	1	"caspase-8"	"Q14790 "	17140	29200	200	4525	4545	335	7	4491	4491	4512	684	15	6	0	0	1436208	0.048	100000.000	100000.000	0.000	0.000	0.000	0.000	0.000	16.610	34	54	34	54	316	2384	100	1453	"Y448"
0	0	0	24	5	1	"caspase-8"	"Q14790 "	17640	29200	200	4692	4735	328	6	4656	4656	4660	296	6	24	8	0	1496312	0.253	100000.000	100000.000	0.000	0.000	0.000	0.000	0.000	16.610	36	79	36	79	316	2384	100	1454	"Y448"
0	0	0	24	6	1	"caspase-8"	"Q14790 "	18140	29200	200	4745	4744	304	6	4709	4709	4705	253	5	21	6	0	1499120	0.154	100000.000	100000.000	0.000	0.000	0.000	0.000	0.000	16.610	36	35	36	35	316	2384	100	1455	"Y448"
0	0	0	24	7	1	"Cdc2"	"P06493"	18650	29200	160	5410	5232	612	11	4646	4646	4659	315	6	60	53	0	1088319	1.819	100000.000	100000.000	0.000	0.000	0.000	0.000	0.000	16.610	764	586	764	586	208	1512	100	1456	"T161"
0	0	0	24	8	1	"Cdc2"	"P06493"	19140	29200	200	4787	4951	579	11	4545	4545	4556	354	7	43	33	0	1564631	1.116	100000.000	100000.000	0.000	0.000	0.000	0.000	0.000	16.610	242	406	242	406	316	2384	100	1457	"T161"
0	0	0	24	9	1	"Cdc2"	"P06493"	19640	29200	200	4813	4985	602	12	4556	4556	4577	510	11	41	21	0	1575395	0.800	100000.000	100000.000	0.000	0.000	0.000	0.000	0.000	16.610	257	429	257	429	316	2384	100	1458	"T161"
0	0	0	24	1	2	"FGFR1 "	"P11362"	15660	29860	200	4441	4442	296	6	4331	4331	4351	723	16	1	0	0	1403560	0.126	100000.000	100000.000	0.000	0.000	0.000	0.000	0.000	16.610	110	111	110	111	316	2384	100	1459	"Y653"
0	0	0	24	2	2	"FGFR1 "	"P11362"	16160	29860	200	4459	4450	316	7	4412	4412	4417	258	5	19	5	0	1406281	0.128	100000.000	100000.000	0.000	0.000	0.000	0.000	0.000	16.610	47	38	47	38	316	2384	100	1460	"Y653"
0	0	0	24	3	2	"FGFR1 "	"P11362"	16660	29860	150	4679	4685	429	9	4539	4539	4551	268	5	32	16	0	730861	0.500	100000.000	100000.000	0.000	0.000	0.000	0.000	0.000	16.610	140	146	140	146	156	1272	100	1461	"Y653"
0	0	0	24	4	2	"GIT2"	"Q14161"	17160	29860	200	4502	4529	304	6	4547	4547	4560	277	6	15	6	0	1431226	-0.112	100000.000	100000.000	0.000	0.000	0.000	0.000	0.000	16.610	-45	-18	-45	-18	316	2384	100	1462	"Y492"
0	0	0	24	5	2	"GIT2"	"Q14161"	17660	29860	200	4725	4796	331	6	4688	4688	4698	251	5	25	12	0	1515442	0.390	100000.000	100000.000	0.000	0.000	0.000	0.000	0.000	16.610	37	108	37	108	316	2384	100	1463	"Y492"
0	0	0	24	6	2	"GIT2"	"Q14161"	18160	29860	200	4732	4795	349	7	4654	4654	4664	689	14	9	0	0	1515128	0.190	100000.000	100000.000	0.000	0.000	0.000	0.000	0.000	16.610	78	141	78	141	316	2384	100	1464	"Y492"
0	0	0	24	7	2	"Grb2"	"P62993"	18660	29860	200	4542	4549	322	7	4693	4693	4704	678	14	0	0	0	1437456	-0.229	100000.000	100000.000	0.000	0.000	0.000	0.000	0.000	16.610	-151	-144	-151	-144	316	2384	100	1465	"Y7"
0	0	0	24	8	2	"Grb2"	"P62993"	19160	29860	200	4491	4471	296	6	4642	4642	4647	259	5	3	0	0	1412781	-0.680	100000.000	100000.000	0.000	0.000	0.000	0.000	0.000	16.610	-151	-171	-151	-171	316	2384	100	1466	"Y7"
0	0	0	24	9	2	"Grb2"	"P62993"	19660	29860	200	4417	4417	265	5	4551	4551	4580	1266	27	0	0	0	1395755	-0.129	100000.000	100000.000	0.000	0.000	0.000	0.000	0.000	16.610	-134	-134	-134	-134	316	2384	100	1467	"Y7"
0	0	0	24	1	3	"IKK-gamma "	"Q9Y6K9"	15640	30480	200	4229	4170	534	12	4538	4538	4529	321	7	8	1	0	1317565	-1.118	100000.000	100000.000	0.000	0.000	0.000	0.000	0.000	16.610	-309	-368	-309	-368	316	2365	100	1468	"S43"
0	0	0	24	2	3	"IKK-gamma "	"Q9Y6K9"	16140	30480	200	4309	4235	444	10	4538	4538	4533	296	6	6	0	0	1338235	-1.007	100000.000	100000.000	0.000	0.000	0.000	0.000	0.000	16.610	-229	-303	-229	-303	316	2384	100	1469	"S43"
0	0	0	24	3	3	"IKK-gamma "	"Q9Y6K9"	16640	30480	200	4497	4418	530	11	4622	4622	4630	321	6	9	1	0	1396109	-0.660	100000.000	100000.000	0.000	0.000	0.000	0.000	0.000	16.610	-125	-204	-125	-204	316	2384	100	1470	"S43"
0	0	0	24	4	3	"IRAK1"	"P51617"	17140	30480	200	4924	5050	493	9	4743	4743	4752	276	5	42	30	0	1595764	1.080	100000.000	100000.000	0.000	0.000	0.000	0.000	0.000	16.610	181	307	181	307	316	2384	100	1471	"T387"
0	0	0	24	5	3	"IRAK1"	"P51617"	17640	30480	200	4735	4882	459	9	4694	4694	4693	251	5	30	22	0	1542564	0.753	100000.000	100000.000	0.000	0.000	0.000	0.000	0.000	16.610	41	188	41	188	316	2384	100	1472	"T387"
0	0	0	24	6	3	"IRAK1"	"P51617"	18140	30480	200	4751	4876	424	8	4634	4634	4644	450	9	25	11	0	1540714	0.516	100000.000	100000.000	0.000	0.000	0.000	0.000	0.000	16.610	117	242	117	242	316	2384	100	1473	"T387"
0	0	0	24	7	3	"Lck"	"P06239"	18640	30480	200	4699	4700	273	5	4608	4608	4613	275	5	24	4	0	1485108	0.316	100000.000	100000.000	0.000	0.000	0.000	0.000	0.000	16.610	91	92	91	92	316	2384	100	1474	"Y394"
0	0	0	24	8	3	"Lck"	"P06239"	19140	30480	200	4746	4788	368	7	4556	4556	4558	260	5	41	21	0	1512889	0.885	100000.000	100000.000	0.000	0.000	0.000	0.000	0.000	16.610	190	232	190	232	316	2384	100	1475	"Y394"
0	0	0	24	9	3	"Lck"	"P06239"	19640	30480	200	4552	4556	257	5	4471	4471	4476	300	6	19	2	0	1439699	0.267	100000.000	100000.000	0.000	0.000	0.000	0.000	0.000	16.610	81	85	81	85	316	2384	100	1476	"Y394"
0	0	0	24	1	4	"CDK2"	"P24941"	15640	31120	160	5006	5490	841	15	4711	4711	4701	844	17	40	24	0	1141887	0.935	100000.000	100000.000	0.000	0.000	0.000	0.000	0.000	16.610	295	779	295	779	208	1512	100	1477	"T160"
0	0	0	24	2	4	"CDK2"	"P24941"	16140	31120	200	4938	5453	1021	18	4744	4744	4713	362	7	37	32	0	1723183	2.044	100000.000	100000.000	0.000	0.000	0.000	0.000	0.000	16.610	194	709	194	709	316	2384	100	1478	"T160"
0	0	0	24	3	4	"CDK2"	"P24941"	16640	31120	200	5060	5553	1052	18	4815	4815	4816	353	7	41	31	0	1754632	2.088	100000.000	100000.000	0.000	0.000	0.000	0.000	0.000	16.610	245	738	245	738	316	2384	100	1479	"T160"
0	0	0	24	4	4	"MDM2"	"Q00987"	17140	31120	200	4723	4733	268	5	4779	4779	4800	587	12	1	0	0	1495782	-0.114	100000.000	100000.000	0.000	0.000	0.000	0.000	0.000	16.610	-56	-46	-56	-46	316	2384	100	1480	"S186/8"
0	0	0	24	5	4	"MDM2"	"Q00987"	17640	31120	200	4662	4673	240	5	4722	4722	4727	262	5	10	0	0	1476602	-0.206	100000.000	100000.000	0.000	0.000	0.000	0.000	0.000	16.610	-60	-49	-60	-49	316	2384	100	1481	"S186/8"
0	0	0	24	6	4	"MDM2"	"Q00987"	18140	31120	200	4604	4607	273	5	4667	4667	4667	283	6	11	1	0	1455886	-0.212	100000.000	100000.000	0.000	0.000	0.000	0.000	0.000	16.610	-63	-60	-63	-60	316	2384	100	1482	"S186/8"
0	0	0	24	7	4	"NFkB-p65 "	"Q04206"	18670	31150	160	4671	6430	2661	41	4538	4538	4558	260	5	45	43	0	1337426	7.200	100000.000	100000.000	0.000	0.000	0.000	0.000	0.000	16.610	133	1892	133	1892	208	1512	100	1483	"S536"
0	0	0	24	8	4	"NFkB-p65 "	"Q04206"	19180	31150	140	7107	6994	2502	35	4431	4431	4442	260	5	60	57	0	1091078	9.815	100000.000	100000.000	0.000	0.000	0.000	0.000	0.000	16.610	2676	2563	2676	2563	156	1140	100	1484	"S536"
0	0	0	24	9	4	"NFkB-p65 "	"Q04206"	19680	31150	150	6498	6915	2570	37	4385	4385	4394	253	5	59	53	0	1078813	9.964	100000.000	100000.000	0.000	0.000	0.000	0.000	0.000	16.610	2113	2530	2113	2530	156	1272	100	1485	"S536"
0	0	0	24	1	5	"PLCG2"	"P16885"	15640	31760	170	4987	5619	1212	21	4697	4697	4688	438	9	40	36	0	1168846	2.126	100000.000	100000.000	0.000	0.000	0.000	0.000	0.000	16.610	290	922	290	922	208	1660	100	1486	"Y759"
0	0	0	24	2	5	"PLCG2"	"P16885"	16170	31770	160	5063	5793	1298	22	4762	4762	4759	446	9	44	41	0	1205019	2.318	100000.000	100000.000	0.000	0.000	0.000	0.000	0.000	16.610	301	1031	301	1031	208	1512	100	1487	"Y759"
0	0	0	24	3	5	"PLCG2"	"P16885"	16660	31760	150	6071	5914	1369	23	4658	4658	4670	313	6	60	55	0	922583	3.974	100000.000	100000.000	0.000	0.000	0.000	0.000	0.000	16.610	1413	1256	1413	1256	156	1272	100	1488	"Y759"
0	0	0	24	4	5	"pyk2"	"Q14289"	17140	31760	200	4710	4753	350	7	4626	4626	4631	305	6	25	7	0	1501817	0.400	100000.000	100000.000	0.000	0.000	0.000	0.000	0.000	16.610	84	127	84	127	316	2384	100	1489	"S213"
0	0	0	24	5	5	"pyk2"	"Q14289"	17640	31760	200	4674	4716	381	8	4642	4642	4649	261	5	24	9	0	1490219	0.257	100000.000	100000.000	0.000	0.000	0.000	0.000	0.000	16.610	32	74	32	74	316	2384	100	1490	"S213"
0	0	0	24	6	5	"pyk2"	"Q14289"	18140	31760	200	4679	4689	303	6	4618	4618	4632	281	6	22	7	0	1481808	0.203	100000.000	100000.000	0.000	0.000	0.000	0.000	0.000	16.610	61	71	61	71	316	2384	100	1491	"S213"
0	0	0	24	7	5	"SOC3"	"O14543"	18640	31760	200	4653	4660	393	8	4565	4565	4577	272	5	27	9	0	1472675	0.305	100000.000	100000.000	0.000	0.000	0.000	0.000	0.000	16.610	88	95	88	95	316	2384	100	1492	"Y221"
0	0	0	24	8	5	"SOC3"	"O14543"	19140	31760	200	4601	4610	365	7	4486	4486	4493	241	5	36	16	0	1456840	0.485	100000.000	100000.000	0.000	0.000	0.000	0.000	0.000	16.610	115	124	115	124	316	2384	100	1493	"Y221"
0	0	0	24	9	5	"SOC3"	"O14543"	19640	31760	200	4459	4548	393	8	4415	4415	4429	346	7	27	11	0	1437143	0.344	100000.000	100000.000	0.000	0.000	0.000	0.000	0.000	16.610	44	133	44	133	316	2384	100	1494	"Y221"
0	0	0	24	1	6	"STAT4"	"Q14765"	15640	32410	200	4897	4947	465	9	4585	4585	4599	288	6	53	31	0	1563190	1.208	100000.000	100000.000	0.000	0.000	0.000	0.000	0.000	16.610	312	362	312	362	316	2384	100	1495	"Y693"
0	0	0	24	2	6	"STAT4"	"Q14765"	16140	32410	200	4750	4837	476	9	4537	4537	4558	349	7	38	21	0	1528504	0.799	100000.000	100000.000	0.000	0.000	0.000	0.000	0.000	16.610	213	300	213	300	316	2384	100	1496	"Y693"
0	0	0	24	3	6	"STAT4"	"Q14765"	16640	32410	200	4747	4827	464	9	4587	4587	4599	332	7	38	21	0	1525262	0.687	100000.000	100000.000	0.000	0.000	0.000	0.000	0.000	16.610	160	240	160	240	316	2384	100	1497	"Y693"
0	0	0	24	4	6	"STMN1"	"P16949"	17140	32410	200	4428	4437	361	8	4625	4625	4627	379	8	5	0	0	1402143	-0.501	100000.000	100000.000	0.000	0.000	0.000	0.000	0.000	16.610	-197	-188	-197	-188	316	2384	100	1498	"S24"
0	0	0	24	5	6	"STMN1"	"P16949"	17640	32410	200	4380	4735	4339	91	4688	4688	4678	288	6	4	1	0	1496252	0.198	100000.000	100000.000	0.000	0.000	0.000	0.000	0.000	16.610	-308	47	-308	47	316	2384	100	1499	"S24"
0	0	0	24	6	6	"STMN1"	"P16949"	18140	32410	200	4344	4362	362	8	4735	4735	4729	293	6	3	0	0	1378338	-1.253	100000.000	100000.000	0.000	0.000	0.000	0.000	0.000	16.610	-391	-373	-391	-373	316	2384	100	1500	"S24"
0	0	0	24	7	6	"GIT2"	"Q14161"	18640	32410	200	4747	4766	376	7	4693	4693	4691	279	5	21	2	0	1506145	0.269	100000.000	100000.000	0.000	0.000	0.000	0.000	0.000	16.610	54	73	54	73	316	2384	100	1501	"Y592"
0	0	0	24	8	6	"GIT2"	"Q14161"	19140	32410	200	4595	4608	259	5	4617	4617	4617	260	5	15	2	0	1456087	-0.035	100000.000	100000.000	0.000	0.000	0.000	0.000	0.000	16.610	-22	-9	-22	-9	316	2384	100	1502	"Y592"
0	0	0	24	9	6	"GIT2"	"Q14161"	19640	32410	200	4476	4533	454	10	4485	4485	4492	281	6	13	3	0	1432390	0.146	100000.000	100000.000	0.000	0.000	0.000	0.000	0.000	16.610	-9	48	-9	48	316	2384	100	1503	"Y592"
-75	0	0	24	1	7	"empty"	"empty"	15640	33050	200	4533	4530	280	6	4620	4620	4648	749	16	0	0	0	1431541	-0.158	100000.000	100000.000	0.000	0.000	0.000	0.000	0.000	16.610	-87	-90	-87	-90	316	2384	100	1504	"empty"
-75	0	0	24	2	7	"empty"	"empty"	16140	33050	200	4433	4433	254	5	4558	4558	4577	295	6	4	0	0	1400755	-0.488	100000.000	100000.000	0.000	0.000	0.000	0.000	0.000	16.610	-125	-125	-125	-125	316	2384	100	1505	"empty"
-75	0	0	24	3	7	"empty"	"empty"	16640	33050	200	4547	4563	309	6	4629	4629	4644	469	10	3	0	0	1442014	-0.173	100000.000	100000.000	0.000	0.000	0.000	0.000	0.000	16.610	-82	-66	-82	-66	316	2384	100	1506	"empty"
-75	0	0	24	4	7	"empty"	"empty"	17140	33050	200	4661	4642	269	5	4692	4692	4696	267	5	12	0	0	1466938	-0.202	100000.000	100000.000	0.000	0.000	0.000	0.000	0.000	16.610	-31	-50	-31	-50	316	2384	100	1507	"empty"
-75	0	0	24	5	7	"empty"	"empty"	17640	33050	200	4718	4725	262	5	4705	4705	4704	238	5	17	2	0	1493097	0.088	100000.000	100000.000	0.000	0.000	0.000	0.000	0.000	16.610	13	20	13	20	316	2384	100	1508	"empty"
-75	0	0	24	6	7	"empty"	"empty"	18140	33050	200	4716	4698	279	5	4736	4736	4731	278	5	11	0	0	1484480	-0.119	100000.000	100000.000	0.000	0.000	0.000	0.000	0.000	16.610	-20	-38	-20	-38	316	2384	100	1509	"empty"
0	0	0	24	7	7	"Control-Spot"	"Mouse_IgG"	18670	33070	150	16763	15579	3910	25	4627	4627	4625	280	6	96	94	0	2430252	39.121	100000.000	100000.000	0.000	0.000	0.000	0.000	0.000	16.610	12136	10952	12136	10952	156	1272	100	1510	"Control-Spot"
0	0	0	24	8	7	"Control-Spot"	"Mouse_IgG"	19150	33070	160	7928	7460	1845	24	4557	4557	4934	2832	57	66	3	0	1551783	0.892	100000.000	100000.000	0.000	0.000	0.000	0.000	0.000	16.610	3371	2903	3371	2903	208	1512	100	1511	"Control-Spot"
0	0	0	24	9	7	"Control-Spot"	"Mouse_IgG"	19650	33070	180	7700	7152	2126	29	4461	4461	4688	1448	30	70	59	0	1830986	1.702	100000.000	100000.000	0.000	0.000	0.000	0.000	0.000	16.610	3239	2691	3239	2691	256	1924	100	1512	"Control-Spot"
0	0	0	25	1	1	"AMPK1"	"Q13131"	2170	33540	100	8893	8863	2362	26	4656	4656	4732	555	11	86	86	0	709055	7.443	100000.000	100000.000	0.000	0.000	0.000	0.000	0.000	16.610	4237	4207	4237	4207	80	560	100	1513	"T174/5"
0	0	0	25	2	1	"AMPK1"	"Q13131"	2680	33540	100	8524	8459	828	9	4521	4521	4531	351	7	98	98	0	676709	11.191	100000.000	100000.000	0.000	0.000	0.000	0.000	0.000	16.610	4003	3938	4003	3938	80	560	100	1514	"T174/5"
0	0	0	25	3	1	"AMPK1"	"Q13131"	3170	33540	110	8944	8775	959	10	4537	4537	4571	352	7	98	98	0	702030	11.943	100000.000	100000.000	0.000	0.000	0.000	0.000	0.000	16.610	4407	4238	4407	4238	80	656	100	1515	"T174/5"
0	0	0	25	4	1	"aura"	"O14965"	3680	33540	140	5582	5501	450	8	4745	4745	5121	4383	85	0	0	0	858102	0.087	100000.000	100000.000	0.000	0.000	0.000	0.000	0.000	16.610	837	756	837	756	156	1140	100	1516	"T287"
0	0	0	25	5	1	"aura"	"O14965"	4170	33540	140	5776	5694	561	9	4766	4766	4738	435	9	78	51	0	888198	2.198	100000.000	100000.000	0.000	0.000	0.000	0.000	0.000	16.610	1010	928	1010	928	156	1140	100	1517	"T287"
0	0	0	25	6	1	"aura"	"O14965"	4670	33550	160	5978	5889	571	9	4853	4853	4841	1189	24	44	0	0	1224822	0.881	100000.000	100000.000	0.000	0.000	0.000	0.000	0.000	16.610	1125	1036	1125	1036	208	1512	100	1518	"T287"
0	0	0	25	7	1	"CFTR"	"P13569"	5170	33560	100	6630	6462	615	9	4892	4892	4848	343	7	96	88	0	516989	4.706	100000.000	100000.000	0.000	0.000	0.000	0.000	0.000	16.610	1738	1570	1738	1570	80	560	100	1519	"S737"
0	0	0	25	8	1	"CFTR"	"P13569"	5670	33550	100	6586	6557	369	5	4977	4977	4976	260	5	100	100	0	524576	6.081	100000.000	100000.000	0.000	0.000	0.000	0.000	0.000	16.610	1609	1580	1609	1580	80	560	100	1520	"S737"
0	0	0	25	9	1	"CFTR"	"P13569"	6170	33560	110	6599	6575	403	6	4824	4824	4824	246	5	100	97	0	525973	7.118	100000.000	100000.000	0.000	0.000	0.000	0.000	0.000	16.610	1775	1751	1775	1751	80	656	100	1521	"S737"
0	0	0	25	1	2	"CREB "	"P16220"	2170	34180	100	13299	13414	2054	15	4768	4768	4743	455	9	100	100	0	1073154	19.057	100000.000	100000.000	0.000	0.000	0.000	0.000	0.000	16.610	8531	8646	8531	8646	80	560	100	1522	"S133"
0	0	0	25	2	2	"CREB "	"P16220"	2670	34180	100	12482	12482	845	6	4649	4649	4690	442	9	100	100	0	998543	17.629	100000.000	100000.000	0.000	0.000	0.000	0.000	0.000	16.610	7833	7833	7833	7833	80	560	100	1523	"S133"
0	0	0	25	3	2	"CREB "	"P16220"	3180	34180	100	12613	12574	1014	8	4633	4633	4718	409	8	100	100	0	1005951	19.208	100000.000	100000.000	0.000	0.000	0.000	0.000	0.000	16.610	7980	7941	7980	7941	80	560	100	1524	"S133"
0	0	0	25	4	2	"blank-control__"	"AA"	3680	34170	70	6724	6774	783	11	4696	4696	4707	443	9	96	93	0	216752	4.666	100000.000	100000.000	0.000	0.000	0.000	0.000	0.000	16.610	2028	2078	2028	2078	32	236	100	1525	"blank-control__"
0	0	0	25	5	2	"blank-control__"	"AA"	4170	34180	90	6939	7565	4516	59	4810	4810	4868	1545	31	69	13	0	393405	1.746	100000.000	100000.000	0.000	0.000	0.000	0.000	0.000	16.610	2129	2755	2129	2755	52	420	100	1526	"blank-control__"
0	0	0	25	6	2	"blank-control__"	"AA"	4670	34190	80	6655	6786	1035	15	4687	4687	4753	529	11	94	84	0	352894	3.843	100000.000	100000.000	0.000	0.000	0.000	0.000	0.000	16.610	1968	2099	1968	2099	52	340	100	1527	"blank-control__"
0	0	0	25	7	2	"IKK-alpha "	"O15111"	5170	34200	120	6109	6049	566	9	4711	4711	4742	384	8	95	83	0	725936	3.404	100000.000	100000.000	0.000	0.000	0.000	0.000	0.000	16.610	1398	1338	1398	1338	120	820	100	1528	"S180"
0	0	0	25	8	2	"IKK-alpha "	"O15111"	5660	34190	130	6303	6293	239	3	4805	4805	4769	368	7	100	100	0	755109	4.141	100000.000	100000.000	0.000	0.000	0.000	0.000	0.000	16.610	1498	1488	1498	1488	120	940	100	1529	"S180"
0	0	0	25	9	2	"IKK-alpha "	"O15111"	6160	34200	130	6154	6414	2918	45	4706	4706	4694	288	6	99	99	0	769708	5.972	100000.000	100000.000	0.000	0.000	0.000	0.000	0.000	16.610	1448	1708	1448	1708	120	940	100	1530	"S180"
0	0	0	25	1	3	"JAK2"	"O60674"	2150	34810	200	5378	5894	1552	26	5171	5171	5140	547	10	43	39	0	1862377	1.378	100000.000	100000.000	0.000	0.000	0.000	0.000	0.000	16.610	207	723	207	723	316	2384	100	1531	"Y119"
0	0	0	25	2	3	"JAK2"	"O60674"	2670	34830	140	7498	7577	1155	15	5120	5120	5067	861	16	95	86	0	1181983	2.915	100000.000	100000.000	0.000	0.000	0.000	0.000	0.000	16.610	2378	2457	2378	2457	156	1140	100	1532	"Y119"
0	0	0	25	3	3	"JAK2"	"O60674"	3160	34820	130	7418	7352	597	8	5002	5002	4960	1096	22	95	70	0	882239	2.182	100000.000	100000.000	0.000	0.000	0.000	0.000	0.000	16.610	2416	2350	2416	2350	120	940	100	1533	"Y119"
0	0	0	25	4	3	"K8"	"P05787"	3660	34820	200	4690	4717	415	8	4917	4917	5019	2351	46	0	0	0	1490699	-0.128	100000.000	100000.000	0.000	0.000	0.000	0.000	0.000	16.610	-227	-200	-227	-200	316	2384	100	1534	"Y267"
0	0	0	25	5	3	"K8"	"P05787"	4160	34820	200	4891	4952	826	16	4783	4783	4873	1344	27	2	1	0	1564771	0.059	100000.000	100000.000	0.000	0.000	0.000	0.000	0.000	16.610	108	169	108	169	316	2384	100	1535	"Y267"
0	0	0	25	6	3	"K8"	"P05787"	4660	34820	200	4840	4892	525	10	4650	4650	4673	346	7	45	23	0	1545813	0.633	100000.000	100000.000	0.000	0.000	0.000	0.000	0.000	16.610	190	242	190	242	316	2384	100	1536	"Y267"
0	0	0	25	7	3	"blank-control__"	"AA"	5160	34820	200	4906	4893	428	8	4539	4539	4579	364	7	50	21	0	1546064	0.863	100000.000	100000.000	0.000	0.000	0.000	0.000	0.000	16.610	367	354	367	354	316	2384	100	1537	"blank-control__"
0	0	0	25	8	3	"blank-control__"	"AA"	5660	34820	200	4958	4893	350	7	4471	4471	4511	351	7	65	18	0	1546113	1.088	100000.000	100000.000	0.000	0.000	0.000	0.000	0.000	16.610	487	422	487	422	316	2384	100	1538	"blank-control__"
0	0	0	25	9	3	"blank-control__"	"AA"	6160	34820	200	4981	4973	369	7	4638	4638	4667	395	8	43	8	0	1571314	0.775	100000.000	100000.000	0.000	0.000	0.000	0.000	0.000	16.610	343	335	343	335	316	2384	100	1539	"blank-control__"
0	0	0	25	1	4	"Mnk1"	"Q9BUB5"	2130	35460	100	8127	7993	1193	14	4679	4679	4748	427	8	95	93	0	639415	7.600	100000.000	100000.000	0.000	0.000	0.000	0.000	0.000	16.610	3448	3314	3448	3314	80	560	100	1540	"T255"
0	0	0	25	2	4	"Mnk1"	"Q9BUB5"	2640	35480	100	7309	7281	672	9	4536	4536	4547	329	7	98	97	0	582496	8.310	100000.000	100000.000	0.000	0.000	0.000	0.000	0.000	16.610	2773	2745	2773	2745	80	560	100	1541	"T255"
0	0	0	25	3	4	"Mnk1"	"Q9BUB5"	3150	35480	110	7273	7025	951	13	4403	4403	4413	281	6	95	93	0	562015	9.295	100000.000	100000.000	0.000	0.000	0.000	0.000	0.000	16.610	2870	2622	2870	2622	80	656	100	1542	"T255"
0	0	0	25	4	4	"NFkB-p100 "	"Q00653"	3650	35480	200	4498	4528	350	7	4582	4582	4647	436	9	9	0	0	1430742	-0.273	100000.000	100000.000	0.000	0.000	0.000	0.000	0.000	16.610	-84	-54	-84	-54	316	2384	100	1543	"S108"
0	0	0	25	5	4	"NFkB-p100 "	"Q00653"	4150	35480	90	4798	4918	879	17	4777	4777	4755	428	9	25	5	0	255750	0.381	100000.000	100000.000	0.000	0.000	0.000	0.000	0.000	16.610	21	141	21	141	52	420	100	1544	"S108"
0	0	0	25	6	4	"NFkB-p100 "	"Q00653"	4640	35470	200	4989	4899	433	8	4855	4855	4799	445	9	16	1	0	1548156	0.225	100000.000	100000.000	0.000	0.000	0.000	0.000	0.000	16.610	134	44	134	44	316	2384	100	1545	"S108"
0	0	0	25	7	4	"PIK3R1 "	"P27986"	5140	35470	130	5634	5598	470	8	4901	4901	4826	392	8	74	47	0	671814	1.969	100000.000	100000.000	0.000	0.000	0.000	0.000	0.000	16.610	733	697	733	697	120	940	100	1546	"Y556"
0	0	0	25	8	4	"PIK3R1 "	"P27986"	5640	35470	200	5517	5481	349	6	5240	5240	5239	416	7	32	3	0	1732137	0.582	100000.000	100000.000	0.000	0.000	0.000	0.000	0.000	16.610	277	241	277	241	316	2384	100	1547	"Y556"
0	0	0	25	9	4	"PIK3R1 "	"P27986"	6150	35470	140	5727	5731	271	4	5104	5104	5144	349	6	85	37	0	893985	1.682	100000.000	100000.000	0.000	0.000	0.000	0.000	0.000	16.610	623	627	623	627	156	1140	100	1548	"Y556"
0	0	0	25	1	5	"blank-control__"	"AA"	2130	36100	200	4738	4765	455	9	5023	5023	4991	744	14	2	0	0	1505625	-0.304	100000.000	100000.000	0.000	0.000	0.000	0.000	0.000	16.610	-285	-258	-285	-258	316	2384	100	1549	"blank-control__"
0	0	0	25	2	5	"blank-control__"	"AA"	2630	36100	200	4403	4436	322	7	4722	4722	4749	490	10	0	0	0	1401829	-0.639	100000.000	100000.000	0.000	0.000	0.000	0.000	0.000	16.610	-319	-286	-319	-286	316	2384	100	1550	"blank-control__"
0	0	0	25	3	5	"blank-control__"	"AA"	3130	36100	200	4442	4451	297	6	4648	4648	4689	574	12	0	0	0	1406653	-0.415	100000.000	100000.000	0.000	0.000	0.000	0.000	0.000	16.610	-206	-197	-206	-197	316	2384	100	1551	"blank-control__"
0	0	0	25	4	5	"Rack1"	"P63244"	3640	36100	120	4756	4835	555	11	4695	4695	4697	398	8	32	14	0	580169	0.347	100000.000	100000.000	0.000	0.000	0.000	0.000	0.000	16.610	61	140	61	140	120	820	100	1552	"y52"
0	0	0	25	5	5	"Rack1"	"P63244"	4150	36120	80	5809	5814	496	8	4803	4803	4768	360	7	92	71	0	302328	2.906	100000.000	100000.000	0.000	0.000	0.000	0.000	0.000	16.610	1006	1011	1006	1011	52	340	100	1553	"y52"
0	0	0	25	6	5	"Rack1"	"P63244"	4630	36110	200	5112	5147	653	12	4977	4977	4922	521	10	22	11	0	1626421	0.432	100000.000	100000.000	0.000	0.000	0.000	0.000	0.000	16.610	135	170	135	170	316	2384	100	1554	"y52"
0	0	0	25	7	5	"Shc1"	"P29353"	5150	36150	160	5474	5683	923	16	5203	5203	5172	497	9	38	26	0	1182073	1.028	100000.000	100000.000	0.000	0.000	0.000	0.000	0.000	16.610	271	480	271	480	208	1512	100	1555	"Y349"
0	0	0	25	8	5	"Shc1"	"P29353"	5630	36110	80	7121	6859	959	13	5068	5068	5034	465	9	82	82	0	356668	3.925	100000.000	100000.000	0.000	0.000	0.000	0.000	0.000	16.610	2053	1791	2053	1791	52	340	100	1556	"Y349"
0	0	0	25	9	5	"Shc1"	"P29353"	6140	36120	70	7103	6972	573	8	5017	5017	4993	289	5	93	93	0	223105	6.848	100000.000	100000.000	0.000	0.000	0.000	0.000	0.000	16.610	2086	1955	2086	1955	32	236	100	1557	"Y349"
0	0	0	25	1	6	"Smad6"	"O43541"	2130	36760	90	5594	5625	630	11	4939	4939	4834	489	10	57	36	0	292487	1.618	100000.000	100000.000	0.000	0.000	0.000	0.000	0.000	16.610	655	686	655	686	52	420	100	1558	"S435"
0	0	0	25	2	6	"Smad6"	"O43541"	2630	36750	90	5337	5361	448	8	4844	4844	4768	410	8	55	34	0	278784	1.446	100000.000	100000.000	0.000	0.000	0.000	0.000	0.000	16.610	493	517	493	517	52	420	100	1559	"S435"
0	0	0	25	3	6	"Smad6"	"O43541"	3140	36750	90	5141	5188	416	8	4731	4731	4761	1005	21	19	0	0	269782	0.425	100000.000	100000.000	0.000	0.000	0.000	0.000	0.000	16.610	410	457	410	457	52	420	100	1560	"S435"
0	0	0	25	4	6	"TGFBR1"	"P36897"	3630	36760	200	4755	4745	377	7	4817	4817	4804	382	7	9	2	0	1499449	-0.154	100000.000	100000.000	0.000	0.000	0.000	0.000	0.000	16.610	-62	-72	-62	-72	316	2384	100	1561	"T200"
0	0	0	25	5	6	"TGFBR1"	"P36897"	4130	36760	200	4969	4925	397	8	4921	4921	4927	453	9	13	0	0	1556216	-0.004	100000.000	100000.000	0.000	0.000	0.000	0.000	0.000	16.610	48	4	48	4	316	2384	100	1562	"T200"
0	0	0	25	6	6	"TGFBR1"	"P36897"	4630	36760	200	4976	4987	402	8	4995	4995	5036	437	8	17	0	0	1575788	-0.112	100000.000	100000.000	0.000	0.000	0.000	0.000	0.000	16.610	-19	-8	-19	-8	316	2384	100	1563	"T200"
0	0	0	25	7	6	"TrKA"	"P04629"	5140	36770	150	7963	7931	795	10	4844	4844	4894	423	8	99	98	0	1237195	7.180	100000.000	100000.000	0.000	0.000	0.000	0.000	0.000	16.610	3119	3087	3119	3087	156	1272	100	1564	"Y757"
0	0	0	25	8	6	"TrKA"	"P04629"	5630	36770	140	7926	7776	958	12	4830	4830	4834	377	7	96	96	0	1212996	7.804	100000.000	100000.000	0.000	0.000	0.000	0.000	0.000	16.610	3096	2946	3096	2946	156	1140	100	1565	"Y757"
0	0	0	25	9	6	"TrKA"	"P04629"	6130	36780	150	7683	7556	787	10	4859	4859	4838	313	6	96	96	0	1178756	8.684	100000.000	100000.000	0.000	0.000	0.000	0.000	0.000	16.610	2824	2697	2824	2697	156	1272	100	1566	"Y757"
-75	0	0	25	1	7	"empty"	"empty"	2130	37390	200	4987	4917	420	8	4993	4993	4924	1007	20	0	0	0	1553842	-0.007	100000.000	100000.000	0.000	0.000	0.000	0.000	0.000	16.610	-6	-76	-6	-76	316	2384	100	1567	"empty"
-75	0	0	25	2	7	"empty"	"empty"	2630	37390	200	4923	4891	512	10	4877	4877	4823	607	12	6	0	0	1545594	0.112	100000.000	100000.000	0.000	0.000	0.000	0.000	0.000	16.610	46	14	46	14	316	2384	100	1568	"empty"
-75	0	0	25	3	7	"empty"	"empty"	3130	37390	200	4926	4828	554	11	4874	4874	4873	1217	24	0	0	0	1525634	-0.037	100000.000	100000.000	0.000	0.000	0.000	0.000	0.000	16.610	52	-46	52	-46	316	2384	100	1569	"empty"
-75	0	0	25	4	7	"empty"	"empty"	3630	37390	200	5019	4988	374	7	5009	5009	4991	805	16	0	0	0	1576281	-0.004	100000.000	100000.000	0.000	0.000	0.000	0.000	0.000	16.610	10	-21	10	-21	316	2384	100	1570	"empty"
-75	0	0	25	5	7	"empty"	"empty"	4130	37390	200	5098	5028	426	8	5067	5067	5070	419	8	13	1	0	1588834	-0.100	100000.000	100000.000	0.000	0.000	0.000	0.000	0.000	16.610	31	-39	31	-39	316	2384	100	1571	"empty"
-75	0	0	25	6	7	"empty"	"empty"	4630	37390	200	4827	4933	488	9	4911	4911	4939	389	7	21	1	0	1558904	-0.015	100000.000	100000.000	0.000	0.000	0.000	0.000	0.000	16.610	-84	22	-84	22	316	2384	100	1572	"empty"
-75	0	0	25	7	7	"empty"	"empty"	5130	37390	200	4723	4806	414	8	4784	4784	4828	462	9	18	1	0	1518822	-0.048	100000.000	100000.000	0.000	0.000	0.000	0.000	0.000	16.610	-61	22	-61	22	316	2384	100	1573	"empty"
-75	0	0	25	8	7	"empty"	"empty"	5630	37390	200	4917	5003	1608	32	4873	4873	4894	443	9	23	1	0	1580993	0.246	100000.000	100000.000	0.000	0.000	0.000	0.000	0.000	16.610	44	130	44	130	316	2384	100	1574	"empty"
-75	0	0	25	9	7	"empty"	"empty"	6130	37390	200	4912	4937	401	8	5004	5004	4981	397	7	14	0	0	1560136	-0.111	100000.000	100000.000	0.000	0.000	0.000	0.000	0.000	16.610	-92	-67	-92	-67	316	2384	100	1575	"empty"
0	0	0	26	1	1	"PPP2CA "	"P67775"	6710	33650	90	5486	5451	417	7	4850	4850	4812	316	6	80	50	0	283453	2.022	100000.000	100000.000	0.000	0.000	0.000	0.000	0.000	16.610	636	601	636	601	52	420	100	1576	"T304"
0	0	0	26	2	1	"PPP2CA "	"P67775"	7190	33640	130	5473	5514	622	11	4979	4979	4949	566	11	43	20	0	661670	0.998	100000.000	100000.000	0.000	0.000	0.000	0.000	0.000	16.610	494	535	494	535	120	940	100	1577	"T304"
0	0	0	26	3	1	"PPP2CA "	"P67775"	7700	33610	140	4954	4979	639	12	4775	4775	4748	611	12	23	7	0	776670	0.378	100000.000	100000.000	0.000	0.000	0.000	0.000	0.000	16.610	179	204	179	204	156	1140	100	1578	"T304"
0	0	0	26	4	1	"Rab4"	"P20338"	8180	33630	90	7492	7403	1028	13	4519	4519	4560	470	10	100	94	0	384942	6.049	100000.000	100000.000	0.000	0.000	0.000	0.000	0.000	16.610	2973	2884	2973	2884	52	420	100	1579	"S199"
0	0	0	26	5	1	"Rab4"	"P20338"	8700	33650	160	4861	5297	1130	21	4687	4687	4726	534	11	27	25	0	1101706	1.069	100000.000	100000.000	0.000	0.000	0.000	0.000	0.000	16.610	174	610	174	610	208	1512	100	1580	"S199"
0	0	0	26	6	1	"Rab4"	"P20338"	9190	33650	160	5117	5670	1104	19	4823	4823	4871	369	7	45	33	0	1179340	2.165	100000.000	100000.000	0.000	0.000	0.000	0.000	0.000	16.610	294	847	294	847	208	1512	100	1581	"S199"
0	0	0	26	7	1	"STAT1 "	"P42224"	9690	33620	150	5115	5350	827	15	4820	4820	4872	977	20	30	8	0	834597	0.489	100000.000	100000.000	0.000	0.000	0.000	0.000	0.000	16.610	295	530	295	530	156	1272	100	1582	"S727"
0	0	0	26	8	1	"STAT1 "	"P42224"	10190	33610	160	5118	5457	1174	21	4966	4966	4971	454	9	36	25	0	1135042	1.070	100000.000	100000.000	0.000	0.000	0.000	0.000	0.000	16.610	152	491	152	491	208	1512	100	1583	"S727"
0	0	0	26	9	1	"STAT1 "	"P42224"	10690	33620	150	5320	5550	933	16	5020	5020	4984	440	8	37	28	0	865817	1.286	100000.000	100000.000	0.000	0.000	0.000	0.000	0.000	16.610	300	530	300	530	156	1272	100	1584	"S727"
0	0	0	26	1	2	"STAT4 "	"Q14765"	6660	34270	200	6595	6368	924	14	4917	4917	4930	376	7	80	73	0	2012172	3.824	100000.000	100000.000	0.000	0.000	0.000	0.000	0.000	16.610	1678	1451	1678	1451	316	2384	100	1585	"S722"
0	0	0	26	2	2	"STAT4 "	"Q14765"	7160	34270	200	6174	6167	1162	18	4902	4902	4881	429	8	68	61	0	1948890	2.998	100000.000	100000.000	0.000	0.000	0.000	0.000	0.000	16.610	1272	1265	1272	1265	316	2384	100	1586	"S722"
0	0	0	26	3	2	"STAT4 "	"Q14765"	7660	34270	200	6045	5963	1168	19	4842	4842	4771	493	10	67	58	0	1884348	2.418	100000.000	100000.000	0.000	0.000	0.000	0.000	0.000	16.610	1203	1121	1203	1121	316	2384	100	1587	"S722"
0	0	0	26	4	2	"STMN1"	"P16949"	8160	34270	200	4444	4481	439	9	4859	4859	4770	424	8	1	0	0	1415937	-0.682	100000.000	100000.000	0.000	0.000	0.000	0.000	0.000	16.610	-415	-378	-415	-378	316	2384	100	1588	"S37"
0	0	0	26	5	2	"STMN1"	"P16949"	8660	34270	200	4428	4421	438	9	4929	4929	4877	379	7	0	0	0	1396979	-1.203	100000.000	100000.000	0.000	0.000	0.000	0.000	0.000	16.610	-501	-508	-501	-508	316	2384	100	1589	"S37"
0	0	0	26	6	2	"STMN1"	"P16949"	9160	34270	200	4569	4519	403	8	4964	4964	4947	382	7	0	0	0	1428151	-1.120	100000.000	100000.000	0.000	0.000	0.000	0.000	0.000	16.610	-395	-445	-395	-445	316	2384	100	1590	"S37"
0	0	0	26	7	2	"ACC1"	"Q13085 "	9660	34270	200	4794	4989	699	14	4996	4996	4976	948	19	12	3	0	1576486	0.014	100000.000	100000.000	0.000	0.000	0.000	0.000	0.000	16.610	-202	-7	-202	-7	316	2384	100	1591	"S1263"
0	0	0	26	8	2	"ACC1"	"Q13085 "	10160	34270	200	5004	4972	655	13	5079	5079	5024	415	8	15	6	0	1571251	-0.125	100000.000	100000.000	0.000	0.000	0.000	0.000	0.000	16.610	-75	-107	-75	-107	316	2384	100	1592	"S1263"
0	0	0	26	9	2	"ACC1"	"Q13085 "	10660	34270	200	5181	5071	739	14	5027	5027	5018	423	8	28	8	0	1602553	0.125	100000.000	100000.000	0.000	0.000	0.000	0.000	0.000	16.610	154	44	154	44	316	2384	100	1593	"S1263"
0	0	0	26	1	3	"TRAF6"	"Q9Y4K3"	6670	34930	200	4723	4754	314	6	4861	4861	4879	433	8	5	0	0	1502195	-0.289	100000.000	100000.000	0.000	0.000	0.000	0.000	0.000	16.610	-138	-107	-138	-107	316	2384	100	1594	"Y353"
0	0	0	26	2	3	"TRAF6"	"Q9Y4K3"	7170	34930	200	4814	4839	1059	21	4739	4739	4726	382	8	21	2	0	1529122	0.296	100000.000	100000.000	0.000	0.000	0.000	0.000	0.000	16.610	75	100	75	100	316	2384	100	1595	"Y353"
0	0	0	26	3	3	"TRAF6"	"Q9Y4K3"	7680	34920	70	5189	5152	386	7	4869	4869	4820	385	7	43	9	0	164856	0.862	100000.000	100000.000	0.000	0.000	0.000	0.000	0.000	16.610	320	283	320	283	32	236	100	1596	"Y353"
0	0	0	26	4	3	"BLNK"	"Q8WV28"	8190	34930	70	8448	8315	1163	13	5047	5047	5000	332	6	96	96	0	266070	9.985	100000.000	100000.000	0.000	0.000	0.000	0.000	0.000	16.610	3401	3268	3401	3268	32	236	100	1597	"Y72"
0	0	0	26	5	3	"BLNK"	"Q8WV28"	8660	34940	70	8599	8305	1057	12	5220	5220	5198	422	8	96	96	0	265763	7.363	100000.000	100000.000	0.000	0.000	0.000	0.000	0.000	16.610	3379	3085	3379	3085	32	236	100	1598	"Y72"
0	0	0	26	6	3	"BLNK"	"Q8WV28"	9150	34890	140	5314	6123	1644	26	5181	5181	5104	422	8	33	27	0	955188	2.415	100000.000	100000.000	0.000	0.000	0.000	0.000	0.000	16.610	133	942	133	942	156	1140	100	1599	"Y72"
0	0	0	26	7	3	"CD19"	"P15391"	9670	34930	200	5420	5537	641	11	5165	5165	5112	423	8	33	16	0	1749822	1.005	100000.000	100000.000	0.000	0.000	0.000	0.000	0.000	16.610	255	372	255	372	316	2384	100	1600	"Y531"
0	0	0	26	8	3	"CD19"	"P15391"	10170	34950	70	6455	6388	405	6	5328	5328	5267	379	7	90	78	0	204404	2.958	100000.000	100000.000	0.000	0.000	0.000	0.000	0.000	16.610	1127	1060	1127	1060	32	236	100	1601	"Y531"
0	0	0	26	9	3	"CD19"	"P15391"	10670	34930	200	5009	5201	670	12	4963	4963	4957	487	9	23	15	0	1643618	0.501	100000.000	100000.000	0.000	0.000	0.000	0.000	0.000	16.610	46	238	46	238	316	2384	100	1602	"Y531"
0	0	0	26	1	4	"p300"	"Q09472"	6670	35570	200	4879	4857	378	7	4934	4934	4886	330	6	7	0	0	1534693	-0.088	100000.000	100000.000	0.000	0.000	0.000	0.000	0.000	16.610	-55	-77	-55	-77	316	2384	100	1603	"S2279"
0	0	0	26	2	4	"p300"	"Q09472"	7170	35570	200	4717	4732	468	9	4842	4842	4785	451	9	11	0	0	1495460	-0.118	100000.000	100000.000	0.000	0.000	0.000	0.000	0.000	16.610	-125	-110	-125	-110	316	2384	100	1604	"S2279"
0	0	0	26	3	4	"p300"	"Q09472"	7670	35570	200	4654	4674	542	11	4789	4789	4722	498	10	8	0	0	1476896	-0.096	100000.000	100000.000	0.000	0.000	0.000	0.000	0.000	16.610	-135	-115	-135	-115	316	2384	100	1605	"S2279"
0	0	0	26	4	4	"fyn"	"P06241"	8170	35570	200	4814	4794	604	12	4683	4683	4699	476	10	31	2	0	1514873	0.200	100000.000	100000.000	0.000	0.000	0.000	0.000	0.000	16.610	131	111	131	111	316	2384	100	1606	"Y420"
0	0	0	26	5	4	"fyn"	"P06241"	8670	35570	200	4712	4718	333	7	4688	4688	4716	354	7	16	2	0	1491000	0.006	100000.000	100000.000	0.000	0.000	0.000	0.000	0.000	16.610	24	30	24	30	316	2384	100	1607	"Y420"
0	0	0	26	6	4	"fyn"	"P06241"	9170	35570	200	4829	4825	269	5	4768	4768	4797	320	6	17	1	0	1524752	0.088	100000.000	100000.000	0.000	0.000	0.000	0.000	0.000	16.610	61	57	61	57	316	2384	100	1608	"Y420"
0	0	0	26	7	4	"HSP27"	"P04792"	9670	35570	110	5319	5352	346	6	4871	4871	4861	350	7	60	26	0	428139	1.403	100000.000	100000.000	0.000	0.000	0.000	0.000	0.000	16.610	448	481	448	481	80	656	100	1609	"S78"
0	0	0	26	8	4	"HSP27"	"P04792"	10170	35570	200	5032	5080	694	13	4910	4910	4960	455	9	27	12	0	1605217	0.264	100000.000	100000.000	0.000	0.000	0.000	0.000	0.000	16.610	122	170	122	170	316	2384	100	1610	"S78"
0	0	0	26	9	4	"HSP27"	"P04792"	10670	35570	200	5218	5207	539	10	5081	5081	5063	521	10	19	6	0	1645391	0.276	100000.000	100000.000	0.000	0.000	0.000	0.000	0.000	16.610	137	126	137	126	316	2384	100	1611	"S78"
0	0	0	26	1	5	"IL-8R B "	"P25025"	6660	36190	200	4900	4832	363	7	4924	4924	4868	349	7	8	0	0	1526851	-0.103	100000.000	100000.000	0.000	0.000	0.000	0.000	0.000	16.610	-24	-92	-24	-92	316	2384	100	1612	"S352"
0	0	0	26	2	5	"IL-8R B "	"P25025"	7160	36190	200	4774	4854	458	9	4859	4859	4811	443	9	19	0	0	1533744	0.097	100000.000	100000.000	0.000	0.000	0.000	0.000	0.000	16.610	-85	-5	-85	-5	316	2384	100	1613	"S352"
0	0	0	26	3	5	"IL-8R B "	"P25025"	7660	36190	200	4914	4902	520	10	4963	4963	4898	548	11	12	0	0	1549059	0.007	100000.000	100000.000	0.000	0.000	0.000	0.000	0.000	16.610	-49	-61	-49	-61	316	2384	100	1614	"S352"
0	0	0	26	4	5	"IRF-3 "	"Q14653"	8160	36190	200	5028	5052	563	11	4956	4956	4925	520	10	20	5	0	1596358	0.244	100000.000	100000.000	0.000	0.000	0.000	0.000	0.000	16.610	72	96	72	96	316	2384	100	1615	"S385"
0	0	0	26	5	5	"IRF-3 "	"Q14653"	8660	36190	200	5391	5385	603	11	4935	4935	4962	571	11	36	8	0	1701664	0.741	100000.000	100000.000	0.000	0.000	0.000	0.000	0.000	16.610	456	450	456	450	316	2384	100	1616	"S385"
0	0	0	26	6	5	"IRF-3 "	"Q14653"	9160	36190	200	5180	5199	601	11	4845	4845	4916	854	17	23	0	0	1642817	0.331	100000.000	100000.000	0.000	0.000	0.000	0.000	0.000	16.610	335	354	335	354	316	2384	100	1617	"S385"
0	0	0	26	7	5	"LSD1"	"O60341"	9660	36240	160	5547	6476	1806	27	4853	4853	4951	1112	22	37	36	0	1346929	1.371	100000.000	100000.000	0.000	0.000	0.000	0.000	0.000	16.610	694	1623	694	1623	208	1512	100	1618	"S131"
0	0	0	26	8	5	"LSD1"	"O60341"	10160	36210	150	5838	6798	1833	26	5002	5002	5017	465	9	62	48	0	1060519	3.830	100000.000	100000.000	0.000	0.000	0.000	0.000	0.000	16.610	836	1796	836	1796	156	1272	100	1619	"S131"
0	0	0	26	9	5	"LSD1"	"O60341"	10670	36220	140	5701	6799	2092	30	4971	4971	4957	423	8	60	48	0	1060574	4.355	100000.000	100000.000	0.000	0.000	0.000	0.000	0.000	16.610	730	1828	730	1828	156	1140	100	1620	"S131"
0	0	0	26	1	6	"MAPKAPK5"	"Q8IW41"	6650	36840	90	8547	8342	991	11	5005	5005	4978	361	7	96	96	0	433803	9.319	100000.000	100000.000	0.000	0.000	0.000	0.000	0.000	16.610	3542	3337	3542	3337	52	420	100	1621	"T182"
0	0	0	26	2	6	"MAPKAPK5"	"Q8IW41"	7160	36840	100	7731	7722	1400	18	5035	5035	4967	473	9	90	85	0	617795	5.825	100000.000	100000.000	0.000	0.000	0.000	0.000	0.000	16.610	2696	2687	2696	2687	80	560	100	1622	"T182"
0	0	0	26	3	6	"MAPKAPK5"	"Q8IW41"	7680	36860	100	7611	7478	1363	18	5095	5095	5005	534	10	85	82	0	598243	4.631	100000.000	100000.000	0.000	0.000	0.000	0.000	0.000	16.610	2516	2383	2516	2383	80	560	100	1623	"T182"
0	0	0	26	4	6	"P27kip1"	"P46527"	8160	36840	200	4911	4955	493	9	5208	5208	5125	489	9	4	0	0	1565912	-0.348	100000.000	100000.000	0.000	0.000	0.000	0.000	0.000	16.610	-297	-253	-297	-253	316	2384	100	1624	"T157"
0	0	0	26	5	6	"P27kip1"	"P46527"	8660	36840	200	4772	4825	424	8	5141	5141	5106	462	9	3	0	0	1524607	-0.608	100000.000	100000.000	0.000	0.000	0.000	0.000	0.000	16.610	-369	-316	-369	-316	316	2384	100	1625	"T157"
0	0	0	26	6	6	"P27kip1"	"P46527"	9160	36840	200	4861	4895	354	7	5075	5075	5066	379	7	5	1	0	1546748	-0.451	100000.000	100000.000	0.000	0.000	0.000	0.000	0.000	16.610	-214	-180	-214	-180	316	2384	100	1626	"T157"
0	0	0	26	7	6	"p67phox"	"P19878"	9660	36840	200	4813	4778	406	8	5150	5150	5129	405	7	0	0	0	1509816	-0.867	100000.000	100000.000	0.000	0.000	0.000	0.000	0.000	16.610	-337	-372	-337	-372	316	2384	100	1627	"T233"
0	0	0	26	8	6	"p67phox"	"P19878"	10160	36840	200	4839	4825	483	10	5147	5147	5111	479	9	2	0	0	1524709	-0.597	100000.000	100000.000	0.000	0.000	0.000	0.000	0.000	16.610	-308	-322	-308	-322	316	2384	100	1628	"T233"
0	0	0	26	9	6	"p67phox"	"P19878"	10660	36840	200	4859	4840	482	9	5032	5032	4996	442	8	8	0	0	1529396	-0.353	100000.000	100000.000	0.000	0.000	0.000	0.000	0.000	16.610	-173	-192	-173	-192	316	2384	100	1629	"T233"
-75	0	0	26	1	7	"empty"	"empty"	6660	37480	200	5221	5170	477	9	5019	5019	5057	463	9	16	0	0	1633603	0.244	100000.000	100000.000	0.000	0.000	0.000	0.000	0.000	16.610	202	151	202	151	316	2384	100	1630	"empty"
-75	0	0	26	2	7	"empty"	"empty"	7160	37480	200	5233	5173	508	9	5133	5133	5152	416	8	25	1	0	1634790	0.050	100000.000	100000.000	0.000	0.000	0.000	0.000	0.000	16.610	100	40	100	40	316	2384	100	1631	"empty"
-75	0	0	26	3	7	"empty"	"empty"	7660	37480	200	5111	5022	584	11	5278	5278	5170	554	10	4	0	0	1587000	-0.267	100000.000	100000.000	0.000	0.000	0.000	0.000	0.000	16.610	-167	-256	-167	-256	316	2384	100	1632	"empty"
-75	0	0	26	4	7	"empty"	"empty"	8160	37480	200	4984	4978	527	10	5285	5285	5166	651	12	0	0	0	1572973	-0.289	100000.000	100000.000	0.000	0.000	0.000	0.000	0.000	16.610	-301	-307	-301	-307	316	2384	100	1633	"empty"
-75	0	0	26	5	7	"empty"	"empty"	8660	37480	200	4885	4920	366	7	5158	5158	5089	435	8	2	0	0	1554824	-0.389	100000.000	100000.000	0.000	0.000	0.000	0.000	0.000	16.610	-273	-238	-273	-238	316	2384	100	1634	"empty"
-75	0	0	26	6	7	"empty"	"empty"	9160	37480	200	4870	4869	292	5	5164	5164	5143	435	8	0	0	0	1538473	-0.630	100000.000	100000.000	0.000	0.000	0.000	0.000	0.000	16.610	-294	-295	-294	-295	316	2384	100	1635	"empty"
-75	0	0	26	7	7	"empty"	"empty"	9660	37480	200	4982	4992	473	9	5171	5171	5130	409	7	6	0	0	1577336	-0.337	100000.000	100000.000	0.000	0.000	0.000	0.000	0.000	16.610	-189	-179	-189	-179	316	2384	100	1636	"empty"
-75	0	0	26	8	7	"empty"	"empty"	10160	37480	200	5180	5165	641	12	5133	5133	5095	445	8	19	7	0	1632048	0.157	100000.000	100000.000	0.000	0.000	0.000	0.000	0.000	16.610	47	32	47	32	316	2384	100	1637	"empty"
-75	0	0	26	9	7	"empty"	"empty"	10660	37480	200	5021	5012	495	9	5057	5057	5030	403	8	22	1	0	1583725	-0.045	100000.000	100000.000	0.000	0.000	0.000	0.000	0.000	16.610	-36	-45	-36	-45	316	2384	100	1638	"empty"
0	0	0	27	1	1	"Jak2 "	"O60674"	11170	33660	140	7697	7457	997	13	4966	4966	4949	359	7	90	89	0	1163253	6.986	100000.000	100000.000	0.000	0.000	0.000	0.000	0.000	16.610	2731	2491	2731	2491	156	1140	100	1639	"Y221"
0	0	0	27	2	1	"Jak2 "	"O60674"	11670	33660	140	7996	7936	656	8	4955	4955	4947	300	6	98	97	0	1237990	9.963	100000.000	100000.000	0.000	0.000	0.000	0.000	0.000	16.610	3041	2981	3041	2981	156	1140	100	1640	"Y221"
0	0	0	27	3	1	"Jak2 "	"O60674"	12170	33650	130	8179	8135	583	7	4851	4851	4841	293	6	100	98	0	976145	11.242	100000.000	100000.000	0.000	0.000	0.000	0.000	0.000	16.610	3328	3284	3328	3284	120	940	100	1641	"Y221"
0	0	0	27	4	1	"K8"	"P05787"	12670	33660	200	4482	4496	341	7	4758	4758	4737	348	7	5	0	0	1420650	-0.693	100000.000	100000.000	0.000	0.000	0.000	0.000	0.000	16.610	-276	-262	-276	-262	316	2384	100	1642	"S74"
0	0	0	27	5	1	"K8"	"P05787"	13170	33660	200	4417	4415	424	9	4688	4688	4703	320	6	6	0	0	1395297	-0.900	100000.000	100000.000	0.000	0.000	0.000	0.000	0.000	16.610	-271	-273	-271	-273	316	2384	100	1643	"S74"
0	0	0	27	6	1	"K8"	"P05787"	13670	33670	200	4323	4322	348	8	4605	4605	4631	384	8	3	0	0	1365780	-0.805	100000.000	100000.000	0.000	0.000	0.000	0.000	0.000	16.610	-282	-283	-282	-283	316	2384	100	1644	"S74"
0	0	0	27	7	1	"Met "	"P08581"	14180	33680	90	5306	5268	353	6	4567	4567	4548	287	6	92	65	0	273950	2.509	100000.000	100000.000	0.000	0.000	0.000	0.000	0.000	16.610	739	701	739	701	52	420	100	1645	"Y1234"
0	0	0	27	8	1	"Met "	"P08581"	14680	33680	90	5481	5405	399	7	4514	4514	4532	317	6	88	78	0	281046	2.754	100000.000	100000.000	0.000	0.000	0.000	0.000	0.000	16.610	967	891	967	891	52	420	100	1646	"Y1234"
0	0	0	27	9	1	"Met "	"P08581"	15180	33680	100	5311	5311	486	9	4573	4573	4617	546	11	63	17	0	424848	1.271	100000.000	100000.000	0.000	0.000	0.000	0.000	0.000	16.610	738	738	738	738	80	560	100	1647	"Y1234"
0	0	0	27	1	2	"MSK2"	"O75676"	11160	34290	200	4985	4938	384	7	4955	4955	4980	376	7	15	1	0	1560411	-0.112	100000.000	100000.000	0.000	0.000	0.000	0.000	0.000	16.610	30	-17	30	-17	316	2384	100	1648	"S360"
0	0	0	27	2	2	"MSK2"	"O75676"	11660	34300	200	4991	4992	251	5	4886	4886	4907	365	7	11	1	0	1577584	0.233	100000.000	100000.000	0.000	0.000	0.000	0.000	0.000	16.610	105	106	105	106	316	2384	100	1649	"S360"
0	0	0	27	3	2	"MSK2"	"O75676"	12160	34300	200	4913	4897	258	5	4808	4808	4786	318	6	17	1	0	1547475	0.349	100000.000	100000.000	0.000	0.000	0.000	0.000	0.000	16.610	105	89	105	89	316	2384	100	1650	"S360"
0	0	0	27	4	2	"NFkB-p100 "	"Q00653"	12660	34300	200	4537	4575	402	8	4733	4733	4737	400	8	10	0	0	1445622	-0.405	100000.000	100000.000	0.000	0.000	0.000	0.000	0.000	16.610	-196	-158	-196	-158	316	2384	100	1651	"S99"
0	0	0	27	5	2	"NFkB-p100 "	"Q00653"	13170	34310	200	4434	4457	416	9	4649	4649	4675	336	7	12	1	0	1408283	-0.649	100000.000	100000.000	0.000	0.000	0.000	0.000	0.000	16.610	-215	-192	-215	-192	316	2384	100	1652	"S99"
0	0	0	27	6	2	"NFkB-p100 "	"Q00653"	13670	34310	200	4342	4351	395	9	4618	4618	4668	778	16	0	0	0	1374969	-0.407	100000.000	100000.000	0.000	0.000	0.000	0.000	0.000	16.610	-276	-267	-276	-267	316	2384	100	1653	"S99"
0	0	0	27	7	2	"PKACa "	"P17612"	14170	34310	200	4616	4543	459	10	4689	4689	4691	396	8	6	0	0	1435508	-0.374	100000.000	100000.000	0.000	0.000	0.000	0.000	0.000	16.610	-73	-146	-73	-146	316	2384	100	1654	"S10"
0	0	0	27	8	2	"PKACa "	"P17612"	14670	34320	200	4481	4398	424	9	4665	4665	4678	316	6	4	0	0	1389773	-0.886	100000.000	100000.000	0.000	0.000	0.000	0.000	0.000	16.610	-184	-267	-184	-267	316	2384	100	1655	"S10"
0	0	0	27	9	2	"PKACa "	"P17612"	15170	34320	200	4419	4374	366	8	4645	4645	4650	296	6	2	0	0	1382244	-0.932	100000.000	100000.000	0.000	0.000	0.000	0.000	0.000	16.610	-226	-271	-226	-271	316	2384	100	1656	"S10"
0	0	0	27	1	3	"p70S6K"	"P23443"	11150	34930	200	4929	4915	324	6	4890	4890	4890	348	7	14	2	0	1553283	0.072	100000.000	100000.000	0.000	0.000	0.000	0.000	0.000	16.610	39	25	39	25	316	2384	100	1657	"S447"
0	0	0	27	2	3	"p70S6K"	"P23443"	11650	34940	200	4666	4671	292	6	4802	4802	4826	358	7	4	0	0	1476071	-0.433	100000.000	100000.000	0.000	0.000	0.000	0.000	0.000	16.610	-136	-131	-136	-131	316	2384	100	1658	"S447"
0	0	0	27	3	3	"p70S6K"	"P23443"	12150	34940	200	4625	4607	280	6	4725	4725	4732	338	7	3	0	0	1455679	-0.370	100000.000	100000.000	0.000	0.000	0.000	0.000	0.000	16.610	-100	-118	-100	-118	316	2384	100	1659	"S447"
0	0	0	27	4	3	"PDK1"	"O15530"	12660	34950	80	11614	11507	845	7	4541	4541	4571	425	9	100	100	0	598351	16.320	100000.000	100000.000	0.000	0.000	0.000	0.000	0.000	16.610	7073	6966	7073	6966	52	340	100	1660	"Y376"
0	0	0	27	5	3	"PDK1"	"O15530"	13160	34950	140	4846	7978	4001	50	4646	4646	4684	326	6	46	45	0	1244631	10.104	100000.000	100000.000	0.000	0.000	0.000	0.000	0.000	16.610	200	3332	200	3332	156	1140	100	1661	"Y376"
0	0	0	27	6	3	"PDK1"	"O15530"	13660	34950	90	13550	13982	3733	26	4692	4692	4743	309	6	100	100	0	727080	29.900	100000.000	100000.000	0.000	0.000	0.000	0.000	0.000	16.610	8858	9290	8858	9290	52	420	100	1662	"Y376"
0	0	0	27	7	3	"Ripk1"	"Q13546"	14160	34950	200	4802	4821	327	6	4709	4709	4709	295	6	24	7	0	1523485	0.380	100000.000	100000.000	0.000	0.000	0.000	0.000	0.000	16.610	93	112	93	112	316	2384	100	1663	"Y694"
0	0	0	27	8	3	"Ripk1"	"Q13546"	14660	34950	200	5012	4966	323	6	4762	4762	4760	287	6	43	9	0	1569318	0.718	100000.000	100000.000	0.000	0.000	0.000	0.000	0.000	16.610	250	204	250	204	316	2384	100	1664	"Y694"
0	0	0	27	9	3	"Ripk1"	"Q13546"	15160	34960	200	5057	5024	319	6	4720	4720	4709	381	8	44	6	0	1587711	0.827	100000.000	100000.000	0.000	0.000	0.000	0.000	0.000	16.610	337	304	337	304	316	2384	100	1665	"Y694"
0	0	0	27	1	4	"SHC3"	"Q92529"	11140	35580	200	5088	5052	464	9	5015	5015	4985	391	7	20	5	0	1596525	0.171	100000.000	100000.000	0.000	0.000	0.000	0.000	0.000	16.610	73	37	73	37	316	2384	100	1666	"Y341"
0	0	0	27	2	4	"SHC3"	"Q92529"	11650	35590	80	5691	5607	407	7	4925	4925	4913	261	5	82	69	0	291585	2.659	100000.000	100000.000	0.000	0.000	0.000	0.000	0.000	16.610	766	682	766	682	52	340	100	1667	"Y341"
0	0	0	27	3	4	"SHC3"	"Q92529"	12160	35590	80	5765	5681	428	7	4914	4914	4949	415	8	75	53	0	295428	1.764	100000.000	100000.000	0.000	0.000	0.000	0.000	0.000	16.610	851	767	851	767	52	340	100	1668	"Y341"
0	0	0	27	4	4	"Smad3 "	"P84022"	12660	35590	200	5074	5094	319	6	5023	5023	4997	308	6	19	7	0	1609724	0.315	100000.000	100000.000	0.000	0.000	0.000	0.000	0.000	16.610	51	71	51	71	316	2384	100	1669	"S208"
0	0	0	27	5	4	"Smad3 "	"P84022"	13160	35590	200	5086	5046	344	6	4993	4993	4957	396	7	15	0	0	1594577	0.225	100000.000	100000.000	0.000	0.000	0.000	0.000	0.000	16.610	93	53	93	53	316	2384	100	1670	"S208"
0	0	0	27	6	4	"Smad3 "	"P84022"	13670	35610	70	5421	5470	384	7	4865	4865	4841	348	7	75	37	0	175027	1.807	100000.000	100000.000	0.000	0.000	0.000	0.000	0.000	16.610	556	605	556	605	32	236	100	1671	"S208"
0	0	0	27	7	4	"TAK1 "	"O43318"	14160	35600	200	4723	4690	371	7	4682	4682	4700	308	6	18	4	0	1481981	-0.032	100000.000	100000.000	0.000	0.000	0.000	0.000	0.000	16.610	41	8	41	8	316	2384	100	1672	"T187"
0	0	0	27	8	4	"TAK1 "	"O43318"	14660	35600	200	4598	4599	315	6	4588	4588	4642	971	20	0	0	0	1453146	-0.044	100000.000	100000.000	0.000	0.000	0.000	0.000	0.000	16.610	10	11	10	11	316	2384	100	1673	"T187"
0	0	0	27	9	4	"TAK1 "	"O43318"	15160	35600	200	4538	4545	383	8	4590	4590	4611	452	9	5	0	0	1436267	-0.146	100000.000	100000.000	0.000	0.000	0.000	0.000	0.000	16.610	-52	-45	-52	-45	316	2384	100	1674	"T187"
0	0	0	27	1	5	"ACC1"	"P68133"	11160	36220	140	5272	5165	654	12	4904	4904	4896	366	7	50	25	0	805716	0.735	100000.000	100000.000	0.000	0.000	0.000	0.000	0.000	16.610	368	261	368	261	156	1140	100	1675	"Y93"
0	0	0	27	2	5	"ACC1"	"P68133"	11650	36230	160	5346	5306	421	7	4995	4995	4961	332	6	50	16	0	1103591	1.039	100000.000	100000.000	0.000	0.000	0.000	0.000	0.000	16.610	351	311	351	311	208	1512	100	1676	"Y93"
0	0	0	27	3	5	"ACC1"	"P68133"	12160	36230	190	5097	5096	394	7	4975	4975	4949	368	7	24	4	0	1304603	0.399	100000.000	100000.000	0.000	0.000	0.000	0.000	0.000	16.610	122	121	122	121	256	2088	100	1677	"Y93"
0	0	0	27	4	5	"A-Raf"	"P10398"	12650	36230	200	4665	4652	320	6	4954	4954	4915	338	6	2	0	0	1470170	-0.778	100000.000	100000.000	0.000	0.000	0.000	0.000	0.000	16.610	-289	-302	-289	-302	316	2384	100	1678	"T20"
0	0	0	27	5	5	"A-Raf"	"P10398"	13150	36230	200	4817	4775	388	8	4919	4919	4887	368	7	6	1	0	1509032	-0.304	100000.000	100000.000	0.000	0.000	0.000	0.000	0.000	16.610	-102	-144	-102	-144	316	2384	100	1679	"T20"
0	0	0	27	6	5	"A-Raf"	"P10398"	13650	36230	200	4824	4799	477	9	4827	4827	4828	445	9	13	0	0	1516373	-0.065	100000.000	100000.000	0.000	0.000	0.000	0.000	0.000	16.610	-3	-28	-3	-28	316	2384	100	1680	"T20"
0	0	0	27	7	5	"BCAP"	"Q6ZUJ8"	14170	36230	90	5263	5224	322	6	4779	4779	4769	352	7	69	23	0	271639	1.293	100000.000	100000.000	0.000	0.000	0.000	0.000	0.000	16.610	484	445	484	445	52	420	100	1681	"Y570"
0	0	0	27	8	5	"BCAP"	"Q6ZUJ8"	14650	36240	80	5529	5471	344	6	4683	4683	4661	310	6	90	76	0	284470	2.613	100000.000	100000.000	0.000	0.000	0.000	0.000	0.000	16.610	846	788	846	788	52	340	100	1682	"Y570"
0	0	0	27	9	5	"BCAP"	"Q6ZUJ8"	15160	36250	80	5480	5479	291	5	4712	4712	4698	296	6	96	75	0	284922	2.639	100000.000	100000.000	0.000	0.000	0.000	0.000	0.000	16.610	768	767	768	767	52	340	100	1683	"Y570"
0	0	0	27	1	6	"Cofilin 1"	"P23528"	11150	36870	80	6580	6424	914	14	4980	4980	4962	398	8	90	75	0	334054	3.673	100000.000	100000.000	0.000	0.000	0.000	0.000	0.000	16.610	1600	1444	1600	1444	52	340	100	1684	"Y139"
0	0	0	27	2	6	"Cofilin 1"	"P23528"	11630	36870	90	6699	6463	768	11	4978	4978	4979	449	9	84	78	0	336095	3.305	100000.000	100000.000	0.000	0.000	0.000	0.000	0.000	16.610	1721	1485	1721	1485	52	420	100	1685	"Y139"
0	0	0	27	3	6	"Cofilin 1"	"P23528"	12160	36870	90	7247	7209	408	5	4967	4967	4976	372	7	100	100	0	374884	6.003	100000.000	100000.000	0.000	0.000	0.000	0.000	0.000	16.610	2280	2242	2280	2242	52	420	100	1686	"Y139"
0	0	0	27	4	6	"CTNNB1"	"P35222"	12640	36870	200	5089	5058	312	6	4846	4846	4849	324	6	39	6	0	1598470	0.645	100000.000	100000.000	0.000	0.000	0.000	0.000	0.000	16.610	243	212	243	212	316	2384	100	1687	"Y654"
0	0	0	27	5	6	"CTNNB1"	"P35222"	13140	36870	200	4911	4895	359	7	4791	4791	4797	323	6	29	4	0	1546689	0.303	100000.000	100000.000	0.000	0.000	0.000	0.000	0.000	16.610	120	104	120	104	316	2384	100	1688	"Y654"
0	0	0	27	6	6	"CTNNB1"	"P35222"	13640	36870	200	4839	4831	350	7	4794	4794	4800	351	7	16	2	0	1526489	0.088	100000.000	100000.000	0.000	0.000	0.000	0.000	0.000	16.610	45	37	45	37	316	2384	100	1689	"Y654"
0	0	0	27	7	6	"IFNGR1 "	"P15260"	14140	36870	200	4709	4732	342	7	4727	4727	4747	713	15	0	0	0	1495456	-0.021	100000.000	100000.000	0.000	0.000	0.000	0.000	0.000	16.610	-18	5	-18	5	316	2384	100	1690	"S495"
0	0	0	27	8	6	"IFNGR1 "	"P15260"	14650	36870	200	4546	4547	290	6	4675	4675	4668	295	6	6	0	0	1436963	-0.410	100000.000	100000.000	0.000	0.000	0.000	0.000	0.000	16.610	-129	-128	-129	-128	316	2384	100	1691	"S495"
0	0	0	27	9	6	"IFNGR1 "	"P15260"	15150	36880	200	4549	4572	318	6	4723	4723	4720	321	6	4	1	0	1444594	-0.461	100000.000	100000.000	0.000	0.000	0.000	0.000	0.000	16.610	-174	-151	-174	-151	316	2384	100	1692	"S495"
-75	0	0	27	1	7	"empty"	"empty"	11140	37520	200	5078	5018	448	8	4999	4999	5015	471	9	17	0	0	1585831	0.006	100000.000	100000.000	0.000	0.000	0.000	0.000	0.000	16.610	79	19	79	19	316	2384	100	1693	"empty"
-75	0	0	27	2	7	"empty"	"empty"	11640	37520	200	5056	5028	264	5	4935	4935	4943	307	6	21	1	0	1588987	0.277	100000.000	100000.000	0.000	0.000	0.000	0.000	0.000	16.610	121	93	121	93	316	2384	100	1694	"empty"
-75	0	0	27	3	7	"empty"	"empty"	12140	37520	200	5103	5126	244	4	4875	4875	4885	384	7	26	2	0	1619929	0.628	100000.000	100000.000	0.000	0.000	0.000	0.000	0.000	16.610	228	251	228	251	316	2384	100	1695	"empty"
-75	0	0	27	4	7	"empty"	"empty"	12640	37520	200	4975	4967	280	5	4854	4854	4857	355	7	18	1	0	1569490	0.310	100000.000	100000.000	0.000	0.000	0.000	0.000	0.000	16.610	121	113	121	113	316	2384	100	1696	"empty"
-75	0	0	27	5	7	"empty"	"empty"	13140	37520	200	4938	4926	310	6	4758	4758	4804	750	15	3	0	0	1556535	0.163	100000.000	100000.000	0.000	0.000	0.000	0.000	0.000	16.610	180	168	180	168	316	2384	100	1697	"empty"
-75	0	0	27	6	7	"empty"	"empty"	13640	37520	200	4766	4729	369	7	4672	4672	4727	855	18	0	0	0	1494336	0.002	100000.000	100000.000	0.000	0.000	0.000	0.000	0.000	16.610	94	57	94	57	316	2384	100	1698	"empty"
0	0	0	27	7	7	"GLQAWPG-pS-AIPQFLG_GLQAWPGEAIPQFLG_60vs40"	"GLQAWPG-pS-AIPQFLG_GLQAWPGEAIPQFLG_60vs40"	14140	37500	80	26975	24599	8164	33	4733	4733	4720	297	6	98	98	0	1279165	66.933	100000.000	100000.000	0.000	0.000	0.000	0.000	0.000	16.610	22242	19866	22242	19866	52	340	100	1699	"GLQAWPG-pS-AIPQFLG_GLQAWPGEAIPQFLG_60vs40"
0	0	0	27	8	7	"GLQAWPG-pS-AIPQFLG_GLQAWPGEAIPQFLG_60vs40"	"GLQAWPG-pS-AIPQFLG_GLQAWPGEAIPQFLG_60vs40"	14640	37510	80	26791	23920	7447	31	4638	4638	4646	278	5	98	98	0	1243862	69.331	100000.000	100000.000	0.000	0.000	0.000	0.000	0.000	16.610	22153	19282	22153	19282	52	340	100	1700	"GLQAWPG-pS-AIPQFLG_GLQAWPGEAIPQFLG_60vs40"
0	0	0	27	9	7	"GLQAWPG-pS-AIPQFLG_GLQAWPGEAIPQFLG_60vs40"	"GLQAWPG-pS-AIPQFLG_GLQAWPGEAIPQFLG_60vs40"	15150	37530	120	6866	13541	9419	69	4707	4707	4730	347	7	82	68	0	1624886	25.392	100000.000	100000.000	0.000	0.000	0.000	0.000	0.000	16.610	2159	8834	2159	8834	120	820	100	1701	"GLQAWPG-pS-AIPQFLG_GLQAWPGEAIPQFLG_60vs40"
0	0	0	28	1	1	"BLNK "	"Q8WV28"	15650	33670	200	4746	5208	1167	22	4759	4759	4774	333	6	23	19	0	1645744	1.303	100000.000	100000.000	0.000	0.000	0.000	0.000	0.000	16.610	-13	449	-13	449	316	2384	100	1702	"Y178"
0	0	0	28	2	1	"BLNK "	"Q8WV28"	16150	33680	200	4796	5145	995	19	4733	4733	4750	353	7	25	17	0	1625767	1.119	100000.000	100000.000	0.000	0.000	0.000	0.000	0.000	16.610	63	412	63	412	316	2384	100	1703	"Y178"
0	0	0	28	3	1	"BLNK "	"Q8WV28"	16650	33680	200	4693	5149	1157	22	4717	4717	4713	302	6	25	20	0	1627084	1.444	100000.000	100000.000	0.000	0.000	0.000	0.000	0.000	16.610	-24	432	-24	432	316	2384	100	1704	"Y178"
0	0	0	28	4	1	"Catalase"	"P04040"	17160	33700	90	7548	7415	589	7	4795	4795	4789	447	9	98	98	0	385585	5.875	100000.000	100000.000	0.000	0.000	0.000	0.000	0.000	16.610	2753	2620	2753	2620	52	420	100	1705	"Y385"
0	0	0	28	5	1	"Catalase"	"P04040"	17660	33690	80	7519	7465	612	8	4769	4769	4748	253	5	100	100	0	388164	10.739	100000.000	100000.000	0.000	0.000	0.000	0.000	0.000	16.610	2750	2696	2750	2696	52	340	100	1706	"Y385"
0	0	0	28	6	1	"Catalase"	"P04040"	18150	33690	80	7628	7159	1078	15	4729	4729	4745	282	5	88	86	0	372262	8.560	100000.000	100000.000	0.000	0.000	0.000	0.000	0.000	16.610	2899	2430	2899	2430	52	340	100	1707	"Y385"
0	0	0	28	7	1	"Cdc42"	"P60953"	18660	33710	80	6501	6371	545	8	4585	4585	4581	341	7	96	96	0	331314	5.249	100000.000	100000.000	0.000	0.000	0.000	0.000	0.000	16.610	1916	1786	1916	1786	52	340	100	1708	"Y64"
0	0	0	28	8	1	"Cdc42"	"P60953"	19150	33700	150	4766	5101	865	16	4553	4553	4561	371	8	37	26	0	795785	1.456	100000.000	100000.000	0.000	0.000	0.000	0.000	0.000	16.610	213	548	213	548	156	1272	100	1709	"Y64"
0	0	0	28	9	1	"Cdc42"	"P60953"	19650	33700	80	6113	5800	908	15	4491	4491	4481	220	4	82	71	0	301590	5.995	100000.000	100000.000	0.000	0.000	0.000	0.000	0.000	16.610	1622	1309	1622	1309	52	340	100	1710	"Y64"
0	0	0	28	1	2	"Flt3"	"P36888"	15630	34320	200	4635	4741	447	9	4762	4762	4768	350	7	16	9	0	1498075	-0.077	100000.000	100000.000	0.000	0.000	0.000	0.000	0.000	16.610	-127	-21	-127	-21	316	2384	100	1711	"Y842"
0	0	0	28	2	2	"Flt3"	"P36888"	16140	34330	130	4963	5077	486	9	4767	4767	4805	438	9	41	18	0	609202	0.621	100000.000	100000.000	0.000	0.000	0.000	0.000	0.000	16.610	196	310	196	310	120	940	100	1712	"Y842"
0	0	0	28	3	2	"Flt3"	"P36888"	16650	34330	80	5578	5454	463	8	4774	4774	4778	278	5	75	65	0	283629	2.432	100000.000	100000.000	0.000	0.000	0.000	0.000	0.000	16.610	804	680	804	680	52	340	100	1713	"Y842"
0	0	0	28	4	2	"gp130 "	"P40189"	17150	34340	100	5772	5661	531	9	4755	4755	4753	243	5	85	82	0	452894	3.737	100000.000	100000.000	0.000	0.000	0.000	0.000	0.000	16.610	1017	906	1017	906	80	560	100	1714	"S782"
0	0	0	28	5	2	"gp130 "	"P40189"	17640	34330	80	6099	5998	536	8	4796	4796	4794	237	4	90	88	0	311885	5.080	100000.000	100000.000	0.000	0.000	0.000	0.000	0.000	16.610	1303	1202	1303	1202	52	340	100	1715	"S782"
0	0	0	28	6	2	"gp130 "	"P40189"	18150	34340	100	5846	5796	466	8	4725	4725	4728	256	5	92	85	0	463678	4.172	100000.000	100000.000	0.000	0.000	0.000	0.000	0.000	16.610	1121	1071	1121	1071	80	560	100	1716	"S782"
0	0	0	28	7	2	"HSP60"	"P10809"	18640	34340	200	4657	4656	264	5	4670	4670	4675	301	6	10	1	0	1471430	-0.063	100000.000	100000.000	0.000	0.000	0.000	0.000	0.000	16.610	-13	-14	-13	-14	316	2384	100	1717	"S70"
0	0	0	28	8	2	"HSP60"	"P10809"	19140	34340	200	4586	4596	275	5	4565	4565	4577	282	6	16	2	0	1452442	0.067	100000.000	100000.000	0.000	0.000	0.000	0.000	0.000	16.610	21	31	21	31	316	2384	100	1718	"S70"
0	0	0	28	9	2	"HSP60"	"P10809"	19640	34350	200	4507	4516	309	6	4485	4485	4498	259	5	21	5	0	1427195	0.069	100000.000	100000.000	0.000	0.000	0.000	0.000	0.000	16.610	22	31	22	31	316	2384	100	1719	"S70"
0	0	0	28	1	3	"IL7R "	"P16871"	15660	34970	130	8280	8245	421	5	4872	4872	4860	292	6	100	100	0	989397	11.592	100000.000	100000.000	0.000	0.000	0.000	0.000	0.000	16.610	3408	3373	3408	3373	120	940	100	1720	"Y449"
0	0	0	28	2	3	"IL7R "	"P16871"	16150	34970	130	8385	8285	699	8	4907	4907	4942	1073	21	97	96	0	994141	3.116	100000.000	100000.000	0.000	0.000	0.000	0.000	0.000	16.610	3478	3378	3478	3378	120	940	100	1721	"Y449"
0	0	0	28	3	3	"IL7R "	"P16871"	16650	34970	130	8157	8047	681	8	4859	4859	4870	263	5	99	99	0	965647	12.080	100000.000	100000.000	0.000	0.000	0.000	0.000	0.000	16.610	3298	3188	3298	3188	120	940	100	1722	"Y449"
0	0	0	28	4	3	"IRAK4"	"P51617"	17150	34970	200	4505	4520	349	7	4811	4811	4813	259	5	5	1	0	1428474	-1.131	100000.000	100000.000	0.000	0.000	0.000	0.000	0.000	16.610	-306	-291	-306	-291	316	2384	100	1723	"T345"
0	0	0	28	5	3	"IRAK4"	"P51617"	17650	34980	200	4574	4559	340	7	4806	4806	4808	258	5	6	0	0	1440596	-0.965	100000.000	100000.000	0.000	0.000	0.000	0.000	0.000	16.610	-232	-247	-232	-247	316	2384	100	1724	"T345"
0	0	0	28	6	3	"IRAK4"	"P51617"	18150	34980	200	4441	4439	282	6	4755	4755	4763	301	6	2	0	0	1402786	-1.076	100000.000	100000.000	0.000	0.000	0.000	0.000	0.000	16.610	-314	-316	-314	-316	316	2384	100	1725	"T345"
0	0	0	28	7	3	"LIMK1"	"P53667"	18660	35000	90	10062	9879	702	7	4482	4482	4491	226	5	100	100	0	513689	23.841	100000.000	100000.000	0.000	0.000	0.000	0.000	0.000	16.610	5580	5397	5580	5397	52	420	100	1726	"T508"
0	0	0	28	8	3	"LIMK1"	"P53667"	19160	34990	90	9487	9450	718	7	4425	4425	4448	278	6	100	100	0	491384	17.993	100000.000	100000.000	0.000	0.000	0.000	0.000	0.000	16.610	5062	5025	5062	5025	52	420	100	1727	"T508"
0	0	0	28	9	3	"LIMK1"	"P53667"	19660	34990	90	10006	9747	984	10	4413	4413	4431	364	8	100	100	0	506827	14.604	100000.000	100000.000	0.000	0.000	0.000	0.000	0.000	16.610	5593	5334	5593	5334	52	420	100	1728	"T508"
0	0	0	28	1	4	"p38-alpha "	"Q16539"	15650	35610	120	5206	5201	404	7	4735	4735	4734	305	6	67	40	0	624116	1.531	100000.000	100000.000	0.000	0.000	0.000	0.000	0.000	16.610	471	466	471	466	120	820	100	1729	"T122"
0	0	0	28	2	4	"p38-alpha "	"Q16539"	16150	35620	120	5550	5579	475	8	4705	4705	4725	285	6	91	73	0	669438	2.996	100000.000	100000.000	0.000	0.000	0.000	0.000	0.000	16.610	845	874	845	874	120	820	100	1730	"T122"
0	0	0	28	3	4	"p38-alpha "	"Q16539"	16660	35630	130	5636	5636	412	7	4817	4817	4830	261	5	92	77	0	676295	3.088	100000.000	100000.000	0.000	0.000	0.000	0.000	0.000	16.610	819	819	819	819	120	940	100	1731	"T122"
0	0	0	28	4	4	"MEK1 "	"Q02750"	17160	35620	90	5745	5651	448	7	4774	4774	4752	255	5	86	82	0	293867	3.525	100000.000	100000.000	0.000	0.000	0.000	0.000	0.000	16.610	971	877	971	877	52	420	100	1732	"S297"
0	0	0	28	5	4	"MEK1 "	"Q02750"	17640	35620	90	5838	5865	377	6	4870	4870	4860	274	5	98	92	0	304963	3.668	100000.000	100000.000	0.000	0.000	0.000	0.000	0.000	16.610	968	995	968	995	52	420	100	1733	"S297"
0	0	0	28	6	4	"MEK1 "	"Q02750"	18130	35630	80	5797	5784	499	8	4855	4855	4823	266	5	92	84	0	300778	3.613	100000.000	100000.000	0.000	0.000	0.000	0.000	0.000	16.610	942	929	942	929	52	340	100	1734	"S297"
0	0	0	28	7	4	"P27kip1"	"P46527"	18630	35650	100	6424	6478	580	8	4727	4727	4738	267	5	100	97	0	518213	6.517	100000.000	100000.000	0.000	0.000	0.000	0.000	0.000	16.610	1697	1751	1697	1751	80	560	100	1735	"Y74"
0	0	0	28	8	4	"P27kip1"	"P46527"	19140	35650	120	6668	6496	761	11	4710	4710	4718	264	5	93	91	0	779502	6.735	100000.000	100000.000	0.000	0.000	0.000	0.000	0.000	16.610	1958	1786	1958	1786	120	820	100	1736	"Y74"
0	0	0	28	9	4	"P27kip1"	"P46527"	19640	35650	110	6760	6585	1023	15	4612	4612	4618	229	4	92	92	0	526769	8.590	100000.000	100000.000	0.000	0.000	0.000	0.000	0.000	16.610	2148	1973	2148	1973	80	656	100	1737	"Y74"
0	0	0	28	1	5	"PPARG "	"P37231"	15640	36260	160	5687	5676	429	7	4756	4756	4764	344	7	91	74	0	1180694	2.651	100000.000	100000.000	0.000	0.000	0.000	0.000	0.000	16.610	931	920	931	920	208	1512	100	1738	"S112"
0	0	0	28	2	5	"PPARG "	"P37231"	16150	36260	140	5578	5619	302	5	4807	4807	4810	309	6	96	76	0	876633	2.618	100000.000	100000.000	0.000	0.000	0.000	0.000	0.000	16.610	771	812	771	812	156	1140	100	1739	"S112"
0	0	0	28	3	5	"PPARG "	"P37231"	16640	36270	140	5615	5592	435	7	4852	4852	4845	349	7	78	53	0	872418	2.140	100000.000	100000.000	0.000	0.000	0.000	0.000	0.000	16.610	763	740	763	740	156	1140	100	1740	"S112"
0	0	0	28	4	5	"Pyk2 "	"Q14289"	17150	36270	170	21568	20713	3673	17	4819	4819	4838	550	11	98	97	0	4308404	28.864	100000.000	100000.000	0.000	0.000	0.000	0.000	0.000	16.610	16749	15894	16749	15894	208	1660	100	1741	"S399"
0	0	0	28	5	5	"Pyk2 "	"Q14289"	17650	36280	180	21082	18946	5609	29	4800	4800	4788	296	6	94	91	0	4850266	47.831	100000.000	100000.000	0.000	0.000	0.000	0.000	0.000	16.610	16282	14146	16282	14146	256	1924	100	1742	"S399"
0	0	0	28	6	5	"Pyk2 "	"Q14289"	18140	36280	150	21674	21674	1980	9	4804	4804	4893	1010	20	100	100	0	3381180	16.615	100000.000	100000.000	0.000	0.000	0.000	0.000	0.000	16.610	16870	16870	16870	16870	156	1272	100	1743	"S399"
0	0	0	28	7	5	"STAT1 "	"P42224"	18660	36290	170	5303	5320	359	6	4741	4741	4741	293	6	81	47	0	1106578	1.976	100000.000	100000.000	0.000	0.000	0.000	0.000	0.000	16.610	562	579	562	579	208	1660	100	1744	"S708"
0	0	0	28	8	5	"STAT1 "	"P42224"	19150	36290	160	5144	5101	454	8	4647	4647	4642	251	5	75	48	0	1061001	1.829	100000.000	100000.000	0.000	0.000	0.000	0.000	0.000	16.610	497	454	497	454	208	1512	100	1745	"S708"
0	0	0	28	9	5	"STAT1 "	"P42224"	19660	36290	160	5283	5231	456	8	4578	4578	4577	230	5	92	75	0	1088008	2.843	100000.000	100000.000	0.000	0.000	0.000	0.000	0.000	16.610	705	653	705	653	208	1512	100	1746	"S708"
0	0	0	28	1	6	"STAT5B "	"P51692"	15640	36920	70	5505	5480	385	7	4674	4674	4651	267	5	93	75	0	175373	3.105	100000.000	100000.000	0.000	0.000	0.000	0.000	0.000	16.610	831	806	831	806	32	236	100	1747	"S731"
0	0	0	28	2	6	"STAT5B "	"P51692"	16140	36910	200	4794	4810	378	7	4809	4809	4810	487	10	9	1	0	1519884	0.000	100000.000	100000.000	0.000	0.000	0.000	0.000	0.000	16.610	-15	1	-15	1	316	2384	100	1748	"S731"
0	0	0	28	3	6	"STAT5B "	"P51692"	16650	36910	80	5520	5437	449	8	4845	4845	4846	275	5	73	61	0	282748	2.149	100000.000	100000.000	0.000	0.000	0.000	0.000	0.000	16.610	675	592	675	592	52	340	100	1749	"S731"
0	0	0	28	4	6	"Syk "	"P43405"	17150	36920	90	13195	11963	2973	24	4828	4828	4821	247	5	96	90	0	622079	28.915	100000.000	100000.000	0.000	0.000	0.000	0.000	0.000	16.610	8367	7135	8367	7135	52	420	100	1750	"Y348"
0	0	0	28	5	6	"Syk "	"P43405"	17650	36910	90	13703	12952	2109	16	4878	4878	4854	251	5	96	96	0	673487	32.263	100000.000	100000.000	0.000	0.000	0.000	0.000	0.000	16.610	8825	8074	8825	8074	52	420	100	1751	"Y348"
0	0	0	28	6	6	"Syk "	"P43405"	18150	36910	90	13552	12953	2180	16	4884	4884	4909	440	8	96	96	0	673534	18.282	100000.000	100000.000	0.000	0.000	0.000	0.000	0.000	16.610	8668	8069	8668	8069	52	420	100	1752	"Y348"
0	0	0	28	7	6	"Calmodulin "	"P62158"	18640	36920	120	7661	7425	1001	13	4764	4764	4756	248	5	92	92	0	890959	10.762	100000.000	100000.000	0.000	0.000	0.000	0.000	0.000	16.610	2897	2661	2897	2661	120	820	100	1753	"Y99"
0	0	0	28	8	6	"Calmodulin "	"P62158"	19150	36950	120	7610	7387	1124	15	4725	4725	4731	332	7	92	91	0	886471	8.000	100000.000	100000.000	0.000	0.000	0.000	0.000	0.000	16.610	2885	2662	2885	2662	120	820	100	1754	"Y99"
0	0	0	28	9	6	"Calmodulin "	"P62158"	19650	36940	130	7776	7325	1283	17	4679	4679	4684	254	5	90	88	0	878947	10.398	100000.000	100000.000	0.000	0.000	0.000	0.000	0.000	16.610	3097	2646	3097	2646	120	940	100	1755	"Y99"
-75	0	0	28	1	7	"empty"	"empty"	15630	37550	200	4690	4713	247	5	4886	4886	4864	317	6	3	0	0	1489348	-0.476	100000.000	100000.000	0.000	0.000	0.000	0.000	0.000	16.610	-196	-173	-196	-173	316	2384	100	1756	"empty"
-75	0	0	28	2	7	"empty"	"empty"	16130	37550	200	4731	4737	249	5	4911	4911	4883	309	6	2	0	0	1497034	-0.472	100000.000	100000.000	0.000	0.000	0.000	0.000	0.000	16.610	-180	-174	-180	-174	316	2384	100	1757	"empty"
-75	0	0	28	3	7	"empty"	"empty"	16630	37550	200	4804	4824	264	5	4873	4873	4862	280	5	13	0	0	1524432	-0.136	100000.000	100000.000	0.000	0.000	0.000	0.000	0.000	16.610	-69	-49	-69	-49	316	2384	100	1758	"empty"
-75	0	0	28	4	7	"empty"	"empty"	17130	37550	200	4802	4808	272	5	4812	4812	4810	251	5	15	3	0	1519267	-0.008	100000.000	100000.000	0.000	0.000	0.000	0.000	0.000	16.610	-10	-4	-10	-4	316	2384	100	1759	"empty"
-75	0	0	28	5	7	"empty"	"empty"	17630	37550	200	4819	4785	266	5	4822	4822	4819	265	5	12	0	0	1512163	-0.128	100000.000	100000.000	0.000	0.000	0.000	0.000	0.000	16.610	-3	-37	-3	-37	316	2384	100	1760	"empty"
-75	0	0	28	6	7	"empty"	"empty"	18130	37550	200	4859	4879	252	5	4793	4793	4803	261	5	27	3	0	1541661	0.291	100000.000	100000.000	0.000	0.000	0.000	0.000	0.000	16.610	66	86	66	86	316	2384	100	1761	"empty"
0	0	0	28	7	7	"Control-Spot"	"Tau"	18640	37560	130	7871	7623	1214	15	4797	4797	4792	255	5	93	92	0	914769	11.102	100000.000	100000.000	0.000	0.000	0.000	0.000	0.000	16.610	3074	2826	3074	2826	120	940	100	1762	"Control-Spot"
0	0	0	28	8	7	"Control-Spot"	"Tau"	19140	37560	130	7746	7577	1164	15	4743	4743	4766	738	15	91	85	0	909293	3.809	100000.000	100000.000	0.000	0.000	0.000	0.000	0.000	16.610	3003	2834	3003	2834	120	940	100	1763	"Control-Spot"
0	0	0	28	9	7	"Control-Spot"	"Tau"	19650	37570	130	8265	8540	4694	54	4735	4735	4750	299	6	95	90	0	1024828	12.676	100000.000	100000.000	0.000	0.000	0.000	0.000	0.000	16.610	3530	3805	3530	3805	120	940	100	1764	"Control-Spot"
0	0	0	29	1	1	"Anxa1"	"P04083"	2120	38070	90	6288	6305	243	3	5133	5133	5141	295	5	100	100	0	327844	3.946	100000.000	100000.000	0.000	0.000	0.000	0.000	0.000	16.610	1155	1172	1155	1172	52	420	100	1765	"Y20"
0	0	0	29	2	1	"Anxa1"	"P04083"	2600	38090	90	6026	6010	254	4	5090	5090	5268	2121	40	0	0	0	312527	0.350	100000.000	100000.000	0.000	0.000	0.000	0.000	0.000	16.610	936	920	936	920	52	420	100	1766	"Y20"
0	0	0	29	3	1	"Anxa1"	"P04083"	3100	38100	120	5618	5671	344	6	5106	5106	5083	798	15	17	1	0	680574	0.737	100000.000	100000.000	0.000	0.000	0.000	0.000	0.000	16.610	512	565	512	565	120	820	100	1767	"Y20"
0	0	0	29	4	1	"Bax"	"Q07812"	3620	38090	140	5616	5648	293	5	5145	5145	5131	420	8	62	5	0	881108	1.231	100000.000	100000.000	0.000	0.000	0.000	0.000	0.000	16.610	471	503	471	503	156	1140	100	1768	"S184"
0	0	0	29	5	1	"Bax"	"Q07812"	4100	38100	200	5201	5180	308	5	5069	5069	5048	461	9	8	0	0	1636886	0.286	100000.000	100000.000	0.000	0.000	0.000	0.000	0.000	16.610	132	111	132	111	316	2384	100	1769	"S184"
0	0	0	29	6	1	"Bax"	"Q07812"	4600	38100	200	4960	4942	282	5	4837	4837	4886	469	9	10	0	0	1561775	0.119	100000.000	100000.000	0.000	0.000	0.000	0.000	0.000	16.610	123	105	123	105	316	2384	100	1770	"S184"
0	0	0	29	7	1	"CHOP"	"P35638"	5100	38110	200	4695	4740	329	6	4844	4844	4898	405	8	6	0	0	1497976	-0.390	100000.000	100000.000	0.000	0.000	0.000	0.000	0.000	16.610	-149	-104	-149	-104	316	2384	100	1771	"S79"
0	0	0	29	8	1	"CHOP"	"P35638"	5600	38110	200	4860	4889	309	6	4895	4895	4945	388	7	12	0	0	1544926	-0.144	100000.000	100000.000	0.000	0.000	0.000	0.000	0.000	16.610	-35	-6	-35	-6	316	2384	100	1772	"S79"
0	0	0	29	9	1	"CHOP"	"P35638"	6100	38110	200	4899	4943	343	6	4954	4954	4998	379	7	10	1	0	1561883	-0.145	100000.000	100000.000	0.000	0.000	0.000	0.000	0.000	16.610	-55	-11	-55	-11	316	2384	100	1773	"S79"
0	0	0	29	1	2	"Crk "	"P46108"	2090	38720	200	5193	5214	507	9	5075	5075	5025	540	10	11	4	0	1647644	0.350	100000.000	100000.000	0.000	0.000	0.000	0.000	0.000	16.610	118	139	118	139	316	2384	100	1774	"Y221"
0	0	0	29	2	2	"Crk "	"P46108"	2600	38730	70	6112	6082	268	4	5374	5374	5391	223	4	96	81	0	194616	3.099	100000.000	100000.000	0.000	0.000	0.000	0.000	0.000	16.610	738	708	738	708	32	236	100	1775	"Y221"
0	0	0	29	3	2	"Crk "	"P46108"	3100	38730	200	5217	5326	404	7	5119	5119	5078	820	16	9	0	0	1682974	0.302	100000.000	100000.000	0.000	0.000	0.000	0.000	0.000	16.610	98	207	98	207	316	2384	100	1776	"Y221"
0	0	0	29	4	2	"EEA1"	"Q15075"	3600	38730	200	5095	5134	316	6	5079	5079	5080	703	13	1	1	0	1622372	0.077	100000.000	100000.000	0.000	0.000	0.000	0.000	0.000	16.610	16	55	16	55	316	2384	100	1777	"T431"
0	0	0	29	5	2	"EEA1"	"Q15075"	4100	38740	200	4922	4932	295	5	4960	4960	4984	441	8	4	0	0	1558371	-0.118	100000.000	100000.000	0.000	0.000	0.000	0.000	0.000	16.610	-38	-28	-38	-28	316	2384	100	1778	"T431"
0	0	0	29	6	2	"EEA1"	"Q15075"	4600	38740	200	4846	4857	293	6	4871	4871	4942	403	8	6	0	0	1534820	-0.211	100000.000	100000.000	0.000	0.000	0.000	0.000	0.000	16.610	-25	-14	-25	-14	316	2384	100	1779	"T431"
0	0	0	29	7	2	"IKK-alpha "	"O15111"	5100	38740	80	6419	6386	500	7	4720	4720	4724	272	5	100	94	0	332061	6.110	100000.000	100000.000	0.000	0.000	0.000	0.000	0.000	16.610	1699	1666	1699	1666	52	340	100	1780	"T23"
0	0	0	29	8	2	"IKK-alpha "	"O15111"	5610	38760	80	6580	6553	380	5	4815	4815	4848	446	9	100	96	0	340731	3.823	100000.000	100000.000	0.000	0.000	0.000	0.000	0.000	16.610	1765	1738	1765	1738	52	340	100	1781	"T23"
0	0	0	29	9	2	"IKK-alpha "	"O15111"	6110	38760	80	6254	6232	322	5	5032	5032	5043	236	4	98	98	0	324071	5.038	100000.000	100000.000	0.000	0.000	0.000	0.000	0.000	16.610	1222	1200	1222	1200	52	340	100	1782	"T23"
0	0	0	29	1	3	"Jak2 "	"O60674"	2090	39360	200	5460	5906	3012	50	5319	5319	5276	369	6	15	5	0	1866158	1.707	100000.000	100000.000	0.000	0.000	0.000	0.000	0.000	16.610	141	587	141	587	316	2384	100	1783	"Y1007"
0	0	0	29	2	3	"Jak2 "	"O60674"	2590	39370	200	5323	5428	1762	32	5262	5262	5238	799	15	2	0	0	1715331	0.238	100000.000	100000.000	0.000	0.000	0.000	0.000	0.000	16.610	61	166	61	166	316	2384	100	1784	"Y1007"
0	0	0	29	3	3	"Jak2 "	"O60674"	3090	39370	200	5185	5230	627	11	5079	5079	5040	485	9	4	1	0	1652592	0.392	100000.000	100000.000	0.000	0.000	0.000	0.000	0.000	16.610	106	151	106	151	316	2384	100	1785	"Y1007"
0	0	0	29	4	3	"Keap1"	"Q14145"	3600	39380	200	5147	5136	287	5	5015	5015	5027	711	14	0	0	0	1623120	0.153	100000.000	100000.000	0.000	0.000	0.000	0.000	0.000	16.610	132	121	132	121	316	2384	100	1786	"Y141"
0	0	0	29	5	3	"Keap1"	"Q14145"	4100	39380	200	4948	4963	309	6	5001	5001	5016	577	11	2	1	0	1568288	-0.092	100000.000	100000.000	0.000	0.000	0.000	0.000	0.000	16.610	-53	-38	-53	-38	316	2384	100	1787	"Y141"
0	0	0	29	6	3	"Keap1"	"Q14145"	4600	39380	200	4739	4774	305	6	4926	4926	4959	1070	21	0	0	0	1508696	-0.173	100000.000	100000.000	0.000	0.000	0.000	0.000	0.000	16.610	-187	-152	-187	-152	316	2384	100	1788	"Y141"
0	0	0	29	7	3	"MK2"	"P16389"	5110	39410	70	5850	5866	484	8	4713	4713	4721	248	5	96	93	0	187702	4.617	100000.000	100000.000	0.000	0.000	0.000	0.000	0.000	16.610	1137	1153	1137	1153	32	236	100	1789	"Y132"
0	0	0	29	8	3	"MK2"	"P16389"	5600	39390	200	4869	4958	445	8	4888	4888	4947	452	9	14	6	0	1566859	0.024	100000.000	100000.000	0.000	0.000	0.000	0.000	0.000	16.610	-19	70	-19	70	316	2384	100	1790	"Y132"
0	0	0	29	9	3	"MK2"	"P16389"	6100	39400	200	4906	5007	509	10	4965	4965	5020	398	7	14	8	0	1582255	-0.033	100000.000	100000.000	0.000	0.000	0.000	0.000	0.000	16.610	-59	42	-59	42	316	2384	100	1791	"Y132"
0	0	0	29	1	4	"MyD88"	"Q99836"	2100	40020	150	7572	7535	541	7	5166	5166	5128	455	8	100	100	0	1175475	5.290	100000.000	100000.000	0.000	0.000	0.000	0.000	0.000	16.610	2406	2369	2406	2369	156	1272	100	1792	"Y257"
0	0	0	29	2	4	"MyD88"	"Q99836"	2600	40020	170	6992	7206	2683	37	4994	4994	4979	662	13	91	87	0	1498777	3.364	100000.000	100000.000	0.000	0.000	0.000	0.000	0.000	16.610	1998	2212	1998	2212	208	1660	100	1793	"Y257"
0	0	0	29	3	4	"MyD88"	"Q99836"	3100	40020	170	6713	6651	628	9	4852	4852	4850	391	8	94	93	0	1383357	4.606	100000.000	100000.000	0.000	0.000	0.000	0.000	0.000	16.610	1861	1799	1861	1799	208	1660	100	1794	"Y257"
0	0	0	29	4	4	"NFkB-p105 "	"P19838"	3600	40020	200	4733	4784	440	9	4949	4949	4914	416	8	5	0	0	1511728	-0.312	100000.000	100000.000	0.000	0.000	0.000	0.000	0.000	16.610	-216	-165	-216	-165	316	2384	100	1795	"S337"
0	0	0	29	5	4	"NFkB-p105 "	"P19838"	4100	40030	200	4851	4799	459	9	4976	4976	5007	778	15	0	0	0	1516379	-0.267	100000.000	100000.000	0.000	0.000	0.000	0.000	0.000	16.610	-125	-177	-125	-177	316	2384	100	1796	"S337"
0	0	0	29	6	4	"NFkB-p105 "	"P19838"	4600	40030	200	5053	4974	469	9	4976	4976	4978	512	10	14	0	0	1571740	-0.008	100000.000	100000.000	0.000	0.000	0.000	0.000	0.000	16.610	77	-2	77	-2	316	2384	100	1797	"S337"
0	0	0	29	7	4	"PKACa "	"P17612"	5100	40030	200	5140	5107	664	13	5056	5056	5102	474	9	20	2	0	1613924	0.011	100000.000	100000.000	0.000	0.000	0.000	0.000	0.000	16.610	84	51	84	51	316	2384	100	1798	"S338"
0	0	0	29	8	4	"PKACa "	"P17612"	5600	40040	200	5024	4982	390	7	5122	5122	5134	398	7	6	0	0	1574203	-0.382	100000.000	100000.000	0.000	0.000	0.000	0.000	0.000	16.610	-98	-140	-98	-140	316	2384	100	1799	"S338"
0	0	0	29	9	4	"PKACa "	"P17612"	6100	40040	200	5003	5025	363	7	5080	5080	5096	369	7	13	0	0	1587859	-0.192	100000.000	100000.000	0.000	0.000	0.000	0.000	0.000	16.610	-77	-55	-77	-55	316	2384	100	1800	"S338"
0	0	0	29	1	5	"PDK1"	"O15530"	2090	40650	100	16566	14806	3991	26	5096	5096	5078	371	7	90	88	0	1184441	26.221	100000.000	100000.000	0.000	0.000	0.000	0.000	0.000	16.610	11470	9710	11470	9710	80	560	100	1801	"Y373"
0	0	0	29	2	5	"PDK1"	"O15530"	2590	40650	90	16470	15830	1833	11	5126	5126	5180	1513	29	100	98	0	823138	7.039	100000.000	100000.000	0.000	0.000	0.000	0.000	0.000	16.610	11344	10704	11344	10704	52	420	100	1802	"Y373"
0	0	0	29	3	5	"PDK1"	"O15530"	3100	40680	110	15592	14567	2756	18	5067	5067	5038	384	7	95	95	0	1165368	24.815	100000.000	100000.000	0.000	0.000	0.000	0.000	0.000	16.610	10525	9500	10525	9500	80	656	100	1803	"Y373"
0	0	0	29	4	5	"Ripk1"	"Q13546"	3590	40670	70	6038	5842	721	12	4919	4919	4924	355	7	87	81	0	186936	2.586	100000.000	100000.000	0.000	0.000	0.000	0.000	0.000	16.610	1119	923	1119	923	32	236	100	1804	"Y424"
0	0	0	29	5	5	"Ripk1"	"Q13546"	4090	40670	70	5888	5751	751	13	4930	4930	4996	1512	30	15	0	0	184038	0.499	100000.000	100000.000	0.000	0.000	0.000	0.000	0.000	16.610	958	821	958	821	32	236	100	1805	"Y424"
0	0	0	29	6	5	"Ripk1"	"Q13546"	4590	40680	80	5820	5853	629	10	4852	4852	4884	368	7	82	71	0	304365	2.633	100000.000	100000.000	0.000	0.000	0.000	0.000	0.000	16.610	968	1001	968	1001	52	340	100	1806	"Y424"
0	0	0	29	7	5	"Smad1 "	"Q15797"	5090	40670	200	4870	4913	380	7	4984	4984	5018	365	7	13	2	0	1552634	-0.288	100000.000	100000.000	0.000	0.000	0.000	0.000	0.000	16.610	-114	-71	-114	-71	316	2384	100	1807	"S463"
0	0	0	29	8	5	"Smad1 "	"Q15797"	5590	40680	200	4933	4966	459	9	5028	5028	5051	421	8	14	0	0	1569191	-0.202	100000.000	100000.000	0.000	0.000	0.000	0.000	0.000	16.610	-95	-62	-95	-62	316	2384	100	1808	"S463"
0	0	0	29	9	5	"Smad1 "	"Q15797"	6090	40680	200	4938	4940	317	6	5044	5044	5042	305	6	9	0	0	1561114	-0.334	100000.000	100000.000	0.000	0.000	0.000	0.000	0.000	16.610	-106	-104	-106	-104	316	2384	100	1809	"S463"
0	0	0	29	1	6	"TAB1"	"Q15750"	2070	41290	90	5841	5858	251	4	5092	5092	5023	350	6	94	65	0	304591	2.386	100000.000	100000.000	0.000	0.000	0.000	0.000	0.000	16.610	749	766	749	766	52	420	100	1810	"S438"
0	0	0	29	2	6	"TAB1"	"Q15750"	2600	41320	100	5698	5724	286	4	5258	5258	5198	455	8	46	7	0	457940	1.156	100000.000	100000.000	0.000	0.000	0.000	0.000	0.000	16.610	440	466	440	466	80	560	100	1811	"S438"
0	0	0	29	3	6	"TAB1"	"Q15750"	3090	41320	90	5701	5671	325	5	5157	5157	5137	336	6	71	26	0	294892	1.589	100000.000	100000.000	0.000	0.000	0.000	0.000	0.000	16.610	544	514	544	514	52	420	100	1812	"S438"
0	0	0	29	4	6	"Tgfbr2"	"P37173"	3570	41310	140	5716	5725	391	6	5026	5026	5011	368	7	78	48	0	893175	1.940	100000.000	100000.000	0.000	0.000	0.000	0.000	0.000	16.610	690	699	690	699	156	1140	100	1813	"Y259"
0	0	0	29	5	6	"Tgfbr2"	"P37173"	4090	41310	140	5566	5554	319	5	4900	4900	4890	342	6	79	46	0	866441	1.942	100000.000	100000.000	0.000	0.000	0.000	0.000	0.000	16.610	666	654	666	654	156	1140	100	1814	"Y259"
0	0	0	29	6	6	"Tgfbr2"	"P37173"	4580	41300	140	5479	5546	369	6	4872	4872	4931	358	7	78	38	0	865173	1.718	100000.000	100000.000	0.000	0.000	0.000	0.000	0.000	16.610	607	674	607	674	156	1140	100	1815	"Y259"
0	0	0	29	7	6	"XIAP "	"P98170"	5090	41320	90	10534	10548	629	5	4806	4806	4936	1627	32	100	100	0	548501	3.449	100000.000	100000.000	0.000	0.000	0.000	0.000	0.000	16.610	5728	5742	5728	5742	52	420	100	1816	"S87"
0	0	0	29	8	6	"XIAP "	"P98170"	5590	41320	90	10997	10760	1096	10	4875	4875	4939	365	7	98	98	0	559495	15.948	100000.000	100000.000	0.000	0.000	0.000	0.000	0.000	16.610	6122	5885	6122	5885	52	420	100	1817	"S87"
0	0	0	29	9	6	"XIAP "	"P98170"	6090	41330	90	10491	10520	1440	13	4914	4914	4962	324	6	100	98	0	547043	17.154	100000.000	100000.000	0.000	0.000	0.000	0.000	0.000	16.610	5577	5606	5577	5606	52	420	100	1818	"S87"
-75	0	0	29	1	7	"empty"	"empty"	2080	41940	200	5014	4985	390	7	5099	5099	5101	521	10	4	0	0	1575373	-0.223	100000.000	100000.000	0.000	0.000	0.000	0.000	0.000	16.610	-85	-114	-85	-114	316	2384	100	1819	"empty"
-75	0	0	29	2	7	"empty"	"empty"	2580	41940	200	4968	4973	392	7	5061	5061	5059	514	10	5	0	0	1571558	-0.167	100000.000	100000.000	0.000	0.000	0.000	0.000	0.000	16.610	-93	-88	-93	-88	316	2384	100	1820	"empty"
-75	0	0	29	3	7	"empty"	"empty"	3080	41940	200	4888	4919	386	7	4990	4990	5009	457	9	11	0	0	1554460	-0.197	100000.000	100000.000	0.000	0.000	0.000	0.000	0.000	16.610	-102	-71	-102	-71	316	2384	100	1821	"empty"
-75	0	0	29	4	7	"empty"	"empty"	3580	41940	200	4877	4920	366	7	4956	4956	4947	493	9	8	0	0	1554802	-0.055	100000.000	100000.000	0.000	0.000	0.000	0.000	0.000	16.610	-79	-36	-79	-36	316	2384	100	1822	"empty"
-75	0	0	29	5	7	"empty"	"empty"	4080	41940	200	4817	4920	529	10	4900	4900	4914	494	10	12	0	0	1554563	0.012	100000.000	100000.000	0.000	0.000	0.000	0.000	0.000	16.610	-83	20	-83	20	316	2384	100	1823	"empty"
-75	0	0	29	6	7	"empty"	"empty"	4580	41940	200	4923	4884	367	7	4846	4846	4850	411	8	16	0	0	1543414	0.083	100000.000	100000.000	0.000	0.000	0.000	0.000	0.000	16.610	77	38	77	38	316	2384	100	1824	"empty"
-75	0	0	29	7	7	"empty"	"empty"	5080	41940	200	5036	4953	392	7	4906	4906	4944	928	18	0	0	0	1565028	0.010	100000.000	100000.000	0.000	0.000	0.000	0.000	0.000	16.610	130	47	130	47	316	2384	100	1825	"empty"
-75	0	0	29	8	7	"empty"	"empty"	5580	41940	200	5191	5397	2807	52	5084	5084	5059	409	8	18	2	0	1705517	0.826	100000.000	100000.000	0.000	0.000	0.000	0.000	0.000	16.610	107	313	107	313	316	2384	100	1826	"empty"
-75	0	0	29	9	7	"empty"	"empty"	6080	41940	200	5223	5196	323	6	5219	5219	5189	369	7	7	1	0	1642074	0.019	100000.000	100000.000	0.000	0.000	0.000	0.000	0.000	16.610	4	-23	4	-23	316	2384	100	1827	"empty"
0	0	0	30	1	1	"PTEN"	"P60484"	6620	38070	200	4955	5121	532	10	5059	5059	5196	2014	38	0	0	0	1618374	-0.037	100000.000	100000.000	0.000	0.000	0.000	0.000	0.000	16.610	-104	62	-104	62	316	2384	100	1828	"T382/3/5"
0	0	0	30	2	1	"PTEN"	"P60484"	7130	38090	70	6429	6461	440	6	5089	5089	5073	319	6	100	93	0	206753	4.351	100000.000	100000.000	0.000	0.000	0.000	0.000	0.000	16.610	1340	1372	1340	1372	32	236	100	1829	"T382/3/5"
0	0	0	30	3	1	"PTEN"	"P60484"	7620	38080	80	6833	6628	734	11	5316	5316	5293	340	6	86	86	0	344644	3.926	100000.000	100000.000	0.000	0.000	0.000	0.000	0.000	16.610	1517	1312	1517	1312	52	340	100	1830	"T382/3/5"
0	0	0	30	4	1	"Rab5A"	"P20339"	8120	38100	200	5042	5031	337	6	5225	5225	5166	558	10	0	0	0	1589772	-0.242	100000.000	100000.000	0.000	0.000	0.000	0.000	0.000	16.610	-183	-194	-183	-194	316	2384	100	1831	"S123"
0	0	0	30	5	1	"Rab5A"	"P20339"	8630	38110	200	5117	5120	323	6	5299	5299	5243	571	10	0	0	0	1617922	-0.215	100000.000	100000.000	0.000	0.000	0.000	0.000	0.000	16.610	-182	-179	-182	-179	316	2384	100	1832	"S123"
0	0	0	30	6	1	"Rab5A"	"P20339"	9130	38120	200	5085	5091	390	7	5261	5261	5220	411	7	4	1	0	1608830	-0.314	100000.000	100000.000	0.000	0.000	0.000	0.000	0.000	16.610	-176	-170	-176	-170	316	2384	100	1833	"S123"
0	0	0	30	7	1	"STAT1 "	"P42224"	9630	38130	200	4975	5030	390	7	5185	5185	5133	386	7	5	1	0	1589333	-0.267	100000.000	100000.000	0.000	0.000	0.000	0.000	0.000	16.610	-210	-155	-210	-155	316	2384	100	1834	"Y701"
0	0	0	30	8	1	"STAT1 "	"P42224"	10130	38140	200	4927	4929	350	7	5100	5100	5095	669	13	1	0	0	1557408	-0.248	100000.000	100000.000	0.000	0.000	0.000	0.000	0.000	16.610	-173	-171	-173	-171	316	2384	100	1835	"Y701"
0	0	0	30	9	1	"STAT1 "	"P42224"	10630	38150	200	4712	4712	525	11	5017	5017	4990	359	7	8	0	0	1488874	-0.774	100000.000	100000.000	0.000	0.000	0.000	0.000	0.000	16.610	-305	-305	-305	-305	316	2384	100	1836	"Y701"
0	0	0	30	1	2	"STAT5B "	"P51692"	6610	38710	200	4747	4672	376	8	5090	5090	5110	408	7	0	0	0	1476370	-1.074	100000.000	100000.000	0.000	0.000	0.000	0.000	0.000	16.610	-343	-418	-343	-418	316	2384	100	1837	"Y699"
0	0	0	30	2	2	"STAT5B "	"P51692"	7120	38720	160	5032	5016	418	8	5134	5134	5138	315	6	17	0	0	1043338	-0.387	100000.000	100000.000	0.000	0.000	0.000	0.000	0.000	16.610	-102	-118	-102	-118	208	1512	100	1838	"Y699"
0	0	0	30	3	2	"STAT5B "	"P51692"	7620	38740	200	5202	5155	365	7	5247	5247	5187	525	10	1	0	0	1628916	-0.061	100000.000	100000.000	0.000	0.000	0.000	0.000	0.000	16.610	-45	-92	-45	-92	316	2384	100	1839	"Y699"
0	0	0	30	4	2	"Syk "	"P43405"	8130	38760	90	8287	8118	704	8	5361	5361	5339	263	4	98	98	0	422151	10.567	100000.000	100000.000	0.000	0.000	0.000	0.000	0.000	16.610	2926	2757	2926	2757	52	420	100	1840	"Y352"
0	0	0	30	5	2	"Syk "	"P43405"	8640	38760	80	8305	8127	690	8	5439	5439	5437	235	4	98	96	0	422627	11.447	100000.000	100000.000	0.000	0.000	0.000	0.000	0.000	16.610	2866	2688	2866	2688	52	340	100	1841	"Y352"
0	0	0	30	6	2	"Syk "	"P43405"	9120	38770	90	8144	7924	863	10	5346	5346	5318	269	5	96	94	0	412026	9.688	100000.000	100000.000	0.000	0.000	0.000	0.000	0.000	16.610	2798	2578	2798	2578	52	420	100	1842	"Y352"
0	0	0	30	7	2	"ACC1"	"Q13085"	9630	38770	200	5107	5081	301	5	5162	5162	5144	504	9	1	0	0	1605455	-0.125	100000.000	100000.000	0.000	0.000	0.000	0.000	0.000	16.610	-55	-81	-55	-81	316	2384	100	1843	"S80"
0	0	0	30	8	2	"ACC1"	"Q13085"	10130	38780	200	4815	4832	332	6	5038	5038	5033	424	8	2	0	0	1526757	-0.474	100000.000	100000.000	0.000	0.000	0.000	0.000	0.000	16.610	-223	-206	-223	-206	316	2384	100	1844	"S80"
0	0	0	30	9	2	"ACC1"	"Q13085"	10630	38790	200	4835	4883	515	10	4991	4991	4972	394	7	7	1	0	1543007	-0.226	100000.000	100000.000	0.000	0.000	0.000	0.000	0.000	16.610	-156	-108	-156	-108	316	2384	100	1845	"S80"
0	0	0	30	1	3	"TrKA"	"P04629"	6640	39380	120	6965	6704	805	12	4966	4966	4973	272	5	90	89	0	804514	6.364	100000.000	100000.000	0.000	0.000	0.000	0.000	0.000	16.610	1999	1738	1999	1738	120	820	100	1846	"Y680"
0	0	0	30	2	3	"TrKA"	"P04629"	7130	39380	130	6998	6907	671	9	4958	4958	4958	302	6	96	95	0	828836	6.454	100000.000	100000.000	0.000	0.000	0.000	0.000	0.000	16.610	2040	1949	2040	1949	120	940	100	1847	"Y680"
0	0	0	30	3	3	"TrKA"	"P04629"	7630	39390	130	7038	6883	730	10	5189	5189	5179	350	6	90	88	0	825975	4.869	100000.000	100000.000	0.000	0.000	0.000	0.000	0.000	16.610	1849	1694	1849	1694	120	940	100	1848	"Y680"
0	0	0	30	4	3	"BRAF1"	"P15056"	8130	39390	200	5332	5282	346	6	5388	5388	5350	809	15	0	0	0	1669119	-0.084	100000.000	100000.000	0.000	0.000	0.000	0.000	0.000	16.610	-56	-106	-56	-106	316	2384	100	1849	"S579"
0	0	0	30	5	3	"BRAF1"	"P15056"	8630	39400	200	5383	5384	290	5	5371	5371	5333	732	13	1	0	0	1701366	0.070	100000.000	100000.000	0.000	0.000	0.000	0.000	0.000	16.610	12	13	12	13	316	2384	100	1850	"S579"
0	0	0	30	6	3	"BRAF1"	"P15056"	9130	39400	200	5231	5242	262	4	5268	5268	5241	396	7	3	0	0	1656452	0.003	100000.000	100000.000	0.000	0.000	0.000	0.000	0.000	16.610	-37	-26	-37	-26	316	2384	100	1851	"S579"
0	0	0	30	7	3	"Cdc2"	"P06493"	9630	39410	200	5529	5786	697	12	5138	5138	5117	425	8	47	39	0	1828317	1.574	100000.000	100000.000	0.000	0.000	0.000	0.000	0.000	16.610	391	648	391	648	316	2384	100	1852	"Y15"
0	0	0	30	8	3	"Cdc2"	"P06493"	10130	39420	140	6355	6287	515	8	5075	5075	5074	421	8	90	79	0	980780	2.881	100000.000	100000.000	0.000	0.000	0.000	0.000	0.000	16.610	1280	1212	1280	1212	156	1140	100	1853	"Y15"
0	0	0	30	9	3	"Cdc2"	"P06493"	10630	39420	120	6430	6450	365	5	5110	5110	5110	285	5	100	98	0	773946	4.702	100000.000	100000.000	0.000	0.000	0.000	0.000	0.000	16.610	1320	1340	1320	1340	120	820	100	1854	"Y15"
0	0	0	30	1	4	"ERK3"	"Q16659"	6630	40020	160	6170	6126	674	11	5147	5147	5143	434	8	75	56	0	1274126	2.265	100000.000	100000.000	0.000	0.000	0.000	0.000	0.000	16.610	1023	979	1023	979	208	1512	100	1855	"S189"
0	0	0	30	2	4	"ERK3"	"Q16659"	7130	40020	170	6008	6037	677	11	5139	5139	5120	438	8	71	49	0	1255725	2.094	100000.000	100000.000	0.000	0.000	0.000	0.000	0.000	16.610	869	898	869	898	208	1660	100	1856	"S189"
0	0	0	30	3	4	"ERK3"	"Q16659"	7630	40020	160	5968	6061	628	10	5180	5180	5096	463	9	65	44	0	1260764	2.084	100000.000	100000.000	0.000	0.000	0.000	0.000	0.000	16.610	788	881	788	881	208	1512	100	1857	"S189"
0	0	0	30	4	4	"GIT2"	"Q14161"	8120	40030	200	4970	4954	594	11	5144	5144	5098	452	8	7	0	0	1565453	-0.319	100000.000	100000.000	0.000	0.000	0.000	0.000	0.000	16.610	-174	-190	-174	-190	316	2384	100	1858	"Y484"
0	0	0	30	5	4	"GIT2"	"Q14161"	8620	40030	200	4897	4917	488	9	5009	5009	4995	495	9	6	0	0	1553663	-0.158	100000.000	100000.000	0.000	0.000	0.000	0.000	0.000	16.610	-112	-92	-112	-92	316	2384	100	1859	"Y484"
0	0	0	30	6	4	"GIT2"	"Q14161"	9120	40040	200	4828	4872	409	8	4994	4994	4969	382	7	8	0	0	1539630	-0.254	100000.000	100000.000	0.000	0.000	0.000	0.000	0.000	16.610	-166	-122	-166	-122	316	2384	100	1860	"Y484"
0	0	0	30	7	4	"HSP70 "	"P08107"	9620	40040	200	4832	4896	633	12	5037	5037	5028	464	9	12	5	0	1547253	-0.284	100000.000	100000.000	0.000	0.000	0.000	0.000	0.000	16.610	-205	-141	-205	-141	316	2384	100	1861	"Y525"
0	0	0	30	8	4	"HSP70 "	"P08107"	10120	40050	200	4864	4814	616	12	5033	5033	5005	448	8	5	0	0	1521180	-0.426	100000.000	100000.000	0.000	0.000	0.000	0.000	0.000	16.610	-169	-219	-169	-219	316	2384	100	1862	"Y525"
0	0	0	30	9	4	"HSP70 "	"P08107"	10620	40050	200	4872	4839	418	8	5050	5050	5049	407	8	3	0	0	1529024	-0.516	100000.000	100000.000	0.000	0.000	0.000	0.000	0.000	16.610	-178	-211	-178	-211	316	2384	100	1863	"Y525"
0	0	0	30	1	5	"iNOS "	"P35228"	6620	40650	90	5877	5834	747	12	5142	5142	5205	1192	22	15	1	0	303375	0.528	100000.000	100000.000	0.000	0.000	0.000	0.000	0.000	16.610	735	692	735	692	52	420	100	1864	"Y151"
0	0	0	30	2	5	"iNOS "	"P35228"	7130	40680	100	5686	5698	527	9	5264	5264	5229	324	6	60	38	0	455822	1.448	100000.000	100000.000	0.000	0.000	0.000	0.000	0.000	16.610	422	434	422	434	80	560	100	1865	"Y151"
0	0	0	30	3	5	"iNOS "	"P35228"	7600	40670	110	5787	5729	603	10	5283	5283	5327	1245	23	5	0	0	458327	0.323	100000.000	100000.000	0.000	0.000	0.000	0.000	0.000	16.610	504	446	504	446	80	656	100	1866	"Y151"
0	0	0	30	4	5	"IRF-3 "	"Q14653"	8110	40670	200	5168	5137	452	8	5123	5123	5112	313	6	22	6	0	1623288	0.080	100000.000	100000.000	0.000	0.000	0.000	0.000	0.000	16.610	45	14	45	14	316	2384	100	1867	"S402"
0	0	0	30	5	5	"IRF-3 "	"Q14653"	8610	40670	200	5197	5192	349	6	5163	5163	5152	304	5	24	2	0	1640589	0.132	100000.000	100000.000	0.000	0.000	0.000	0.000	0.000	16.610	34	29	34	29	316	2384	100	1868	"S402"
0	0	0	30	6	5	"IRF-3 "	"Q14653"	9100	40670	200	5164	5197	807	15	5087	5087	5084	312	6	23	5	0	1642353	0.362	100000.000	100000.000	0.000	0.000	0.000	0.000	0.000	16.610	77	110	77	110	316	2384	100	1869	"S402"
0	0	0	30	7	5	"M6PR"	"P20645"	9610	40690	80	6538	6417	519	8	5154	5154	5100	411	8	94	78	0	333659	3.204	100000.000	100000.000	0.000	0.000	0.000	0.000	0.000	16.610	1384	1263	1384	1263	52	340	100	1870	"S267"
0	0	0	30	8	5	"M6PR"	"P20645"	10100	40690	80	6251	7754	5413	69	5036	5036	5468	4755	86	9	7	0	403187	0.481	100000.000	100000.000	0.000	0.000	0.000	0.000	0.000	16.610	1215	2718	1215	2718	52	340	100	1871	"S267"
0	0	0	30	9	5	"M6PR"	"P20645"	10610	40680	80	6215	6177	557	9	4846	4846	4852	371	7	94	88	0	321215	3.571	100000.000	100000.000	0.000	0.000	0.000	0.000	0.000	16.610	1369	1331	1369	1331	52	340	100	1872	"S267"
0	0	0	30	1	6	"MDM2"	"Q00987"	6620	41310	200	5171	5211	304	5	5077	5077	5093	316	6	26	6	0	1646535	0.373	100000.000	100000.000	0.000	0.000	0.000	0.000	0.000	16.610	94	134	94	134	316	2384	100	1873	"S166"
0	0	0	30	2	6	"MDM2"	"Q00987"	7120	41310	200	5194	5172	330	6	5164	5164	5193	373	7	12	1	0	1634340	-0.056	100000.000	100000.000	0.000	0.000	0.000	0.000	0.000	16.610	30	8	30	8	316	2384	100	1874	"S166"
0	0	0	30	3	6	"MDM2"	"Q00987"	7610	41310	200	5188	5149	358	6	5175	5175	5129	384	7	8	1	0	1627021	0.052	100000.000	100000.000	0.000	0.000	0.000	0.000	0.000	16.610	13	-26	13	-26	316	2384	100	1875	"S166"
0	0	0	30	4	6	"p38 delta"	"O15264"	8110	41310	120	7315	7138	688	9	5213	5213	5126	378	7	95	90	0	856574	5.323	100000.000	100000.000	0.000	0.000	0.000	0.000	0.000	16.610	2102	1925	2102	1925	120	820	100	1876	"Y182"
0	0	0	30	5	6	"p38 delta"	"O15264"	8610	41320	110	7167	6953	754	10	5085	5085	5039	367	7	92	86	0	556203	5.215	100000.000	100000.000	0.000	0.000	0.000	0.000	0.000	16.610	2082	1868	2082	1868	80	656	100	1877	"Y182"
0	0	0	30	6	6	"p38 delta"	"O15264"	9110	41330	130	7065	7001	525	7	5014	5014	5010	402	8	100	96	0	840172	4.953	100000.000	100000.000	0.000	0.000	0.000	0.000	0.000	16.610	2051	1987	2051	1987	120	940	100	1878	"Y182"
0	0	0	30	7	6	"p70S6K"	"P23443"	9600	41320	200	4988	4984	344	6	4959	4959	4955	578	11	6	0	0	1574820	0.050	100000.000	100000.000	0.000	0.000	0.000	0.000	0.000	16.610	29	25	29	25	316	2384	100	1879	"T412"
0	0	0	30	8	6	"p70S6K"	"P23443"	10090	41320	200	4839	4831	629	13	4873	4873	4858	343	7	9	2	0	1526744	-0.079	100000.000	100000.000	0.000	0.000	0.000	0.000	0.000	16.610	-34	-42	-34	-42	316	2384	100	1880	"T412"
0	0	0	30	9	6	"p70S6K"	"P23443"	10590	41320	200	4882	4890	321	6	4936	4936	4929	380	7	8	0	0	1545214	-0.103	100000.000	100000.000	0.000	0.000	0.000	0.000	0.000	16.610	-54	-46	-54	-46	316	2384	100	1881	"T412"
-75	0	0	30	1	7	"empty"	"empty"	6630	41960	200	5206	5174	310	5	5232	5232	5231	381	7	5	0	0	1635096	-0.150	100000.000	100000.000	0.000	0.000	0.000	0.000	0.000	16.610	-26	-58	-26	-58	316	2384	100	1882	"empty"
-75	0	0	30	2	7	"empty"	"empty"	7130	41960	200	5227	5151	545	10	5172	5172	5145	475	9	6	0	0	1627698	0.013	100000.000	100000.000	0.000	0.000	0.000	0.000	0.000	16.610	55	-21	55	-21	316	2384	100	1883	"empty"
-75	0	0	30	3	7	"empty"	"empty"	7630	41950	200	5003	4933	504	10	5030	5030	4961	480	9	8	1	0	1558874	-0.058	100000.000	100000.000	0.000	0.000	0.000	0.000	0.000	16.610	-27	-97	-27	-97	316	2384	100	1884	"empty"
-75	0	0	30	4	7	"empty"	"empty"	8130	41950	200	4889	4834	399	8	4944	4944	4881	569	11	2	0	0	1527517	-0.083	100000.000	100000.000	0.000	0.000	0.000	0.000	0.000	16.610	-55	-110	-55	-110	316	2384	100	1885	"empty"
-75	0	0	30	5	7	"empty"	"empty"	8630	41950	200	4843	4811	379	7	4851	4851	4863	817	16	1	0	0	1520269	-0.064	100000.000	100000.000	0.000	0.000	0.000	0.000	0.000	16.610	-8	-40	-8	-40	316	2384	100	1886	"empty"
-75	0	0	30	6	7	"empty"	"empty"	9130	41950	200	4821	4929	621	12	4822	4822	4845	425	8	20	9	0	1557458	0.198	100000.000	100000.000	0.000	0.000	0.000	0.000	0.000	16.610	-1	107	-1	107	316	2384	100	1887	"empty"
-75	0	0	30	7	7	"empty"	"empty"	9630	41940	200	4631	4697	367	7	4731	4731	4732	572	12	5	0	0	1484269	-0.061	100000.000	100000.000	0.000	0.000	0.000	0.000	0.000	16.610	-100	-34	-100	-34	316	2384	100	1888	"empty"
-75	0	0	30	8	7	"empty"	"empty"	10130	41940	200	4855	4894	664	13	4850	4850	4831	476	9	12	1	0	1546511	0.132	100000.000	100000.000	0.000	0.000	0.000	0.000	0.000	16.610	5	44	5	44	316	2384	100	1889	"empty"
-75	0	0	30	9	7	"empty"	"empty"	10630	41940	200	4839	4852	400	8	4910	4910	4904	629	12	1	0	0	1533335	-0.083	100000.000	100000.000	0.000	0.000	0.000	0.000	0.000	16.610	-71	-58	-71	-58	316	2384	100	1890	"empty"
0	0	0	31	1	1	"JNK1"	"P45983"	11200	38110	110	11452	11432	636	5	5044	5044	5056	328	6	100	100	0	914589	19.439	100000.000	100000.000	0.000	0.000	0.000	0.000	0.000	16.610	6408	6388	6408	6388	80	656	100	1891	"T183"
0	0	0	31	2	1	"JNK1"	"P45983"	11710	38130	120	11119	10929	1246	11	4896	4896	4904	284	5	99	99	0	1311476	21.215	100000.000	100000.000	0.000	0.000	0.000	0.000	0.000	16.610	6223	6033	6223	6033	120	820	100	1892	"T183"
0	0	0	31	3	1	"JNK1"	"P45983"	12230	38120	150	10908	9595	2706	28	4825	4825	4862	979	20	79	76	0	1496823	4.835	100000.000	100000.000	0.000	0.000	0.000	0.000	0.000	16.610	6083	4770	6083	4770	156	1272	100	1893	"T183"
0	0	0	31	4	1	"Keap1"	"Q14145"	12730	38130	90	7920	8043	1226	15	4784	4784	4850	360	7	100	100	0	418234	8.869	100000.000	100000.000	0.000	0.000	0.000	0.000	0.000	16.610	3136	3259	3136	3259	52	420	100	1894	"S293/5"
0	0	0	31	5	1	"Keap1"	"Q14145"	13210	38140	100	8241	7798	1198	15	4873	4873	4900	283	5	95	87	0	623871	10.240	100000.000	100000.000	0.000	0.000	0.000	0.000	0.000	16.610	3368	2925	3368	2925	80	560	100	1895	"S293/5"
0	0	0	31	6	1	"Keap1"	"Q14145"	13710	38150	100	8573	7880	1457	18	4680	4680	4716	319	6	93	87	0	630426	9.918	100000.000	100000.000	0.000	0.000	0.000	0.000	0.000	16.610	3893	3200	3893	3200	80	560	100	1896	"S293/5"
0	0	0	31	7	1	"MK2"	"P16389"	14200	38130	110	5832	6435	1585	24	4736	4736	4729	276	5	67	58	0	514821	6.181	100000.000	100000.000	0.000	0.000	0.000	0.000	0.000	16.610	1096	1699	1096	1699	80	656	100	1897	"Y415"
0	0	0	31	8	1	"MK2"	"P16389"	14690	38130	130	5013	6043	1724	28	4732	4732	4728	275	5	50	38	0	725135	4.782	100000.000	100000.000	0.000	0.000	0.000	0.000	0.000	16.610	281	1311	281	1311	120	940	100	1898	"Y415"
0	0	0	31	9	1	"MK2"	"P16389"	15230	38150	70	8845	8908	308	3	4902	4902	4876	284	5	100	100	0	285050	14.197	100000.000	100000.000	0.000	0.000	0.000	0.000	0.000	16.610	3943	4006	3943	4006	32	236	100	1899	"Y415"
0	0	0	31	1	2	"NFAT1 "	"Q13469"	11200	38760	200	4591	4618	296	6	4942	4942	4986	412	8	1	0	0	1459420	-0.893	100000.000	100000.000	0.000	0.000	0.000	0.000	0.000	16.610	-351	-324	-351	-324	316	2384	100	1900	"S110"
0	0	0	31	2	2	"NFAT1 "	"Q13469"	11700	38760	200	4657	4656	283	6	4921	4921	4955	332	6	2	0	0	1471292	-0.901	100000.000	100000.000	0.000	0.000	0.000	0.000	0.000	16.610	-264	-265	-264	-265	316	2384	100	1901	"S110"
0	0	0	31	3	2	"NFAT1 "	"Q13469"	12200	38770	200	4615	4763	1655	34	4918	4918	4953	731	14	0	0	0	1505103	-0.260	100000.000	100000.000	0.000	0.000	0.000	0.000	0.000	16.610	-303	-155	-303	-155	316	2384	100	1902	"S110"
0	0	0	31	4	2	"NFkB-p105 "	"P19838"	12700	38770	200	4833	4801	358	7	4928	4928	4971	380	7	6	0	0	1517073	-0.447	100000.000	100000.000	0.000	0.000	0.000	0.000	0.000	16.610	-95	-127	-95	-127	316	2384	100	1903	"S907"
0	0	0	31	5	2	"NFkB-p105 "	"P19838"	13200	38770	200	4762	4771	231	4	4825	4825	4851	321	6	4	0	0	1507678	-0.249	100000.000	100000.000	0.000	0.000	0.000	0.000	0.000	16.610	-63	-54	-63	-54	316	2384	100	1904	"S907"
0	0	0	31	6	2	"NFkB-p105 "	"P19838"	13700	38780	200	4705	4722	233	4	4719	4719	4750	405	8	5	0	0	1492038	-0.069	100000.000	100000.000	0.000	0.000	0.000	0.000	0.000	16.610	-14	3	-14	3	316	2384	100	1905	"S907"
0	0	0	31	7	2	"process-control__"	"GGSGGSGDYKDDDDK"	14220	38780	70	5932	5880	258	4	4718	4718	4723	218	4	100	100	0	188167	5.307	100000.000	100000.000	0.000	0.000	0.000	0.000	0.000	16.610	1214	1162	1214	1162	32	236	100	1906	"process-control__"
0	0	0	31	8	2	"process-control__"	"GGSGGSGDYKDDDDK"	14710	38780	200	4957	5063	495	9	4791	4791	4793	314	6	36	19	0	1599755	0.860	100000.000	100000.000	0.000	0.000	0.000	0.000	0.000	16.610	166	272	166	272	316	2384	100	1907	"process-control__"
0	0	0	31	9	2	"process-control__"	"GGSGGSGDYKDDDDK"	15200	38800	70	6037	6035	316	5	4917	4917	4911	241	4	100	100	0	193135	4.664	100000.000	100000.000	0.000	0.000	0.000	0.000	0.000	16.610	1120	1118	1120	1118	32	236	100	1908	"process-control__"
0	0	0	31	1	3	"PAK4"	"O96013"	11200	39410	110	8296	8222	624	7	5005	5005	4995	248	4	98	98	0	657776	13.012	100000.000	100000.000	0.000	0.000	0.000	0.000	0.000	16.610	3291	3217	3291	3217	80	656	100	1909	"S474"
0	0	0	31	2	3	"PAK4"	"O96013"	11700	39420	100	8424	8354	489	5	4763	4763	4766	229	4	100	100	0	668325	15.668	100000.000	100000.000	0.000	0.000	0.000	0.000	0.000	16.610	3661	3591	3661	3591	80	560	100	1910	"S474"
0	0	0	31	3	3	"PAK4"	"O96013"	12200	39420	110	8529	8441	447	5	4621	4621	4623	266	5	100	100	0	675256	14.353	100000.000	100000.000	0.000	0.000	0.000	0.000	0.000	16.610	3908	3820	3908	3820	80	656	100	1911	"S474"
0	0	0	31	4	3	"Rab5A"	"P20339"	12710	39420	100	5049	5033	359	7	4606	4606	4596	254	5	68	43	0	402659	1.720	100000.000	100000.000	0.000	0.000	0.000	0.000	0.000	16.610	443	427	443	427	80	560	100	1912	"Y205"
0	0	0	31	5	3	"Rab5A"	"P20339"	13200	39420	200	4815	4933	482	9	4724	4724	4774	367	7	27	16	0	1558899	0.433	100000.000	100000.000	0.000	0.000	0.000	0.000	0.000	16.610	91	209	91	209	316	2384	100	1913	"Y205"
0	0	0	31	6	3	"Rab5A"	"P20339"	13700	39440	90	5261	5218	276	5	4635	4635	4646	259	5	86	59	0	271344	2.208	100000.000	100000.000	0.000	0.000	0.000	0.000	0.000	16.610	626	583	626	583	52	420	100	1914	"Y205"
0	0	0	31	7	3	"Sek1"	"P45985"	14200	39430	200	4424	4361	481	11	4744	4744	4760	367	7	1	0	0	1378102	-1.087	100000.000	100000.000	0.000	0.000	0.000	0.000	0.000	16.610	-320	-383	-320	-383	316	2384	100	1915	"S257"
0	0	0	31	8	3	"Sek1"	"P45985"	14700	39440	200	4661	4529	545	12	4844	4844	4851	318	6	11	1	0	1431181	-1.013	100000.000	100000.000	0.000	0.000	0.000	0.000	0.000	16.610	-183	-315	-183	-315	316	2384	100	1916	"S257"
0	0	0	31	9	3	"Sek1"	"P45985"	15200	39440	200	4782	4596	524	11	4926	4926	4904	300	6	5	0	0	1452418	-1.027	100000.000	100000.000	0.000	0.000	0.000	0.000	0.000	16.610	-144	-330	-144	-330	316	2384	100	1917	"S257"
0	0	0	31	1	4	"Smad1 "	"Q15797"	11190	40040	70	5635	5688	361	6	4923	4923	4957	564	11	68	25	0	182030	1.296	100000.000	100000.000	0.000	0.000	0.000	0.000	0.000	16.610	712	765	712	765	32	236	100	1918	"S214"
0	0	0	31	2	4	"Smad1 "	"Q15797"	11690	40030	200	5051	5068	373	7	5000	5000	4984	322	6	21	7	0	1601645	0.261	100000.000	100000.000	0.000	0.000	0.000	0.000	0.000	16.610	51	68	51	68	316	2384	100	1919	"S214"
[truncated: 231,377 more chars]
